# Supplementary material for: Glycerol-3-phosphate dehydrogenase (GPDH) gene family in Zea mays L.: Identification, subcellular localization, and transcriptional responses to abiotic stresses
Source: PLoS One. 2018 Jul 10;13(7):e0200357. doi: 10.1371/journal.pone.0200357 (PMC6039019; doi:10.1371/journal.pone.0200357)
Supplement: S1 File — (ZIP) [file pone.0200357.s007.zip]

Archive with 7 entries (6 files):
- The predicted 3D models of ZmGPDH1-6/model_ZmGPDH1.pdb
- The predicted 3D models of ZmGPDH1-6/model_ZmGPDH2.pdb
- The predicted 3D models of ZmGPDH1-6/model_ZmGPDH3.pdb
- The predicted 3D models of ZmGPDH1-6/model_ZmGPDH4.pdb
- The predicted 3D models of ZmGPDH1-6/model_ZmGPDH5.pdb
- The predicted 3D models of ZmGPDH1-6/model_ZmGPDH6.pdb
- The predicted 3D models of ZmGPDH1-6/
