# Supplementary material for: Glycerol-3-phosphate dehydrogenase (GPDH) gene family in Zea mays L.: Identification, subcellular localization, and transcriptional responses to abiotic stresses
Source: PLoS One. 2018 Jul 10;13(7):e0200357. doi: 10.1371/journal.pone.0200357 (PMC6039019; doi:10.1371/journal.pone.0200357)
Supplement: S1 File — (ZIP) [file pone.0200357.s007.zip › The predicted 3D models of ZmGPDH1-6/model_ZmGPDH1.pdb]

TITLE     SWISS-MODEL SERVER (https://swissmodel.expasy.org)
TITLE    2 1
EXPDTA    THEORETICAL MODEL (SWISS-MODEL SERVER)
AUTHOR    SWISS-MODEL SERVER (SEE REFERENCE IN JRNL Records)
REVDAT   1   28-FEB-18 1MOD    1       05:26
JRNL        AUTH   M.BIASINI,S.BIENERT,A.WATERHOUSE,K.ARNOLD,G.STUDER,
JRNL        AUTH 2 T.SCHMIDT,F.KIEFER,T.GALLO CASSARINO,M.BERTONI,L.BORDOLI,
JRNL        AUTH 3 T.SCHWEDE
JRNL        TITL   SWISS-MODEL: MODELLING PROTEIN TERTIARY AND QUATERNARY
JRNL        TITL 2 STRUCTURE USING EVOLUTIONARY INFORMATION
JRNL        REF    NUCLEIC.ACIDS.RES                          2014
JRNL        REFN                   ISSN 0305-1048
JRNL        PMID   24782522
JRNL        DOI    10.1093/nar/gku340
REMARK   1
REMARK   1 REFERENCE 1
REMARK   1   AUTH   K.ARNOLD,L.BORDOLI,J.KOPP,T.SCHWEDE
REMARK   1  TITL   SWISS-MODEL WORKSPACE: A WEB-BASED ENVIRONMENT FOR PROTEIN
REMARK   1  TITL 2 STRUCTURE HOMOLOGY MODELLING
REMARK   1  REF    BIOINFORMATICS                V.  22   195 2006
REMARK   1  REFN                   ISSN 1367-4803
REMARK   1  PMID   16301204
REMARK   1  DOI    10.1093/bioinformatics/bti770
REMARK   1
REMARK   1 REFERENCE 2
REMARK   1  AUTH   P.BENKERT,M.BIASINI,T.SCHWEDE 
REMARK   1  TITL   TOWARD THE ESTIMATION OF THE ABSOLUTE QUALITY OF INDIVIDUAL
REMARK   1  TITL 2 PROTEIN STRUCTURE MODELS
REMARK   1  REF    BIOINFORMATICS                V.   3 343   2011
REMARK   1  REFN                   ISSN 1367-4803
REMARK   1  PMID   21134891
REMARK   1  DOI    10.1093/bioinformatics/btq662
REMARK   1
REMARK   1 REFERENCE 3
REMARK   1  AUTH   F.KIEFER,K.ARNOLD,M.KUENZLI,L.BORDOLI,T.SCHWEDE
REMARK   1  TITL   THE SWISS-MODEL REPOSITORY AND ASSOCIATED RESOURCES
REMARK   1  REF    NUCLEIC.ACIDS.RES             V.  37 D387  2009
REMARK   1  REFN                   ISSN 0305-1048
REMARK   1  PMID   18931379
REMARK   1  DOI    10.1093/nar/gkn750
REMARK   1
REMARK   1
REMARK   1 REFERENCE 4
REMARK   1  AUTH   T.SCHWEDE,J.KOPP,N.GUEX,M.C.PEITSCH                          
REMARK   1  TITL   SWISS_MODEL: AN AUTOMATED PROTEIN HOMOLOGY-MODELING          
REMARK   1  TITL 2 SERVER                                                       
REMARK   1  REF    NUCLEIC.ACIDS.RES.            V.  31 3381  2003              
REMARK   1  REFN                   ISSN 0305-1048
REMARK   1  PMID   12824332
REMARK   1  DOI    10.1093/nar/gkg520
REMARK   1
REMARK   1 REFERENCE 5
REMARK   1  AUTH   M.C.PEITSCH,N.GUEX                                           
REMARK   1  TITL   SWISS-MODEL AND THE SWISS-PDBVIEWER: AN ENVIRONMENT
REMARK   1  TITL 2 FOR COMPARATIVE PROTEIN MODELLING                            
REMARK   1  REF    ELECTROPHORESIS               V.  18 2714  1997   
REMARK   1  REFN                   ISSN
REMARK   1  DOI    10.1002/elps.1150181505
REMARK   1  PMID   9504803 
REMARK   1
REMARK   1 REFERENCE 6
REMARK   1  AUTH   M.C.PEITSCH
REMARK   1  TITL   PROTEIN MODELING BY E-MAIL
REMARK   1  REF    BIO/TECHNOLOGY                V.  13 658   1995
REMARK   1  REFN                   ISSN 1087-0156
REMARK   1  DOI    10.1038/nbt0795-658
REMARK   1
REMARK   1 DISCLAIMER
REMARK   1 The SWISS-MODEL SERVER produces theoretical models for proteins.
REMARK   1 The results of any theoretical modelling procedure is
REMARK   1 NON-EXPERIMENTAL and MUST be considered with care. These models may
REMARK   1 contain significant errors. This is especially true for automated
REMARK   1 modeling since there is no human intervention during model
REMARK   1 building. Please read the header section and the logfile carefully
REMARK   1 to know what templates and alignments were used during the model
REMARK   1 building process. All information by the SWISS-MODEL SERVER is
REMARK   1 provided "AS-IS", without any warranty, expressed or implied.
REMARK   2
REMARK   2 COPYRIGHT NOTICE
REMARK   2 This SWISS-MODEL protein model is copyright. It is produced by the
REMARK   2 SWISS-MODEL server, developed by the Computational Structural
REMARK   2 Biology Group at the SIB Swiss Institute of Bioinformatics at the
REMARK   2 Biozentrum, University of Basel (https://swissmodel.expasy.org). This
REMARK   2 model is licensed under the CC BY-SA 4.0 Creative Commons
REMARK   2 Attribution-ShareAlike 4.0 International License
REMARK   2 (https://creativecommons.org/licenses/by-sa/4.0/legalcode), i.e. you
REMARK   2 can copy and redistribute the model in any medium or format,
REMARK   2 transform and build upon the model for any purpose, even
REMARK   2 commercially, under the following terms:
REMARK   2 Attribution - You must give appropriate credit, provide a link to
REMARK   2 the license, and indicate if changes were made. You may do so in any
REMARK   2 reasonable manner, but not in any way that suggests the licensor
REMARK   2 endorses you or your use. When you publish, patent or distribute
REMARK   2 results that were fully or partially based on the model, please cite
REMARK   2 the corresponding papers mentioned under JRNL.
REMARK   2 ShareAlike - If you remix, transform, or build upon the material,
REMARK   2 you must distribute your contributions under the same license as the
REMARK   2 original.
REMARK   2 No additional restrictions - you may not apply legal terms or
REMARK   2 technological measures that legally restrict others from doing
REMARK   2 anything the license permits.
REMARK   2 Find a human-readable summary of (and not a substitute for) the
REMARK   2 CC BY-SA 4.0 license at this link:
REMARK   2 https://creativecommons.org/licenses/by-sa/4.0/
REMARK   3 
REMARK   3 MODEL INFORMATION
REMARK   3  ENGIN   PROMOD3
REMARK   3  VERSN   1.1.0
REMARK   3  OSTAT   homo-dimer
REMARK   3  OSRSN   PREDICTION
REMARK   3  QSPRD   0.441
REMARK   3  GMQE    0.47
REMARK   3  QMN4    -5.41
REMARK   3  MODT    FALSE
REMARK   3 
REMARK   3 TEMPLATE 1
REMARK   3  PDBID   1x0x
REMARK   3  CHAIN   A
REMARK   3  MMCIF   A
REMARK   3  PDBV    2018-02-16
REMARK   3  SMTLE   1x0x.2.A
REMARK   3  SMTLV   2018-02-21
REMARK   3  MTHD    X-RAY DIFFRACTION 2.75 A
REMARK   3  FOUND   HHblits
REMARK   3  GMQE    0.47
REMARK   3  SIM     0.32
REMARK   3  SID     23.21
REMARK   3  OSTAT   homo-dimer
REMARK   3  LIGND   NAD
REMARK   3  LIGND 2 NAD
ATOM      1  N   LEU A  37     -53.666  18.464 -95.667  1.00  0.49           N  
ATOM      2  CA  LEU A  37     -54.692  18.910 -96.656  1.00  0.49           C  
ATOM      3  C   LEU A  37     -54.703  20.412 -96.702  1.00  0.49           C  
ATOM      4  O   LEU A  37     -54.722  21.039 -95.643  1.00  0.49           O  
ATOM      5  CB  LEU A  37     -56.077  18.374 -96.212  1.00  0.49           C  
ATOM      6  CG  LEU A  37     -56.197  16.835 -96.151  1.00  0.49           C  
ATOM      7  CD1 LEU A  37     -57.628  16.413 -95.781  1.00  0.49           C  
ATOM      8  CD2 LEU A  37     -55.818  16.202 -97.490  1.00  0.49           C  
ATOM      9  N   LEU A  38     -54.646  20.989 -97.907  1.00  0.60           N  
ATOM     10  CA  LEU A  38     -54.607  22.408 -98.147  1.00  0.60           C  
ATOM     11  C   LEU A  38     -56.038  22.926 -98.114  1.00  0.60           C  
ATOM     12  O   LEU A  38     -57.001  22.227 -98.431  1.00  0.60           O  
ATOM     13  CB  LEU A  38     -53.906  22.716 -99.497  1.00  0.60           C  
ATOM     14  CG  LEU A  38     -52.471  22.148 -99.624  1.00  0.60           C  
ATOM     15  CD1 LEU A  38     -51.951  22.373-101.047  1.00  0.60           C  
ATOM     16  CD2 LEU A  38     -51.476  22.798 -98.657  1.00  0.60           C  
ATOM     17  N   LYS A  39     -56.229  24.160 -97.646  1.00  0.68           N  
ATOM     18  CA  LYS A  39     -57.507  24.821 -97.630  1.00  0.68           C  
ATOM     19  C   LYS A  39     -57.593  25.765 -98.797  1.00  0.68           C  
ATOM     20  O   LYS A  39     -56.614  26.365 -99.230  1.00  0.68           O  
ATOM     21  CB  LYS A  39     -57.713  25.615 -96.329  1.00  0.68           C  
ATOM     22  CG  LYS A  39     -57.884  24.692 -95.119  1.00  0.68           C  
ATOM     23  CD  LYS A  39     -58.293  25.457 -93.851  1.00  0.68           C  
ATOM     24  CE  LYS A  39     -57.994  24.750 -92.535  1.00  0.68           C  
ATOM     25  NZ  LYS A  39     -56.526  24.621 -92.402  1.00  0.68           N  
ATOM     26  N   ILE A  40     -58.796  25.926 -99.350  1.00  0.70           N  
ATOM     27  CA  ILE A  40     -58.983  26.783-100.493  1.00  0.70           C  
ATOM     28  C   ILE A  40     -60.036  27.812-100.207  1.00  0.70           C  
ATOM     29  O   ILE A  40     -61.059  27.583 -99.556  1.00  0.70           O  
ATOM     30  CB  ILE A  40     -59.309  26.000-101.750  1.00  0.70           C  
ATOM     31  CG1 ILE A  40     -59.503  26.863-103.028  1.00  0.70           C  
ATOM     32  CG2 ILE A  40     -60.479  25.066-101.435  1.00  0.70           C  
ATOM     33  CD1 ILE A  40     -60.043  26.088-104.225  1.00  0.70           C  
ATOM     34  N   VAL A  41     -59.779  29.008-100.736  1.00  0.77           N  
ATOM     35  CA  VAL A  41     -60.779  30.017-100.895  1.00  0.77           C  
ATOM     36  C   VAL A  41     -60.890  30.330-102.377  1.00  0.77           C  
ATOM     37  O   VAL A  41     -59.894  30.497-103.081  1.00  0.77           O  
ATOM     38  CB  VAL A  41     -60.453  31.249-100.080  1.00  0.77           C  
ATOM     39  CG1 VAL A  41     -59.144  31.880-100.581  1.00  0.77           C  
ATOM     40  CG2 VAL A  41     -61.637  32.230-100.143  1.00  0.77           C  
ATOM     41  N   SER A  42     -62.114  30.424-102.923  1.00  0.79           N  
ATOM     42  CA  SER A  42     -62.285  31.137-104.180  1.00  0.79           C  
ATOM     43  C   SER A  42     -62.735  32.532-103.873  1.00  0.79           C  
ATOM     44  O   SER A  42     -63.688  32.781-103.140  1.00  0.79           O  
ATOM     45  CB  SER A  42     -63.285  30.504-105.166  1.00  0.79           C  
ATOM     46  OG  SER A  42     -63.132  30.978-106.502  1.00  0.79           O  
ATOM     47  N   VAL A  43     -62.021  33.510-104.411  1.00  0.80           N  
ATOM     48  CA  VAL A  43     -62.346  34.894-104.269  1.00  0.80           C  
ATOM     49  C   VAL A  43     -63.158  35.257-105.481  1.00  0.80           C  
ATOM     50  O   VAL A  43     -62.625  35.493-106.565  1.00  0.80           O  
ATOM     51  CB  VAL A  43     -61.090  35.730-104.158  1.00  0.80           C  
ATOM     52  CG1 VAL A  43     -61.465  37.209-103.992  1.00  0.80           C  
ATOM     53  CG2 VAL A  43     -60.300  35.228-102.935  1.00  0.80           C  
ATOM     54  N   GLY A  44     -64.493  35.272-105.318  1.00  0.78           N  
ATOM     55  CA  GLY A  44     -65.404  35.544-106.406  1.00  0.78           C  
ATOM     56  C   GLY A  44     -66.373  34.442-106.631  1.00  0.78           C  
ATOM     57  O   GLY A  44     -66.135  33.268-106.368  1.00  0.78           O  
ATOM     58  N   ALA A  45     -67.542  34.822-107.154  1.00  0.74           N  
ATOM     59  CA  ALA A  45     -68.648  33.913-107.221  1.00  0.74           C  
ATOM     60  C   ALA A  45     -69.553  34.241-108.385  1.00  0.74           C  
ATOM     61  O   ALA A  45     -70.690  33.789-108.427  1.00  0.74           O  
ATOM     62  CB  ALA A  45     -69.443  34.019-105.909  1.00  0.74           C  
ATOM     63  N   GLY A  46     -69.093  35.023-109.388  1.00  0.74           N  
ATOM     64  CA  GLY A  46     -69.911  35.334-110.564  1.00  0.74           C  
ATOM     65  C   GLY A  46     -70.191  34.129-111.434  1.00  0.74           C  
ATOM     66  O   GLY A  46     -70.054  32.988-111.005  1.00  0.74           O  
ATOM     67  N   ALA A  47     -70.583  34.328-112.707  1.00  0.73           N  
ATOM     68  CA  ALA A  47     -70.922  33.217-113.583  1.00  0.73           C  
ATOM     69  C   ALA A  47     -69.812  32.179-113.725  1.00  0.73           C  
ATOM     70  O   ALA A  47     -70.026  30.992-113.521  1.00  0.73           O  
ATOM     71  CB  ALA A  47     -71.283  33.772-114.976  1.00  0.73           C  
ATOM     72  N   TRP A  48     -68.563  32.612-113.985  1.00  0.72           N  
ATOM     73  CA  TRP A  48     -67.419  31.721-113.968  1.00  0.72           C  
ATOM     74  C   TRP A  48     -67.042  31.222-112.572  1.00  0.72           C  
ATOM     75  O   TRP A  48     -66.763  30.044-112.379  1.00  0.72           O  
ATOM     76  CB  TRP A  48     -66.227  32.389-114.707  1.00  0.72           C  
ATOM     77  CG  TRP A  48     -64.973  31.561-115.001  1.00  0.72           C  
ATOM     78  CD1 TRP A  48     -63.687  32.029-114.977  1.00  0.72           C  
ATOM     79  CD2 TRP A  48     -64.883  30.163-115.367  1.00  0.72           C  
ATOM     80  NE1 TRP A  48     -62.802  31.029-115.308  1.00  0.72           N  
ATOM     81  CE2 TRP A  48     -63.506  29.865-115.508  1.00  0.72           C  
ATOM     82  CE3 TRP A  48     -65.844  29.169-115.565  1.00  0.72           C  
ATOM     83  CZ2 TRP A  48     -63.076  28.574-115.793  1.00  0.72           C  
ATOM     84  CZ3 TRP A  48     -65.406  27.872-115.859  1.00  0.72           C  
ATOM     85  CH2 TRP A  48     -64.043  27.571-115.954  1.00  0.72           C  
ATOM     86  N   GLY A  49     -67.077  32.099-111.540  1.00  0.78           N  
ATOM     87  CA  GLY A  49     -66.674  31.751-110.176  1.00  0.78           C  
ATOM     88  C   GLY A  49     -67.545  30.718-109.510  1.00  0.78           C  
ATOM     89  O   GLY A  49     -67.049  29.864-108.784  1.00  0.78           O  
ATOM     90  N   SER A  50     -68.866  30.727-109.768  1.00  0.74           N  
ATOM     91  CA  SER A  50     -69.783  29.669-109.343  1.00  0.74           C  
ATOM     92  C   SER A  50     -69.520  28.332-110.012  1.00  0.74           C  
ATOM     93  O   SER A  50     -69.513  27.292-109.363  1.00  0.74           O  
ATOM     94  CB  SER A  50     -71.268  30.013-109.616  1.00  0.74           C  
ATOM     95  OG  SER A  50     -71.751  30.978-108.680  1.00  0.74           O  
ATOM     96  N   VAL A  51     -69.272  28.316-111.336  1.00  0.75           N  
ATOM     97  CA  VAL A  51     -68.934  27.104-112.074  1.00  0.75           C  
ATOM     98  C   VAL A  51     -67.630  26.503-111.622  1.00  0.75           C  
ATOM     99  O   VAL A  51     -67.474  25.302-111.423  1.00  0.75           O  
ATOM    100  CB  VAL A  51     -68.777  27.419-113.546  1.00  0.75           C  
ATOM    101  CG1 VAL A  51     -68.341  26.190-114.349  1.00  0.75           C  
ATOM    102  CG2 VAL A  51     -70.129  27.843-114.093  1.00  0.75           C  
ATOM    103  N   PHE A  52     -66.637  27.367-111.429  1.00  0.76           N  
ATOM    104  CA  PHE A  52     -65.352  27.000-110.921  1.00  0.76           C  
ATOM    105  C   PHE A  52     -65.405  26.503-109.484  1.00  0.76           C  
ATOM    106  O   PHE A  52     -64.738  25.539-109.116  1.00  0.76           O  
ATOM    107  CB  PHE A  52     -64.458  28.234-111.086  1.00  0.76           C  
ATOM    108  CG  PHE A  52     -63.047  27.804-111.024  1.00  0.76           C  
ATOM    109  CD1 PHE A  52     -62.516  26.950-112.005  1.00  0.76           C  
ATOM    110  CD2 PHE A  52     -62.257  28.220-109.954  1.00  0.76           C  
ATOM    111  CE1 PHE A  52     -61.196  26.500-111.903  1.00  0.76           C  
ATOM    112  CE2 PHE A  52     -60.928  27.808-109.880  1.00  0.76           C  
ATOM    113  CZ  PHE A  52     -60.408  26.948-110.839  1.00  0.76           C  
ATOM    114  N   ALA A  53     -66.262  27.124-108.652  1.00  0.69           N  
ATOM    115  CA  ALA A  53     -66.534  26.693-107.302  1.00  0.69           C  
ATOM    116  C   ALA A  53     -67.091  25.290-107.228  1.00  0.69           C  
ATOM    117  O   ALA A  53     -66.703  24.534-106.352  1.00  0.69           O  
ATOM    118  CB  ALA A  53     -67.534  27.631-106.614  1.00  0.69           C  
ATOM    119  N   ALA A  54     -67.979  24.907-108.161  1.00  0.65           N  
ATOM    120  CA  ALA A  54     -68.421  23.539-108.342  1.00  0.65           C  
ATOM    121  C   ALA A  54     -67.329  22.543-108.662  1.00  0.65           C  
ATOM    122  O   ALA A  54     -67.214  21.501-108.020  1.00  0.65           O  
ATOM    123  CB  ALA A  54     -69.357  23.517-109.556  1.00  0.65           C  
ATOM    124  N   LEU A  55     -66.457  22.861-109.647  1.00  0.69           N  
ATOM    125  CA  LEU A  55     -65.373  21.981-110.034  1.00  0.69           C  
ATOM    126  C   LEU A  55     -64.485  21.697-108.848  1.00  0.69           C  
ATOM    127  O   LEU A  55     -64.303  20.549-108.473  1.00  0.69           O  
ATOM    128  CB  LEU A  55     -64.499  22.637-111.134  1.00  0.69           C  
ATOM    129  CG  LEU A  55     -65.227  22.911-112.460  1.00  0.69           C  
ATOM    130  CD1 LEU A  55     -64.361  23.770-113.380  1.00  0.69           C  
ATOM    131  CD2 LEU A  55     -65.521  21.620-113.211  1.00  0.69           C  
ATOM    132  N   LEU A  56     -64.059  22.773-108.161  1.00  0.67           N  
ATOM    133  CA  LEU A  56     -63.297  22.745-106.932  1.00  0.67           C  
ATOM    134  C   LEU A  56     -63.976  22.094-105.752  1.00  0.67           C  
ATOM    135  O   LEU A  56     -63.328  21.427-104.954  1.00  0.67           O  
ATOM    136  CB  LEU A  56     -62.965  24.175-106.493  1.00  0.67           C  
ATOM    137  CG  LEU A  56     -62.013  24.896-107.450  1.00  0.67           C  
ATOM    138  CD1 LEU A  56     -62.027  26.376-107.076  1.00  0.67           C  
ATOM    139  CD2 LEU A  56     -60.593  24.312-107.432  1.00  0.67           C  
ATOM    140  N   GLN A  57     -65.291  22.297-105.571  1.00  0.54           N  
ATOM    141  CA  GLN A  57     -66.047  21.713-104.493  1.00  0.54           C  
ATOM    142  C   GLN A  57     -66.087  20.202-104.540  1.00  0.54           C  
ATOM    143  O   GLN A  57     -65.797  19.534-103.546  1.00  0.54           O  
ATOM    144  CB  GLN A  57     -67.488  22.256-104.552  1.00  0.54           C  
ATOM    145  CG  GLN A  57     -68.465  21.525-103.623  1.00  0.54           C  
ATOM    146  CD  GLN A  57     -69.235  20.411-104.324  1.00  0.54           C  
ATOM    147  OE1 GLN A  57     -69.979  20.727-105.252  1.00  0.54           O  
ATOM    148  NE2 GLN A  57     -69.121  19.137-103.914  1.00  0.54           N  
ATOM    149  N   ASP A  58     -66.418  19.633-105.714  1.00  0.54           N  
ATOM    150  CA  ASP A  58     -66.400  18.208-105.971  1.00  0.54           C  
ATOM    151  C   ASP A  58     -64.971  17.722-105.907  1.00  0.54           C  
ATOM    152  O   ASP A  58     -64.625  16.689-105.328  1.00  0.54           O  
ATOM    153  CB  ASP A  58     -66.961  17.946-107.398  1.00  0.54           C  
ATOM    154  CG  ASP A  58     -68.476  17.837-107.426  1.00  0.54           C  
ATOM    155  OD1 ASP A  58     -69.092  17.777-106.334  1.00  0.54           O  
ATOM    156  OD2 ASP A  58     -69.024  17.715-108.550  1.00  0.54           O  
ATOM    157  N   ALA A  59     -64.099  18.538-106.506  1.00  0.57           N  
ATOM    158  CA  ALA A  59     -62.820  18.081-106.927  1.00  0.57           C  
ATOM    159  C   ALA A  59     -61.810  19.190-107.127  1.00  0.57           C  
ATOM    160  O   ALA A  59     -61.770  19.867-108.145  1.00  0.57           O  
ATOM    161  CB  ALA A  59     -63.070  17.242-108.192  1.00  0.57           C  
ATOM    162  N   TYR A  60     -60.896  19.436-106.175  1.00  0.46           N  
ATOM    163  CA  TYR A  60     -60.451  18.627-105.047  1.00  0.46           C  
ATOM    164  C   TYR A  60     -61.291  18.488-103.804  1.00  0.46           C  
ATOM    165  O   TYR A  60     -61.121  17.494-103.097  1.00  0.46           O  
ATOM    166  CB  TYR A  60     -59.096  19.148-104.547  1.00  0.46           C  
ATOM    167  CG  TYR A  60     -59.070  20.634-104.266  1.00  0.46           C  
ATOM    168  CD1 TYR A  60     -59.282  21.222-103.005  1.00  0.46           C  
ATOM    169  CD2 TYR A  60     -58.625  21.455-105.291  1.00  0.46           C  
ATOM    170  CE1 TYR A  60     -58.680  22.461-102.717  1.00  0.46           C  
ATOM    171  CE2 TYR A  60     -58.149  22.739-105.052  1.00  0.46           C  
ATOM    172  CZ  TYR A  60     -58.033  23.152-103.740  1.00  0.46           C  
ATOM    173  OH  TYR A  60     -57.197  24.234-103.502  1.00  0.46           O  
ATOM    174  N   GLY A  61     -62.122  19.483-103.454  1.00  0.50           N  
ATOM    175  CA  GLY A  61     -62.568  19.728-102.087  1.00  0.50           C  
ATOM    176  C   GLY A  61     -63.090  18.560-101.342  1.00  0.50           C  
ATOM    177  O   GLY A  61     -62.508  18.107-100.370  1.00  0.50           O  
ATOM    178  N   HIS A  62     -64.184  17.994-101.846  1.00  0.44           N  
ATOM    179  CA  HIS A  62     -64.752  16.799-101.294  1.00  0.44           C  
ATOM    180  C   HIS A  62     -63.853  15.578-101.394  1.00  0.44           C  
ATOM    181  O   HIS A  62     -63.764  14.798-100.453  1.00  0.44           O  
ATOM    182  CB  HIS A  62     -66.125  16.563-101.938  1.00  0.44           C  
ATOM    183  CG  HIS A  62     -66.774  15.378-101.349  1.00  0.44           C  
ATOM    184  ND1 HIS A  62     -66.679  14.134-101.945  1.00  0.44           N  
ATOM    185  CD2 HIS A  62     -67.388  15.297-100.152  1.00  0.44           C  
ATOM    186  CE1 HIS A  62     -67.263  13.321-101.089  1.00  0.44           C  
ATOM    187  NE2 HIS A  62     -67.701  13.974 -99.989  1.00  0.44           N  
ATOM    188  N   PHE A  63     -63.155  15.369-102.522  1.00  0.43           N  
ATOM    189  CA  PHE A  63     -62.392  14.147-102.702  1.00  0.43           C  
ATOM    190  C   PHE A  63     -61.043  14.001-102.048  1.00  0.43           C  
ATOM    191  O   PHE A  63     -60.621  12.896-101.722  1.00  0.43           O  
ATOM    192  CB  PHE A  63     -62.323  13.739-104.192  1.00  0.43           C  
ATOM    193  CG  PHE A  63     -61.163  14.094-105.103  1.00  0.43           C  
ATOM    194  CD1 PHE A  63     -60.005  13.303-105.239  1.00  0.43           C  
ATOM    195  CD2 PHE A  63     -61.352  15.126-106.013  1.00  0.43           C  
ATOM    196  CE1 PHE A  63     -59.027  13.615-106.201  1.00  0.43           C  
ATOM    197  CE2 PHE A  63     -60.379  15.466-106.963  1.00  0.43           C  
ATOM    198  CZ  PHE A  63     -59.195  14.730-107.031  1.00  0.43           C  
ATOM    199  N   ARG A  64     -60.282  15.091-101.907  1.00  0.41           N  
ATOM    200  CA  ARG A  64     -58.884  14.899-101.627  1.00  0.41           C  
ATOM    201  C   ARG A  64     -58.227  15.981-100.814  1.00  0.41           C  
ATOM    202  O   ARG A  64     -57.239  15.668-100.158  1.00  0.41           O  
ATOM    203  CB  ARG A  64     -58.153  14.723-102.984  1.00  0.41           C  
ATOM    204  CG  ARG A  64     -56.626  14.781-102.894  1.00  0.41           C  
ATOM    205  CD  ARG A  64     -55.856  14.295-104.111  1.00  0.41           C  
ATOM    206  NE  ARG A  64     -54.436  14.567-103.708  1.00  0.41           N  
ATOM    207  CZ  ARG A  64     -53.386  13.805-104.024  1.00  0.41           C  
ATOM    208  NH1 ARG A  64     -52.266  13.909-103.311  1.00  0.41           N  
ATOM    209  NH2 ARG A  64     -53.453  12.924-105.016  1.00  0.41           N  
ATOM    210  N   ASP A  65     -58.712  17.240-100.783  1.00  0.49           N  
ATOM    211  CA  ASP A  65     -58.017  18.261-100.019  1.00  0.49           C  
ATOM    212  C   ASP A  65     -58.832  18.602 -98.799  1.00  0.49           C  
ATOM    213  O   ASP A  65     -59.587  17.777 -98.287  1.00  0.49           O  
ATOM    214  CB  ASP A  65     -57.645  19.475-100.890  1.00  0.49           C  
ATOM    215  CG  ASP A  65     -56.201  19.907-100.726  1.00  0.49           C  
ATOM    216  OD1 ASP A  65     -55.472  19.366 -99.849  1.00  0.49           O  
ATOM    217  OD2 ASP A  65     -55.798  20.794-101.504  1.00  0.49           O  
ATOM    218  N   LYS A  66     -58.713  19.817 -98.227  1.00  0.54           N  
ATOM    219  CA  LYS A  66     -59.627  20.142 -97.159  1.00  0.54           C  
ATOM    220  C   LYS A  66     -61.025  20.353 -97.694  1.00  0.54           C  
ATOM    221  O   LYS A  66     -61.282  21.250 -98.489  1.00  0.54           O  
ATOM    222  CB  LYS A  66     -59.232  21.373 -96.323  1.00  0.54           C  
ATOM    223  CG  LYS A  66     -60.151  21.610 -95.103  1.00  0.54           C  
ATOM    224  CD  LYS A  66     -60.073  20.510 -94.026  1.00  0.54           C  
ATOM    225  CE  LYS A  66     -60.969  20.790 -92.811  1.00  0.54           C  
ATOM    226  NZ  LYS A  66     -60.858  19.696 -91.815  1.00  0.54           N  
ATOM    227  N   VAL A  67     -61.958  19.513 -97.206  1.00  0.47           N  
ATOM    228  CA  VAL A  67     -63.347  19.507 -97.610  1.00  0.47           C  
ATOM    229  C   VAL A  67     -64.015  20.866 -97.522  1.00  0.47           C  
ATOM    230  O   VAL A  67     -64.589  21.313 -98.495  1.00  0.47           O  
ATOM    231  CB  VAL A  67     -64.094  18.360 -96.924  1.00  0.47           C  
ATOM    232  CG1 VAL A  67     -64.203  18.563 -95.399  1.00  0.47           C  
ATOM    233  CG2 VAL A  67     -65.470  18.110 -97.566  1.00  0.47           C  
ATOM    234  N   GLN A  68     -63.863  21.624 -96.419  1.00  0.52           N  
ATOM    235  CA  GLN A  68     -64.350  22.989 -96.293  1.00  0.52           C  
ATOM    236  C   GLN A  68     -63.769  23.981 -97.312  1.00  0.52           C  
ATOM    237  O   GLN A  68     -62.716  24.583 -97.095  1.00  0.52           O  
ATOM    238  CB  GLN A  68     -64.058  23.495 -94.852  1.00  0.52           C  
ATOM    239  CG  GLN A  68     -64.663  24.875 -94.498  1.00  0.52           C  
ATOM    240  CD  GLN A  68     -66.187  24.834 -94.545  1.00  0.52           C  
ATOM    241  OE1 GLN A  68     -66.841  24.394 -93.601  1.00  0.52           O  
ATOM    242  NE2 GLN A  68     -66.774  25.312 -95.662  1.00  0.52           N  
ATOM    243  N   ILE A  69     -64.504  24.216 -98.418  1.00  0.65           N  
ATOM    244  CA  ILE A  69     -64.173  25.170 -99.463  1.00  0.65           C  
ATOM    245  C   ILE A  69     -64.869  26.452 -99.076  1.00  0.65           C  
ATOM    246  O   ILE A  69     -66.081  26.463 -98.863  1.00  0.65           O  
ATOM    247  CB  ILE A  69     -64.644  24.713-100.858  1.00  0.65           C  
ATOM    248  CG1 ILE A  69     -64.248  23.247-101.157  1.00  0.65           C  
ATOM    249  CG2 ILE A  69     -64.164  25.688-101.963  1.00  0.65           C  
ATOM    250  CD1 ILE A  69     -62.768  22.920-100.999  1.00  0.65           C  
ATOM    251  N   ARG A  70     -64.146  27.574 -98.924  1.00  0.71           N  
ATOM    252  CA  ARG A  70     -64.796  28.853 -98.723  1.00  0.71           C  
ATOM    253  C   ARG A  70     -64.857  29.576-100.046  1.00  0.71           C  
ATOM    254  O   ARG A  70     -63.947  29.507-100.866  1.00  0.71           O  
ATOM    255  CB  ARG A  70     -64.075  29.735 -97.676  1.00  0.71           C  
ATOM    256  CG  ARG A  70     -64.189  29.165 -96.248  1.00  0.71           C  
ATOM    257  CD  ARG A  70     -63.574  30.086 -95.187  1.00  0.71           C  
ATOM    258  NE  ARG A  70     -63.764  29.426 -93.853  1.00  0.71           N  
ATOM    259  CZ  ARG A  70     -63.103  29.826 -92.759  1.00  0.71           C  
ATOM    260  NH1 ARG A  70     -63.026  29.031 -91.694  1.00  0.71           N  
ATOM    261  NH2 ARG A  70     -62.443  30.973 -92.679  1.00  0.71           N  
ATOM    262  N   ILE A  71     -65.948  30.297-100.314  1.00  0.75           N  
ATOM    263  CA  ILE A  71     -65.986  31.208-101.436  1.00  0.75           C  
ATOM    264  C   ILE A  71     -66.362  32.552-100.888  1.00  0.75           C  
ATOM    265  O   ILE A  71     -67.373  32.696-100.192  1.00  0.75           O  
ATOM    266  CB  ILE A  71     -67.049  30.853-102.467  1.00  0.75           C  
ATOM    267  CG1 ILE A  71     -67.051  29.374-102.888  1.00  0.75           C  
ATOM    268  CG2 ILE A  71     -66.993  31.747-103.725  1.00  0.75           C  
ATOM    269  CD1 ILE A  71     -65.892  29.021-103.805  1.00  0.75           C  
ATOM    270  N   TRP A  72     -65.583  33.587-101.229  1.00  0.74           N  
ATOM    271  CA  TRP A  72     -66.020  34.938-101.020  1.00  0.74           C  
ATOM    272  C   TRP A  72     -67.146  35.311-101.972  1.00  0.74           C  
ATOM    273  O   TRP A  72     -67.041  35.228-103.197  1.00  0.74           O  
ATOM    274  CB  TRP A  72     -64.882  35.962-101.144  1.00  0.74           C  
ATOM    275  CG  TRP A  72     -65.378  37.354-100.815  1.00  0.74           C  
ATOM    276  CD1 TRP A  72     -66.032  37.753 -99.686  1.00  0.74           C  
ATOM    277  CD2 TRP A  72     -65.513  38.417-101.765  1.00  0.74           C  
ATOM    278  NE1 TRP A  72     -66.507  39.029 -99.841  1.00  0.74           N  
ATOM    279  CE2 TRP A  72     -66.206  39.459-101.105  1.00  0.74           C  
ATOM    280  CE3 TRP A  72     -65.127  38.535-103.100  1.00  0.74           C  
ATOM    281  CZ2 TRP A  72     -66.497  40.639-101.754  1.00  0.74           C  
ATOM    282  CZ3 TRP A  72     -65.442  39.728-103.763  1.00  0.74           C  
ATOM    283  CH2 TRP A  72     -66.116  40.758-103.094  1.00  0.74           C  
ATOM    284  N   ARG A  73     -68.264  35.747-101.392  1.00  0.69           N  
ATOM    285  CA  ARG A  73     -69.388  36.234-102.129  1.00  0.69           C  
ATOM    286  C   ARG A  73     -69.592  37.667-101.714  1.00  0.69           C  
ATOM    287  O   ARG A  73     -69.904  37.950-100.561  1.00  0.69           O  
ATOM    288  CB  ARG A  73     -70.662  35.419-101.782  1.00  0.69           C  
ATOM    289  CG  ARG A  73     -70.845  34.117-102.597  1.00  0.69           C  
ATOM    290  CD  ARG A  73     -69.901  32.934-102.322  1.00  0.69           C  
ATOM    291  NE  ARG A  73     -70.398  31.774-103.184  1.00  0.69           N  
ATOM    292  CZ  ARG A  73     -70.547  30.481-102.836  1.00  0.69           C  
ATOM    293  NH1 ARG A  73     -71.024  29.597-103.716  1.00  0.69           N  
ATOM    294  NH2 ARG A  73     -70.228  29.991-101.646  1.00  0.69           N  
ATOM    295  N   ARG A  74     -69.487  38.624-102.664  1.00  0.66           N  
ATOM    296  CA  ARG A  74     -69.963  39.980-102.451  1.00  0.66           C  
ATOM    297  C   ARG A  74     -71.451  39.929-102.054  1.00  0.66           C  
ATOM    298  O   ARG A  74     -72.188  39.189-102.715  1.00  0.66           O  
ATOM    299  CB  ARG A  74     -69.758  40.829-103.747  1.00  0.66           C  
ATOM    300  CG  ARG A  74     -69.941  42.359-103.598  1.00  0.66           C  
ATOM    301  CD  ARG A  74     -69.646  43.183-104.875  1.00  0.66           C  
ATOM    302  NE  ARG A  74     -68.182  43.149-105.182  1.00  0.66           N  
ATOM    303  CZ  ARG A  74     -67.225  43.894-104.610  1.00  0.66           C  
ATOM    304  NH1 ARG A  74     -65.984  43.748-105.061  1.00  0.66           N  
ATOM    305  NH2 ARG A  74     -67.463  44.745-103.625  1.00  0.66           N  
ATOM    306  N   PRO A  75     -71.959  40.604-101.011  1.00  0.62           N  
ATOM    307  CA  PRO A  75     -73.333  40.372-100.554  1.00  0.62           C  
ATOM    308  C   PRO A  75     -74.305  41.081-101.464  1.00  0.62           C  
ATOM    309  O   PRO A  75     -75.498  40.802-101.410  1.00  0.62           O  
ATOM    310  CB  PRO A  75     -73.371  40.921 -99.114  1.00  0.62           C  
ATOM    311  CG  PRO A  75     -72.156  41.850 -99.015  1.00  0.62           C  
ATOM    312  CD  PRO A  75     -71.139  41.207 -99.958  1.00  0.62           C  
ATOM    313  N   GLY A  76     -73.794  41.993-102.315  1.00  0.52           N  
ATOM    314  CA  GLY A  76     -74.504  42.498-103.475  1.00  0.52           C  
ATOM    315  C   GLY A  76     -74.749  41.417-104.515  1.00  0.52           C  
ATOM    316  O   GLY A  76     -73.846  40.674-104.890  1.00  0.52           O  
ATOM    317  N   ARG A  77     -75.956  41.284-105.080  1.00  0.42           N  
ATOM    318  CA  ARG A  77     -77.173  42.003-104.767  1.00  0.42           C  
ATOM    319  C   ARG A  77     -77.954  41.314-103.659  1.00  0.42           C  
ATOM    320  O   ARG A  77     -77.975  40.092-103.571  1.00  0.42           O  
ATOM    321  CB  ARG A  77     -78.072  42.085-106.021  1.00  0.42           C  
ATOM    322  CG  ARG A  77     -77.414  42.865-107.179  1.00  0.42           C  
ATOM    323  CD  ARG A  77     -78.284  42.945-108.436  1.00  0.42           C  
ATOM    324  NE  ARG A  77     -78.314  41.564-109.024  1.00  0.42           N  
ATOM    325  CZ  ARG A  77     -79.264  41.094-109.842  1.00  0.42           C  
ATOM    326  NH1 ARG A  77     -79.172  39.850-110.305  1.00  0.42           N  
ATOM    327  NH2 ARG A  77     -80.300  41.841-110.207  1.00  0.42           N  
ATOM    328  N   THR A  78     -78.660  42.104-102.820  1.00  0.42           N  
ATOM    329  CA  THR A  78     -79.791  41.654-102.006  1.00  0.42           C  
ATOM    330  C   THR A  78     -80.888  41.120-102.913  1.00  0.42           C  
ATOM    331  O   THR A  78     -81.102  41.645-104.003  1.00  0.42           O  
ATOM    332  CB  THR A  78     -80.350  42.772-101.129  1.00  0.42           C  
ATOM    333  OG1 THR A  78     -79.279  43.388-100.429  1.00  0.42           O  
ATOM    334  CG2 THR A  78     -81.322  42.245-100.063  1.00  0.42           C  
ATOM    335  N   VAL A  79     -81.556  40.016-102.523  1.00  0.44           N  
ATOM    336  CA  VAL A  79     -82.357  39.224-103.451  1.00  0.44           C  
ATOM    337  C   VAL A  79     -83.813  39.174-103.013  1.00  0.44           C  
ATOM    338  O   VAL A  79     -84.117  39.058-101.829  1.00  0.44           O  
ATOM    339  CB  VAL A  79     -81.778  37.808-103.599  1.00  0.44           C  
ATOM    340  CG1 VAL A  79     -82.626  36.887-104.500  1.00  0.44           C  
ATOM    341  CG2 VAL A  79     -80.366  37.913-104.199  1.00  0.44           C  
ATOM    342  N   ASP A  80     -84.758  39.250-103.981  1.00  0.35           N  
ATOM    343  CA  ASP A  80     -86.190  39.241-103.712  1.00  0.35           C  
ATOM    344  C   ASP A  80     -86.897  37.878-103.947  1.00  0.35           C  
ATOM    345  O   ASP A  80     -88.119  37.787-104.031  1.00  0.35           O  
ATOM    346  CB  ASP A  80     -86.900  40.408-104.442  1.00  0.35           C  
ATOM    347  CG  ASP A  80     -86.426  41.759-103.912  1.00  0.35           C  
ATOM    348  OD1 ASP A  80     -85.906  41.815-102.768  1.00  0.35           O  
ATOM    349  OD2 ASP A  80     -86.601  42.752-104.659  1.00  0.35           O  
ATOM    350  N   ARG A  81     -86.159  36.745-104.039  1.00  0.35           N  
ATOM    351  CA  ARG A  81     -86.724  35.409-104.241  1.00  0.35           C  
ATOM    352  C   ARG A  81     -86.678  34.496-102.998  1.00  0.35           C  
ATOM    353  O   ARG A  81     -85.656  33.838-102.794  1.00  0.35           O  
ATOM    354  CB  ARG A  81     -85.891  34.712-105.344  1.00  0.35           C  
ATOM    355  CG  ARG A  81     -86.432  33.321-105.726  1.00  0.35           C  
ATOM    356  CD  ARG A  81     -85.525  32.560-106.683  1.00  0.35           C  
ATOM    357  NE  ARG A  81     -86.216  31.260-106.995  1.00  0.35           N  
ATOM    358  CZ  ARG A  81     -86.127  30.154-106.245  1.00  0.35           C  
ATOM    359  NH1 ARG A  81     -86.642  29.002-106.661  1.00  0.35           N  
ATOM    360  NH2 ARG A  81     -85.493  30.129-105.084  1.00  0.35           N  
ATOM    361  N   SER A  82     -87.768  34.451-102.177  1.00  0.33           N  
ATOM    362  CA  SER A  82     -87.911  33.742-100.880  1.00  0.33           C  
ATOM    363  C   SER A  82     -87.578  34.570 -99.641  1.00  0.33           C  
ATOM    364  O   SER A  82     -87.163  34.042 -98.620  1.00  0.33           O  
ATOM    365  CB  SER A  82     -87.159  32.385-100.721  1.00  0.33           C  
ATOM    366  OG  SER A  82     -87.578  31.466-101.734  1.00  0.33           O  
ATOM    367  N   THR A  83     -87.743  35.905 -99.694  1.00  0.31           N  
ATOM    368  CA  THR A  83     -86.893  36.796 -98.906  1.00  0.31           C  
ATOM    369  C   THR A  83     -87.671  37.887 -98.101  1.00  0.31           C  
ATOM    370  O   THR A  83     -88.832  37.677 -97.762  1.00  0.31           O  
ATOM    371  CB  THR A  83     -85.952  37.392 -99.920  1.00  0.31           C  
ATOM    372  OG1 THR A  83     -86.675  38.200-100.823  1.00  0.31           O  
ATOM    373  CG2 THR A  83     -85.156  36.369-100.738  1.00  0.31           C  
ATOM    374  N   ALA A  84     -87.167  39.105 -97.705  1.00  0.39           N  
ATOM    375  CA  ALA A  84     -85.869  39.777 -97.829  1.00  0.39           C  
ATOM    376  C   ALA A  84     -84.693  39.017 -97.196  1.00  0.39           C  
ATOM    377  O   ALA A  84     -84.755  38.578 -96.052  1.00  0.39           O  
ATOM    378  CB  ALA A  84     -85.911  41.243 -97.328  1.00  0.39           C  
ATOM    379  N   GLU A  85     -83.599  38.812 -97.959  1.00  0.46           N  
ATOM    380  CA  GLU A  85     -82.612  37.803 -97.636  1.00  0.46           C  
ATOM    381  C   GLU A  85     -81.330  38.232 -98.269  1.00  0.46           C  
ATOM    382  O   GLU A  85     -81.296  38.888 -99.317  1.00  0.46           O  
ATOM    383  CB  GLU A  85     -82.972  36.403 -98.220  1.00  0.46           C  
ATOM    384  CG  GLU A  85     -82.124  35.172 -97.783  1.00  0.46           C  
ATOM    385  CD  GLU A  85     -82.600  33.857 -98.414  1.00  0.46           C  
ATOM    386  OE1 GLU A  85     -83.469  33.898 -99.321  1.00  0.46           O  
ATOM    387  OE2 GLU A  85     -82.038  32.795 -98.043  1.00  0.46           O  
ATOM    388  N   HIS A  86     -80.222  37.854 -97.643  1.00  0.46           N  
ATOM    389  CA  HIS A  86     -78.927  38.098 -98.198  1.00  0.46           C  
ATOM    390  C   HIS A  86     -78.583  37.022 -99.198  1.00  0.46           C  
ATOM    391  O   HIS A  86     -78.872  35.847 -98.997  1.00  0.46           O  
ATOM    392  CB  HIS A  86     -77.904  38.047 -97.068  1.00  0.46           C  
ATOM    393  CG  HIS A  86     -78.215  39.037 -96.004  1.00  0.46           C  
ATOM    394  ND1 HIS A  86     -77.870  40.358 -96.201  1.00  0.46           N  
ATOM    395  CD2 HIS A  86     -78.861  38.887 -94.822  1.00  0.46           C  
ATOM    396  CE1 HIS A  86     -78.315  40.984 -95.130  1.00  0.46           C  
ATOM    397  NE2 HIS A  86     -78.924  40.140 -94.264  1.00  0.46           N  
ATOM    398  N   LEU A  87     -77.871  37.361-100.292  1.00  0.51           N  
ATOM    399  CA  LEU A  87     -77.441  36.357-101.252  1.00  0.51           C  
ATOM    400  C   LEU A  87     -76.512  35.315-100.624  1.00  0.51           C  
ATOM    401  O   LEU A  87     -76.383  34.192-101.102  1.00  0.51           O  
ATOM    402  CB  LEU A  87     -76.783  37.039-102.475  1.00  0.51           C  
ATOM    403  CG  LEU A  87     -76.316  36.116-103.626  1.00  0.51           C  
ATOM    404  CD1 LEU A  87     -77.388  35.155-104.168  1.00  0.51           C  
ATOM    405  CD2 LEU A  87     -75.817  36.984-104.785  1.00  0.51           C  
ATOM    406  N   PHE A  88     -75.859  35.628 -99.486  1.00  0.55           N  
ATOM    407  CA  PHE A  88     -75.136  34.622 -98.734  1.00  0.55           C  
ATOM    408  C   PHE A  88     -75.962  33.499 -98.088  1.00  0.55           C  
ATOM    409  O   PHE A  88     -75.599  32.327 -98.182  1.00  0.55           O  
ATOM    410  CB  PHE A  88     -74.059  35.230 -97.794  1.00  0.55           C  
ATOM    411  CG  PHE A  88     -74.500  35.510 -96.385  1.00  0.55           C  
ATOM    412  CD1 PHE A  88     -74.382  34.508 -95.407  1.00  0.55           C  
ATOM    413  CD2 PHE A  88     -75.032  36.752 -96.025  1.00  0.55           C  
ATOM    414  CE1 PHE A  88     -74.845  34.726 -94.105  1.00  0.55           C  
ATOM    415  CE2 PHE A  88     -75.505  36.976 -94.726  1.00  0.55           C  
ATOM    416  CZ  PHE A  88     -75.416  35.960 -93.768  1.00  0.55           C  
ATOM    417  N   GLU A  89     -77.100  33.832 -97.443  1.00  0.55           N  
ATOM    418  CA  GLU A  89     -78.042  32.892 -96.853  1.00  0.55           C  
ATOM    419  C   GLU A  89     -78.697  32.038 -97.903  1.00  0.55           C  
ATOM    420  O   GLU A  89     -78.750  30.821 -97.769  1.00  0.55           O  
ATOM    421  CB  GLU A  89     -79.090  33.659 -96.032  1.00  0.55           C  
ATOM    422  CG  GLU A  89     -78.493  34.112 -94.683  1.00  0.55           C  
ATOM    423  CD  GLU A  89     -79.163  35.350 -94.111  1.00  0.55           C  
ATOM    424  OE1 GLU A  89     -80.018  35.954 -94.809  1.00  0.55           O  
ATOM    425  OE2 GLU A  89     -78.759  35.748 -92.990  1.00  0.55           O  
ATOM    426  N   VAL A  90     -79.073  32.665 -99.035  1.00  0.47           N  
ATOM    427  CA  VAL A  90     -79.600  32.017-100.224  1.00  0.47           C  
ATOM    428  C   VAL A  90     -78.726  30.880-100.725  1.00  0.47           C  
ATOM    429  O   VAL A  90     -79.186  29.818-101.142  1.00  0.47           O  
ATOM    430  CB  VAL A  90     -79.645  33.051-101.358  1.00  0.47           C  
ATOM    431  CG1 VAL A  90     -79.786  32.399-102.731  1.00  0.47           C  
ATOM    432  CG2 VAL A  90     -80.844  33.983-101.202  1.00  0.47           C  
ATOM    433  N   ILE A  91     -77.410  31.126-100.760  1.00  0.42           N  
ATOM    434  CA  ILE A  91     -76.446  30.181-101.249  1.00  0.42           C  
ATOM    435  C   ILE A  91     -76.109  29.100-100.201  1.00  0.42           C  
ATOM    436  O   ILE A  91     -75.996  27.943-100.573  1.00  0.42           O  
ATOM    437  CB  ILE A  91     -75.268  30.943-101.847  1.00  0.42           C  
ATOM    438  CG1 ILE A  91     -75.666  31.883-103.004  1.00  0.42           C  
ATOM    439  CG2 ILE A  91     -74.248  29.967-102.428  1.00  0.42           C  
ATOM    440  CD1 ILE A  91     -74.526  32.849-103.327  1.00  0.42           C  
ATOM    441  N   ASN A  92     -76.021  29.395 -98.872  1.00  0.45           N  
ATOM    442  CA  ASN A  92     -75.748  28.373 -97.838  1.00  0.45           C  
ATOM    443  C   ASN A  92     -77.044  27.684 -97.385  1.00  0.45           C  
ATOM    444  O   ASN A  92     -77.117  27.048 -96.332  1.00  0.45           O  
ATOM    445  CB  ASN A  92     -75.210  28.965 -96.486  1.00  0.45           C  
ATOM    446  CG  ASN A  92     -73.798  29.536 -96.454  1.00  0.45           C  
ATOM    447  OD1 ASN A  92     -72.781  28.942 -96.815  1.00  0.45           O  
ATOM    448  ND2 ASN A  92     -73.686  30.750 -95.862  1.00  0.45           N  
ATOM    449  N   SER A  93     -78.134  27.855 -98.143  1.00  0.46           N  
ATOM    450  CA  SER A  93     -79.410  27.249 -97.850  1.00  0.46           C  
ATOM    451  C   SER A  93     -79.839  26.420 -99.032  1.00  0.46           C  
ATOM    452  O   SER A  93     -79.646  26.764-100.200  1.00  0.46           O  
ATOM    453  CB  SER A  93     -80.519  28.268 -97.479  1.00  0.46           C  
ATOM    454  OG  SER A  93     -81.672  27.623 -96.925  1.00  0.46           O  
ATOM    455  N   ARG A  94     -80.439  25.259 -98.721  1.00  0.35           N  
ATOM    456  CA  ARG A  94     -80.998  24.343 -99.687  1.00  0.35           C  
ATOM    457  C   ARG A  94     -82.103  24.934-100.523  1.00  0.35           C  
ATOM    458  O   ARG A  94     -82.852  25.817-100.107  1.00  0.35           O  
ATOM    459  CB  ARG A  94     -81.536  23.043 -99.061  1.00  0.35           C  
ATOM    460  CG  ARG A  94     -80.454  22.208 -98.360  1.00  0.35           C  
ATOM    461  CD  ARG A  94     -81.041  20.944 -97.740  1.00  0.35           C  
ATOM    462  NE  ARG A  94     -81.885  21.438 -96.605  1.00  0.35           N  
ATOM    463  CZ  ARG A  94     -82.732  20.676 -95.906  1.00  0.35           C  
ATOM    464  NH1 ARG A  94     -83.442  21.193 -94.906  1.00  0.35           N  
ATOM    465  NH2 ARG A  94     -82.912  19.396 -96.202  1.00  0.35           N  
ATOM    466  N   GLU A  95     -82.234  24.419-101.745  1.00  0.37           N  
ATOM    467  CA  GLU A  95     -83.329  24.769-102.606  1.00  0.37           C  
ATOM    468  C   GLU A  95     -84.002  23.496-103.045  1.00  0.37           C  
ATOM    469  O   GLU A  95     -83.552  22.775-103.943  1.00  0.37           O  
ATOM    470  CB  GLU A  95     -82.759  25.559-103.789  1.00  0.37           C  
ATOM    471  CG  GLU A  95     -83.711  25.951-104.935  1.00  0.37           C  
ATOM    472  CD  GLU A  95     -84.565  27.150-104.618  1.00  0.37           C  
ATOM    473  OE1 GLU A  95     -84.026  28.140-104.058  1.00  0.37           O  
ATOM    474  OE2 GLU A  95     -85.743  27.174-105.044  1.00  0.37           O  
ATOM    475  N   ASP A  96     -85.129  23.218-102.380  1.00  0.40           N  
ATOM    476  CA  ASP A  96     -85.899  21.999-102.417  1.00  0.40           C  
ATOM    477  C   ASP A  96     -86.451  21.652-103.799  1.00  0.40           C  
ATOM    478  O   ASP A  96     -86.375  20.510-104.249  1.00  0.40           O  
ATOM    479  CB  ASP A  96     -87.033  22.159-101.376  1.00  0.40           C  
ATOM    480  CG  ASP A  96     -86.473  22.286 -99.961  1.00  0.40           C  
ATOM    481  OD1 ASP A  96     -85.288  21.928 -99.728  1.00  0.40           O  
ATOM    482  OD2 ASP A  96     -87.241  22.763 -99.092  1.00  0.40           O  
ATOM    483  N   VAL A  97     -86.950  22.669-104.544  1.00  0.39           N  
ATOM    484  CA  VAL A  97     -87.510  22.559-105.894  1.00  0.39           C  
ATOM    485  C   VAL A  97     -86.529  21.940-106.866  1.00  0.39           C  
ATOM    486  O   VAL A  97     -86.851  21.096-107.702  1.00  0.39           O  
ATOM    487  CB  VAL A  97     -87.887  23.950-106.429  1.00  0.39           C  
ATOM    488  CG1 VAL A  97     -88.294  23.910-107.922  1.00  0.39           C  
ATOM    489  CG2 VAL A  97     -89.045  24.506-105.581  1.00  0.39           C  
ATOM    490  N   LEU A  98     -85.266  22.353-106.746  1.00  0.37           N  
ATOM    491  CA  LEU A  98     -84.243  22.055-107.705  1.00  0.37           C  
ATOM    492  C   LEU A  98     -83.276  21.033-107.135  1.00  0.37           C  
ATOM    493  O   LEU A  98     -82.128  20.976-107.567  1.00  0.37           O  
ATOM    494  CB  LEU A  98     -83.473  23.356-108.016  1.00  0.37           C  
ATOM    495  CG  LEU A  98     -84.271  24.508-108.665  1.00  0.37           C  
ATOM    496  CD1 LEU A  98     -83.542  25.865-108.617  1.00  0.37           C  
ATOM    497  CD2 LEU A  98     -84.615  24.173-110.118  1.00  0.37           C  
ATOM    498  N   ARG A  99     -83.737  20.270-106.108  1.00  0.35           N  
ATOM    499  CA  ARG A  99     -83.079  19.147-105.449  1.00  0.35           C  
ATOM    500  C   ARG A  99     -81.696  19.450-104.959  1.00  0.35           C  
ATOM    501  O   ARG A  99     -80.792  18.621-105.006  1.00  0.35           O  
ATOM    502  CB  ARG A  99     -83.018  17.893-106.346  1.00  0.35           C  
ATOM    503  CG  ARG A  99     -84.405  17.371-106.754  1.00  0.35           C  
ATOM    504  CD  ARG A  99     -84.347  16.168-107.708  1.00  0.35           C  
ATOM    505  NE  ARG A  99     -83.571  16.547-108.928  1.00  0.35           N  
ATOM    506  CZ  ARG A  99     -83.919  17.409-109.887  1.00  0.35           C  
ATOM    507  NH1 ARG A  99     -83.021  17.782-110.789  1.00  0.35           N  
ATOM    508  NH2 ARG A  99     -85.146  17.916-109.938  1.00  0.35           N  
ATOM    509  N   ARG A 100     -81.472  20.669-104.463  1.00  0.38           N  
ATOM    510  CA  ARG A 100     -80.115  21.098-104.410  1.00  0.38           C  
ATOM    511  C   ARG A 100     -79.808  21.752-103.136  1.00  0.38           C  
ATOM    512  O   ARG A 100     -80.624  22.163-102.320  1.00  0.38           O  
ATOM    513  CB  ARG A 100     -79.697  22.034-105.555  1.00  0.38           C  
ATOM    514  CG  ARG A 100     -80.400  23.387-105.493  1.00  0.38           C  
ATOM    515  CD  ARG A 100     -79.916  24.408-106.506  1.00  0.38           C  
ATOM    516  NE  ARG A 100     -80.491  24.083-107.833  1.00  0.38           N  
ATOM    517  CZ  ARG A 100     -80.406  24.838-108.935  1.00  0.38           C  
ATOM    518  NH1 ARG A 100     -80.887  24.365-110.082  1.00  0.38           N  
ATOM    519  NH2 ARG A 100     -79.806  26.020-108.937  1.00  0.38           N  
ATOM    520  N   LEU A 101     -78.507  21.792-102.974  1.00  0.35           N  
ATOM    521  CA  LEU A 101     -77.854  22.035-101.756  1.00  0.35           C  
ATOM    522  C   LEU A 101     -77.621  23.514-101.592  1.00  0.35           C  
ATOM    523  O   LEU A 101     -77.847  24.096-100.546  1.00  0.35           O  
ATOM    524  CB  LEU A 101     -76.534  21.255-101.938  1.00  0.35           C  
ATOM    525  CG  LEU A 101     -76.675  19.712-101.719  1.00  0.35           C  
ATOM    526  CD1 LEU A 101     -77.716  18.957-102.554  1.00  0.35           C  
ATOM    527  CD2 LEU A 101     -75.380  18.906-101.859  1.00  0.35           C  
ATOM    528  N   ILE A 102     -77.159  24.126-102.682  1.00  0.37           N  
ATOM    529  CA  ILE A 102     -76.603  25.446-102.708  1.00  0.37           C  
ATOM    530  C   ILE A 102     -76.878  25.941-104.078  1.00  0.37           C  
ATOM    531  O   ILE A 102     -76.943  25.155-105.025  1.00  0.37           O  
ATOM    532  CB  ILE A 102     -75.103  25.375-102.463  1.00  0.37           C  
ATOM    533  CG1 ILE A 102     -74.261  26.628-102.729  1.00  0.37           C  
ATOM    534  CG2 ILE A 102     -74.447  24.252-103.259  1.00  0.37           C  
ATOM    535  CD1 ILE A 102     -73.121  26.709-101.712  1.00  0.37           C  
ATOM    536  N   ARG A 103     -77.075  27.258-104.236  1.00  0.47           N  
ATOM    537  CA  ARG A 103     -77.026  27.825-105.558  1.00  0.47           C  
ATOM    538  C   ARG A 103     -76.980  29.310-105.611  1.00  0.47           C  
ATOM    539  O   ARG A 103     -77.639  30.032-104.864  1.00  0.47           O  
ATOM    540  CB  ARG A 103     -78.209  27.433-106.478  1.00  0.47           C  
ATOM    541  CG  ARG A 103     -79.611  28.013-106.182  1.00  0.47           C  
ATOM    542  CD  ARG A 103     -80.093  27.952-104.721  1.00  0.47           C  
ATOM    543  NE  ARG A 103     -81.421  28.622-104.675  1.00  0.47           N  
ATOM    544  CZ  ARG A 103     -81.555  29.947-104.610  1.00  0.47           C  
ATOM    545  NH1 ARG A 103     -82.639  30.432-104.018  1.00  0.47           N  
ATOM    546  NH2 ARG A 103     -80.607  30.774-105.017  1.00  0.47           N  
ATOM    547  N   ARG A 104     -76.278  29.793-106.633  1.00  0.51           N  
ATOM    548  CA  ARG A 104     -76.296  31.171-107.007  1.00  0.51           C  
ATOM    549  C   ARG A 104     -77.046  31.335-108.319  1.00  0.51           C  
ATOM    550  O   ARG A 104     -76.481  31.743-109.328  1.00  0.51           O  
ATOM    551  CB  ARG A 104     -74.841  31.633-107.091  1.00  0.51           C  
ATOM    552  CG  ARG A 104     -74.711  33.156-107.022  1.00  0.51           C  
ATOM    553  CD  ARG A 104     -73.241  33.541-106.980  1.00  0.51           C  
ATOM    554  NE  ARG A 104     -73.086  35.031-107.069  1.00  0.51           N  
ATOM    555  CZ  ARG A 104     -72.840  35.863-106.050  1.00  0.51           C  
ATOM    556  NH1 ARG A 104     -72.612  37.153-106.286  1.00  0.51           N  
ATOM    557  NH2 ARG A 104     -72.897  35.448-104.794  1.00  0.51           N  
ATOM    558  N   CYS A 105     -78.367  31.032-108.335  1.00  0.46           N  
ATOM    559  CA  CYS A 105     -79.199  30.931-109.537  1.00  0.46           C  
ATOM    560  C   CYS A 105     -79.281  32.200-110.377  1.00  0.46           C  
ATOM    561  O   CYS A 105     -79.554  32.153-111.573  1.00  0.46           O  
ATOM    562  CB  CYS A 105     -80.643  30.440-109.210  1.00  0.46           C  
ATOM    563  SG  CYS A 105     -81.599  31.542-108.108  1.00  0.46           S  
ATOM    564  N   ALA A 106     -79.019  33.357-109.744  1.00  0.56           N  
ATOM    565  CA  ALA A 106     -78.859  34.646-110.371  1.00  0.56           C  
ATOM    566  C   ALA A 106     -77.702  34.706-111.369  1.00  0.56           C  
ATOM    567  O   ALA A 106     -77.845  35.260-112.453  1.00  0.56           O  
ATOM    568  CB  ALA A 106     -78.632  35.691-109.254  1.00  0.56           C  
ATOM    569  N   TYR A 107     -76.538  34.118-111.026  1.00  0.53           N  
ATOM    570  CA  TYR A 107     -75.342  34.170-111.853  1.00  0.53           C  
ATOM    571  C   TYR A 107     -75.073  32.830-112.516  1.00  0.53           C  
ATOM    572  O   TYR A 107     -74.317  32.744-113.481  1.00  0.53           O  
ATOM    573  CB  TYR A 107     -74.102  34.533-110.993  1.00  0.53           C  
ATOM    574  CG  TYR A 107     -74.203  35.959-110.522  1.00  0.53           C  
ATOM    575  CD1 TYR A 107     -74.848  36.280-109.317  1.00  0.53           C  
ATOM    576  CD2 TYR A 107     -73.693  37.002-111.313  1.00  0.53           C  
ATOM    577  CE1 TYR A 107     -74.949  37.608-108.886  1.00  0.53           C  
ATOM    578  CE2 TYR A 107     -73.801  38.336-110.891  1.00  0.53           C  
ATOM    579  CZ  TYR A 107     -74.434  38.635-109.678  1.00  0.53           C  
ATOM    580  OH  TYR A 107     -74.617  39.969-109.269  1.00  0.53           O  
ATOM    581  N   LEU A 108     -75.716  31.755-112.028  1.00  0.54           N  
ATOM    582  CA  LEU A 108     -75.562  30.428-112.568  1.00  0.54           C  
ATOM    583  C   LEU A 108     -76.853  29.657-112.360  1.00  0.54           C  
ATOM    584  O   LEU A 108     -77.046  28.845-111.449  1.00  0.54           O  
ATOM    585  CB  LEU A 108     -74.332  29.715-111.977  1.00  0.54           C  
ATOM    586  CG  LEU A 108     -73.856  28.499-112.788  1.00  0.54           C  
ATOM    587  CD1 LEU A 108     -73.384  28.885-114.201  1.00  0.54           C  
ATOM    588  CD2 LEU A 108     -72.721  27.832-112.016  1.00  0.54           C  
ATOM    589  N   LYS A 109     -77.831  29.973-113.224  1.00  0.47           N  
ATOM    590  CA  LYS A 109     -79.141  29.359-113.283  1.00  0.47           C  
ATOM    591  C   LYS A 109     -79.067  27.851-113.578  1.00  0.47           C  
ATOM    592  O   LYS A 109     -78.145  27.399-114.232  1.00  0.47           O  
ATOM    593  CB  LYS A 109     -80.009  30.102-114.327  1.00  0.47           C  
ATOM    594  CG  LYS A 109     -81.516  29.869-114.151  1.00  0.47           C  
ATOM    595  CD  LYS A 109     -82.369  30.662-115.157  1.00  0.47           C  
ATOM    596  CE  LYS A 109     -83.875  30.473-114.908  1.00  0.47           C  
ATOM    597  NZ  LYS A 109     -84.719  31.196-115.892  1.00  0.47           N  
ATOM    598  N   TYR A 110     -80.012  27.017-113.068  1.00  0.47           N  
ATOM    599  CA  TYR A 110     -80.067  25.571-113.342  1.00  0.47           C  
ATOM    600  C   TYR A 110     -78.878  24.735-112.861  1.00  0.47           C  
ATOM    601  O   TYR A 110     -78.665  23.607-113.294  1.00  0.47           O  
ATOM    602  CB  TYR A 110     -80.382  25.211-114.821  1.00  0.47           C  
ATOM    603  CG  TYR A 110     -81.705  25.778-115.237  1.00  0.47           C  
ATOM    604  CD1 TYR A 110     -81.762  26.778-116.219  1.00  0.47           C  
ATOM    605  CD2 TYR A 110     -82.901  25.295-114.678  1.00  0.47           C  
ATOM    606  CE1 TYR A 110     -82.994  27.319-116.607  1.00  0.47           C  
ATOM    607  CE2 TYR A 110     -84.136  25.843-115.060  1.00  0.47           C  
ATOM    608  CZ  TYR A 110     -84.176  26.872-116.008  1.00  0.47           C  
ATOM    609  OH  TYR A 110     -85.397  27.481-116.358  1.00  0.47           O  
ATOM    610  N   VAL A 111     -78.093  25.253-111.897  1.00  0.52           N  
ATOM    611  CA  VAL A 111     -76.852  24.619-111.489  1.00  0.52           C  
ATOM    612  C   VAL A 111     -76.951  23.396-110.578  1.00  0.52           C  
ATOM    613  O   VAL A 111     -76.023  22.625-110.431  1.00  0.52           O  
ATOM    614  CB  VAL A 111     -75.905  25.659-110.926  1.00  0.52           C  
ATOM    615  CG1 VAL A 111     -76.281  26.156-109.515  1.00  0.52           C  
ATOM    616  CG2 VAL A 111     -74.482  25.091-110.967  1.00  0.52           C  
ATOM    617  N   GLU A 112     -78.086  23.113-109.949  1.00  0.42           N  
ATOM    618  CA  GLU A 112     -78.243  22.015-109.007  1.00  0.42           C  
ATOM    619  C   GLU A 112     -77.216  21.876-107.903  1.00  0.42           C  
ATOM    620  O   GLU A 112     -76.731  22.873-107.372  1.00  0.42           O  
ATOM    621  CB  GLU A 112     -78.807  20.749-109.676  1.00  0.42           C  
ATOM    622  CG  GLU A 112     -80.107  21.179-110.410  1.00  0.42           C  
ATOM    623  CD  GLU A 112     -80.989  20.074-110.955  1.00  0.42           C  
ATOM    624  OE1 GLU A 112     -80.533  18.921-111.067  1.00  0.42           O  
ATOM    625  OE2 GLU A 112     -82.177  20.390-111.254  1.00  0.42           O  
ATOM    626  N   ALA A 113     -76.894  20.652-107.459  1.00  0.41           N  
ATOM    627  CA  ALA A 113     -76.111  20.467-106.253  1.00  0.41           C  
ATOM    628  C   ALA A 113     -74.647  20.459-106.555  1.00  0.41           C  
ATOM    629  O   ALA A 113     -73.816  20.196-105.699  1.00  0.41           O  
ATOM    630  CB  ALA A 113     -76.413  19.107-105.639  1.00  0.41           C  
ATOM    631  N   ARG A 114     -74.341  20.815-107.800  1.00  0.41           N  
ATOM    632  CA  ARG A 114     -73.053  20.886-108.403  1.00  0.41           C  
ATOM    633  C   ARG A 114     -72.087  21.818-107.688  1.00  0.41           C  
ATOM    634  O   ARG A 114     -70.887  21.625-107.733  1.00  0.41           O  
ATOM    635  CB  ARG A 114     -73.317  21.353-109.848  1.00  0.41           C  
ATOM    636  CG  ARG A 114     -74.108  20.286-110.645  1.00  0.41           C  
ATOM    637  CD  ARG A 114     -74.143  20.284-112.190  1.00  0.41           C  
ATOM    638  NE  ARG A 114     -74.672  21.507-112.846  1.00  0.41           N  
ATOM    639  CZ  ARG A 114     -75.923  21.557-113.323  1.00  0.41           C  
ATOM    640  NH1 ARG A 114     -76.204  22.440-114.272  1.00  0.41           N  
ATOM    641  NH2 ARG A 114     -76.896  20.750-112.914  1.00  0.41           N  
ATOM    642  N   LEU A 115     -72.605  22.872-107.021  1.00  0.42           N  
ATOM    643  CA  LEU A 115     -71.822  23.730-106.143  1.00  0.42           C  
ATOM    644  C   LEU A 115     -71.655  23.181-104.707  1.00  0.42           C  
ATOM    645  O   LEU A 115     -70.855  23.738-103.971  1.00  0.42           O  
ATOM    646  CB  LEU A 115     -72.452  25.160-106.052  1.00  0.42           C  
ATOM    647  CG  LEU A 115     -72.070  26.194-107.140  1.00  0.42           C  
ATOM    648  CD1 LEU A 115     -72.150  25.667-108.564  1.00  0.42           C  
ATOM    649  CD2 LEU A 115     -72.981  27.422-107.058  1.00  0.42           C  
ATOM    650  N   GLY A 116     -72.388  22.136-104.243  1.00  0.42           N  
ATOM    651  CA  GLY A 116     -72.322  21.470-102.911  1.00  0.42           C  
ATOM    652  C   GLY A 116     -72.485  22.189-101.544  1.00  0.42           C  
ATOM    653  O   GLY A 116     -71.838  23.154-101.249  1.00  0.42           O  
ATOM    654  N   ASP A 117     -73.341  21.614-100.630  1.00  0.42           N  
ATOM    655  CA  ASP A 117     -73.710  22.205 -99.293  1.00  0.42           C  
ATOM    656  C   ASP A 117     -74.407  21.173 -98.381  1.00  0.42           C  
ATOM    657  O   ASP A 117     -73.773  20.789 -97.295  1.00  0.42           O  
ATOM    658  CB  ASP A 117     -74.475  23.540 -99.470  1.00  0.42           C  
ATOM    659  CG  ASP A 117     -75.011  24.065 -98.149  1.00  0.42           C  
ATOM    660  OD1 ASP A 117     -74.383  24.979 -97.564  1.00  0.42           O  
ATOM    661  OD2 ASP A 117     -76.026  23.487 -97.678  1.00  0.42           O  
ATOM    662  N   ARG A 118     -75.566  20.589 -98.556  1.00  0.31           N  
ATOM    663  CA  ARG A 118     -76.068  19.536 -97.685  1.00  0.31           C  
ATOM    664  C   ARG A 118     -76.399  18.284 -98.471  1.00  0.31           C  
ATOM    665  O   ARG A 118     -75.562  17.550 -98.832  1.00  0.31           O  
ATOM    666  CB  ARG A 118     -77.217  20.006 -96.815  1.00  0.31           C  
ATOM    667  CG  ARG A 118     -76.622  20.893 -95.729  1.00  0.31           C  
ATOM    668  CD  ARG A 118     -77.715  21.496 -94.892  1.00  0.31           C  
ATOM    669  NE  ARG A 118     -77.002  22.364 -93.927  1.00  0.31           N  
ATOM    670  CZ  ARG A 118     -77.571  23.061 -92.940  1.00  0.31           C  
ATOM    671  NH1 ARG A 118     -76.794  23.810 -92.166  1.00  0.31           N  
ATOM    672  NH2 ARG A 118     -78.876  23.041 -92.700  1.00  0.31           N  
ATOM    673  N   THR A 119     -77.730  18.113 -98.759  1.00  0.32           N  
ATOM    674  CA  THR A 119     -78.299  17.130 -99.684  1.00  0.32           C  
ATOM    675  C   THR A 119     -79.728  16.874 -99.154  1.00  0.32           C  
ATOM    676  O   THR A 119     -80.687  16.860 -99.845  1.00  0.32           O  
ATOM    677  CB  THR A 119     -77.592  15.807-100.008  1.00  0.32           C  
ATOM    678  OG1 THR A 119     -78.396  15.202-101.027  1.00  0.32           O  
ATOM    679  CG2 THR A 119     -77.543  14.942 -98.758  1.00  0.32           C  
ATOM    680  N   LEU A 120     -79.797  16.799 -97.793  1.00  0.22           N  
ATOM    681  CA  LEU A 120     -80.942  16.385 -96.993  1.00  0.22           C  
ATOM    682  C   LEU A 120     -80.288  16.235 -95.635  1.00  0.22           C  
ATOM    683  O   LEU A 120     -79.639  17.158 -95.170  1.00  0.22           O  
ATOM    684  CB  LEU A 120     -81.712  15.111 -97.477  1.00  0.22           C  
ATOM    685  CG  LEU A 120     -83.047  14.763 -96.766  1.00  0.22           C  
ATOM    686  CD1 LEU A 120     -84.025  15.945 -96.822  1.00  0.22           C  
ATOM    687  CD2 LEU A 120     -83.668  13.531 -97.441  1.00  0.22           C  
ATOM    688  N   TYR A 121     -80.424  15.051 -95.017  1.00  0.13           N  
ATOM    689  CA  TYR A 121     -79.713  14.649 -93.820  1.00  0.13           C  
ATOM    690  C   TYR A 121     -78.807  13.474 -94.150  1.00  0.13           C  
ATOM    691  O   TYR A 121     -78.195  12.877 -93.271  1.00  0.13           O  
ATOM    692  CB  TYR A 121     -80.720  14.174 -92.738  1.00  0.13           C  
ATOM    693  CG  TYR A 121     -81.672  15.287 -92.420  1.00  0.13           C  
ATOM    694  CD1 TYR A 121     -82.954  15.336 -92.995  1.00  0.13           C  
ATOM    695  CD2 TYR A 121     -81.263  16.324 -91.571  1.00  0.13           C  
ATOM    696  CE1 TYR A 121     -83.778  16.451 -92.795  1.00  0.13           C  
ATOM    697  CE2 TYR A 121     -82.111  17.411 -91.319  1.00  0.13           C  
ATOM    698  CZ  TYR A 121     -83.355  17.485 -91.955  1.00  0.13           C  
ATOM    699  OH  TYR A 121     -84.199  18.587 -91.725  1.00  0.13           O  
ATOM    700  N   ALA A 122     -78.709  13.099 -95.444  1.00  0.30           N  
ATOM    701  CA  ALA A 122     -77.826  12.044 -95.881  1.00  0.30           C  
ATOM    702  C   ALA A 122     -76.378  12.511 -95.885  1.00  0.30           C  
ATOM    703  O   ALA A 122     -76.082  13.628 -96.303  1.00  0.30           O  
ATOM    704  CB  ALA A 122     -78.241  11.518 -97.276  1.00  0.30           C  
ATOM    705  N   ASP A 123     -75.461  11.638 -95.435  1.00  0.27           N  
ATOM    706  CA  ASP A 123     -74.053  11.712 -95.729  1.00  0.27           C  
ATOM    707  C   ASP A 123     -73.913  11.068 -97.101  1.00  0.27           C  
ATOM    708  O   ASP A 123     -74.700  10.202 -97.499  1.00  0.27           O  
ATOM    709  CB  ASP A 123     -73.278  10.977 -94.594  1.00  0.27           C  
ATOM    710  CG  ASP A 123     -71.758  11.100 -94.615  1.00  0.27           C  
ATOM    711  OD1 ASP A 123     -71.194  11.702 -95.557  1.00  0.27           O  
ATOM    712  OD2 ASP A 123     -71.148  10.570 -93.648  1.00  0.27           O  
ATOM    713  N   GLU A 124     -72.962  11.559 -97.884  1.00  0.38           N  
ATOM    714  CA  GLU A 124     -72.657  11.110 -99.201  1.00  0.38           C  
ATOM    715  C   GLU A 124     -71.775   9.883 -99.256  1.00  0.38           C  
ATOM    716  O   GLU A 124     -71.869   8.933 -98.483  1.00  0.38           O  
ATOM    717  CB  GLU A 124     -71.999  12.298 -99.910  1.00  0.38           C  
ATOM    718  CG  GLU A 124     -70.748  12.933 -99.246  1.00  0.38           C  
ATOM    719  CD  GLU A 124     -70.985  14.370 -98.776  1.00  0.38           C  
ATOM    720  OE1 GLU A 124     -72.148  14.740 -98.496  1.00  0.38           O  
ATOM    721  OE2 GLU A 124     -69.996  15.146 -98.809  1.00  0.38           O  
ATOM    722  N   ILE A 125     -70.895   9.848-100.266  1.00  0.28           N  
ATOM    723  CA  ILE A 125     -69.880   8.840-100.384  1.00  0.28           C  
ATOM    724  C   ILE A 125     -68.597   9.622-100.567  1.00  0.28           C  
ATOM    725  O   ILE A 125     -68.355  10.206-101.620  1.00  0.28           O  
ATOM    726  CB  ILE A 125     -70.159   7.889-101.548  1.00  0.28           C  
ATOM    727  CG1 ILE A 125     -71.596   7.311-101.429  1.00  0.28           C  
ATOM    728  CG2 ILE A 125     -69.091   6.774-101.535  1.00  0.28           C  
ATOM    729  CD1 ILE A 125     -72.030   6.448-102.616  1.00  0.28           C  
ATOM    730  N   LEU A 126     -67.749   9.688 -99.520  1.00  0.31           N  
ATOM    731  CA  LEU A 126     -66.420  10.281 -99.572  1.00  0.31           C  
ATOM    732  C   LEU A 126     -65.490   9.421-100.425  1.00  0.31           C  
ATOM    733  O   LEU A 126     -65.306   8.237-100.153  1.00  0.31           O  
ATOM    734  CB  LEU A 126     -65.878  10.484 -98.134  1.00  0.31           C  
ATOM    735  CG  LEU A 126     -64.542  11.247 -98.003  1.00  0.31           C  
ATOM    736  CD1 LEU A 126     -64.682  12.728 -98.371  1.00  0.31           C  
ATOM    737  CD2 LEU A 126     -64.016  11.130 -96.565  1.00  0.31           C  
ATOM    738  N   LYS A 127     -64.930   9.972-101.524  1.00  0.35           N  
ATOM    739  CA  LYS A 127     -64.311   9.133-102.542  1.00  0.35           C  
ATOM    740  C   LYS A 127     -63.316   9.919-103.392  1.00  0.35           C  
ATOM    741  O   LYS A 127     -62.564  10.730-102.872  1.00  0.35           O  
ATOM    742  CB  LYS A 127     -65.390   8.413-103.412  1.00  0.35           C  
ATOM    743  CG  LYS A 127     -66.389   9.321-104.152  1.00  0.35           C  
ATOM    744  CD  LYS A 127     -67.306   8.531-105.090  1.00  0.35           C  
ATOM    745  CE  LYS A 127     -68.143   9.469-105.950  1.00  0.35           C  
ATOM    746  NZ  LYS A 127     -68.724   8.722-107.078  1.00  0.35           N  
ATOM    747  N   ASP A 128     -63.307   9.711-104.726  1.00  0.36           N  
ATOM    748  CA  ASP A 128     -62.572  10.404-105.769  1.00  0.36           C  
ATOM    749  C   ASP A 128     -63.376  11.569-106.348  1.00  0.36           C  
ATOM    750  O   ASP A 128     -63.019  12.196-107.341  1.00  0.36           O  
ATOM    751  CB  ASP A 128     -62.187   9.405-106.898  1.00  0.36           C  
ATOM    752  CG  ASP A 128     -63.347   8.583-107.470  1.00  0.36           C  
ATOM    753  OD1 ASP A 128     -64.387   8.389-106.778  1.00  0.36           O  
ATOM    754  OD2 ASP A 128     -63.180   8.095-108.614  1.00  0.36           O  
ATOM    755  N   GLY A 129     -64.455  11.934-105.629  1.00  0.45           N  
ATOM    756  CA  GLY A 129     -65.356  13.024-105.941  1.00  0.45           C  
ATOM    757  C   GLY A 129     -66.297  12.645-107.028  1.00  0.45           C  
ATOM    758  O   GLY A 129     -66.132  11.666-107.747  1.00  0.45           O  
ATOM    759  N   PHE A 130     -67.385  13.401-107.178  1.00  0.45           N  
ATOM    760  CA  PHE A 130     -68.180  13.254-108.367  1.00  0.45           C  
ATOM    761  C   PHE A 130     -67.654  14.241-109.382  1.00  0.45           C  
ATOM    762  O   PHE A 130     -66.668  14.938-109.163  1.00  0.45           O  
ATOM    763  CB  PHE A 130     -69.691  13.363-108.071  1.00  0.45           C  
ATOM    764  CG  PHE A 130     -70.520  12.655-109.090  1.00  0.45           C  
ATOM    765  CD1 PHE A 130     -70.435  11.260-109.260  1.00  0.45           C  
ATOM    766  CD2 PHE A 130     -71.469  13.376-109.813  1.00  0.45           C  
ATOM    767  CE1 PHE A 130     -71.314  10.591-110.124  1.00  0.45           C  
ATOM    768  CE2 PHE A 130     -72.342  12.706-110.669  1.00  0.45           C  
ATOM    769  CZ  PHE A 130     -72.272  11.322-110.834  1.00  0.45           C  
ATOM    770  N   CYS A 131     -68.266  14.254-110.561  1.00  0.52           N  
ATOM    771  CA  CYS A 131     -67.878  15.162-111.603  1.00  0.52           C  
ATOM    772  C   CYS A 131     -68.978  16.163-111.729  1.00  0.52           C  
ATOM    773  O   CYS A 131     -70.141  15.798-111.564  1.00  0.52           O  
ATOM    774  CB  CYS A 131     -67.796  14.459-112.983  1.00  0.52           C  
ATOM    775  SG  CYS A 131     -66.771  12.956-112.954  1.00  0.52           S  
ATOM    776  N   LEU A 132     -68.641  17.404-112.123  1.00  0.45           N  
ATOM    777  CA  LEU A 132     -69.592  18.462-112.416  1.00  0.45           C  
ATOM    778  C   LEU A 132     -70.558  18.159-113.584  1.00  0.45           C  
ATOM    779  O   LEU A 132     -70.548  18.819-114.613  1.00  0.45           O  
ATOM    780  CB  LEU A 132     -68.781  19.783-112.663  1.00  0.45           C  
ATOM    781  CG  LEU A 132     -69.603  21.063-112.924  1.00  0.45           C  
ATOM    782  CD1 LEU A 132     -70.600  21.145-111.802  1.00  0.45           C  
ATOM    783  CD2 LEU A 132     -68.782  22.358-112.956  1.00  0.45           C  
ATOM    784  N   ASN A 133     -71.435  17.137-113.467  1.00  0.42           N  
ATOM    785  CA  ASN A 133     -72.368  16.703-114.491  1.00  0.42           C  
ATOM    786  C   ASN A 133     -73.779  17.091-114.140  1.00  0.42           C  
ATOM    787  O   ASN A 133     -74.050  17.505-113.026  1.00  0.42           O  
ATOM    788  CB  ASN A 133     -72.247  15.172-114.807  1.00  0.42           C  
ATOM    789  CG  ASN A 133     -72.909  14.216-113.832  1.00  0.42           C  
ATOM    790  OD1 ASN A 133     -73.537  14.632-112.880  1.00  0.42           O  
ATOM    791  ND2 ASN A 133     -72.800  12.890-114.059  1.00  0.42           N  
ATOM    792  N   MET A 134     -74.732  16.915-115.070  1.00  0.44           N  
ATOM    793  CA  MET A 134     -76.134  17.153-114.786  1.00  0.44           C  
ATOM    794  C   MET A 134     -76.723  16.378-113.600  1.00  0.44           C  
ATOM    795  O   MET A 134     -77.432  16.965-112.797  1.00  0.44           O  
ATOM    796  CB  MET A 134     -76.980  16.770-116.016  1.00  0.44           C  
ATOM    797  CG  MET A 134     -76.676  17.587-117.281  1.00  0.44           C  
ATOM    798  SD  MET A 134     -77.608  16.988-118.721  1.00  0.44           S  
ATOM    799  CE  MET A 134     -79.271  17.472-118.175  1.00  0.44           C  
ATOM    800  N   ILE A 135     -76.418  15.061-113.486  1.00  0.37           N  
ATOM    801  CA  ILE A 135     -76.863  14.164-112.420  1.00  0.37           C  
ATOM    802  C   ILE A 135     -76.297  14.570-111.069  1.00  0.37           C  
ATOM    803  O   ILE A 135     -75.140  14.330-110.739  1.00  0.37           O  
ATOM    804  CB  ILE A 135     -76.444  12.709-112.710  1.00  0.37           C  
ATOM    805  CG1 ILE A 135     -77.127  12.186-113.998  1.00  0.37           C  
ATOM    806  CG2 ILE A 135     -76.742  11.780-111.503  1.00  0.37           C  
ATOM    807  CD1 ILE A 135     -76.557  10.854-114.506  1.00  0.37           C  
ATOM    808  N   GLU A 136     -77.083  15.181-110.189  1.00  0.41           N  
ATOM    809  CA  GLU A 136     -76.581  15.540-108.896  1.00  0.41           C  
ATOM    810  C   GLU A 136     -76.272  14.341-107.989  1.00  0.41           C  
ATOM    811  O   GLU A 136     -76.997  13.354-107.882  1.00  0.41           O  
ATOM    812  CB  GLU A 136     -77.469  16.621-108.239  1.00  0.41           C  
ATOM    813  CG  GLU A 136     -78.831  16.156-107.664  1.00  0.41           C  
ATOM    814  CD  GLU A 136     -79.937  15.826-108.674  1.00  0.41           C  
ATOM    815  OE1 GLU A 136     -79.681  15.324-109.793  1.00  0.41           O  
ATOM    816  OE2 GLU A 136     -81.112  16.062-108.299  1.00  0.41           O  
ATOM    817  N   THR A 137     -75.129  14.405-107.290  1.00  0.40           N  
ATOM    818  CA  THR A 137     -74.742  13.419-106.295  1.00  0.40           C  
ATOM    819  C   THR A 137     -74.849  14.169-105.004  1.00  0.40           C  
ATOM    820  O   THR A 137     -74.605  15.379-105.009  1.00  0.40           O  
ATOM    821  CB  THR A 137     -73.325  12.886-106.497  1.00  0.40           C  
ATOM    822  OG1 THR A 137     -73.303  12.021-107.620  1.00  0.40           O  
ATOM    823  CG2 THR A 137     -72.814  11.967-105.383  1.00  0.40           C  
ATOM    824  N   PRO A 138     -75.243  13.585-103.875  1.00  0.34           N  
ATOM    825  CA  PRO A 138     -75.073  14.224-102.581  1.00  0.34           C  
ATOM    826  C   PRO A 138     -73.629  14.550-102.370  1.00  0.34           C  
ATOM    827  O   PRO A 138     -72.868  13.571-102.329  1.00  0.34           O  
ATOM    828  CB  PRO A 138     -75.530  13.132-101.587  1.00  0.34           C  
ATOM    829  CG  PRO A 138     -76.483  12.245-102.388  1.00  0.34           C  
ATOM    830  CD  PRO A 138     -75.867  12.267-103.778  1.00  0.34           C  
ATOM    831  N   LEU A 139     -73.200  15.797-102.269  1.00  0.35           N  
ATOM    832  CA  LEU A 139     -71.828  16.127-101.979  1.00  0.35           C  
ATOM    833  C   LEU A 139     -71.820  17.490-101.346  1.00  0.35           C  
ATOM    834  O   LEU A 139     -72.536  18.393-101.787  1.00  0.35           O  
ATOM    835  CB  LEU A 139     -70.914  16.154-103.239  1.00  0.35           C  
ATOM    836  CG  LEU A 139     -70.639  14.800-103.930  1.00  0.35           C  
ATOM    837  CD1 LEU A 139     -69.702  14.988-105.115  1.00  0.35           C  
ATOM    838  CD2 LEU A 139     -69.955  13.787-103.011  1.00  0.35           C  
ATOM    839  N   CYS A 140     -71.022  17.701-100.295  1.00  0.39           N  
ATOM    840  CA  CYS A 140     -70.902  19.002 -99.686  1.00  0.39           C  
ATOM    841  C   CYS A 140     -69.623  19.397 -99.068  1.00  0.39           C  
ATOM    842  O   CYS A 140     -68.903  18.625 -98.433  1.00  0.39           O  
ATOM    843  CB  CYS A 140     -71.882  19.154 -98.551  1.00  0.39           C  
ATOM    844  SG  CYS A 140     -71.656  18.208 -97.003  1.00  0.39           S  
ATOM    845  N   PRO A 141     -69.428  20.692 -99.361  1.00  0.40           N  
ATOM    846  CA  PRO A 141     -68.984  21.648 -98.334  1.00  0.40           C  
ATOM    847  C   PRO A 141     -68.852  23.142 -98.720  1.00  0.40           C  
ATOM    848  O   PRO A 141     -68.045  23.819 -98.071  1.00  0.40           O  
ATOM    849  CB  PRO A 141     -67.565  21.167 -98.170  1.00  0.40           C  
ATOM    850  CG  PRO A 141     -67.150  20.829 -99.624  1.00  0.40           C  
ATOM    851  CD  PRO A 141     -68.446  20.729-100.401  1.00  0.40           C  
ATOM    852  N   LEU A 142     -69.513  23.736 -99.733  1.00  0.50           N  
ATOM    853  CA  LEU A 142     -69.073  25.015-100.270  1.00  0.50           C  
ATOM    854  C   LEU A 142     -69.633  26.240 -99.576  1.00  0.50           C  
ATOM    855  O   LEU A 142     -70.673  26.793 -99.925  1.00  0.50           O  
ATOM    856  CB  LEU A 142     -69.481  25.104-101.742  1.00  0.50           C  
ATOM    857  CG  LEU A 142     -68.891  26.285-102.507  1.00  0.50           C  
ATOM    858  CD1 LEU A 142     -67.428  25.939-102.715  1.00  0.50           C  
ATOM    859  CD2 LEU A 142     -69.606  26.510-103.838  1.00  0.50           C  
ATOM    860  N   LYS A 143     -68.903  26.773 -98.592  1.00  0.64           N  
ATOM    861  CA  LYS A 143     -69.457  27.804 -97.757  1.00  0.64           C  
ATOM    862  C   LYS A 143     -69.386  29.193 -98.364  1.00  0.64           C  
ATOM    863  O   LYS A 143     -68.440  29.608 -99.034  1.00  0.64           O  
ATOM    864  CB  LYS A 143     -68.808  27.798 -96.364  1.00  0.64           C  
ATOM    865  CG  LYS A 143     -69.512  28.729 -95.375  1.00  0.64           C  
ATOM    866  CD  LYS A 143     -68.938  28.640 -93.964  1.00  0.64           C  
ATOM    867  CE  LYS A 143     -69.690  29.577 -93.022  1.00  0.64           C  
ATOM    868  NZ  LYS A 143     -69.114  29.498 -91.667  1.00  0.64           N  
ATOM    869  N   VAL A 144     -70.449  29.962 -98.120  1.00  0.64           N  
ATOM    870  CA  VAL A 144     -70.626  31.326 -98.526  1.00  0.64           C  
ATOM    871  C   VAL A 144     -70.213  32.262 -97.425  1.00  0.64           C  
ATOM    872  O   VAL A 144     -70.757  32.233 -96.319  1.00  0.64           O  
ATOM    873  CB  VAL A 144     -72.087  31.573 -98.795  1.00  0.64           C  
ATOM    874  CG1 VAL A 144     -72.295  32.777 -99.691  1.00  0.64           C  
ATOM    875  CG2 VAL A 144     -72.718  30.399 -99.543  1.00  0.64           C  
ATOM    876  N   VAL A 145     -69.220  33.114 -97.706  1.00  0.72           N  
ATOM    877  CA  VAL A 145     -68.691  34.032 -96.727  1.00  0.72           C  
ATOM    878  C   VAL A 145     -68.716  35.419 -97.351  1.00  0.72           C  
ATOM    879  O   VAL A 145     -68.242  35.627 -98.466  1.00  0.72           O  
ATOM    880  CB  VAL A 145     -67.295  33.601 -96.297  1.00  0.72           C  
ATOM    881  CG1 VAL A 145     -66.793  34.527 -95.181  1.00  0.72           C  
ATOM    882  CG2 VAL A 145     -67.320  32.143 -95.779  1.00  0.72           C  
ATOM    883  N   THR A 146     -69.354  36.394 -96.668  1.00  0.68           N  
ATOM    884  CA  THR A 146     -69.546  37.765 -97.149  1.00  0.68           C  
ATOM    885  C   THR A 146     -68.382  38.677 -96.888  1.00  0.68           C  
ATOM    886  O   THR A 146     -68.152  39.638 -97.622  1.00  0.68           O  
ATOM    887  CB  THR A 146     -70.739  38.454 -96.508  1.00  0.68           C  
ATOM    888  OG1 THR A 146     -70.813  38.161 -95.119  1.00  0.68           O  
ATOM    889  CG2 THR A 146     -71.991  37.873 -97.144  1.00  0.68           C  
ATOM    890  N   ASN A 147     -67.608  38.397 -95.833  1.00  0.73           N  
ATOM    891  CA  ASN A 147     -66.413  39.125 -95.509  1.00  0.73           C  
ATOM    892  C   ASN A 147     -65.258  38.454 -96.232  1.00  0.73           C  
ATOM    893  O   ASN A 147     -64.990  37.263 -96.075  1.00  0.73           O  
ATOM    894  CB  ASN A 147     -66.248  39.128 -93.971  1.00  0.73           C  
ATOM    895  CG  ASN A 147     -65.077  39.995 -93.531  1.00  0.73           C  
ATOM    896  OD1 ASN A 147     -63.929  39.747 -93.901  1.00  0.73           O  
ATOM    897  ND2 ASN A 147     -65.357  41.056 -92.745  1.00  0.73           N  
ATOM    898  N   LEU A 148     -64.544  39.209 -97.086  1.00  0.73           N  
ATOM    899  CA  LEU A 148     -63.450  38.654 -97.844  1.00  0.73           C  
ATOM    900  C   LEU A 148     -62.310  38.167 -96.989  1.00  0.73           C  
ATOM    901  O   LEU A 148     -61.794  37.075 -97.222  1.00  0.73           O  
ATOM    902  CB  LEU A 148     -62.939  39.639 -98.898  1.00  0.73           C  
ATOM    903  CG  LEU A 148     -61.711  39.118 -99.660  1.00  0.73           C  
ATOM    904  CD1 LEU A 148     -61.946  37.826-100.450  1.00  0.73           C  
ATOM    905  CD2 LEU A 148     -61.281  40.192-100.631  1.00  0.73           C  
ATOM    906  N   GLN A 149     -61.921  38.927 -95.945  1.00  0.67           N  
ATOM    907  CA  GLN A 149     -60.852  38.541 -95.050  1.00  0.67           C  
ATOM    908  C   GLN A 149     -61.162  37.211 -94.377  1.00  0.67           C  
ATOM    909  O   GLN A 149     -60.380  36.276 -94.483  1.00  0.67           O  
ATOM    910  CB  GLN A 149     -60.587  39.643 -93.999  1.00  0.67           C  
ATOM    911  CG  GLN A 149     -60.108  40.983 -94.606  1.00  0.67           C  
ATOM    912  CD  GLN A 149     -59.870  42.007 -93.494  1.00  0.67           C  
ATOM    913  OE1 GLN A 149     -60.392  41.899 -92.383  1.00  0.67           O  
ATOM    914  NE2 GLN A 149     -59.037  43.027 -93.786  1.00  0.67           N  
ATOM    915  N   GLU A 150     -62.378  37.044 -93.816  1.00  0.70           N  
ATOM    916  CA  GLU A 150     -62.835  35.791 -93.225  1.00  0.70           C  
ATOM    917  C   GLU A 150     -62.849  34.614 -94.193  1.00  0.70           C  
ATOM    918  O   GLU A 150     -62.514  33.476 -93.849  1.00  0.70           O  
ATOM    919  CB  GLU A 150     -64.276  35.922 -92.701  1.00  0.70           C  
ATOM    920  CG  GLU A 150     -64.448  36.914 -91.532  1.00  0.70           C  
ATOM    921  CD  GLU A 150     -65.922  37.086 -91.170  1.00  0.70           C  
ATOM    922  OE1 GLU A 150     -66.777  36.392 -91.782  1.00  0.70           O  
ATOM    923  OE2 GLU A 150     -66.203  37.959 -90.313  1.00  0.70           O  
ATOM    924  N   ALA A 151     -63.252  34.853 -95.457  1.00  0.74           N  
ATOM    925  CA  ALA A 151     -63.222  33.853 -96.499  1.00  0.74           C  
ATOM    926  C   ALA A 151     -61.815  33.368 -96.820  1.00  0.74           C  
ATOM    927  O   ALA A 151     -61.573  32.164 -96.886  1.00  0.74           O  
ATOM    928  CB  ALA A 151     -63.869  34.398 -97.791  1.00  0.74           C  
ATOM    929  N   VAL A 152     -60.855  34.305 -96.995  1.00  0.70           N  
ATOM    930  CA  VAL A 152     -59.512  33.980 -97.455  1.00  0.70           C  
ATOM    931  C   VAL A 152     -58.569  33.640 -96.359  1.00  0.70           C  
ATOM    932  O   VAL A 152     -57.510  33.100 -96.658  1.00  0.70           O  
ATOM    933  CB  VAL A 152     -58.804  35.082 -98.243  1.00  0.70           C  
ATOM    934  CG1 VAL A 152     -59.610  35.382 -99.506  1.00  0.70           C  
ATOM    935  CG2 VAL A 152     -58.595  36.353 -97.397  1.00  0.70           C  
ATOM    936  N   TRP A 153     -58.913  33.953 -95.088  1.00  0.63           N  
ATOM    937  CA  TRP A 153     -58.099  33.686 -93.916  1.00  0.63           C  
ATOM    938  C   TRP A 153     -57.306  32.396 -93.978  1.00  0.63           C  
ATOM    939  O   TRP A 153     -56.114  32.398 -94.253  1.00  0.63           O  
ATOM    940  CB  TRP A 153     -58.930  33.710 -92.591  1.00  0.63           C  
ATOM    941  CG  TRP A 153     -59.161  35.075 -91.935  1.00  0.63           C  
ATOM    942  CD1 TRP A 153     -58.618  36.300 -92.234  1.00  0.63           C  
ATOM    943  CD2 TRP A 153     -60.063  35.298 -90.832  1.00  0.63           C  
ATOM    944  NE1 TRP A 153     -59.198  37.280 -91.457  1.00  0.63           N  
ATOM    945  CE2 TRP A 153     -60.095  36.696 -90.602  1.00  0.63           C  
ATOM    946  CE3 TRP A 153     -60.844  34.431 -90.069  1.00  0.63           C  
ATOM    947  CZ2 TRP A 153     -60.936  37.243 -89.647  1.00  0.63           C  
ATOM    948  CZ3 TRP A 153     -61.681  34.989 -89.089  1.00  0.63           C  
ATOM    949  CH2 TRP A 153     -61.741  36.378 -88.894  1.00  0.63           C  
ATOM    950  N   ASP A 154     -57.944  31.241 -93.776  1.00  0.67           N  
ATOM    951  CA  ASP A 154     -57.208  30.040 -93.479  1.00  0.67           C  
ATOM    952  C   ASP A 154     -56.771  29.289 -94.754  1.00  0.67           C  
ATOM    953  O   ASP A 154     -56.587  28.080 -94.713  1.00  0.67           O  
ATOM    954  CB  ASP A 154     -58.092  29.150 -92.538  1.00  0.67           C  
ATOM    955  CG  ASP A 154     -58.855  29.957 -91.489  1.00  0.67           C  
ATOM    956  OD1 ASP A 154     -58.199  30.667 -90.688  1.00  0.67           O  
ATOM    957  OD2 ASP A 154     -60.118  29.896 -91.469  1.00  0.67           O  
ATOM    958  N   ALA A 155     -56.605  29.968 -95.913  1.00  0.76           N  
ATOM    959  CA  ALA A 155     -56.541  29.352 -97.231  1.00  0.76           C  
ATOM    960  C   ALA A 155     -55.173  29.294 -97.910  1.00  0.76           C  
ATOM    961  O   ALA A 155     -54.616  30.299 -98.347  1.00  0.76           O  
ATOM    962  CB  ALA A 155     -57.453  30.141 -98.180  1.00  0.76           C  
ATOM    963  N   ASP A 156     -54.628  28.070 -98.069  1.00  0.72           N  
ATOM    964  CA  ASP A 156     -53.386  27.766 -98.751  1.00  0.72           C  
ATOM    965  C   ASP A 156     -53.436  28.130-100.223  1.00  0.72           C  
ATOM    966  O   ASP A 156     -52.501  28.686-100.794  1.00  0.72           O  
ATOM    967  CB  ASP A 156     -53.146  26.236 -98.702  1.00  0.72           C  
ATOM    968  CG  ASP A 156     -53.088  25.651 -97.302  1.00  0.72           C  
ATOM    969  OD1 ASP A 156     -51.993  25.247 -96.848  1.00  0.72           O  
ATOM    970  OD2 ASP A 156     -54.179  25.524 -96.682  1.00  0.72           O  
ATOM    971  N   ILE A 157     -54.568  27.808-100.870  1.00  0.73           N  
ATOM    972  CA  ILE A 157     -54.768  28.060-102.274  1.00  0.73           C  
ATOM    973  C   ILE A 157     -55.839  29.112-102.386  1.00  0.73           C  
ATOM    974  O   ILE A 157     -56.996  28.923-102.012  1.00  0.73           O  
ATOM    975  CB  ILE A 157     -55.218  26.836-103.065  1.00  0.73           C  
ATOM    976  CG1 ILE A 157     -54.417  25.552-102.720  1.00  0.73           C  
ATOM    977  CG2 ILE A 157     -55.154  27.181-104.572  1.00  0.73           C  
ATOM    978  CD1 ILE A 157     -52.940  25.573-103.104  1.00  0.73           C  
ATOM    979  N   VAL A 158     -55.482  30.273-102.933  1.00  0.78           N  
ATOM    980  CA  VAL A 158     -56.450  31.283-103.262  1.00  0.78           C  
ATOM    981  C   VAL A 158     -56.740  31.165-104.748  1.00  0.78           C  
ATOM    982  O   VAL A 158     -55.857  31.002-105.587  1.00  0.78           O  
ATOM    983  CB  VAL A 158     -55.972  32.671-102.860  1.00  0.78           C  
ATOM    984  CG1 VAL A 158     -57.081  33.709-103.118  1.00  0.78           C  
ATOM    985  CG2 VAL A 158     -55.545  32.665-101.373  1.00  0.78           C  
ATOM    986  N   VAL A 159     -58.017  31.214-105.125  1.00  0.80           N  
ATOM    987  CA  VAL A 159     -58.434  31.345-106.503  1.00  0.80           C  
ATOM    988  C   VAL A 159     -58.973  32.751-106.648  1.00  0.80           C  
ATOM    989  O   VAL A 159     -59.787  33.190-105.849  1.00  0.80           O  
ATOM    990  CB  VAL A 159     -59.506  30.323-106.834  1.00  0.80           C  
ATOM    991  CG1 VAL A 159     -60.129  30.604-108.211  1.00  0.80           C  
ATOM    992  CG2 VAL A 159     -58.881  28.914-106.758  1.00  0.80           C  
ATOM    993  N   ASN A 160     -58.530  33.524-107.656  1.00  0.77           N  
ATOM    994  CA  ASN A 160     -59.083  34.837-107.940  1.00  0.77           C  
ATOM    995  C   ASN A 160     -59.958  34.756-109.178  1.00  0.77           C  
ATOM    996  O   ASN A 160     -59.472  34.502-110.277  1.00  0.77           O  
ATOM    997  CB  ASN A 160     -57.947  35.870-108.145  1.00  0.77           C  
ATOM    998  CG  ASN A 160     -58.484  37.293-108.072  1.00  0.77           C  
ATOM    999  OD1 ASN A 160     -59.054  37.845-109.010  1.00  0.77           O  
ATOM   1000  ND2 ASN A 160     -58.311  37.921-106.890  1.00  0.77           N  
ATOM   1001  N   GLY A 161     -61.279  34.962-109.021  1.00  0.80           N  
ATOM   1002  CA  GLY A 161     -62.228  34.843-110.120  1.00  0.80           C  
ATOM   1003  C   GLY A 161     -63.325  35.867-110.055  1.00  0.80           C  
ATOM   1004  O   GLY A 161     -64.509  35.531-110.041  1.00  0.80           O  
ATOM   1005  N   VAL A 162     -62.955  37.161-110.027  1.00  0.73           N  
ATOM   1006  CA  VAL A 162     -63.889  38.278-110.044  1.00  0.73           C  
ATOM   1007  C   VAL A 162     -63.654  39.101-111.304  1.00  0.73           C  
ATOM   1008  O   VAL A 162     -62.574  39.013-111.892  1.00  0.73           O  
ATOM   1009  CB  VAL A 162     -63.802  39.192-108.817  1.00  0.73           C  
ATOM   1010  CG1 VAL A 162     -64.244  38.409-107.578  1.00  0.73           C  
ATOM   1011  CG2 VAL A 162     -62.390  39.765-108.621  1.00  0.73           C  
ATOM   1012  N   PRO A 163     -64.622  39.877-111.799  1.00  0.72           N  
ATOM   1013  CA  PRO A 163     -64.392  40.970-112.748  1.00  0.72           C  
ATOM   1014  C   PRO A 163     -63.221  41.900-112.452  1.00  0.72           C  
ATOM   1015  O   PRO A 163     -62.956  42.205-111.289  1.00  0.72           O  
ATOM   1016  CB  PRO A 163     -65.734  41.722-112.763  1.00  0.72           C  
ATOM   1017  CG  PRO A 163     -66.757  40.641-112.411  1.00  0.72           C  
ATOM   1018  CD  PRO A 163     -66.013  39.856-111.340  1.00  0.72           C  
ATOM   1019  N   SER A 164     -62.530  42.402-113.498  1.00  0.72           N  
ATOM   1020  CA  SER A 164     -61.302  43.190-113.393  1.00  0.72           C  
ATOM   1021  C   SER A 164     -61.419  44.460-112.575  1.00  0.72           C  
ATOM   1022  O   SER A 164     -60.485  44.876-111.906  1.00  0.72           O  
ATOM   1023  CB  SER A 164     -60.777  43.617-114.784  1.00  0.72           C  
ATOM   1024  OG  SER A 164     -60.481  42.461-115.568  1.00  0.72           O  
ATOM   1025  N   THR A 165     -62.595  45.112-112.589  1.00  0.68           N  
ATOM   1026  CA  THR A 165     -62.883  46.328-111.834  1.00  0.68           C  
ATOM   1027  C   THR A 165     -62.798  46.172-110.326  1.00  0.68           C  
ATOM   1028  O   THR A 165     -62.534  47.135-109.609  1.00  0.68           O  
ATOM   1029  CB  THR A 165     -64.274  46.881-112.136  1.00  0.68           C  
ATOM   1030  OG1 THR A 165     -65.256  45.849-112.125  1.00  0.68           O  
ATOM   1031  CG2 THR A 165     -64.280  47.470-113.551  1.00  0.68           C  
ATOM   1032  N   GLU A 166     -63.051  44.962-109.797  1.00  0.66           N  
ATOM   1033  CA  GLU A 166     -63.199  44.752-108.375  1.00  0.66           C  
ATOM   1034  C   GLU A 166     -61.947  44.245-107.691  1.00  0.66           C  
ATOM   1035  O   GLU A 166     -61.862  44.251-106.463  1.00  0.66           O  
ATOM   1036  CB  GLU A 166     -64.287  43.685-108.139  1.00  0.66           C  
ATOM   1037  CG  GLU A 166     -65.709  44.170-108.508  1.00  0.66           C  
ATOM   1038  CD  GLU A 166     -66.783  43.227-107.988  1.00  0.66           C  
ATOM   1039  OE1 GLU A 166     -66.437  42.294-107.211  1.00  0.66           O  
ATOM   1040  OE2 GLU A 166     -67.985  43.489-108.213  1.00  0.66           O  
ATOM   1041  N   THR A 167     -60.925  43.805-108.448  1.00  0.70           N  
ATOM   1042  CA  THR A 167     -59.733  43.172-107.894  1.00  0.70           C  
ATOM   1043  C   THR A 167     -58.891  44.068-107.006  1.00  0.70           C  
ATOM   1044  O   THR A 167     -58.373  43.622-105.989  1.00  0.70           O  
ATOM   1045  CB  THR A 167     -58.820  42.565-108.942  1.00  0.70           C  
ATOM   1046  OG1 THR A 167     -58.631  43.460-110.017  1.00  0.70           O  
ATOM   1047  CG2 THR A 167     -59.433  41.274-109.489  1.00  0.70           C  
ATOM   1048  N   ARG A 168     -58.724  45.360-107.333  1.00  0.66           N  
ATOM   1049  CA  ARG A 168     -57.937  46.274-106.511  1.00  0.66           C  
ATOM   1050  C   ARG A 168     -58.399  46.388-105.052  1.00  0.66           C  
ATOM   1051  O   ARG A 168     -57.624  46.133-104.138  1.00  0.66           O  
ATOM   1052  CB  ARG A 168     -57.968  47.681-107.149  1.00  0.66           C  
ATOM   1053  CG  ARG A 168     -57.077  48.717-106.431  1.00  0.66           C  
ATOM   1054  CD  ARG A 168     -57.284  50.150-106.925  1.00  0.66           C  
ATOM   1055  NE  ARG A 168     -58.616  50.614-106.408  1.00  0.66           N  
ATOM   1056  CZ  ARG A 168     -59.318  51.639-106.906  1.00  0.66           C  
ATOM   1057  NH1 ARG A 168     -60.367  52.078-106.223  1.00  0.66           N  
ATOM   1058  NH2 ARG A 168     -58.994  52.212-108.056  1.00  0.66           N  
ATOM   1059  N   GLU A 169     -59.704  46.659-104.820  1.00  0.69           N  
ATOM   1060  CA  GLU A 169     -60.314  46.803-103.500  1.00  0.69           C  
ATOM   1061  C   GLU A 169     -60.255  45.527-102.678  1.00  0.69           C  
ATOM   1062  O   GLU A 169     -60.059  45.524-101.465  1.00  0.69           O  
ATOM   1063  CB  GLU A 169     -61.803  47.210-103.624  1.00  0.69           C  
ATOM   1064  CG  GLU A 169     -62.049  48.522-104.405  1.00  0.69           C  
ATOM   1065  CD  GLU A 169     -61.483  49.763-103.726  1.00  0.69           C  
ATOM   1066  OE1 GLU A 169     -62.002  50.183-102.669  1.00  0.69           O  
ATOM   1067  OE2 GLU A 169     -60.566  50.362-104.347  1.00  0.69           O  
ATOM   1068  N   VAL A 170     -60.380  44.376-103.370  1.00  0.72           N  
ATOM   1069  CA  VAL A 170     -60.151  43.053-102.827  1.00  0.72           C  
ATOM   1070  C   VAL A 170     -58.755  42.960-102.205  1.00  0.72           C  
ATOM   1071  O   VAL A 170     -58.606  42.479-101.085  1.00  0.72           O  
ATOM   1072  CB  VAL A 170     -60.373  42.049-103.962  1.00  0.72           C  
ATOM   1073  CG1 VAL A 170     -59.833  40.647-103.674  1.00  0.72           C  
ATOM   1074  CG2 VAL A 170     -61.884  41.912-104.202  1.00  0.72           C  
ATOM   1075  N   PHE A 171     -57.713  43.462-102.902  1.00  0.68           N  
ATOM   1076  CA  PHE A 171     -56.310  43.469-102.484  1.00  0.68           C  
ATOM   1077  C   PHE A 171     -55.985  44.412-101.364  1.00  0.68           C  
ATOM   1078  O   PHE A 171     -55.233  44.045-100.460  1.00  0.68           O  
ATOM   1079  CB  PHE A 171     -55.316  43.614-103.661  1.00  0.68           C  
ATOM   1080  CG  PHE A 171     -55.597  42.563-104.705  1.00  0.68           C  
ATOM   1081  CD1 PHE A 171     -56.249  41.347-104.405  1.00  0.68           C  
ATOM   1082  CD2 PHE A 171     -55.315  42.854-106.046  1.00  0.68           C  
ATOM   1083  CE1 PHE A 171     -56.772  40.542-105.409  1.00  0.68           C  
ATOM   1084  CE2 PHE A 171     -55.829  42.040-107.059  1.00  0.68           C  
ATOM   1085  CZ  PHE A 171     -56.627  40.932-106.735  1.00  0.68           C  
ATOM   1086  N   ASP A 172     -56.585  45.612-101.358  1.00  0.70           N  
ATOM   1087  CA  ASP A 172     -56.485  46.549-100.260  1.00  0.70           C  
ATOM   1088  C   ASP A 172     -56.971  45.946 -98.935  1.00  0.70           C  
ATOM   1089  O   ASP A 172     -56.304  46.052 -97.907  1.00  0.70           O  
ATOM   1090  CB  ASP A 172     -57.284  47.825-100.622  1.00  0.70           C  
ATOM   1091  CG  ASP A 172     -56.514  48.609-101.671  1.00  0.70           C  
ATOM   1092  OD1 ASP A 172     -55.404  49.087-101.319  1.00  0.70           O  
ATOM   1093  OD2 ASP A 172     -57.001  48.736-102.822  1.00  0.70           O  
ATOM   1094  N   GLU A 173     -58.114  45.227 -98.935  1.00  0.65           N  
ATOM   1095  CA  GLU A 173     -58.569  44.474 -97.776  1.00  0.65           C  
ATOM   1096  C   GLU A 173     -57.778  43.222 -97.396  1.00  0.65           C  
ATOM   1097  O   GLU A 173     -57.596  42.946 -96.213  1.00  0.65           O  
ATOM   1098  CB  GLU A 173     -60.047  44.065 -97.902  1.00  0.65           C  
ATOM   1099  CG  GLU A 173     -61.009  45.272 -97.831  1.00  0.65           C  
ATOM   1100  CD  GLU A 173     -62.471  44.842 -97.735  1.00  0.65           C  
ATOM   1101  OE1 GLU A 173     -62.756  43.617 -97.834  1.00  0.65           O  
ATOM   1102  OE2 GLU A 173     -63.321  45.746 -97.531  1.00  0.65           O  
ATOM   1103  N   ILE A 174     -57.316  42.381 -98.349  1.00  0.65           N  
ATOM   1104  CA  ILE A 174     -56.650  41.125 -97.978  1.00  0.65           C  
ATOM   1105  C   ILE A 174     -55.175  41.246 -97.679  1.00  0.65           C  
ATOM   1106  O   ILE A 174     -54.580  40.308 -97.144  1.00  0.65           O  
ATOM   1107  CB  ILE A 174     -56.740  40.026 -99.018  1.00  0.65           C  
ATOM   1108  CG1 ILE A 174     -56.133  40.464-100.360  1.00  0.65           C  
ATOM   1109  CG2 ILE A 174     -58.218  39.637 -99.143  1.00  0.65           C  
ATOM   1110  CD1 ILE A 174     -55.933  39.310-101.322  1.00  0.65           C  
ATOM   1111  N   SER A 175     -54.535  42.384 -98.026  1.00  0.63           N  
ATOM   1112  CA  SER A 175     -53.118  42.619 -97.768  1.00  0.63           C  
ATOM   1113  C   SER A 175     -52.788  42.419 -96.299  1.00  0.63           C  
ATOM   1114  O   SER A 175     -53.540  42.847 -95.432  1.00  0.63           O  
ATOM   1115  CB  SER A 175     -52.642  44.028 -98.211  1.00  0.63           C  
ATOM   1116  OG  SER A 175     -51.222  44.145 -98.097  1.00  0.63           O  
ATOM   1117  N   GLU A 176     -51.704  41.668 -96.019  1.00  0.54           N  
ATOM   1118  CA  GLU A 176     -51.236  41.315 -94.688  1.00  0.54           C  
ATOM   1119  C   GLU A 176     -51.967  40.130 -94.033  1.00  0.54           C  
ATOM   1120  O   GLU A 176     -51.355  39.334 -93.328  1.00  0.54           O  
ATOM   1121  CB  GLU A 176     -51.001  42.548 -93.771  1.00  0.54           C  
ATOM   1122  CG  GLU A 176     -49.968  43.520 -94.408  1.00  0.54           C  
ATOM   1123  CD  GLU A 176     -49.770  44.848 -93.676  1.00  0.54           C  
ATOM   1124  OE1 GLU A 176     -50.498  45.135 -92.695  1.00  0.54           O  
ATOM   1125  OE2 GLU A 176     -48.857  45.594 -94.121  1.00  0.54           O  
ATOM   1126  N   TYR A 177     -53.263  39.888 -94.345  1.00  0.59           N  
ATOM   1127  CA  TYR A 177     -54.107  38.958 -93.591  1.00  0.59           C  
ATOM   1128  C   TYR A 177     -54.072  37.515 -94.080  1.00  0.59           C  
ATOM   1129  O   TYR A 177     -54.753  36.642 -93.546  1.00  0.59           O  
ATOM   1130  CB  TYR A 177     -55.593  39.403 -93.668  1.00  0.59           C  
ATOM   1131  CG  TYR A 177     -55.750  40.714 -92.968  1.00  0.59           C  
ATOM   1132  CD1 TYR A 177     -55.825  41.910 -93.697  1.00  0.59           C  
ATOM   1133  CD2 TYR A 177     -55.765  40.766 -91.566  1.00  0.59           C  
ATOM   1134  CE1 TYR A 177     -55.897  43.144 -93.037  1.00  0.59           C  
ATOM   1135  CE2 TYR A 177     -55.851  41.998 -90.903  1.00  0.59           C  
ATOM   1136  CZ  TYR A 177     -55.927  43.184 -91.641  1.00  0.59           C  
ATOM   1137  OH  TYR A 177     -56.002  44.416 -90.968  1.00  0.59           O  
ATOM   1138  N   TRP A 178     -53.264  37.204 -95.110  1.00  0.60           N  
ATOM   1139  CA  TRP A 178     -53.087  35.834 -95.561  1.00  0.60           C  
ATOM   1140  C   TRP A 178     -52.085  35.072 -94.704  1.00  0.60           C  
ATOM   1141  O   TRP A 178     -52.397  34.033 -94.136  1.00  0.60           O  
ATOM   1142  CB  TRP A 178     -52.668  35.809 -97.055  1.00  0.60           C  
ATOM   1143  CG  TRP A 178     -53.789  36.087 -98.037  1.00  0.60           C  
ATOM   1144  CD1 TRP A 178     -55.115  36.334 -97.812  1.00  0.60           C  
ATOM   1145  CD2 TRP A 178     -53.618  36.033 -99.459  1.00  0.60           C  
ATOM   1146  NE1 TRP A 178     -55.784  36.426 -99.010  1.00  0.60           N  
ATOM   1147  CE2 TRP A 178     -54.898  36.237-100.032  1.00  0.60           C  
ATOM   1148  CE3 TRP A 178     -52.499  35.835-100.259  1.00  0.60           C  
ATOM   1149  CZ2 TRP A 178     -55.062  36.266-101.404  1.00  0.60           C  
ATOM   1150  CZ3 TRP A 178     -52.661  35.939-101.645  1.00  0.60           C  
ATOM   1151  CH2 TRP A 178     -53.919  36.195-102.204  1.00  0.60           C  
ATOM   1152  N   LYS A 179     -50.856  35.592 -94.504  1.00  0.50           N  
ATOM   1153  CA  LYS A 179     -49.795  34.812 -93.874  1.00  0.50           C  
ATOM   1154  C   LYS A 179     -49.987  34.593 -92.378  1.00  0.50           C  
ATOM   1155  O   LYS A 179     -49.417  33.675 -91.799  1.00  0.50           O  
ATOM   1156  CB  LYS A 179     -48.419  35.487 -94.078  1.00  0.50           C  
ATOM   1157  CG  LYS A 179     -47.940  35.520 -95.537  1.00  0.50           C  
ATOM   1158  CD  LYS A 179     -46.589  36.249 -95.653  1.00  0.50           C  
ATOM   1159  CE  LYS A 179     -46.042  36.310 -97.085  1.00  0.50           C  
ATOM   1160  NZ  LYS A 179     -44.779  37.084 -97.136  1.00  0.50           N  
ATOM   1161  N   GLU A 180     -50.824  35.424 -91.727  1.00  0.43           N  
ATOM   1162  CA  GLU A 180     -51.240  35.266 -90.345  1.00  0.43           C  
ATOM   1163  C   GLU A 180     -52.010  33.992 -90.085  1.00  0.43           C  
ATOM   1164  O   GLU A 180     -51.947  33.382 -89.020  1.00  0.43           O  
ATOM   1165  CB  GLU A 180     -52.219  36.393 -89.967  1.00  0.43           C  
ATOM   1166  CG  GLU A 180     -51.575  37.785 -89.861  1.00  0.43           C  
ATOM   1167  CD  GLU A 180     -52.610  38.800 -89.382  1.00  0.43           C  
ATOM   1168  OE1 GLU A 180     -53.826  38.564 -89.615  1.00  0.43           O  
ATOM   1169  OE2 GLU A 180     -52.190  39.796 -88.746  1.00  0.43           O  
ATOM   1170  N   ARG A 181     -52.835  33.616 -91.064  1.00  0.43           N  
ATOM   1171  CA  ARG A 181     -53.850  32.621 -90.898  1.00  0.43           C  
ATOM   1172  C   ARG A 181     -53.493  31.330 -91.590  1.00  0.43           C  
ATOM   1173  O   ARG A 181     -54.078  30.285 -91.312  1.00  0.43           O  
ATOM   1174  CB  ARG A 181     -55.090  33.196 -91.590  1.00  0.43           C  
ATOM   1175  CG  ARG A 181     -55.644  34.509 -90.999  1.00  0.43           C  
ATOM   1176  CD  ARG A 181     -56.085  34.457 -89.541  1.00  0.43           C  
ATOM   1177  NE  ARG A 181     -56.965  33.254 -89.404  1.00  0.43           N  
ATOM   1178  CZ  ARG A 181     -57.294  32.692 -88.240  1.00  0.43           C  
ATOM   1179  NH1 ARG A 181     -57.974  31.554 -88.260  1.00  0.43           N  
ATOM   1180  NH2 ARG A 181     -56.906  33.222 -87.088  1.00  0.43           N  
ATOM   1181  N   ILE A 182     -52.499  31.363 -92.493  1.00  0.45           N  
ATOM   1182  CA  ILE A 182     -52.132  30.185 -93.229  1.00  0.45           C  
ATOM   1183  C   ILE A 182     -50.662  30.193 -93.620  1.00  0.45           C  
ATOM   1184  O   ILE A 182     -50.038  31.222 -93.873  1.00  0.45           O  
ATOM   1185  CB  ILE A 182     -53.032  30.001 -94.442  1.00  0.45           C  
ATOM   1186  CG1 ILE A 182     -52.727  28.711 -95.214  1.00  0.45           C  
ATOM   1187  CG2 ILE A 182     -53.048  31.265 -95.319  1.00  0.45           C  
ATOM   1188  CD1 ILE A 182     -53.140  27.478 -94.409  1.00  0.45           C  
ATOM   1189  N   SER A 183     -50.060  28.989 -93.664  1.00  0.50           N  
ATOM   1190  CA  SER A 183     -48.679  28.762 -94.037  1.00  0.50           C  
ATOM   1191  C   SER A 183     -48.464  28.848 -95.541  1.00  0.50           C  
ATOM   1192  O   SER A 183     -49.080  28.112 -96.299  1.00  0.50           O  
ATOM   1193  CB  SER A 183     -48.241  27.347 -93.585  1.00  0.50           C  
ATOM   1194  OG  SER A 183     -46.825  27.177 -93.650  1.00  0.50           O  
ATOM   1195  N   VAL A 184     -47.565  29.745 -95.999  1.00  0.62           N  
ATOM   1196  CA  VAL A 184     -47.115  29.848 -97.393  1.00  0.62           C  
ATOM   1197  C   VAL A 184     -48.210  29.939 -98.483  1.00  0.62           C  
ATOM   1198  O   VAL A 184     -48.316  29.034 -99.312  1.00  0.62           O  
ATOM   1199  CB  VAL A 184     -46.062  28.789 -97.747  1.00  0.62           C  
ATOM   1200  CG1 VAL A 184     -45.297  29.178 -99.034  1.00  0.62           C  
ATOM   1201  CG2 VAL A 184     -45.052  28.631 -96.589  1.00  0.62           C  
ATOM   1202  N   PRO A 185     -49.055  30.974 -98.558  1.00  0.70           N  
ATOM   1203  CA  PRO A 185     -50.180  31.001 -99.497  1.00  0.70           C  
ATOM   1204  C   PRO A 185     -49.756  31.044-100.942  1.00  0.70           C  
ATOM   1205  O   PRO A 185     -48.760  31.698-101.262  1.00  0.70           O  
ATOM   1206  CB  PRO A 185     -50.955  32.281 -99.146  1.00  0.70           C  
ATOM   1207  CG  PRO A 185     -50.604  32.447 -97.675  1.00  0.70           C  
ATOM   1208  CD  PRO A 185     -49.133  32.074 -97.603  1.00  0.70           C  
ATOM   1209  N   VAL A 186     -50.520  30.377-101.820  1.00  0.74           N  
ATOM   1210  CA  VAL A 186     -50.342  30.482-103.248  1.00  0.74           C  
ATOM   1211  C   VAL A 186     -51.644  30.898-103.875  1.00  0.74           C  
ATOM   1212  O   VAL A 186     -52.723  30.766-103.296  1.00  0.74           O  
ATOM   1213  CB  VAL A 186     -49.786  29.227-103.928  1.00  0.74           C  
ATOM   1214  CG1 VAL A 186     -48.497  28.761-103.225  1.00  0.74           C  
ATOM   1215  CG2 VAL A 186     -50.800  28.074-103.910  1.00  0.74           C  
ATOM   1216  N   ILE A 187     -51.592  31.455-105.094  1.00  0.76           N  
ATOM   1217  CA  ILE A 187     -52.790  31.975-105.718  1.00  0.76           C  
ATOM   1218  C   ILE A 187     -52.790  31.677-107.202  1.00  0.76           C  
ATOM   1219  O   ILE A 187     -51.763  31.673-107.873  1.00  0.76           O  
ATOM   1220  CB  ILE A 187     -53.047  33.455-105.395  1.00  0.76           C  
ATOM   1221  CG1 ILE A 187     -54.283  34.035-106.129  1.00  0.76           C  
ATOM   1222  CG2 ILE A 187     -51.770  34.287-105.624  1.00  0.76           C  
ATOM   1223  CD1 ILE A 187     -54.851  35.270-105.440  1.00  0.76           C  
ATOM   1224  N   ILE A 188     -53.975  31.382-107.761  1.00  0.77           N  
ATOM   1225  CA  ILE A 188     -54.207  31.243-109.181  1.00  0.77           C  
ATOM   1226  C   ILE A 188     -55.268  32.254-109.592  1.00  0.77           C  
ATOM   1227  O   ILE A 188     -56.292  32.422-108.930  1.00  0.77           O  
ATOM   1228  CB  ILE A 188     -54.571  29.809-109.569  1.00  0.77           C  
ATOM   1229  CG1 ILE A 188     -54.698  29.644-111.100  1.00  0.77           C  
ATOM   1230  CG2 ILE A 188     -55.826  29.320-108.814  1.00  0.77           C  
ATOM   1231  CD1 ILE A 188     -54.760  28.181-111.551  1.00  0.77           C  
ATOM   1232  N   SER A 189     -55.041  33.015-110.679  1.00  0.77           N  
ATOM   1233  CA  SER A 189     -56.014  33.976-111.185  1.00  0.77           C  
ATOM   1234  C   SER A 189     -56.725  33.433-112.403  1.00  0.77           C  
ATOM   1235  O   SER A 189     -56.161  32.690-113.201  1.00  0.77           O  
ATOM   1236  CB  SER A 189     -55.379  35.344-111.541  1.00  0.77           C  
ATOM   1237  OG  SER A 189     -56.365  36.332-111.856  1.00  0.77           O  
ATOM   1238  N   LEU A 190     -58.017  33.757-112.538  1.00  0.76           N  
ATOM   1239  CA  LEU A 190     -58.858  33.385-113.655  1.00  0.76           C  
ATOM   1240  C   LEU A 190     -59.394  34.661-114.309  1.00  0.76           C  
ATOM   1241  O   LEU A 190     -60.278  34.627-115.168  1.00  0.76           O  
ATOM   1242  CB  LEU A 190     -60.047  32.530-113.138  1.00  0.76           C  
ATOM   1243  CG  LEU A 190     -59.726  31.058-112.779  1.00  0.76           C  
ATOM   1244  CD1 LEU A 190     -58.702  30.853-111.650  1.00  0.76           C  
ATOM   1245  CD2 LEU A 190     -61.008  30.336-112.368  1.00  0.76           C  
ATOM   1246  N   ALA A 191     -58.868  35.837-113.898  1.00  0.75           N  
ATOM   1247  CA  ALA A 191     -59.341  37.138-114.329  1.00  0.75           C  
ATOM   1248  C   ALA A 191     -58.826  37.559-115.704  1.00  0.75           C  
ATOM   1249  O   ALA A 191     -57.629  37.601-115.974  1.00  0.75           O  
ATOM   1250  CB  ALA A 191     -58.971  38.215-113.291  1.00  0.75           C  
ATOM   1251  N   LYS A 192     -59.747  37.893-116.625  1.00  0.70           N  
ATOM   1252  CA  LYS A 192     -59.426  38.153-118.013  1.00  0.70           C  
ATOM   1253  C   LYS A 192     -59.447  39.647-118.335  1.00  0.70           C  
ATOM   1254  O   LYS A 192     -60.497  40.230-118.602  1.00  0.70           O  
ATOM   1255  CB  LYS A 192     -60.439  37.361-118.885  1.00  0.70           C  
ATOM   1256  CG  LYS A 192     -60.092  35.859-118.886  1.00  0.70           C  
ATOM   1257  CD  LYS A 192     -61.025  34.920-119.676  1.00  0.70           C  
ATOM   1258  CE  LYS A 192     -60.409  33.512-119.825  1.00  0.70           C  
ATOM   1259  NZ  LYS A 192     -61.263  32.576-120.595  1.00  0.70           N  
ATOM   1260  N   GLY A 193     -58.258  40.295-118.353  1.00  0.75           N  
ATOM   1261  CA  GLY A 193     -58.112  41.731-118.576  1.00  0.75           C  
ATOM   1262  C   GLY A 193     -56.662  42.122-118.493  1.00  0.75           C  
ATOM   1263  O   GLY A 193     -55.785  41.268-118.565  1.00  0.75           O  
ATOM   1264  N   ILE A 194     -56.355  43.424-118.337  1.00  0.68           N  
ATOM   1265  CA  ILE A 194     -54.987  43.882-118.168  1.00  0.68           C  
ATOM   1266  C   ILE A 194     -55.023  45.199-117.419  1.00  0.68           C  
ATOM   1267  O   ILE A 194     -56.022  45.909-117.516  1.00  0.68           O  
ATOM   1268  CB  ILE A 194     -54.227  44.007-119.494  1.00  0.68           C  
ATOM   1269  CG1 ILE A 194     -52.697  44.107-119.298  1.00  0.68           C  
ATOM   1270  CG2 ILE A 194     -54.770  45.193-120.322  1.00  0.68           C  
ATOM   1271  CD1 ILE A 194     -51.920  43.751-120.569  1.00  0.68           C  
ATOM   1272  N   GLU A 195     -53.949  45.550-116.677  1.00  0.60           N  
ATOM   1273  CA  GLU A 195     -53.764  46.859-116.074  1.00  0.60           C  
ATOM   1274  C   GLU A 195     -52.594  47.559-116.753  1.00  0.60           C  
ATOM   1275  O   GLU A 195     -51.765  46.948-117.434  1.00  0.60           O  
ATOM   1276  CB  GLU A 195     -53.448  46.786-114.553  1.00  0.60           C  
ATOM   1277  CG  GLU A 195     -54.606  46.248-113.678  1.00  0.60           C  
ATOM   1278  CD  GLU A 195     -55.802  47.197-113.575  1.00  0.60           C  
ATOM   1279  OE1 GLU A 195     -55.736  48.328-114.118  1.00  0.60           O  
ATOM   1280  OE2 GLU A 195     -56.789  46.786-112.910  1.00  0.60           O  
ATOM   1281  N   ALA A 196     -52.478  48.885-116.583  1.00  0.51           N  
ATOM   1282  CA  ALA A 196     -51.309  49.624-117.001  1.00  0.51           C  
ATOM   1283  C   ALA A 196     -50.442  49.926-115.792  1.00  0.51           C  
ATOM   1284  O   ALA A 196     -50.905  50.034-114.659  1.00  0.51           O  
ATOM   1285  CB  ALA A 196     -51.717  50.920-117.730  1.00  0.51           C  
ATOM   1286  N   SER A 197     -49.117  50.043-116.002  1.00  0.45           N  
ATOM   1287  CA  SER A 197     -48.208  50.556-114.986  1.00  0.45           C  
ATOM   1288  C   SER A 197     -48.466  52.030-114.746  1.00  0.45           C  
ATOM   1289  O   SER A 197     -48.969  52.743-115.609  1.00  0.45           O  
ATOM   1290  CB  SER A 197     -46.701  50.314-115.300  1.00  0.45           C  
ATOM   1291  OG  SER A 197     -45.891  50.369-114.124  1.00  0.45           O  
ATOM   1292  N   LEU A 198     -48.128  52.537-113.555  1.00  0.42           N  
ATOM   1293  CA  LEU A 198     -48.056  53.965-113.331  1.00  0.42           C  
ATOM   1294  C   LEU A 198     -46.725  54.468-113.885  1.00  0.42           C  
ATOM   1295  O   LEU A 198     -45.800  53.660-113.966  1.00  0.42           O  
ATOM   1296  CB  LEU A 198     -48.165  54.288-111.821  1.00  0.42           C  
ATOM   1297  CG  LEU A 198     -49.444  53.744-111.143  1.00  0.42           C  
ATOM   1298  CD1 LEU A 198     -49.385  53.986-109.628  1.00  0.42           C  
ATOM   1299  CD2 LEU A 198     -50.723  54.363-111.727  1.00  0.42           C  
ATOM   1300  N   ASP A 199     -46.675  55.761-114.303  1.00  0.34           N  
ATOM   1301  CA  ASP A 199     -45.532  56.567-114.756  1.00  0.34           C  
ATOM   1302  C   ASP A 199     -45.859  57.342-116.043  1.00  0.34           C  
ATOM   1303  O   ASP A 199     -46.924  57.136-116.623  1.00  0.34           O  
ATOM   1304  CB  ASP A 199     -44.140  55.855-114.857  1.00  0.34           C  
ATOM   1305  CG  ASP A 199     -43.478  55.761-113.488  1.00  0.34           C  
ATOM   1306  OD1 ASP A 199     -43.840  56.576-112.600  1.00  0.34           O  
ATOM   1307  OD2 ASP A 199     -42.542  54.935-113.359  1.00  0.34           O  
ATOM   1308  N   PRO A 200     -45.027  58.282-116.527  1.00  0.35           N  
ATOM   1309  CA  PRO A 200     -45.176  58.860-117.866  1.00  0.35           C  
ATOM   1310  C   PRO A 200     -44.533  58.005-118.951  1.00  0.35           C  
ATOM   1311  O   PRO A 200     -44.750  58.296-120.123  1.00  0.35           O  
ATOM   1312  CB  PRO A 200     -44.479  60.226-117.753  1.00  0.35           C  
ATOM   1313  CG  PRO A 200     -43.414  60.005-116.678  1.00  0.35           C  
ATOM   1314  CD  PRO A 200     -44.131  59.090-115.686  1.00  0.35           C  
ATOM   1315  N   ILE A 201     -43.760  56.949-118.613  1.00  0.30           N  
ATOM   1316  CA  ILE A 201     -43.243  55.975-119.580  1.00  0.30           C  
ATOM   1317  C   ILE A 201     -43.707  54.532-119.294  1.00  0.30           C  
ATOM   1318  O   ILE A 201     -42.901  53.605-119.423  1.00  0.30           O  
ATOM   1319  CB  ILE A 201     -41.711  56.006-119.653  1.00  0.30           C  
ATOM   1320  CG1 ILE A 201     -41.049  55.926-118.253  1.00  0.30           C  
ATOM   1321  CG2 ILE A 201     -41.294  57.276-120.425  1.00  0.30           C  
ATOM   1322  CD1 ILE A 201     -39.535  55.686-118.316  1.00  0.30           C  
ATOM   1323  N   PRO A 202     -44.935  54.229-118.871  1.00  0.36           N  
ATOM   1324  CA  PRO A 202     -45.253  52.928-118.313  1.00  0.36           C  
ATOM   1325  C   PRO A 202     -45.502  51.867-119.376  1.00  0.36           C  
ATOM   1326  O   PRO A 202     -45.375  52.105-120.575  1.00  0.36           O  
ATOM   1327  CB  PRO A 202     -46.533  53.247-117.540  1.00  0.36           C  
ATOM   1328  CG  PRO A 202     -47.273  54.250-118.415  1.00  0.36           C  
ATOM   1329  CD  PRO A 202     -46.150  55.016-119.107  1.00  0.36           C  
ATOM   1330  N   ARG A 203     -45.848  50.647-118.935  1.00  0.44           N  
ATOM   1331  CA  ARG A 203     -46.010  49.490-119.784  1.00  0.44           C  
ATOM   1332  C   ARG A 203     -47.151  48.657-119.244  1.00  0.44           C  
ATOM   1333  O   ARG A 203     -47.799  49.018-118.265  1.00  0.44           O  
ATOM   1334  CB  ARG A 203     -44.749  48.588-119.790  1.00  0.44           C  
ATOM   1335  CG  ARG A 203     -43.494  49.247-120.383  1.00  0.44           C  
ATOM   1336  CD  ARG A 203     -42.334  48.256-120.417  1.00  0.44           C  
ATOM   1337  NE  ARG A 203     -41.173  48.957-121.042  1.00  0.44           N  
ATOM   1338  CZ  ARG A 203     -39.999  48.366-121.299  1.00  0.44           C  
ATOM   1339  NH1 ARG A 203     -39.025  49.064-121.877  1.00  0.44           N  
ATOM   1340  NH2 ARG A 203     -39.779  47.091-120.992  1.00  0.44           N  
ATOM   1341  N   ILE A 204     -47.408  47.503-119.892  1.00  0.53           N  
ATOM   1342  CA  ILE A 204     -48.307  46.456-119.442  1.00  0.53           C  
ATOM   1343  C   ILE A 204     -48.037  45.981-118.019  1.00  0.53           C  
ATOM   1344  O   ILE A 204     -46.898  45.729-117.630  1.00  0.53           O  
ATOM   1345  CB  ILE A 204     -48.259  45.246-120.388  1.00  0.53           C  
ATOM   1346  CG1 ILE A 204     -46.844  44.634-120.586  1.00  0.53           C  
ATOM   1347  CG2 ILE A 204     -48.881  45.678-121.730  1.00  0.53           C  
ATOM   1348  CD1 ILE A 204     -46.865  43.325-121.390  1.00  0.53           C  
ATOM   1349  N   ILE A 205     -49.096  45.836-117.203  1.00  0.61           N  
ATOM   1350  CA  ILE A 205     -49.013  45.168-115.918  1.00  0.61           C  
ATOM   1351  C   ILE A 205     -50.075  44.112-115.949  1.00  0.61           C  
ATOM   1352  O   ILE A 205     -51.265  44.372-116.117  1.00  0.61           O  
ATOM   1353  CB  ILE A 205     -49.221  46.104-114.736  1.00  0.61           C  
ATOM   1354  CG1 ILE A 205     -48.018  47.061-114.609  1.00  0.61           C  
ATOM   1355  CG2 ILE A 205     -49.455  45.360-113.401  1.00  0.61           C  
ATOM   1356  CD1 ILE A 205     -46.661  46.427-114.265  1.00  0.61           C  
ATOM   1357  N   THR A 206     -49.673  42.840-115.831  1.00  0.72           N  
ATOM   1358  CA  THR A 206     -50.644  41.770-115.772  1.00  0.72           C  
ATOM   1359  C   THR A 206     -51.469  41.817-114.483  1.00  0.72           C  
ATOM   1360  O   THR A 206     -50.931  42.203-113.439  1.00  0.72           O  
ATOM   1361  CB  THR A 206     -50.050  40.391-115.954  1.00  0.72           C  
ATOM   1362  OG1 THR A 206     -49.025  40.097-115.019  1.00  0.72           O  
ATOM   1363  CG2 THR A 206     -49.450  40.243-117.360  1.00  0.72           C  
ATOM   1364  N   PRO A 207     -52.755  41.459-114.450  1.00  0.76           N  
ATOM   1365  CA  PRO A 207     -53.528  41.397-113.220  1.00  0.76           C  
ATOM   1366  C   PRO A 207     -52.927  40.440-112.218  1.00  0.76           C  
ATOM   1367  O   PRO A 207     -52.919  40.776-111.041  1.00  0.76           O  
ATOM   1368  CB  PRO A 207     -54.941  41.003-113.668  1.00  0.76           C  
ATOM   1369  CG  PRO A 207     -55.030  41.609-115.068  1.00  0.76           C  
ATOM   1370  CD  PRO A 207     -53.623  41.370-115.620  1.00  0.76           C  
ATOM   1371  N   THR A 208     -52.353  39.294-112.647  1.00  0.74           N  
ATOM   1372  CA  THR A 208     -51.585  38.376-111.794  1.00  0.74           C  
ATOM   1373  C   THR A 208     -50.463  39.050-111.039  1.00  0.74           C  
ATOM   1374  O   THR A 208     -50.314  38.844-109.839  1.00  0.74           O  
ATOM   1375  CB  THR A 208     -50.929  37.197-112.521  1.00  0.74           C  
ATOM   1376  OG1 THR A 208     -50.058  37.584-113.574  1.00  0.74           O  
ATOM   1377  CG2 THR A 208     -51.996  36.209-113.011  1.00  0.74           C  
ATOM   1378  N   GLN A 209     -49.672  39.901-111.714  1.00  0.70           N  
ATOM   1379  CA  GLN A 209     -48.594  40.682-111.137  1.00  0.70           C  
ATOM   1380  C   GLN A 209     -49.071  41.722-110.134  1.00  0.70           C  
ATOM   1381  O   GLN A 209     -48.455  41.965-109.098  1.00  0.70           O  
ATOM   1382  CB  GLN A 209     -47.779  41.368-112.257  1.00  0.70           C  
ATOM   1383  CG  GLN A 209     -46.431  41.979-111.799  1.00  0.70           C  
ATOM   1384  CD  GLN A 209     -45.456  40.945-111.227  1.00  0.70           C  
ATOM   1385  OE1 GLN A 209     -44.853  41.143-110.175  1.00  0.70           O  
ATOM   1386  NE2 GLN A 209     -45.275  39.812-111.943  1.00  0.70           N  
ATOM   1387  N   MET A 210     -50.215  42.375-110.416  1.00  0.73           N  
ATOM   1388  CA  MET A 210     -50.878  43.237-109.452  1.00  0.73           C  
ATOM   1389  C   MET A 210     -51.399  42.490-108.223  1.00  0.73           C  
ATOM   1390  O   MET A 210     -51.257  42.954-107.093  1.00  0.73           O  
ATOM   1391  CB  MET A 210     -52.045  43.998-110.116  1.00  0.73           C  
ATOM   1392  CG  MET A 210     -52.718  45.015-109.170  1.00  0.73           C  
ATOM   1393  SD  MET A 210     -54.130  45.896-109.890  1.00  0.73           S  
ATOM   1394  CE  MET A 210     -55.325  44.526-109.919  1.00  0.73           C  
ATOM   1395  N   ILE A 211     -51.999  41.292-108.413  1.00  0.74           N  
ATOM   1396  CA  ILE A 211     -52.413  40.409-107.327  1.00  0.74           C  
ATOM   1397  C   ILE A 211     -51.243  39.992-106.464  1.00  0.74           C  
ATOM   1398  O   ILE A 211     -51.283  40.071-105.239  1.00  0.74           O  
ATOM   1399  CB  ILE A 211     -53.048  39.101-107.833  1.00  0.74           C  
ATOM   1400  CG1 ILE A 211     -54.330  39.366-108.637  1.00  0.74           C  
ATOM   1401  CG2 ILE A 211     -53.463  38.246-106.621  1.00  0.74           C  
ATOM   1402  CD1 ILE A 211     -54.935  38.182-109.395  1.00  0.74           C  
ATOM   1403  N   SER A 212     -50.164  39.525-107.111  1.00  0.73           N  
ATOM   1404  CA  SER A 212     -49.024  38.933-106.452  1.00  0.73           C  
ATOM   1405  C   SER A 212     -48.247  39.951-105.637  1.00  0.73           C  
ATOM   1406  O   SER A 212     -48.032  39.772-104.437  1.00  0.73           O  
ATOM   1407  CB  SER A 212     -48.158  38.160-107.493  1.00  0.73           C  
ATOM   1408  OG  SER A 212     -47.417  39.010-108.368  1.00  0.73           O  
ATOM   1409  N   SER A 213     -47.906  41.112-106.237  1.00  0.71           N  
ATOM   1410  CA  SER A 213     -47.112  42.145-105.584  1.00  0.71           C  
ATOM   1411  C   SER A 213     -47.783  42.763-104.368  1.00  0.71           C  
ATOM   1412  O   SER A 213     -47.153  42.956-103.331  1.00  0.71           O  
ATOM   1413  CB  SER A 213     -46.621  43.257-106.558  1.00  0.71           C  
ATOM   1414  OG  SER A 213     -47.671  44.085-107.067  1.00  0.71           O  
ATOM   1415  N   ALA A 214     -49.101  43.038-104.454  1.00  0.76           N  
ATOM   1416  CA  ALA A 214     -49.902  43.553-103.362  1.00  0.76           C  
ATOM   1417  C   ALA A 214     -50.047  42.597-102.179  1.00  0.76           C  
ATOM   1418  O   ALA A 214     -50.045  43.018-101.027  1.00  0.76           O  
ATOM   1419  CB  ALA A 214     -51.298  43.968-103.872  1.00  0.76           C  
ATOM   1420  N   THR A 215     -50.180  41.275-102.421  1.00  0.68           N  
ATOM   1421  CA  THR A 215     -50.450  40.312-101.350  1.00  0.68           C  
ATOM   1422  C   THR A 215     -49.190  39.657-100.820  1.00  0.68           C  
ATOM   1423  O   THR A 215     -49.217  38.900 -99.847  1.00  0.68           O  
ATOM   1424  CB  THR A 215     -51.420  39.213-101.768  1.00  0.68           C  
ATOM   1425  OG1 THR A 215     -50.919  38.397-102.817  1.00  0.68           O  
ATOM   1426  CG2 THR A 215     -52.699  39.869-102.299  1.00  0.68           C  
ATOM   1427  N   GLY A 216     -48.025  39.976-101.422  1.00  0.68           N  
ATOM   1428  CA  GLY A 216     -46.724  39.499-100.969  1.00  0.68           C  
ATOM   1429  C   GLY A 216     -46.379  38.123-101.463  1.00  0.68           C  
ATOM   1430  O   GLY A 216     -45.583  37.402-100.855  1.00  0.68           O  
ATOM   1431  N   VAL A 217     -46.996  37.754-102.588  1.00  0.62           N  
ATOM   1432  CA  VAL A 217     -46.825  36.530-103.328  1.00  0.62           C  
ATOM   1433  C   VAL A 217     -45.898  36.857-104.508  1.00  0.62           C  
ATOM   1434  O   VAL A 217     -46.131  37.862-105.164  1.00  0.62           O  
ATOM   1435  CB  VAL A 217     -48.203  36.051-103.785  1.00  0.62           C  
ATOM   1436  CG1 VAL A 217     -48.075  35.012-104.903  1.00  0.62           C  
ATOM   1437  CG2 VAL A 217     -48.923  35.421-102.576  1.00  0.62           C  
ATOM   1438  N   PRO A 218     -44.825  36.166-104.875  1.00  0.57           N  
ATOM   1439  CA  PRO A 218     -44.032  36.578-106.041  1.00  0.57           C  
ATOM   1440  C   PRO A 218     -44.598  36.022-107.345  1.00  0.57           C  
ATOM   1441  O   PRO A 218     -45.463  35.150-107.316  1.00  0.57           O  
ATOM   1442  CB  PRO A 218     -42.645  35.981-105.740  1.00  0.57           C  
ATOM   1443  CG  PRO A 218     -42.939  34.766-104.857  1.00  0.57           C  
ATOM   1444  CD  PRO A 218     -44.091  35.267-103.988  1.00  0.57           C  
ATOM   1445  N   THR A 219     -44.077  36.493-108.507  1.00  0.51           N  
ATOM   1446  CA  THR A 219     -44.414  36.110-109.892  1.00  0.51           C  
ATOM   1447  C   THR A 219     -44.523  34.624-110.143  1.00  0.51           C  
ATOM   1448  O   THR A 219     -45.375  34.158-110.888  1.00  0.51           O  
ATOM   1449  CB  THR A 219     -43.366  36.617-110.884  1.00  0.51           C  
ATOM   1450  OG1 THR A 219     -43.231  38.020-110.739  1.00  0.51           O  
ATOM   1451  CG2 THR A 219     -43.771  36.366-112.346  1.00  0.51           C  
ATOM   1452  N   GLU A 220     -43.637  33.835-109.529  1.00  0.46           N  
ATOM   1453  CA  GLU A 220     -43.633  32.399-109.660  1.00  0.46           C  
ATOM   1454  C   GLU A 220     -44.642  31.656-108.798  1.00  0.46           C  
ATOM   1455  O   GLU A 220     -45.037  30.528-109.088  1.00  0.46           O  
ATOM   1456  CB  GLU A 220     -42.223  31.943-109.265  1.00  0.46           C  
ATOM   1457  CG  GLU A 220     -41.155  32.461-110.248  1.00  0.46           C  
ATOM   1458  CD  GLU A 220     -39.779  31.931-109.876  1.00  0.46           C  
ATOM   1459  OE1 GLU A 220     -39.639  31.418-108.738  1.00  0.46           O  
ATOM   1460  OE2 GLU A 220     -38.879  32.038-110.741  1.00  0.46           O  
ATOM   1461  N   ASN A 221     -45.071  32.264-107.682  1.00  0.67           N  
ATOM   1462  CA  ASN A 221     -46.039  31.690-106.774  1.00  0.67           C  
ATOM   1463  C   ASN A 221     -47.465  31.973-107.276  1.00  0.67           C  
ATOM   1464  O   ASN A 221     -48.356  31.143-107.122  1.00  0.67           O  
ATOM   1465  CB  ASN A 221     -45.650  32.220-105.357  1.00  0.67           C  
ATOM   1466  CG  ASN A 221     -46.620  31.896-104.227  1.00  0.67           C  
ATOM   1467  OD1 ASN A 221     -47.823  31.864-104.452  1.00  0.67           O  
ATOM   1468  ND2 ASN A 221     -46.155  31.759-102.967  1.00  0.67           N  
ATOM   1469  N   ILE A 222     -47.719  33.129-107.925  1.00  0.71           N  
ATOM   1470  CA  ILE A 222     -48.949  33.345-108.682  1.00  0.71           C  
ATOM   1471  C   ILE A 222     -49.029  32.483-109.950  1.00  0.71           C  
ATOM   1472  O   ILE A 222     -48.056  32.284-110.676  1.00  0.71           O  
ATOM   1473  CB  ILE A 222     -49.197  34.830-108.954  1.00  0.71           C  
ATOM   1474  CG1 ILE A 222     -50.472  35.183-109.746  1.00  0.71           C  
ATOM   1475  CG2 ILE A 222     -48.012  35.433-109.730  1.00  0.71           C  
ATOM   1476  CD1 ILE A 222     -51.826  34.916-109.103  1.00  0.71           C  
ATOM   1477  N   LEU A 223     -50.221  31.934-110.244  1.00  0.72           N  
ATOM   1478  CA  LEU A 223     -50.496  31.161-111.437  1.00  0.72           C  
ATOM   1479  C   LEU A 223     -51.710  31.738-112.148  1.00  0.72           C  
ATOM   1480  O   LEU A 223     -52.396  32.634-111.652  1.00  0.72           O  
ATOM   1481  CB  LEU A 223     -50.721  29.658-111.131  1.00  0.72           C  
ATOM   1482  CG  LEU A 223     -49.424  28.898-110.791  1.00  0.72           C  
ATOM   1483  CD1 LEU A 223     -49.145  28.877-109.289  1.00  0.72           C  
ATOM   1484  CD2 LEU A 223     -49.545  27.463-111.292  1.00  0.72           C  
ATOM   1485  N   TYR A 224     -52.019  31.244-113.360  1.00  0.75           N  
ATOM   1486  CA  TYR A 224     -53.162  31.719-114.116  1.00  0.75           C  
ATOM   1487  C   TYR A 224     -53.853  30.539-114.784  1.00  0.75           C  
ATOM   1488  O   TYR A 224     -53.203  29.593-115.230  1.00  0.75           O  
ATOM   1489  CB  TYR A 224     -52.730  32.803-115.150  1.00  0.75           C  
ATOM   1490  CG  TYR A 224     -53.887  33.357-115.931  1.00  0.75           C  
ATOM   1491  CD1 TYR A 224     -54.800  34.268-115.377  1.00  0.75           C  
ATOM   1492  CD2 TYR A 224     -54.095  32.895-117.234  1.00  0.75           C  
ATOM   1493  CE1 TYR A 224     -55.944  34.653-116.093  1.00  0.75           C  
ATOM   1494  CE2 TYR A 224     -55.228  33.281-117.955  1.00  0.75           C  
ATOM   1495  CZ  TYR A 224     -56.156  34.147-117.379  1.00  0.75           C  
ATOM   1496  OH  TYR A 224     -57.274  34.491-118.151  1.00  0.75           O  
ATOM   1497  N   LEU A 225     -55.202  30.572-114.855  1.00  0.76           N  
ATOM   1498  CA  LEU A 225     -55.992  29.635-115.631  1.00  0.76           C  
ATOM   1499  C   LEU A 225     -56.815  30.345-116.678  1.00  0.76           C  
ATOM   1500  O   LEU A 225     -57.490  31.341-116.440  1.00  0.76           O  
ATOM   1501  CB  LEU A 225     -56.964  28.770-114.803  1.00  0.76           C  
ATOM   1502  CG  LEU A 225     -57.689  27.672-115.625  1.00  0.76           C  
ATOM   1503  CD1 LEU A 225     -57.944  26.468-114.743  1.00  0.76           C  
ATOM   1504  CD2 LEU A 225     -59.064  28.064-116.187  1.00  0.76           C  
ATOM   1505  N   GLY A 226     -56.814  29.795-117.901  1.00  0.78           N  
ATOM   1506  CA  GLY A 226     -57.526  30.392-119.009  1.00  0.78           C  
ATOM   1507  C   GLY A 226     -57.682  29.366-120.076  1.00  0.78           C  
ATOM   1508  O   GLY A 226     -56.791  28.562-120.323  1.00  0.78           O  
ATOM   1509  N   GLY A 227     -58.832  29.358-120.746  1.00  0.78           N  
ATOM   1510  CA  GLY A 227     -59.087  28.449-121.833  1.00  0.78           C  
ATOM   1511  C   GLY A 227     -60.489  28.712-122.275  1.00  0.78           C  
ATOM   1512  O   GLY A 227     -61.115  29.628-121.718  1.00  0.78           O  
ATOM   1513  N   PRO A 228     -61.001  27.943-123.232  1.00  0.78           N  
ATOM   1514  CA  PRO A 228     -62.335  28.080-123.785  1.00  0.78           C  
ATOM   1515  C   PRO A 228     -63.367  27.594-122.812  1.00  0.78           C  
ATOM   1516  O   PRO A 228     -63.905  26.498-122.936  1.00  0.78           O  
ATOM   1517  CB  PRO A 228     -62.314  27.181-125.035  1.00  0.78           C  
ATOM   1518  CG  PRO A 228     -61.299  26.097-124.685  1.00  0.78           C  
ATOM   1519  CD  PRO A 228     -60.256  26.886-123.902  1.00  0.78           C  
ATOM   1520  N   ASN A 229     -63.665  28.437-121.826  1.00  0.75           N  
ATOM   1521  CA  ASN A 229     -64.481  28.069-120.708  1.00  0.75           C  
ATOM   1522  C   ASN A 229     -65.668  28.998-120.665  1.00  0.75           C  
ATOM   1523  O   ASN A 229     -65.746  29.911-119.847  1.00  0.75           O  
ATOM   1524  CB  ASN A 229     -63.695  28.140-119.377  1.00  0.75           C  
ATOM   1525  CG  ASN A 229     -62.420  27.314-119.467  1.00  0.75           C  
ATOM   1526  OD1 ASN A 229     -62.370  26.242-120.061  1.00  0.75           O  
ATOM   1527  ND2 ASN A 229     -61.330  27.806-118.838  1.00  0.75           N  
ATOM   1528  N   ILE A 230     -66.651  28.786-121.562  1.00  0.72           N  
ATOM   1529  CA  ILE A 230     -67.981  29.349-121.382  1.00  0.72           C  
ATOM   1530  C   ILE A 230     -68.611  28.703-120.166  1.00  0.72           C  
ATOM   1531  O   ILE A 230     -68.787  27.488-120.109  1.00  0.72           O  
ATOM   1532  CB  ILE A 230     -68.903  29.129-122.574  1.00  0.72           C  
ATOM   1533  CG1 ILE A 230     -68.346  29.766-123.861  1.00  0.72           C  
ATOM   1534  CG2 ILE A 230     -70.333  29.640-122.294  1.00  0.72           C  
ATOM   1535  CD1 ILE A 230     -68.404  31.296-123.947  1.00  0.72           C  
ATOM   1536  N   ALA A 231     -68.960  29.505-119.145  1.00  0.74           N  
ATOM   1537  CA  ALA A 231     -69.407  29.024-117.854  1.00  0.74           C  
ATOM   1538  C   ALA A 231     -70.644  28.123-117.942  1.00  0.74           C  
ATOM   1539  O   ALA A 231     -70.757  27.101-117.262  1.00  0.74           O  
ATOM   1540  CB  ALA A 231     -69.644  30.252-116.951  1.00  0.74           C  
ATOM   1541  N   SER A 232     -71.563  28.442-118.871  1.00  0.68           N  
ATOM   1542  CA  SER A 232     -72.729  27.639-119.198  1.00  0.68           C  
ATOM   1543  C   SER A 232     -72.453  26.375-120.004  1.00  0.68           C  
ATOM   1544  O   SER A 232     -73.317  25.523-120.111  1.00  0.68           O  
ATOM   1545  CB  SER A 232     -73.844  28.441-119.918  1.00  0.68           C  
ATOM   1546  OG  SER A 232     -73.352  29.150-121.055  1.00  0.68           O  
ATOM   1547  N   GLU A 233     -71.258  26.175-120.578  1.00  0.68           N  
ATOM   1548  CA  GLU A 233     -70.908  24.896-121.174  1.00  0.68           C  
ATOM   1549  C   GLU A 233     -70.144  24.056-120.141  1.00  0.68           C  
ATOM   1550  O   GLU A 233     -70.385  22.866-119.942  1.00  0.68           O  
ATOM   1551  CB  GLU A 233     -70.195  25.183-122.521  1.00  0.68           C  
ATOM   1552  CG  GLU A 233     -71.183  25.955-123.453  1.00  0.68           C  
ATOM   1553  CD  GLU A 233     -70.705  26.391-124.832  1.00  0.68           C  
ATOM   1554  OE1 GLU A 233     -69.628  25.971-125.312  1.00  0.68           O  
ATOM   1555  OE2 GLU A 233     -71.486  27.116-125.508  1.00  0.68           O  
ATOM   1556  N   ILE A 234     -69.266  24.681-119.330  1.00  0.68           N  
ATOM   1557  CA  ILE A 234     -68.566  24.007-118.235  1.00  0.68           C  
ATOM   1558  C   ILE A 234     -69.489  23.474-117.124  1.00  0.68           C  
ATOM   1559  O   ILE A 234     -69.293  22.364-116.625  1.00  0.68           O  
ATOM   1560  CB  ILE A 234     -67.478  24.890-117.632  1.00  0.68           C  
ATOM   1561  CG1 ILE A 234     -66.485  25.431-118.692  1.00  0.68           C  
ATOM   1562  CG2 ILE A 234     -66.722  24.130-116.514  1.00  0.68           C  
ATOM   1563  CD1 ILE A 234     -65.645  24.363-119.394  1.00  0.68           C  
ATOM   1564  N   TYR A 235     -70.555  24.215-116.716  1.00  0.65           N  
ATOM   1565  CA  TYR A 235     -71.475  23.793-115.648  1.00  0.65           C  
ATOM   1566  C   TYR A 235     -72.340  22.579-115.992  1.00  0.65           C  
ATOM   1567  O   TYR A 235     -72.999  22.011-115.123  1.00  0.65           O  
ATOM   1568  CB  TYR A 235     -72.393  24.968-115.112  1.00  0.65           C  
ATOM   1569  CG  TYR A 235     -73.764  25.163-115.762  1.00  0.65           C  
ATOM   1570  CD1 TYR A 235     -74.933  25.386-115.002  1.00  0.65           C  
ATOM   1571  CD2 TYR A 235     -73.902  25.063-117.150  1.00  0.65           C  
ATOM   1572  CE1 TYR A 235     -76.196  25.329-115.612  1.00  0.65           C  
ATOM   1573  CE2 TYR A 235     -75.156  25.161-117.770  1.00  0.65           C  
ATOM   1574  CZ  TYR A 235     -76.307  25.250-116.998  1.00  0.65           C  
ATOM   1575  OH  TYR A 235     -77.573  25.267-117.614  1.00  0.65           O  
ATOM   1576  N   ASN A 236     -72.391  22.226-117.293  1.00  0.64           N  
ATOM   1577  CA  ASN A 236     -73.251  21.214-117.859  1.00  0.64           C  
ATOM   1578  C   ASN A 236     -72.448  19.960-118.212  1.00  0.64           C  
ATOM   1579  O   ASN A 236     -73.022  18.924-118.537  1.00  0.64           O  
ATOM   1580  CB  ASN A 236     -73.884  21.863-119.122  1.00  0.64           C  
ATOM   1581  CG  ASN A 236     -75.018  21.026-119.692  1.00  0.64           C  
ATOM   1582  OD1 ASN A 236     -75.894  20.571-118.955  1.00  0.64           O  
ATOM   1583  ND2 ASN A 236     -75.027  20.841-121.027  1.00  0.64           N  
ATOM   1584  N   LYS A 237     -71.099  20.037-118.109  1.00  0.61           N  
ATOM   1585  CA  LYS A 237     -70.149  18.964-118.391  1.00  0.61           C  
ATOM   1586  C   LYS A 237     -69.807  18.813-119.872  1.00  0.61           C  
ATOM   1587  O   LYS A 237     -69.260  17.807-120.325  1.00  0.61           O  
ATOM   1588  CB  LYS A 237     -70.452  17.631-117.631  1.00  0.61           C  
ATOM   1589  CG  LYS A 237     -69.609  16.387-117.958  1.00  0.61           C  
ATOM   1590  CD  LYS A 237     -69.784  15.282-116.926  1.00  0.61           C  
ATOM   1591  CE  LYS A 237     -68.928  14.035-117.122  1.00  0.61           C  
ATOM   1592  NZ  LYS A 237     -69.382  12.994-116.168  1.00  0.61           N  
ATOM   1593  N   GLU A 238     -70.031  19.850-120.695  1.00  0.69           N  
ATOM   1594  CA  GLU A 238     -69.604  19.807-122.084  1.00  0.69           C  
ATOM   1595  C   GLU A 238     -68.088  19.708-122.182  1.00  0.69           C  
ATOM   1596  O   GLU A 238     -67.363  20.321-121.394  1.00  0.69           O  
ATOM   1597  CB  GLU A 238     -70.207  20.980-122.880  1.00  0.69           C  
ATOM   1598  CG  GLU A 238     -71.683  21.176-122.447  1.00  0.69           C  
ATOM   1599  CD  GLU A 238     -72.556  22.043-123.338  1.00  0.69           C  
ATOM   1600  OE1 GLU A 238     -72.209  22.313-124.511  1.00  0.69           O  
ATOM   1601  OE2 GLU A 238     -73.633  22.446-122.820  1.00  0.69           O  
ATOM   1602  N   TYR A 239     -67.564  18.843-123.071  1.00  0.72           N  
ATOM   1603  CA  TYR A 239     -66.162  18.474-123.014  1.00  0.72           C  
ATOM   1604  C   TYR A 239     -65.223  19.634-123.369  1.00  0.72           C  
ATOM   1605  O   TYR A 239     -65.168  20.105-124.499  1.00  0.72           O  
ATOM   1606  CB  TYR A 239     -65.910  17.200-123.873  1.00  0.72           C  
ATOM   1607  CG  TYR A 239     -64.446  16.869-123.936  1.00  0.72           C  
ATOM   1608  CD1 TYR A 239     -63.756  16.314-122.847  1.00  0.72           C  
ATOM   1609  CD2 TYR A 239     -63.719  17.338-125.036  1.00  0.72           C  
ATOM   1610  CE1 TYR A 239     -62.352  16.268-122.851  1.00  0.72           C  
ATOM   1611  CE2 TYR A 239     -62.326  17.310-125.018  1.00  0.72           C  
ATOM   1612  CZ  TYR A 239     -61.632  16.789-123.933  1.00  0.72           C  
ATOM   1613  OH  TYR A 239     -60.224  16.918-123.913  1.00  0.72           O  
ATOM   1614  N   ALA A 240     -64.413  20.098-122.401  1.00  0.76           N  
ATOM   1615  CA  ALA A 240     -63.615  21.277-122.604  1.00  0.76           C  
ATOM   1616  C   ALA A 240     -62.214  21.104-122.056  1.00  0.76           C  
ATOM   1617  O   ALA A 240     -61.881  20.143-121.356  1.00  0.76           O  
ATOM   1618  CB  ALA A 240     -64.321  22.493-121.981  1.00  0.76           C  
ATOM   1619  N   ASN A 241     -61.327  22.054-122.392  1.00  0.77           N  
ATOM   1620  CA  ASN A 241     -59.983  22.067-121.879  1.00  0.77           C  
ATOM   1621  C   ASN A 241     -59.639  23.450-121.382  1.00  0.77           C  
ATOM   1622  O   ASN A 241     -60.290  24.440-121.704  1.00  0.77           O  
ATOM   1623  CB  ASN A 241     -58.920  21.492-122.872  1.00  0.77           C  
ATOM   1624  CG  ASN A 241     -58.689  22.298-124.153  1.00  0.77           C  
ATOM   1625  OD1 ASN A 241     -58.781  23.520-124.239  1.00  0.77           O  
ATOM   1626  ND2 ASN A 241     -58.318  21.570-125.234  1.00  0.77           N  
ATOM   1627  N   ALA A 242     -58.592  23.541-120.562  1.00  0.79           N  
ATOM   1628  CA  ALA A 242     -58.078  24.796-120.108  1.00  0.79           C  
ATOM   1629  C   ALA A 242     -56.580  24.681-120.003  1.00  0.79           C  
ATOM   1630  O   ALA A 242     -55.993  23.597-120.005  1.00  0.79           O  
ATOM   1631  CB  ALA A 242     -58.703  25.208-118.759  1.00  0.79           C  
ATOM   1632  N   ARG A 243     -55.904  25.828-119.934  1.00  0.73           N  
ATOM   1633  CA  ARG A 243     -54.488  25.884-119.706  1.00  0.73           C  
ATOM   1634  C   ARG A 243     -54.315  26.382-118.302  1.00  0.73           C  
ATOM   1635  O   ARG A 243     -55.023  27.297-117.873  1.00  0.73           O  
ATOM   1636  CB  ARG A 243     -53.844  26.863-120.714  1.00  0.73           C  
ATOM   1637  CG  ARG A 243     -52.306  26.950-120.745  1.00  0.73           C  
ATOM   1638  CD  ARG A 243     -51.839  27.943-121.818  1.00  0.73           C  
ATOM   1639  NE  ARG A 243     -50.384  28.190-121.604  1.00  0.73           N  
ATOM   1640  CZ  ARG A 243     -49.692  29.123-122.273  1.00  0.73           C  
ATOM   1641  NH1 ARG A 243     -48.475  29.466-121.855  1.00  0.73           N  
ATOM   1642  NH2 ARG A 243     -50.217  29.796-123.289  1.00  0.73           N  
ATOM   1643  N   ILE A 244     -53.364  25.806-117.559  1.00  0.73           N  
ATOM   1644  CA  ILE A 244     -52.837  26.422-116.361  1.00  0.73           C  
ATOM   1645  C   ILE A 244     -51.438  26.845-116.715  1.00  0.73           C  
ATOM   1646  O   ILE A 244     -50.718  26.178-117.459  1.00  0.73           O  
ATOM   1647  CB  ILE A 244     -52.853  25.528-115.126  1.00  0.73           C  
ATOM   1648  CG1 ILE A 244     -54.319  25.299-114.709  1.00  0.73           C  
ATOM   1649  CG2 ILE A 244     -52.049  26.153-113.955  1.00  0.73           C  
ATOM   1650  CD1 ILE A 244     -54.448  24.346-113.519  1.00  0.73           C  
ATOM   1651  N   CYS A 245     -51.013  28.013-116.219  1.00  0.75           N  
ATOM   1652  CA  CYS A 245     -49.617  28.349-116.253  1.00  0.75           C  
ATOM   1653  C   CYS A 245     -49.052  28.573-114.905  1.00  0.75           C  
ATOM   1654  O   CYS A 245     -49.616  29.273-114.069  1.00  0.75           O  
ATOM   1655  CB  CYS A 245     -49.279  29.588-117.071  1.00  0.75           C  
ATOM   1656  SG  CYS A 245     -48.779  29.100-118.727  1.00  0.75           S  
ATOM   1657  N   GLY A 246     -47.859  27.999-114.718  1.00  0.72           N  
ATOM   1658  CA  GLY A 246     -47.074  28.201-113.531  1.00  0.72           C  
ATOM   1659  C   GLY A 246     -45.647  27.932-113.841  1.00  0.72           C  
ATOM   1660  O   GLY A 246     -45.322  27.026-114.595  1.00  0.72           O  
ATOM   1661  N   SER A 247     -44.714  28.679-113.253  1.00  0.59           N  
ATOM   1662  CA  SER A 247     -43.305  28.325-113.333  1.00  0.59           C  
ATOM   1663  C   SER A 247     -42.991  27.050-112.536  1.00  0.59           C  
ATOM   1664  O   SER A 247     -42.386  26.093-113.015  1.00  0.59           O  
ATOM   1665  CB  SER A 247     -42.476  29.505-112.774  1.00  0.59           C  
ATOM   1666  OG  SER A 247     -42.947  29.857-111.476  1.00  0.59           O  
ATOM   1667  N   ASN A 248     -43.489  27.023-111.285  1.00  0.59           N  
ATOM   1668  CA  ASN A 248     -43.197  26.059-110.246  1.00  0.59           C  
ATOM   1669  C   ASN A 248     -43.756  24.657-110.418  1.00  0.59           C  
ATOM   1670  O   ASN A 248     -44.534  24.328-111.314  1.00  0.59           O  
ATOM   1671  CB  ASN A 248     -43.693  26.600-108.876  1.00  0.59           C  
ATOM   1672  CG  ASN A 248     -42.679  27.593-108.334  1.00  0.59           C  
ATOM   1673  OD1 ASN A 248     -41.522  27.215-108.163  1.00  0.59           O  
ATOM   1674  ND2 ASN A 248     -43.108  28.822-107.998  1.00  0.59           N  
ATOM   1675  N   LYS A 249     -43.388  23.782-109.462  1.00  0.54           N  
ATOM   1676  CA  LYS A 249     -43.970  22.473-109.254  1.00  0.54           C  
ATOM   1677  C   LYS A 249     -45.419  22.532-108.768  1.00  0.54           C  
ATOM   1678  O   LYS A 249     -46.127  21.538-108.853  1.00  0.54           O  
ATOM   1679  CB  LYS A 249     -43.128  21.690-108.217  1.00  0.54           C  
ATOM   1680  CG  LYS A 249     -41.698  21.383-108.694  1.00  0.54           C  
ATOM   1681  CD  LYS A 249     -40.865  20.639-107.632  1.00  0.54           C  
ATOM   1682  CE  LYS A 249     -39.440  20.331-108.114  1.00  0.54           C  
ATOM   1683  NZ  LYS A 249     -38.643  19.658-107.060  1.00  0.54           N  
ATOM   1684  N   TRP A 250     -45.894  23.726-108.316  1.00  0.66           N  
ATOM   1685  CA  TRP A 250     -47.277  24.025-107.950  1.00  0.66           C  
ATOM   1686  C   TRP A 250     -48.273  23.865-109.097  1.00  0.66           C  
ATOM   1687  O   TRP A 250     -49.474  23.766-108.856  1.00  0.66           O  
ATOM   1688  CB  TRP A 250     -47.443  25.463-107.372  1.00  0.66           C  
ATOM   1689  CG  TRP A 250     -46.796  25.706-106.017  1.00  0.66           C  
ATOM   1690  CD1 TRP A 250     -45.659  26.405-105.713  1.00  0.66           C  
ATOM   1691  CD2 TRP A 250     -47.371  25.310-104.754  1.00  0.66           C  
ATOM   1692  NE1 TRP A 250     -45.453  26.422-104.351  1.00  0.66           N  
ATOM   1693  CE2 TRP A 250     -46.502  25.769-103.744  1.00  0.66           C  
ATOM   1694  CE3 TRP A 250     -48.552  24.635-104.436  1.00  0.66           C  
ATOM   1695  CZ2 TRP A 250     -46.792  25.566-102.400  1.00  0.66           C  
ATOM   1696  CZ3 TRP A 250     -48.851  24.444-103.076  1.00  0.66           C  
ATOM   1697  CH2 TRP A 250     -47.985  24.902-102.073  1.00  0.66           C  
ATOM   1698  N   ARG A 251     -47.796  23.762-110.360  1.00  0.66           N  
ATOM   1699  CA  ARG A 251     -48.591  23.313-111.493  1.00  0.66           C  
ATOM   1700  C   ARG A 251     -49.312  21.986-111.260  1.00  0.66           C  
ATOM   1701  O   ARG A 251     -50.530  21.927-111.319  1.00  0.66           O  
ATOM   1702  CB  ARG A 251     -47.660  23.104-112.713  1.00  0.66           C  
ATOM   1703  CG  ARG A 251     -47.216  24.396-113.418  1.00  0.66           C  
ATOM   1704  CD  ARG A 251     -46.364  24.131-114.666  1.00  0.66           C  
ATOM   1705  NE  ARG A 251     -44.988  23.759-114.203  1.00  0.66           N  
ATOM   1706  CZ  ARG A 251     -44.391  22.584-114.426  1.00  0.66           C  
ATOM   1707  NH1 ARG A 251     -43.133  22.419-114.027  1.00  0.66           N  
ATOM   1708  NH2 ARG A 251     -45.016  21.583-115.040  1.00  0.66           N  
ATOM   1709  N   LYS A 252     -48.584  20.901-110.908  1.00  0.68           N  
ATOM   1710  CA  LYS A 252     -49.186  19.586-110.720  1.00  0.68           C  
ATOM   1711  C   LYS A 252     -50.199  19.470-109.579  1.00  0.68           C  
ATOM   1712  O   LYS A 252     -51.220  18.816-109.803  1.00  0.68           O  
ATOM   1713  CB  LYS A 252     -48.145  18.448-110.566  1.00  0.68           C  
ATOM   1714  CG  LYS A 252     -47.313  18.162-111.823  1.00  0.68           C  
ATOM   1715  CD  LYS A 252     -46.359  16.985-111.556  1.00  0.68           C  
ATOM   1716  CE  LYS A 252     -45.500  16.574-112.754  1.00  0.68           C  
ATOM   1717  NZ  LYS A 252     -44.614  15.447-112.372  1.00  0.68           N  
ATOM   1718  N   PRO A 253     -50.045  20.018-108.363  1.00  0.71           N  
ATOM   1719  CA  PRO A 253     -51.153  20.292-107.460  1.00  0.71           C  
ATOM   1720  C   PRO A 253     -52.335  20.964-108.118  1.00  0.71           C  
ATOM   1721  O   PRO A 253     -53.389  20.342-108.163  1.00  0.71           O  
ATOM   1722  CB  PRO A 253     -50.538  21.097-106.301  1.00  0.71           C  
ATOM   1723  CG  PRO A 253     -49.076  20.645-106.291  1.00  0.71           C  
ATOM   1724  CD  PRO A 253     -48.779  20.440-107.776  1.00  0.71           C  
ATOM   1725  N   LEU A 254     -52.182  22.167-108.708  1.00  0.73           N  
ATOM   1726  CA  LEU A 254     -53.282  22.885-109.327  1.00  0.73           C  
ATOM   1727  C   LEU A 254     -53.940  22.133-110.487  1.00  0.73           C  
ATOM   1728  O   LEU A 254     -55.157  22.161-110.650  1.00  0.73           O  
ATOM   1729  CB  LEU A 254     -52.890  24.330-109.691  1.00  0.73           C  
ATOM   1730  CG  LEU A 254     -52.557  25.190-108.445  1.00  0.73           C  
ATOM   1731  CD1 LEU A 254     -51.857  26.477-108.838  1.00  0.73           C  
ATOM   1732  CD2 LEU A 254     -53.767  25.597-107.600  1.00  0.73           C  
ATOM   1733  N   ALA A 255     -53.189  21.375-111.297  1.00  0.75           N  
ATOM   1734  CA  ALA A 255     -53.770  20.487-112.277  1.00  0.75           C  
ATOM   1735  C   ALA A 255     -54.660  19.372-111.716  1.00  0.75           C  
ATOM   1736  O   ALA A 255     -55.769  19.166-112.196  1.00  0.75           O  
ATOM   1737  CB  ALA A 255     -52.650  19.853-113.104  1.00  0.75           C  
ATOM   1738  N   LYS A 256     -54.243  18.661-110.639  1.00  0.70           N  
ATOM   1739  CA  LYS A 256     -55.054  17.642-109.957  1.00  0.70           C  
ATOM   1740  C   LYS A 256     -56.316  18.215-109.377  1.00  0.70           C  
ATOM   1741  O   LYS A 256     -57.361  17.578-109.279  1.00  0.70           O  
ATOM   1742  CB  LYS A 256     -54.322  17.058-108.725  1.00  0.70           C  
ATOM   1743  CG  LYS A 256     -53.145  16.177-109.117  1.00  0.70           C  
ATOM   1744  CD  LYS A 256     -52.339  15.719-107.896  1.00  0.70           C  
ATOM   1745  CE  LYS A 256     -51.137  14.878-108.324  1.00  0.70           C  
ATOM   1746  NZ  LYS A 256     -50.361  14.416-107.154  1.00  0.70           N  
ATOM   1747  N   PHE A 257     -56.146  19.446-108.909  1.00  0.66           N  
ATOM   1748  CA  PHE A 257     -57.075  20.240-108.183  1.00  0.66           C  
ATOM   1749  C   PHE A 257     -58.226  20.782-108.999  1.00  0.66           C  
ATOM   1750  O   PHE A 257     -59.279  21.086-108.457  1.00  0.66           O  
ATOM   1751  CB  PHE A 257     -56.277  21.421-107.578  1.00  0.66           C  
ATOM   1752  CG  PHE A 257     -55.503  21.107-106.317  1.00  0.66           C  
ATOM   1753  CD1 PHE A 257     -55.350  19.817-105.764  1.00  0.66           C  
ATOM   1754  CD2 PHE A 257     -54.922  22.195-105.643  1.00  0.66           C  
ATOM   1755  CE1 PHE A 257     -54.687  19.639-104.545  1.00  0.66           C  
ATOM   1756  CE2 PHE A 257     -54.260  22.020-104.425  1.00  0.66           C  
ATOM   1757  CZ  PHE A 257     -54.152  20.741-103.877  1.00  0.66           C  
ATOM   1758  N   LEU A 258     -58.053  20.975-110.306  1.00  0.73           N  
ATOM   1759  CA  LEU A 258     -59.061  21.641-111.091  1.00  0.73           C  
ATOM   1760  C   LEU A 258     -59.568  20.703-112.161  1.00  0.73           C  
ATOM   1761  O   LEU A 258     -60.702  20.815-112.624  1.00  0.73           O  
ATOM   1762  CB  LEU A 258     -58.370  22.856-111.727  1.00  0.73           C  
ATOM   1763  CG  LEU A 258     -58.303  24.121-110.835  1.00  0.73           C  
ATOM   1764  CD1 LEU A 258     -57.624  24.091-109.457  1.00  0.73           C  
ATOM   1765  CD2 LEU A 258     -57.560  25.164-111.650  1.00  0.73           C  
ATOM   1766  N   ARG A 259     -58.732  19.729-112.571  1.00  0.72           N  
ATOM   1767  CA  ARG A 259     -59.051  18.789-113.620  1.00  0.72           C  
ATOM   1768  C   ARG A 259     -60.263  17.918-113.324  1.00  0.72           C  
ATOM   1769  O   ARG A 259     -60.472  17.425-112.221  1.00  0.72           O  
ATOM   1770  CB  ARG A 259     -57.827  17.903-113.967  1.00  0.72           C  
ATOM   1771  CG  ARG A 259     -58.031  16.915-115.131  1.00  0.72           C  
ATOM   1772  CD  ARG A 259     -56.763  16.142-115.484  1.00  0.72           C  
ATOM   1773  NE  ARG A 259     -57.138  15.231-116.617  1.00  0.72           N  
ATOM   1774  CZ  ARG A 259     -56.297  14.378-117.219  1.00  0.72           C  
ATOM   1775  NH1 ARG A 259     -56.744  13.582-118.190  1.00  0.72           N  
ATOM   1776  NH2 ARG A 259     -55.016  14.305-116.873  1.00  0.72           N  
ATOM   1777  N   GLN A 260     -61.085  17.684-114.356  1.00  0.70           N  
ATOM   1778  CA  GLN A 260     -62.209  16.781-114.294  1.00  0.70           C  
ATOM   1779  C   GLN A 260     -62.081  15.857-115.492  1.00  0.70           C  
ATOM   1780  O   GLN A 260     -61.270  16.130-116.381  1.00  0.70           O  
ATOM   1781  CB  GLN A 260     -63.550  17.532-114.452  1.00  0.70           C  
ATOM   1782  CG  GLN A 260     -63.812  18.656-113.438  1.00  0.70           C  
ATOM   1783  CD  GLN A 260     -64.223  18.147-112.063  1.00  0.70           C  
ATOM   1784  OE1 GLN A 260     -65.053  17.240-111.963  1.00  0.70           O  
ATOM   1785  NE2 GLN A 260     -63.706  18.810-111.009  1.00  0.70           N  
ATOM   1786  N   PRO A 261     -62.854  14.786-115.630  1.00  0.69           N  
ATOM   1787  CA  PRO A 261     -62.932  14.015-116.874  1.00  0.69           C  
ATOM   1788  C   PRO A 261     -63.458  14.801-118.076  1.00  0.69           C  
ATOM   1789  O   PRO A 261     -63.315  14.344-119.207  1.00  0.69           O  
ATOM   1790  CB  PRO A 261     -63.840  12.829-116.505  1.00  0.69           C  
ATOM   1791  CG  PRO A 261     -63.630  12.666-114.996  1.00  0.69           C  
ATOM   1792  CD  PRO A 261     -63.525  14.111-114.516  1.00  0.69           C  
ATOM   1793  N   HIS A 262     -64.110  15.959-117.854  1.00  0.68           N  
ATOM   1794  CA  HIS A 262     -64.575  16.858-118.893  1.00  0.68           C  
ATOM   1795  C   HIS A 262     -63.921  18.227-118.851  1.00  0.68           C  
ATOM   1796  O   HIS A 262     -64.305  19.115-119.605  1.00  0.68           O  
ATOM   1797  CB  HIS A 262     -66.083  17.095-118.727  1.00  0.68           C  
ATOM   1798  CG  HIS A 262     -66.460  17.690-117.401  1.00  0.68           C  
ATOM   1799  ND1 HIS A 262     -66.538  16.907-116.256  1.00  0.68           N  
ATOM   1800  CD2 HIS A 262     -66.856  18.960-117.138  1.00  0.68           C  
ATOM   1801  CE1 HIS A 262     -66.990  17.730-115.323  1.00  0.68           C  
ATOM   1802  NE2 HIS A 262     -67.201  18.978-115.807  1.00  0.68           N  
ATOM   1803  N   PHE A 263     -62.917  18.429-117.981  1.00  0.71           N  
ATOM   1804  CA  PHE A 263     -62.218  19.693-117.873  1.00  0.71           C  
ATOM   1805  C   PHE A 263     -60.751  19.330-117.872  1.00  0.71           C  
ATOM   1806  O   PHE A 263     -60.142  19.064-116.837  1.00  0.71           O  
ATOM   1807  CB  PHE A 263     -62.633  20.461-116.583  1.00  0.71           C  
ATOM   1808  CG  PHE A 263     -62.209  21.903-116.582  1.00  0.71           C  
ATOM   1809  CD1 PHE A 263     -62.664  22.777-117.577  1.00  0.71           C  
ATOM   1810  CD2 PHE A 263     -61.425  22.418-115.536  1.00  0.71           C  
ATOM   1811  CE1 PHE A 263     -62.355  24.139-117.517  1.00  0.71           C  
ATOM   1812  CE2 PHE A 263     -61.113  23.782-115.472  1.00  0.71           C  
ATOM   1813  CZ  PHE A 263     -61.581  24.647-116.466  1.00  0.71           C  
ATOM   1814  N   ILE A 264     -60.166  19.242-119.077  1.00  0.74           N  
ATOM   1815  CA  ILE A 264     -58.824  18.733-119.278  1.00  0.74           C  
ATOM   1816  C   ILE A 264     -57.829  19.865-119.185  1.00  0.74           C  
ATOM   1817  O   ILE A 264     -57.959  20.900-119.829  1.00  0.74           O  
ATOM   1818  CB  ILE A 264     -58.712  18.003-120.609  1.00  0.74           C  
ATOM   1819  CG1 ILE A 264     -59.655  16.775-120.633  1.00  0.74           C  
ATOM   1820  CG2 ILE A 264     -57.259  17.596-120.944  1.00  0.74           C  
ATOM   1821  CD1 ILE A 264     -59.388  15.676-119.597  1.00  0.74           C  
ATOM   1822  N   VAL A 265     -56.794  19.709-118.354  1.00  0.78           N  
ATOM   1823  CA  VAL A 265     -55.874  20.783-118.066  1.00  0.78           C  
ATOM   1824  C   VAL A 265     -54.524  20.436-118.649  1.00  0.78           C  
ATOM   1825  O   VAL A 265     -54.034  19.320-118.476  1.00  0.78           O  
ATOM   1826  CB  VAL A 265     -55.766  21.016-116.569  1.00  0.78           C  
ATOM   1827  CG1 VAL A 265     -54.711  22.091-116.271  1.00  0.78           C  
ATOM   1828  CG2 VAL A 265     -57.143  21.473-116.044  1.00  0.78           C  
ATOM   1829  N   TRP A 266     -53.905  21.400-119.361  1.00  0.72           N  
ATOM   1830  CA  TRP A 266     -52.518  21.331-119.773  1.00  0.72           C  
ATOM   1831  C   TRP A 266     -51.748  22.444-119.079  1.00  0.72           C  
ATOM   1832  O   TRP A 266     -52.045  23.631-119.229  1.00  0.72           O  
ATOM   1833  CB  TRP A 266     -52.350  21.478-121.314  1.00  0.72           C  
ATOM   1834  CG  TRP A 266     -50.917  21.412-121.848  1.00  0.72           C  
ATOM   1835  CD1 TRP A 266     -49.808  20.848-121.274  1.00  0.72           C  
ATOM   1836  CD2 TRP A 266     -50.473  21.976-123.099  1.00  0.72           C  
ATOM   1837  NE1 TRP A 266     -48.705  21.037-122.071  1.00  0.72           N  
ATOM   1838  CE2 TRP A 266     -49.092  21.708-123.203  1.00  0.72           C  
ATOM   1839  CE3 TRP A 266     -51.151  22.656-124.111  1.00  0.72           C  
ATOM   1840  CZ2 TRP A 266     -48.363  22.113-124.310  1.00  0.72           C  
ATOM   1841  CZ3 TRP A 266     -50.414  23.054-125.239  1.00  0.72           C  
ATOM   1842  CH2 TRP A 266     -49.040  22.789-125.336  1.00  0.72           C  
ATOM   1843  N   ASP A 267     -50.713  22.059-118.314  1.00  0.73           N  
ATOM   1844  CA  ASP A 267     -49.850  22.971-117.614  1.00  0.73           C  
ATOM   1845  C   ASP A 267     -48.678  23.422-118.480  1.00  0.73           C  
ATOM   1846  O   ASP A 267     -47.892  22.622-118.982  1.00  0.73           O  
ATOM   1847  CB  ASP A 267     -49.219  22.310-116.373  1.00  0.73           C  
ATOM   1848  CG  ASP A 267     -50.218  21.740-115.390  1.00  0.73           C  
ATOM   1849  OD1 ASP A 267     -51.402  22.145-115.407  1.00  0.73           O  
ATOM   1850  OD2 ASP A 267     -49.744  20.904-114.575  1.00  0.73           O  
ATOM   1851  N   ASN A 268     -48.490  24.742-118.625  1.00  0.71           N  
ATOM   1852  CA  ASN A 268     -47.350  25.308-119.319  1.00  0.71           C  
ATOM   1853  C   ASN A 268     -46.614  26.250-118.378  1.00  0.71           C  
ATOM   1854  O   ASN A 268     -47.087  26.584-117.299  1.00  0.71           O  
ATOM   1855  CB  ASN A 268     -47.805  26.091-120.573  1.00  0.71           C  
ATOM   1856  CG  ASN A 268     -47.952  25.171-121.775  1.00  0.71           C  
ATOM   1857  OD1 ASN A 268     -46.923  24.921-122.406  1.00  0.71           O  
ATOM   1858  ND2 ASN A 268     -49.183  24.763-122.144  1.00  0.71           N  
ATOM   1859  N   SER A 269     -45.393  26.689-118.745  1.00  0.70           N  
ATOM   1860  CA  SER A 269     -44.586  27.520-117.859  1.00  0.70           C  
ATOM   1861  C   SER A 269     -44.659  29.016-118.103  1.00  0.70           C  
ATOM   1862  O   SER A 269     -44.445  29.800-117.182  1.00  0.70           O  
ATOM   1863  CB  SER A 269     -43.097  27.116-117.948  1.00  0.70           C  
ATOM   1864  OG  SER A 269     -42.663  27.039-119.312  1.00  0.70           O  
ATOM   1865  N   ASP A 270     -44.996  29.474-119.328  1.00  0.65           N  
ATOM   1866  CA  ASP A 270     -45.022  30.892-119.636  1.00  0.65           C  
ATOM   1867  C   ASP A 270     -46.369  31.500-119.252  1.00  0.65           C  
ATOM   1868  O   ASP A 270     -47.362  31.437-119.985  1.00  0.65           O  
ATOM   1869  CB  ASP A 270     -44.650  31.141-121.115  1.00  0.65           C  
ATOM   1870  CG  ASP A 270     -44.239  32.590-121.339  1.00  0.65           C  
ATOM   1871  OD1 ASP A 270     -44.627  33.456-120.511  1.00  0.65           O  
ATOM   1872  OD2 ASP A 270     -43.523  32.803-122.345  1.00  0.65           O  
ATOM   1873  N   LEU A 271     -46.395  32.056-118.024  1.00  0.69           N  
ATOM   1874  CA  LEU A 271     -47.519  32.684-117.361  1.00  0.69           C  
ATOM   1875  C   LEU A 271     -48.068  33.869-118.104  1.00  0.69           C  
ATOM   1876  O   LEU A 271     -49.276  33.983-118.314  1.00  0.69           O  
ATOM   1877  CB  LEU A 271     -47.093  33.072-115.920  1.00  0.69           C  
ATOM   1878  CG  LEU A 271     -48.208  33.664-115.034  1.00  0.69           C  
ATOM   1879  CD1 LEU A 271     -49.295  32.633-114.736  1.00  0.69           C  
ATOM   1880  CD2 LEU A 271     -47.643  34.175-113.702  1.00  0.69           C  
ATOM   1881  N   VAL A 272     -47.175  34.740-118.587  1.00  0.70           N  
ATOM   1882  CA  VAL A 272     -47.526  35.976-119.236  1.00  0.70           C  
ATOM   1883  C   VAL A 272     -48.304  35.737-120.524  1.00  0.70           C  
ATOM   1884  O   VAL A 272     -49.398  36.274-120.694  1.00  0.70           O  
ATOM   1885  CB  VAL A 272     -46.251  36.759-119.470  1.00  0.70           C  
ATOM   1886  CG1 VAL A 272     -46.576  38.062-120.209  1.00  0.70           C  
ATOM   1887  CG2 VAL A 272     -45.582  37.071-118.111  1.00  0.70           C  
ATOM   1888  N   THR A 273     -47.837  34.812-121.400  1.00  0.72           N  
ATOM   1889  CA  THR A 273     -48.498  34.526-122.686  1.00  0.72           C  
ATOM   1890  C   THR A 273     -49.928  34.100-122.547  1.00  0.72           C  
ATOM   1891  O   THR A 273     -50.849  34.478-123.272  1.00  0.72           O  
ATOM   1892  CB  THR A 273     -47.871  33.372-123.450  1.00  0.72           C  
ATOM   1893  OG1 THR A 273     -46.482  33.579-123.571  1.00  0.72           O  
ATOM   1894  CG2 THR A 273     -48.486  33.209-124.857  1.00  0.72           C  
ATOM   1895  N   HIS A 274     -50.131  33.241-121.550  1.00  0.74           N  
ATOM   1896  CA  HIS A 274     -51.406  32.692-121.203  1.00  0.74           C  
ATOM   1897  C   HIS A 274     -52.364  33.694-120.615  1.00  0.74           C  
ATOM   1898  O   HIS A 274     -53.554  33.702-120.905  1.00  0.74           O  
ATOM   1899  CB  HIS A 274     -51.129  31.636-120.145  1.00  0.74           C  
ATOM   1900  CG  HIS A 274     -52.286  30.822-119.741  1.00  0.74           C  
ATOM   1901  ND1 HIS A 274     -52.005  29.860-118.814  1.00  0.74           N  
ATOM   1902  CD2 HIS A 274     -53.621  30.918-119.937  1.00  0.74           C  
ATOM   1903  CE1 HIS A 274     -53.163  29.393-118.438  1.00  0.74           C  
ATOM   1904  NE2 HIS A 274     -54.173  29.997-119.092  1.00  0.74           N  
ATOM   1905  N   GLU A 275     -51.897  34.561-119.727  1.00  0.71           N  
ATOM   1906  CA  GLU A 275     -52.768  35.560-119.168  1.00  0.71           C  
ATOM   1907  C   GLU A 275     -53.171  36.652-120.131  1.00  0.71           C  
ATOM   1908  O   GLU A 275     -54.344  37.017-120.238  1.00  0.71           O  
ATOM   1909  CB  GLU A 275     -52.071  36.157-117.970  1.00  0.71           C  
ATOM   1910  CG  GLU A 275     -52.974  37.120-117.184  1.00  0.71           C  
ATOM   1911  CD  GLU A 275     -52.204  37.624-116.001  1.00  0.71           C  
ATOM   1912  OE1 GLU A 275     -50.990  37.311-115.897  1.00  0.71           O  
ATOM   1913  OE2 GLU A 275     -52.783  38.361-115.165  1.00  0.71           O  
ATOM   1914  N   VAL A 276     -52.198  37.149-120.926  1.00  0.72           N  
ATOM   1915  CA  VAL A 276     -52.418  38.191-121.914  1.00  0.72           C  
ATOM   1916  C   VAL A 276     -53.456  37.752-122.935  1.00  0.72           C  
ATOM   1917  O   VAL A 276     -54.362  38.509-123.270  1.00  0.72           O  
ATOM   1918  CB  VAL A 276     -51.121  38.650-122.570  1.00  0.72           C  
ATOM   1919  CG1 VAL A 276     -51.408  39.716-123.643  1.00  0.72           C  
ATOM   1920  CG2 VAL A 276     -50.199  39.283-121.510  1.00  0.72           C  
ATOM   1921  N   MET A 277     -53.432  36.467-123.354  1.00  0.73           N  
ATOM   1922  CA  MET A 277     -54.509  35.827-124.102  1.00  0.73           C  
ATOM   1923  C   MET A 277     -55.915  36.112-123.646  1.00  0.73           C  
ATOM   1924  O   MET A 277     -56.758  36.552-124.427  1.00  0.73           O  
ATOM   1925  CB  MET A 277     -54.384  34.300-123.953  1.00  0.73           C  
ATOM   1926  CG  MET A 277     -55.542  33.424-124.508  1.00  0.73           C  
ATOM   1927  SD  MET A 277     -56.836  32.808-123.382  1.00  0.73           S  
ATOM   1928  CE  MET A 277     -55.886  31.351-122.899  1.00  0.73           C  
ATOM   1929  N   GLY A 278     -56.183  35.862-122.346  1.00  0.76           N  
ATOM   1930  CA  GLY A 278     -57.518  35.913-121.780  1.00  0.76           C  
ATOM   1931  C   GLY A 278     -58.062  37.301-121.792  1.00  0.76           C  
ATOM   1932  O   GLY A 278     -59.260  37.517-121.978  1.00  0.76           O  
ATOM   1933  N   GLY A 279     -57.152  38.279-121.650  1.00  0.77           N  
ATOM   1934  CA  GLY A 279     -57.460  39.685-121.816  1.00  0.77           C  
ATOM   1935  C   GLY A 279     -57.694  40.104-123.248  1.00  0.77           C  
ATOM   1936  O   GLY A 279     -58.706  40.734-123.546  1.00  0.77           O  
ATOM   1937  N   LEU A 280     -56.782  39.758-124.186  1.00  0.77           N  
ATOM   1938  CA  LEU A 280     -56.880  40.186-125.579  1.00  0.77           C  
ATOM   1939  C   LEU A 280     -58.082  39.600-126.316  1.00  0.77           C  
ATOM   1940  O   LEU A 280     -58.772  40.289-127.067  1.00  0.77           O  
ATOM   1941  CB  LEU A 280     -55.595  39.902-126.417  1.00  0.77           C  
ATOM   1942  CG  LEU A 280     -54.253  40.469-125.890  1.00  0.77           C  
ATOM   1943  CD1 LEU A 280     -53.133  40.362-126.932  1.00  0.77           C  
ATOM   1944  CD2 LEU A 280     -54.338  41.916-125.416  1.00  0.77           C  
ATOM   1945  N   LYS A 281     -58.404  38.309-126.096  1.00  0.73           N  
ATOM   1946  CA  LYS A 281     -59.479  37.616-126.790  1.00  0.73           C  
ATOM   1947  C   LYS A 281     -60.877  38.192-126.581  1.00  0.73           C  
ATOM   1948  O   LYS A 281     -61.731  38.164-127.469  1.00  0.73           O  
ATOM   1949  CB  LYS A 281     -59.425  36.093-126.538  1.00  0.73           C  
ATOM   1950  CG  LYS A 281     -59.738  35.652-125.106  1.00  0.73           C  
ATOM   1951  CD  LYS A 281     -61.223  35.342-124.889  1.00  0.73           C  
ATOM   1952  CE  LYS A 281     -61.582  35.285-123.412  1.00  0.73           C  
ATOM   1953  NZ  LYS A 281     -63.020  35.021-123.272  1.00  0.73           N  
ATOM   1954  N   ASN A 282     -61.150  38.759-125.384  1.00  0.74           N  
ATOM   1955  CA  ASN A 282     -62.430  39.372-125.063  1.00  0.74           C  
ATOM   1956  C   ASN A 282     -62.672  40.658-125.819  1.00  0.74           C  
ATOM   1957  O   ASN A 282     -63.819  41.061-126.006  1.00  0.74           O  
ATOM   1958  CB  ASN A 282     -62.536  39.757-123.569  1.00  0.74           C  
ATOM   1959  CG  ASN A 282     -62.921  38.557-122.731  1.00  0.74           C  
ATOM   1960  OD1 ASN A 282     -63.640  37.647-123.154  1.00  0.74           O  
ATOM   1961  ND2 ASN A 282     -62.467  38.559-121.459  1.00  0.74           N  
ATOM   1962  N   VAL A 283     -61.598  41.342-126.258  1.00  0.79           N  
ATOM   1963  CA  VAL A 283     -61.732  42.477-127.150  1.00  0.79           C  
ATOM   1964  C   VAL A 283     -62.227  42.031-128.496  1.00  0.79           C  
ATOM   1965  O   VAL A 283     -63.274  42.456-128.962  1.00  0.79           O  
ATOM   1966  CB  VAL A 283     -60.424  43.242-127.266  1.00  0.79           C  
ATOM   1967  CG1 VAL A 283     -60.462  44.304-128.375  1.00  0.79           C  
ATOM   1968  CG2 VAL A 283     -60.253  43.944-125.920  1.00  0.79           C  
ATOM   1969  N   TYR A 284     -61.563  41.049-129.105  1.00  0.76           N  
ATOM   1970  CA  TYR A 284     -61.853  40.541-130.435  1.00  0.76           C  
ATOM   1971  C   TYR A 284     -63.247  39.999-130.627  1.00  0.76           C  
ATOM   1972  O   TYR A 284     -63.853  40.113-131.692  1.00  0.76           O  
ATOM   1973  CB  TYR A 284     -60.880  39.400-130.701  1.00  0.76           C  
ATOM   1974  CG  TYR A 284     -59.483  39.902-130.524  1.00  0.76           C  
ATOM   1975  CD1 TYR A 284     -59.007  41.147-130.996  1.00  0.76           C  
ATOM   1976  CD2 TYR A 284     -58.581  39.000-129.982  1.00  0.76           C  
ATOM   1977  CE1 TYR A 284     -57.649  41.472-130.880  1.00  0.76           C  
ATOM   1978  CE2 TYR A 284     -57.244  39.328-129.879  1.00  0.76           C  
ATOM   1979  CZ  TYR A 284     -56.775  40.575-130.267  1.00  0.76           C  
ATOM   1980  OH  TYR A 284     -55.395  40.804-130.237  1.00  0.76           O  
ATOM   1981  N   ALA A 285     -63.791  39.428-129.545  1.00  0.76           N  
ATOM   1982  CA  ALA A 285     -65.153  38.982-129.416  1.00  0.76           C  
ATOM   1983  C   ALA A 285     -66.180  40.067-129.664  1.00  0.76           C  
ATOM   1984  O   ALA A 285     -67.237  39.818-130.233  1.00  0.76           O  
ATOM   1985  CB  ALA A 285     -65.316  38.409-128.008  1.00  0.76           C  
ATOM   1986  N   ILE A 286     -65.868  41.320-129.292  1.00  0.76           N  
ATOM   1987  CA  ILE A 286     -66.661  42.485-129.635  1.00  0.76           C  
ATOM   1988  C   ILE A 286     -66.714  42.706-131.129  1.00  0.76           C  
ATOM   1989  O   ILE A 286     -67.784  42.912-131.682  1.00  0.76           O  
ATOM   1990  CB  ILE A 286     -66.109  43.740-128.987  1.00  0.76           C  
ATOM   1991  CG1 ILE A 286     -66.018  43.528-127.465  1.00  0.76           C  
ATOM   1992  CG2 ILE A 286     -66.996  44.953-129.341  1.00  0.76           C  
ATOM   1993  CD1 ILE A 286     -65.180  44.611-126.794  1.00  0.76           C  
ATOM   1994  N   GLY A 287     -65.573  42.606-131.844  1.00  0.78           N  
ATOM   1995  CA  GLY A 287     -65.522  42.768-133.298  1.00  0.78           C  
ATOM   1996  C   GLY A 287     -66.243  41.678-134.045  1.00  0.78           C  
ATOM   1997  O   GLY A 287     -66.867  41.900-135.076  1.00  0.78           O  
ATOM   1998  N   ALA A 288     -66.217  40.459-133.491  1.00  0.77           N  
ATOM   1999  CA  ALA A 288     -66.989  39.344-133.984  1.00  0.77           C  
ATOM   2000  C   ALA A 288     -68.473  39.410-133.628  1.00  0.77           C  
ATOM   2001  O   ALA A 288     -69.319  38.823-134.302  1.00  0.77           O  
ATOM   2002  CB  ALA A 288     -66.408  38.075-133.369  1.00  0.77           C  
ATOM   2003  N   GLY A 289     -68.822  40.153-132.559  1.00  0.79           N  
ATOM   2004  CA  GLY A 289     -70.189  40.537-132.244  1.00  0.79           C  
ATOM   2005  C   GLY A 289     -70.680  41.621-133.160  1.00  0.79           C  
ATOM   2006  O   GLY A 289     -71.780  41.536-133.691  1.00  0.79           O  
ATOM   2007  N   MET A 290     -69.840  42.638-133.434  1.00  0.71           N  
ATOM   2008  CA  MET A 290     -70.112  43.704-134.378  1.00  0.71           C  
ATOM   2009  C   MET A 290     -70.355  43.191-135.774  1.00  0.71           C  
ATOM   2010  O   MET A 290     -71.300  43.609-136.434  1.00  0.71           O  
ATOM   2011  CB  MET A 290     -68.910  44.665-134.522  1.00  0.71           C  
ATOM   2012  CG  MET A 290     -68.674  45.615-133.339  1.00  0.71           C  
ATOM   2013  SD  MET A 290     -67.347  46.810-133.660  1.00  0.71           S  
ATOM   2014  CE  MET A 290     -68.320  47.651-134.941  1.00  0.71           C  
ATOM   2015  N   VAL A 291     -69.517  42.250-136.259  1.00  0.71           N  
ATOM   2016  CA  VAL A 291     -69.735  41.649-137.560  1.00  0.71           C  
ATOM   2017  C   VAL A 291     -71.038  40.881-137.634  1.00  0.71           C  
ATOM   2018  O   VAL A 291     -71.817  41.072-138.554  1.00  0.71           O  
ATOM   2019  CB  VAL A 291     -68.544  40.853-138.073  1.00  0.71           C  
ATOM   2020  CG1 VAL A 291     -68.491  39.375-137.633  1.00  0.71           C  
ATOM   2021  CG2 VAL A 291     -68.564  40.946-139.604  1.00  0.71           C  
ATOM   2022  N   ALA A 292     -71.389  40.096-136.591  1.00  0.72           N  
ATOM   2023  CA  ALA A 292     -72.624  39.336-136.524  1.00  0.72           C  
ATOM   2024  C   ALA A 292     -73.874  40.205-136.473  1.00  0.72           C  
ATOM   2025  O   ALA A 292     -75.003  39.733-136.604  1.00  0.72           O  
ATOM   2026  CB  ALA A 292     -72.589  38.480-135.241  1.00  0.72           C  
ATOM   2027  N   ALA A 293     -73.690  41.507-136.238  1.00  0.72           N  
ATOM   2028  CA  ALA A 293     -74.745  42.470-136.170  1.00  0.72           C  
ATOM   2029  C   ALA A 293     -74.886  43.330-137.399  1.00  0.72           C  
ATOM   2030  O   ALA A 293     -75.884  44.029-137.575  1.00  0.72           O  
ATOM   2031  CB  ALA A 293     -74.345  43.408-135.052  1.00  0.72           C  
ATOM   2032  N   LEU A 294     -73.890  43.289-138.297  1.00  0.67           N  
ATOM   2033  CA  LEU A 294     -73.999  43.914-139.584  1.00  0.67           C  
ATOM   2034  C   LEU A 294     -74.797  43.003-140.493  1.00  0.67           C  
ATOM   2035  O   LEU A 294     -74.778  41.777-140.399  1.00  0.67           O  
ATOM   2036  CB  LEU A 294     -72.617  44.228-140.200  1.00  0.67           C  
ATOM   2037  CG  LEU A 294     -71.790  45.288-139.446  1.00  0.67           C  
ATOM   2038  CD1 LEU A 294     -70.434  45.455-140.139  1.00  0.67           C  
ATOM   2039  CD2 LEU A 294     -72.489  46.652-139.330  1.00  0.67           C  
ATOM   2040  N   THR A 295     -75.582  43.614-141.388  1.00  0.46           N  
ATOM   2041  CA  THR A 295     -76.414  42.917-142.351  1.00  0.46           C  
ATOM   2042  C   THR A 295     -75.620  42.026-143.278  1.00  0.46           C  
ATOM   2043  O   THR A 295     -74.775  42.521-144.017  1.00  0.46           O  
ATOM   2044  CB  THR A 295     -77.164  43.899-143.236  1.00  0.46           C  
ATOM   2045  OG1 THR A 295     -77.891  44.817-142.435  1.00  0.46           O  
ATOM   2046  CG2 THR A 295     -78.188  43.192-144.132  1.00  0.46           C  
ATOM   2047  N   ASN A 296     -75.926  40.709-143.271  1.00  0.44           N  
ATOM   2048  CA  ASN A 296     -75.355  39.696-144.149  1.00  0.44           C  
ATOM   2049  C   ASN A 296     -73.955  39.243-143.777  1.00  0.44           C  
ATOM   2050  O   ASN A 296     -73.137  39.072-144.665  1.00  0.44           O  
ATOM   2051  CB  ASN A 296     -75.287  40.088-145.651  1.00  0.44           C  
ATOM   2052  CG  ASN A 296     -76.645  40.475-146.191  1.00  0.44           C  
ATOM   2053  OD1 ASN A 296     -77.699  39.984-145.783  1.00  0.44           O  
ATOM   2054  ND2 ASN A 296     -76.636  41.409-147.168  1.00  0.44           N  
ATOM   2055  N   GLU A 297     -73.624  39.035-142.492  1.00  0.44           N  
ATOM   2056  CA  GLU A 297     -72.287  38.585-142.151  1.00  0.44           C  
ATOM   2057  C   GLU A 297     -72.295  37.290-141.370  1.00  0.44           C  
ATOM   2058  O   GLU A 297     -73.066  37.099-140.426  1.00  0.44           O  
ATOM   2059  CB  GLU A 297     -71.611  39.625-141.264  1.00  0.44           C  
ATOM   2060  CG  GLU A 297     -71.354  40.992-141.950  1.00  0.44           C  
ATOM   2061  CD  GLU A 297     -70.192  41.012-142.937  1.00  0.44           C  
ATOM   2062  OE1 GLU A 297     -69.432  40.014-143.018  1.00  0.44           O  
ATOM   2063  OE2 GLU A 297     -70.004  42.070-143.588  1.00  0.44           O  
ATOM   2064  N   SER A 298     -71.411  36.348-141.743  1.00  0.73           N  
ATOM   2065  CA  SER A 298     -71.470  34.999-141.218  1.00  0.73           C  
ATOM   2066  C   SER A 298     -70.162  34.471-140.666  1.00  0.73           C  
ATOM   2067  O   SER A 298     -69.558  35.042-139.757  1.00  0.73           O  
ATOM   2068  CB  SER A 298     -72.033  34.057-142.296  1.00  0.73           C  
ATOM   2069  OG  SER A 298     -73.445  34.190-142.391  1.00  0.73           O  
ATOM   2070  N   ALA A 299     -69.735  33.271-141.101  1.00  0.75           N  
ATOM   2071  CA  ALA A 299     -68.707  32.521-140.438  1.00  0.75           C  
ATOM   2072  C   ALA A 299     -67.389  32.763-141.124  1.00  0.75           C  
ATOM   2073  O   ALA A 299     -66.367  32.800-140.450  1.00  0.75           O  
ATOM   2074  CB  ALA A 299     -69.065  31.023-140.450  1.00  0.75           C  
ATOM   2075  N   THR A 300     -67.368  33.011-142.454  1.00  0.73           N  
ATOM   2076  CA  THR A 300     -66.162  33.411-143.176  1.00  0.73           C  
ATOM   2077  C   THR A 300     -65.606  34.683-142.583  1.00  0.73           C  
ATOM   2078  O   THR A 300     -64.453  34.736-142.164  1.00  0.73           O  
ATOM   2079  CB  THR A 300     -66.368  33.647-144.675  1.00  0.73           C  
ATOM   2080  OG1 THR A 300     -67.403  34.591-144.922  1.00  0.73           O  
ATOM   2081  CG2 THR A 300     -66.780  32.334-145.345  1.00  0.73           C  
ATOM   2082  N   SER A 301     -66.478  35.690-142.409  1.00  0.74           N  
ATOM   2083  CA  SER A 301     -66.191  36.964-141.786  1.00  0.74           C  
ATOM   2084  C   SER A 301     -65.698  36.828-140.372  1.00  0.74           C  
ATOM   2085  O   SER A 301     -64.667  37.379-140.004  1.00  0.74           O  
ATOM   2086  CB  SER A 301     -67.441  37.875-141.756  1.00  0.74           C  
ATOM   2087  OG  SER A 301     -68.095  37.839-143.017  1.00  0.74           O  
ATOM   2088  N   LYS A 302     -66.382  36.017-139.541  1.00  0.74           N  
ATOM   2089  CA  LYS A 302     -65.983  35.747-138.170  1.00  0.74           C  
ATOM   2090  C   LYS A 302     -64.639  35.041-138.032  1.00  0.74           C  
ATOM   2091  O   LYS A 302     -63.815  35.398-137.188  1.00  0.74           O  
ATOM   2092  CB  LYS A 302     -67.083  34.944-137.446  1.00  0.74           C  
ATOM   2093  CG  LYS A 302     -66.798  34.774-135.946  1.00  0.74           C  
ATOM   2094  CD  LYS A 302     -68.018  34.327-135.128  1.00  0.74           C  
ATOM   2095  CE  LYS A 302     -69.080  35.418-134.952  1.00  0.74           C  
ATOM   2096  NZ  LYS A 302     -70.074  34.995-133.945  1.00  0.74           N  
ATOM   2097  N   SER A 303     -64.363  34.050-138.898  1.00  0.78           N  
ATOM   2098  CA  SER A 303     -63.065  33.406-139.030  1.00  0.78           C  
ATOM   2099  C   SER A 303     -61.960  34.355-139.432  1.00  0.78           C  
ATOM   2100  O   SER A 303     -60.842  34.278-138.929  1.00  0.78           O  
ATOM   2101  CB  SER A 303     -63.073  32.306-140.105  1.00  0.78           C  
ATOM   2102  OG  SER A 303     -63.933  31.250-139.709  1.00  0.78           O  
ATOM   2103  N   VAL A 304     -62.249  35.289-140.356  1.00  0.77           N  
ATOM   2104  CA  VAL A 304     -61.361  36.383-140.708  1.00  0.77           C  
ATOM   2105  C   VAL A 304     -61.104  37.348-139.562  1.00  0.77           C  
ATOM   2106  O   VAL A 304     -59.951  37.717-139.330  1.00  0.77           O  
ATOM   2107  CB  VAL A 304     -61.846  37.136-141.934  1.00  0.77           C  
ATOM   2108  CG1 VAL A 304     -60.942  38.342-142.220  1.00  0.77           C  
ATOM   2109  CG2 VAL A 304     -61.763  36.203-143.148  1.00  0.77           C  
ATOM   2110  N   TYR A 305     -62.139  37.737-138.766  1.00  0.77           N  
ATOM   2111  CA  TYR A 305     -61.924  38.479-137.523  1.00  0.77           C  
ATOM   2112  C   TYR A 305     -60.979  37.715-136.621  1.00  0.77           C  
ATOM   2113  O   TYR A 305     -59.923  38.220-136.274  1.00  0.77           O  
ATOM   2114  CB  TYR A 305     -63.218  38.765-136.689  1.00  0.77           C  
ATOM   2115  CG  TYR A 305     -63.880  40.030-137.146  1.00  0.77           C  
ATOM   2116  CD1 TYR A 305     -64.853  39.965-138.144  1.00  0.77           C  
ATOM   2117  CD2 TYR A 305     -63.498  41.293-136.650  1.00  0.77           C  
ATOM   2118  CE1 TYR A 305     -65.363  41.127-138.713  1.00  0.77           C  
ATOM   2119  CE2 TYR A 305     -64.056  42.469-137.190  1.00  0.77           C  
ATOM   2120  CZ  TYR A 305     -64.978  42.372-138.242  1.00  0.77           C  
ATOM   2121  OH  TYR A 305     -65.434  43.472-138.984  1.00  0.77           O  
ATOM   2122  N   PHE A 306     -61.273  36.434-136.331  1.00  0.78           N  
ATOM   2123  CA  PHE A 306     -60.457  35.588-135.484  1.00  0.78           C  
ATOM   2124  C   PHE A 306     -58.993  35.482-135.934  1.00  0.78           C  
ATOM   2125  O   PHE A 306     -58.077  35.650-135.128  1.00  0.78           O  
ATOM   2126  CB  PHE A 306     -61.134  34.182-135.420  1.00  0.78           C  
ATOM   2127  CG  PHE A 306     -60.300  33.130-134.744  1.00  0.78           C  
ATOM   2128  CD1 PHE A 306     -59.545  33.441-133.604  1.00  0.78           C  
ATOM   2129  CD2 PHE A 306     -60.165  31.860-135.325  1.00  0.78           C  
ATOM   2130  CE1 PHE A 306     -58.670  32.508-133.049  1.00  0.78           C  
ATOM   2131  CE2 PHE A 306     -59.301  30.916-134.764  1.00  0.78           C  
ATOM   2132  CZ  PHE A 306     -58.569  31.235-133.616  1.00  0.78           C  
ATOM   2133  N   ALA A 307     -58.733  35.234-137.227  1.00  0.80           N  
ATOM   2134  CA  ALA A 307     -57.389  35.087-137.741  1.00  0.80           C  
ATOM   2135  C   ALA A 307     -56.545  36.347-137.614  1.00  0.80           C  
ATOM   2136  O   ALA A 307     -55.451  36.323-137.056  1.00  0.80           O  
ATOM   2137  CB  ALA A 307     -57.484  34.664-139.217  1.00  0.80           C  
ATOM   2138  N   HIS A 308     -57.082  37.505-138.045  1.00  0.78           N  
ATOM   2139  CA  HIS A 308     -56.386  38.776-137.928  1.00  0.78           C  
ATOM   2140  C   HIS A 308     -56.212  39.230-136.488  1.00  0.78           C  
ATOM   2141  O   HIS A 308     -55.180  39.760-136.086  1.00  0.78           O  
ATOM   2142  CB  HIS A 308     -57.112  39.896-138.676  1.00  0.78           C  
ATOM   2143  CG  HIS A 308     -57.243  39.698-140.140  1.00  0.78           C  
ATOM   2144  ND1 HIS A 308     -56.102  39.590-140.898  1.00  0.78           N  
ATOM   2145  CD2 HIS A 308     -58.312  39.955-140.929  1.00  0.78           C  
ATOM   2146  CE1 HIS A 308     -56.487  39.799-142.137  1.00  0.78           C  
ATOM   2147  NE2 HIS A 308     -57.822  40.020-142.216  1.00  0.78           N  
ATOM   2148  N   CYS A 309     -57.232  38.992-135.647  1.00  0.80           N  
ATOM   2149  CA  CYS A 309     -57.187  39.229-134.218  1.00  0.80           C  
ATOM   2150  C   CYS A 309     -56.095  38.437-133.507  1.00  0.80           C  
ATOM   2151  O   CYS A 309     -55.368  38.970-132.670  1.00  0.80           O  
ATOM   2152  CB  CYS A 309     -58.554  38.847-133.617  1.00  0.80           C  
ATOM   2153  SG  CYS A 309     -59.825  40.109-133.984  1.00  0.80           S  
ATOM   2154  N   THR A 310     -55.916  37.148-133.873  1.00  0.76           N  
ATOM   2155  CA  THR A 310     -54.784  36.312-133.466  1.00  0.76           C  
ATOM   2156  C   THR A 310     -53.456  36.884-133.921  1.00  0.76           C  
ATOM   2157  O   THR A 310     -52.500  36.927-133.148  1.00  0.76           O  
ATOM   2158  CB  THR A 310     -54.898  34.875-133.960  1.00  0.76           C  
ATOM   2159  OG1 THR A 310     -55.975  34.234-133.291  1.00  0.76           O  
ATOM   2160  CG2 THR A 310     -53.654  34.036-133.631  1.00  0.76           C  
ATOM   2161  N   SER A 311     -53.353  37.403-135.163  1.00  0.77           N  
ATOM   2162  CA  SER A 311     -52.152  38.088-135.650  1.00  0.77           C  
ATOM   2163  C   SER A 311     -51.771  39.289-134.808  1.00  0.77           C  
ATOM   2164  O   SER A 311     -50.616  39.438-134.412  1.00  0.77           O  
ATOM   2165  CB  SER A 311     -52.268  38.584-137.114  1.00  0.77           C  
ATOM   2166  OG  SER A 311     -52.565  37.487-137.972  1.00  0.77           O  
ATOM   2167  N   GLU A 312     -52.756  40.131-134.424  1.00  0.74           N  
ATOM   2168  CA  GLU A 312     -52.544  41.195-133.458  1.00  0.74           C  
ATOM   2169  C   GLU A 312     -52.092  40.683-132.096  1.00  0.74           C  
ATOM   2170  O   GLU A 312     -51.193  41.273-131.502  1.00  0.74           O  
ATOM   2171  CB  GLU A 312     -53.752  42.152-133.299  1.00  0.74           C  
ATOM   2172  CG  GLU A 312     -54.005  43.025-134.555  1.00  0.74           C  
ATOM   2173  CD  GLU A 312     -54.840  44.271-134.270  1.00  0.74           C  
ATOM   2174  OE1 GLU A 312     -54.988  45.102-135.193  1.00  0.74           O  
ATOM   2175  OE2 GLU A 312     -55.357  44.439-133.139  1.00  0.74           O  
ATOM   2176  N   MET A 313     -52.626  39.541-131.579  1.00  0.75           N  
ATOM   2177  CA  MET A 313     -52.189  38.994-130.294  1.00  0.75           C  
ATOM   2178  C   MET A 313     -50.710  38.729-130.251  1.00  0.75           C  
ATOM   2179  O   MET A 313     -50.037  39.197-129.347  1.00  0.75           O  
ATOM   2180  CB  MET A 313     -52.807  37.615-129.920  1.00  0.75           C  
ATOM   2181  CG  MET A 313     -54.306  37.649-129.681  1.00  0.75           C  
ATOM   2182  SD  MET A 313     -55.132  36.035-129.541  1.00  0.75           S  
ATOM   2183  CE  MET A 313     -55.007  35.893-127.738  1.00  0.75           C  
ATOM   2184  N   ILE A 314     -50.172  38.028-131.269  1.00  0.70           N  
ATOM   2185  CA  ILE A 314     -48.769  37.636-131.320  1.00  0.70           C  
ATOM   2186  C   ILE A 314     -47.865  38.843-131.335  1.00  0.70           C  
ATOM   2187  O   ILE A 314     -46.909  38.949-130.577  1.00  0.70           O  
ATOM   2188  CB  ILE A 314     -48.455  36.770-132.545  1.00  0.70           C  
ATOM   2189  CG1 ILE A 314     -49.381  35.544-132.548  1.00  0.70           C  
ATOM   2190  CG2 ILE A 314     -46.997  36.275-132.469  1.00  0.70           C  
ATOM   2191  CD1 ILE A 314     -49.276  34.611-133.761  1.00  0.70           C  
ATOM   2192  N   PHE A 315     -48.195  39.834-132.173  1.00  0.68           N  
ATOM   2193  CA  PHE A 315     -47.439  41.062-132.269  1.00  0.68           C  
ATOM   2194  C   PHE A 315     -47.478  41.927-131.011  1.00  0.68           C  
ATOM   2195  O   PHE A 315     -46.466  42.484-130.596  1.00  0.68           O  
ATOM   2196  CB  PHE A 315     -47.913  41.845-133.518  1.00  0.68           C  
ATOM   2197  CG  PHE A 315     -47.678  41.082-134.808  1.00  0.68           C  
ATOM   2198  CD1 PHE A 315     -46.605  40.181-134.991  1.00  0.68           C  
ATOM   2199  CD2 PHE A 315     -48.547  41.307-135.890  1.00  0.68           C  
ATOM   2200  CE1 PHE A 315     -46.424  39.516-136.211  1.00  0.68           C  
ATOM   2201  CE2 PHE A 315     -48.364  40.651-137.114  1.00  0.68           C  
ATOM   2202  CZ  PHE A 315     -47.303  39.753-137.273  1.00  0.68           C  
ATOM   2203  N   ILE A 316     -48.647  42.047-130.355  1.00  0.66           N  
ATOM   2204  CA  ILE A 316     -48.797  42.731-129.075  1.00  0.66           C  
ATOM   2205  C   ILE A 316     -48.142  42.018-127.928  1.00  0.66           C  
ATOM   2206  O   ILE A 316     -47.465  42.637-127.109  1.00  0.66           O  
ATOM   2207  CB  ILE A 316     -50.263  42.908-128.758  1.00  0.66           C  
ATOM   2208  CG1 ILE A 316     -50.804  43.919-129.775  1.00  0.66           C  
ATOM   2209  CG2 ILE A 316     -50.550  43.374-127.305  1.00  0.66           C  
ATOM   2210  CD1 ILE A 316     -52.312  43.799-129.838  1.00  0.66           C  
ATOM   2211  N   THR A 317     -48.312  40.685-127.830  1.00  0.67           N  
ATOM   2212  CA  THR A 317     -47.703  39.901-126.768  1.00  0.67           C  
ATOM   2213  C   THR A 317     -46.197  39.954-126.852  1.00  0.67           C  
ATOM   2214  O   THR A 317     -45.531  40.187-125.848  1.00  0.67           O  
ATOM   2215  CB  THR A 317     -48.141  38.448-126.629  1.00  0.67           C  
ATOM   2216  OG1 THR A 317     -47.815  37.587-127.708  1.00  0.67           O  
ATOM   2217  CG2 THR A 317     -49.636  38.288-126.333  1.00  0.67           C  
ATOM   2218  N   HIS A 318     -45.652  39.869-128.091  1.00  0.63           N  
ATOM   2219  CA  HIS A 318     -44.254  40.078-128.458  1.00  0.63           C  
ATOM   2220  C   HIS A 318     -43.659  41.460-128.162  1.00  0.63           C  
ATOM   2221  O   HIS A 318     -42.523  41.753-128.523  1.00  0.63           O  
ATOM   2222  CB  HIS A 318     -43.968  39.679-129.922  1.00  0.63           C  
ATOM   2223  CG  HIS A 318     -44.147  38.209-130.167  1.00  0.63           C  
ATOM   2224  ND1 HIS A 318     -43.634  37.675-131.334  1.00  0.63           N  
ATOM   2225  CD2 HIS A 318     -44.721  37.228-129.416  1.00  0.63           C  
ATOM   2226  CE1 HIS A 318     -43.901  36.390-131.269  1.00  0.63           C  
ATOM   2227  NE2 HIS A 318     -44.557  36.063-130.130  1.00  0.63           N  
ATOM   2228  N   LEU A 319     -44.377  42.317-127.405  1.00  0.59           N  
ATOM   2229  CA  LEU A 319     -43.815  43.393-126.603  1.00  0.59           C  
ATOM   2230  C   LEU A 319     -42.893  42.847-125.508  1.00  0.59           C  
ATOM   2231  O   LEU A 319     -41.907  43.471-125.112  1.00  0.59           O  
ATOM   2232  CB  LEU A 319     -44.975  44.203-125.963  1.00  0.59           C  
ATOM   2233  CG  LEU A 319     -44.575  45.451-125.147  1.00  0.59           C  
ATOM   2234  CD1 LEU A 319     -43.878  46.509-126.015  1.00  0.59           C  
ATOM   2235  CD2 LEU A 319     -45.809  46.062-124.465  1.00  0.59           C  
ATOM   2236  N   LEU A 320     -43.199  41.634-125.013  1.00  0.50           N  
ATOM   2237  CA  LEU A 320     -42.337  40.827-124.183  1.00  0.50           C  
ATOM   2238  C   LEU A 320     -42.065  39.551-124.981  1.00  0.50           C  
ATOM   2239  O   LEU A 320     -42.922  39.071-125.711  1.00  0.50           O  
ATOM   2240  CB  LEU A 320     -43.038  40.548-122.832  1.00  0.50           C  
ATOM   2241  CG  LEU A 320     -42.285  39.645-121.833  1.00  0.50           C  
ATOM   2242  CD1 LEU A 320     -40.818  40.035-121.601  1.00  0.50           C  
ATOM   2243  CD2 LEU A 320     -43.019  39.677-120.488  1.00  0.50           C  
ATOM   2244  N   THR A 321     -40.841  38.987-124.951  1.00  0.54           N  
ATOM   2245  CA  THR A 321     -40.446  37.857-125.803  1.00  0.54           C  
ATOM   2246  C   THR A 321     -41.143  36.533-125.522  1.00  0.54           C  
ATOM   2247  O   THR A 321     -40.629  35.677-124.806  1.00  0.54           O  
ATOM   2248  CB  THR A 321     -38.944  37.598-125.775  1.00  0.54           C  
ATOM   2249  OG1 THR A 321     -38.255  38.813-126.025  1.00  0.54           O  
ATOM   2250  CG2 THR A 321     -38.510  36.617-126.879  1.00  0.54           C  
ATOM   2251  N   GLU A 322     -42.329  36.331-126.116  1.00  0.55           N  
ATOM   2252  CA  GLU A 322     -43.116  35.124-126.002  1.00  0.55           C  
ATOM   2253  C   GLU A 322     -43.022  34.216-127.224  1.00  0.55           C  
ATOM   2254  O   GLU A 322     -42.525  34.573-128.291  1.00  0.55           O  
ATOM   2255  CB  GLU A 322     -44.591  35.480-125.811  1.00  0.55           C  
ATOM   2256  CG  GLU A 322     -44.887  36.330-124.555  1.00  0.55           C  
ATOM   2257  CD  GLU A 322     -46.383  36.511-124.449  1.00  0.55           C  
ATOM   2258  OE1 GLU A 322     -47.107  35.871-125.264  1.00  0.55           O  
ATOM   2259  OE2 GLU A 322     -46.860  37.263-123.568  1.00  0.55           O  
ATOM   2260  N   GLN A 323     -43.513  32.969-127.103  1.00  0.62           N  
ATOM   2261  CA  GLN A 323     -43.391  31.968-128.145  1.00  0.62           C  
ATOM   2262  C   GLN A 323     -44.737  31.710-128.855  1.00  0.62           C  
ATOM   2263  O   GLN A 323     -45.728  31.460-128.166  1.00  0.62           O  
ATOM   2264  CB  GLN A 323     -42.873  30.667-127.499  1.00  0.62           C  
ATOM   2265  CG  GLN A 323     -42.617  29.516-128.491  1.00  0.62           C  
ATOM   2266  CD  GLN A 323     -42.153  28.268-127.738  1.00  0.62           C  
ATOM   2267  OE1 GLN A 323     -42.501  28.056-126.572  1.00  0.62           O  
ATOM   2268  NE2 GLN A 323     -41.391  27.402-128.434  1.00  0.62           N  
ATOM   2269  N   PRO A 324     -44.878  31.719-130.195  1.00  0.70           N  
ATOM   2270  CA  PRO A 324     -46.154  31.490-130.891  1.00  0.70           C  
ATOM   2271  C   PRO A 324     -46.825  30.149-130.634  1.00  0.70           C  
ATOM   2272  O   PRO A 324     -48.036  30.045-130.789  1.00  0.70           O  
ATOM   2273  CB  PRO A 324     -45.825  31.661-132.382  1.00  0.70           C  
ATOM   2274  CG  PRO A 324     -44.600  32.577-132.392  1.00  0.70           C  
ATOM   2275  CD  PRO A 324     -43.841  32.167-131.127  1.00  0.70           C  
ATOM   2276  N   GLU A 325     -46.084  29.096-130.246  1.00  0.66           N  
ATOM   2277  CA  GLU A 325     -46.618  27.791-129.873  1.00  0.66           C  
ATOM   2278  C   GLU A 325     -47.559  27.840-128.686  1.00  0.66           C  
ATOM   2279  O   GLU A 325     -48.501  27.064-128.566  1.00  0.66           O  
ATOM   2280  CB  GLU A 325     -45.478  26.827-129.511  1.00  0.66           C  
ATOM   2281  CG  GLU A 325     -44.546  26.538-130.704  1.00  0.66           C  
ATOM   2282  CD  GLU A 325     -43.322  25.742-130.274  1.00  0.66           C  
ATOM   2283  OE1 GLU A 325     -43.275  25.285-129.104  1.00  0.66           O  
ATOM   2284  OE2 GLU A 325     -42.381  25.670-131.102  1.00  0.66           O  
ATOM   2285  N   LYS A 326     -47.363  28.817-127.783  1.00  0.65           N  
ATOM   2286  CA  LYS A 326     -48.227  29.025-126.645  1.00  0.65           C  
ATOM   2287  C   LYS A 326     -49.616  29.520-127.052  1.00  0.65           C  
ATOM   2288  O   LYS A 326     -50.582  29.386-126.296  1.00  0.65           O  
ATOM   2289  CB  LYS A 326     -47.602  30.091-125.726  1.00  0.65           C  
ATOM   2290  CG  LYS A 326     -46.166  29.845-125.245  1.00  0.65           C  
ATOM   2291  CD  LYS A 326     -45.943  28.513-124.516  1.00  0.65           C  
ATOM   2292  CE  LYS A 326     -44.524  28.429-123.942  1.00  0.65           C  
ATOM   2293  NZ  LYS A 326     -44.238  27.075-123.419  1.00  0.65           N  
ATOM   2294  N   LEU A 327     -49.733  30.071-128.282  1.00  0.69           N  
ATOM   2295  CA  LEU A 327     -50.988  30.377-128.929  1.00  0.69           C  
ATOM   2296  C   LEU A 327     -51.700  29.124-129.442  1.00  0.69           C  
ATOM   2297  O   LEU A 327     -52.922  29.106-129.512  1.00  0.69           O  
ATOM   2298  CB  LEU A 327     -50.862  31.455-130.047  1.00  0.69           C  
ATOM   2299  CG  LEU A 327     -50.724  32.919-129.555  1.00  0.69           C  
ATOM   2300  CD1 LEU A 327     -49.308  33.342-129.123  1.00  0.69           C  
ATOM   2301  CD2 LEU A 327     -51.366  33.866-130.583  1.00  0.69           C  
ATOM   2302  N   ALA A 328     -51.019  27.988-129.710  1.00  0.69           N  
ATOM   2303  CA  ALA A 328     -51.696  26.801-130.210  1.00  0.69           C  
ATOM   2304  C   ALA A 328     -52.223  25.926-129.079  1.00  0.69           C  
ATOM   2305  O   ALA A 328     -52.779  24.854-129.285  1.00  0.69           O  
ATOM   2306  CB  ALA A 328     -50.730  25.999-131.096  1.00  0.69           C  
ATOM   2307  N   GLY A 329     -52.119  26.427-127.832  1.00  0.71           N  
ATOM   2308  CA  GLY A 329     -52.845  25.888-126.701  1.00  0.71           C  
ATOM   2309  C   GLY A 329     -54.304  26.303-126.714  1.00  0.71           C  
ATOM   2310  O   GLY A 329     -54.915  26.525-127.759  1.00  0.71           O  
ATOM   2311  N   PRO A 330     -54.917  26.508-125.564  1.00  0.77           N  
ATOM   2312  CA  PRO A 330     -56.341  26.835-125.505  1.00  0.77           C  
ATOM   2313  C   PRO A 330     -56.613  28.295-125.831  1.00  0.77           C  
ATOM   2314  O   PRO A 330     -57.727  28.760-125.633  1.00  0.77           O  
ATOM   2315  CB  PRO A 330     -56.716  26.510-124.053  1.00  0.77           C  
ATOM   2316  CG  PRO A 330     -55.735  25.415-123.663  1.00  0.77           C  
ATOM   2317  CD  PRO A 330     -54.457  25.918-124.309  1.00  0.77           C  
ATOM   2318  N   LEU A 331     -55.606  29.046-126.303  1.00  0.63           N  
ATOM   2319  CA  LEU A 331     -55.696  30.425-126.728  1.00  0.63           C  
ATOM   2320  C   LEU A 331     -56.478  30.627-128.004  1.00  0.63           C  
ATOM   2321  O   LEU A 331     -57.417  31.419-128.054  1.00  0.63           O  
ATOM   2322  CB  LEU A 331     -54.232  30.876-126.912  1.00  0.63           C  
ATOM   2323  CG  LEU A 331     -53.960  32.341-127.296  1.00  0.63           C  
ATOM   2324  CD1 LEU A 331     -52.683  32.799-126.552  1.00  0.63           C  
ATOM   2325  CD2 LEU A 331     -54.034  32.607-128.808  1.00  0.63           C  
ATOM   2326  N   LEU A 332     -56.170  29.853-129.067  1.00  0.75           N  
ATOM   2327  CA  LEU A 332     -56.952  29.867-130.291  1.00  0.75           C  
ATOM   2328  C   LEU A 332     -58.365  29.379-130.018  1.00  0.75           C  
ATOM   2329  O   LEU A 332     -59.349  29.871-130.561  1.00  0.75           O  
ATOM   2330  CB  LEU A 332     -56.289  28.994-131.385  1.00  0.75           C  
ATOM   2331  CG  LEU A 332     -54.974  29.574-131.948  1.00  0.75           C  
ATOM   2332  CD1 LEU A 332     -54.250  28.533-132.814  1.00  0.75           C  
ATOM   2333  CD2 LEU A 332     -55.131  30.890-132.718  1.00  0.75           C  
ATOM   2334  N   ALA A 333     -58.477  28.400-129.105  1.00  0.77           N  
ATOM   2335  CA  ALA A 333     -59.733  27.886-128.632  1.00  0.77           C  
ATOM   2336  C   ALA A 333     -60.614  28.871-127.833  1.00  0.77           C  
ATOM   2337  O   ALA A 333     -61.813  28.973-128.099  1.00  0.77           O  
ATOM   2338  CB  ALA A 333     -59.428  26.628-127.801  1.00  0.77           C  
ATOM   2339  N   ASP A 334     -60.059  29.637-126.851  1.00  0.74           N  
ATOM   2340  CA  ASP A 334     -60.772  30.642-126.055  1.00  0.74           C  
ATOM   2341  C   ASP A 334     -61.270  31.758-126.950  1.00  0.74           C  
ATOM   2342  O   ASP A 334     -62.412  32.215-126.872  1.00  0.74           O  
ATOM   2343  CB  ASP A 334     -59.899  31.202-124.891  1.00  0.74           C  
ATOM   2344  CG  ASP A 334     -60.669  31.930-123.795  1.00  0.74           C  
ATOM   2345  OD1 ASP A 334     -61.911  32.118-123.845  1.00  0.74           O  
ATOM   2346  OD2 ASP A 334     -60.000  32.349-122.814  1.00  0.74           O  
ATOM   2347  N   THR A 335     -60.416  32.174-127.897  1.00  0.74           N  
ATOM   2348  CA  THR A 335     -60.797  33.100-128.946  1.00  0.74           C  
ATOM   2349  C   THR A 335     -61.904  32.552-129.839  1.00  0.74           C  
ATOM   2350  O   THR A 335     -62.906  33.232-130.025  1.00  0.74           O  
ATOM   2351  CB  THR A 335     -59.603  33.591-129.744  1.00  0.74           C  
ATOM   2352  OG1 THR A 335     -58.584  34.017-128.852  1.00  0.74           O  
ATOM   2353  CG2 THR A 335     -59.955  34.858-130.526  1.00  0.74           C  
ATOM   2354  N   TYR A 336     -61.872  31.284-130.330  1.00  0.74           N  
ATOM   2355  CA  TYR A 336     -63.019  30.724-131.063  1.00  0.74           C  
ATOM   2356  C   TYR A 336     -64.300  30.764-130.230  1.00  0.74           C  
ATOM   2357  O   TYR A 336     -65.329  31.282-130.667  1.00  0.74           O  
ATOM   2358  CB  TYR A 336     -62.746  29.243-131.553  1.00  0.74           C  
ATOM   2359  CG  TYR A 336     -63.860  28.520-132.344  1.00  0.74           C  
ATOM   2360  CD1 TYR A 336     -63.559  27.907-133.579  1.00  0.74           C  
ATOM   2361  CD2 TYR A 336     -65.189  28.373-131.877  1.00  0.74           C  
ATOM   2362  CE1 TYR A 336     -64.562  27.308-134.364  1.00  0.74           C  
ATOM   2363  CE2 TYR A 336     -66.197  27.825-132.671  1.00  0.74           C  
ATOM   2364  CZ  TYR A 336     -65.887  27.325-133.930  1.00  0.74           C  
ATOM   2365  OH  TYR A 336     -66.940  26.889-134.751  1.00  0.74           O  
ATOM   2366  N   VAL A 337     -64.267  30.236-128.986  1.00  0.76           N  
ATOM   2367  CA  VAL A 337     -65.483  30.017-128.208  1.00  0.76           C  
ATOM   2368  C   VAL A 337     -66.193  31.313-127.852  1.00  0.76           C  
ATOM   2369  O   VAL A 337     -67.412  31.456-127.948  1.00  0.76           O  
ATOM   2370  CB  VAL A 337     -65.258  29.150-126.969  1.00  0.76           C  
ATOM   2371  CG1 VAL A 337     -64.544  29.868-125.820  1.00  0.76           C  
ATOM   2372  CG2 VAL A 337     -66.608  28.647-126.475  1.00  0.76           C  
ATOM   2373  N   THR A 338     -65.391  32.320-127.472  1.00  0.72           N  
ATOM   2374  CA  THR A 338     -65.819  33.636-127.046  1.00  0.72           C  
ATOM   2375  C   THR A 338     -66.399  34.421-128.201  1.00  0.72           C  
ATOM   2376  O   THR A 338     -67.380  35.149-128.053  1.00  0.72           O  
ATOM   2377  CB  THR A 338     -64.679  34.411-126.405  1.00  0.72           C  
ATOM   2378  OG1 THR A 338     -64.111  33.658-125.341  1.00  0.72           O  
ATOM   2379  CG2 THR A 338     -65.177  35.729-125.791  1.00  0.72           C  
ATOM   2380  N   LEU A 339     -65.822  34.272-129.409  1.00  0.73           N  
ATOM   2381  CA  LEU A 339     -66.321  34.888-130.622  1.00  0.73           C  
ATOM   2382  C   LEU A 339     -67.633  34.260-131.106  1.00  0.73           C  
ATOM   2383  O   LEU A 339     -68.440  34.914-131.771  1.00  0.73           O  
ATOM   2384  CB  LEU A 339     -65.234  34.838-131.731  1.00  0.73           C  
ATOM   2385  CG  LEU A 339     -64.216  36.010-131.704  1.00  0.73           C  
ATOM   2386  CD1 LEU A 339     -63.377  36.182-130.431  1.00  0.73           C  
ATOM   2387  CD2 LEU A 339     -63.282  35.922-132.916  1.00  0.73           C  
ATOM   2388  N   LEU A 340     -67.905  32.977-130.786  1.00  0.71           N  
ATOM   2389  CA  LEU A 340     -69.179  32.350-131.102  1.00  0.71           C  
ATOM   2390  C   LEU A 340     -70.276  32.570-130.063  1.00  0.71           C  
ATOM   2391  O   LEU A 340     -71.390  32.931-130.436  1.00  0.71           O  
ATOM   2392  CB  LEU A 340     -69.006  30.840-131.407  1.00  0.71           C  
ATOM   2393  CG  LEU A 340     -70.250  30.145-132.022  1.00  0.71           C  
ATOM   2394  CD1 LEU A 340     -70.791  30.838-133.286  1.00  0.71           C  
ATOM   2395  CD2 LEU A 340     -69.947  28.674-132.333  1.00  0.71           C  
ATOM   2396  N   LYS A 341     -70.004  32.370-128.752  1.00  0.62           N  
ATOM   2397  CA  LYS A 341     -71.048  32.339-127.729  1.00  0.62           C  
ATOM   2398  C   LYS A 341     -70.688  33.124-126.476  1.00  0.62           C  
ATOM   2399  O   LYS A 341     -71.344  33.025-125.442  1.00  0.62           O  
ATOM   2400  CB  LYS A 341     -71.363  30.878-127.313  1.00  0.62           C  
ATOM   2401  CG  LYS A 341     -71.994  30.062-128.451  1.00  0.62           C  
ATOM   2402  CD  LYS A 341     -72.447  28.682-127.972  1.00  0.62           C  
ATOM   2403  CE  LYS A 341     -73.112  27.825-129.044  1.00  0.62           C  
ATOM   2404  NZ  LYS A 341     -73.478  26.532-128.441  1.00  0.62           N  
ATOM   2405  N   GLY A 342     -69.634  33.961-126.516  1.00  0.69           N  
ATOM   2406  CA  GLY A 342     -69.301  34.815-125.385  1.00  0.69           C  
ATOM   2407  C   GLY A 342     -70.258  35.965-125.164  1.00  0.69           C  
ATOM   2408  O   GLY A 342     -70.846  36.522-126.083  1.00  0.69           O  
ATOM   2409  N   ARG A 343     -70.358  36.429-123.901  1.00  0.65           N  
ATOM   2410  CA  ARG A 343     -71.140  37.595-123.500  1.00  0.65           C  
ATOM   2411  C   ARG A 343     -70.688  38.878-124.195  1.00  0.65           C  
ATOM   2412  O   ARG A 343     -71.484  39.757-124.520  1.00  0.65           O  
ATOM   2413  CB  ARG A 343     -71.053  37.792-121.965  1.00  0.65           C  
ATOM   2414  CG  ARG A 343     -71.646  36.609-121.164  1.00  0.65           C  
ATOM   2415  CD  ARG A 343     -71.406  36.671-119.649  1.00  0.65           C  
ATOM   2416  NE  ARG A 343     -69.920  36.545-119.465  1.00  0.65           N  
ATOM   2417  CZ  ARG A 343     -69.251  36.915-118.366  1.00  0.65           C  
ATOM   2418  NH1 ARG A 343     -69.884  37.216-117.240  1.00  0.65           N  
ATOM   2419  NH2 ARG A 343     -67.923  37.004-118.401  1.00  0.65           N  
ATOM   2420  N   ASN A 344     -69.369  38.974-124.468  1.00  0.72           N  
ATOM   2421  CA  ASN A 344     -68.750  40.000-125.285  1.00  0.72           C  
ATOM   2422  C   ASN A 344     -69.275  40.066-126.715  1.00  0.72           C  
ATOM   2423  O   ASN A 344     -69.513  41.153-127.239  1.00  0.72           O  
ATOM   2424  CB  ASN A 344     -67.211  39.816-125.297  1.00  0.72           C  
ATOM   2425  CG  ASN A 344     -66.686  40.297-123.955  1.00  0.72           C  
ATOM   2426  OD1 ASN A 344     -66.683  39.620-122.927  1.00  0.72           O  
ATOM   2427  ND2 ASN A 344     -66.290  41.589-123.951  1.00  0.72           N  
ATOM   2428  N   ALA A 345     -69.495  38.906-127.364  1.00  0.76           N  
ATOM   2429  CA  ALA A 345     -70.124  38.828-128.664  1.00  0.76           C  
ATOM   2430  C   ALA A 345     -71.596  39.237-128.640  1.00  0.76           C  
ATOM   2431  O   ALA A 345     -72.052  39.975-129.510  1.00  0.76           O  
ATOM   2432  CB  ALA A 345     -69.951  37.406-129.235  1.00  0.76           C  
ATOM   2433  N   TRP A 346     -72.367  38.801-127.614  1.00  0.68           N  
ATOM   2434  CA  TRP A 346     -73.778  39.143-127.461  1.00  0.68           C  
ATOM   2435  C   TRP A 346     -74.040  40.645-127.322  1.00  0.68           C  
ATOM   2436  O   TRP A 346     -74.844  41.220-128.055  1.00  0.68           O  
ATOM   2437  CB  TRP A 346     -74.374  38.398-126.224  1.00  0.68           C  
ATOM   2438  CG  TRP A 346     -75.863  38.637-125.962  1.00  0.68           C  
ATOM   2439  CD1 TRP A 346     -76.940  38.034-126.552  1.00  0.68           C  
ATOM   2440  CD2 TRP A 346     -76.398  39.657-125.091  1.00  0.68           C  
ATOM   2441  NE1 TRP A 346     -78.115  38.609-126.107  1.00  0.68           N  
ATOM   2442  CE2 TRP A 346     -77.803  39.618-125.223  1.00  0.68           C  
ATOM   2443  CE3 TRP A 346     -75.784  40.586-124.249  1.00  0.68           C  
ATOM   2444  CZ2 TRP A 346     -78.613  40.506-124.524  1.00  0.68           C  
ATOM   2445  CZ3 TRP A 346     -76.601  41.501-123.566  1.00  0.68           C  
ATOM   2446  CH2 TRP A 346     -77.996  41.457-123.695  1.00  0.68           C  
ATOM   2447  N   TYR A 347     -73.331  41.350-126.406  1.00  0.66           N  
ATOM   2448  CA  TYR A 347     -73.547  42.784-126.239  1.00  0.66           C  
ATOM   2449  C   TYR A 347     -73.070  43.571-127.457  1.00  0.66           C  
ATOM   2450  O   TYR A 347     -73.711  44.525-127.892  1.00  0.66           O  
ATOM   2451  CB  TYR A 347     -73.025  43.353-124.874  1.00  0.66           C  
ATOM   2452  CG  TYR A 347     -71.651  43.959-124.945  1.00  0.66           C  
ATOM   2453  CD1 TYR A 347     -71.471  45.289-125.378  1.00  0.66           C  
ATOM   2454  CD2 TYR A 347     -70.530  43.168-124.687  1.00  0.66           C  
ATOM   2455  CE1 TYR A 347     -70.183  45.801-125.576  1.00  0.66           C  
ATOM   2456  CE2 TYR A 347     -69.242  43.683-124.883  1.00  0.66           C  
ATOM   2457  CZ  TYR A 347     -69.073  45.004-125.305  1.00  0.66           C  
ATOM   2458  OH  TYR A 347     -67.786  45.549-125.436  1.00  0.66           O  
ATOM   2459  N   GLY A 348     -71.913  43.158-128.036  1.00  0.76           N  
ATOM   2460  CA  GLY A 348     -71.314  43.792-129.203  1.00  0.76           C  
ATOM   2461  C   GLY A 348     -72.173  43.664-130.422  1.00  0.76           C  
ATOM   2462  O   GLY A 348     -72.196  44.552-131.272  1.00  0.76           O  
ATOM   2463  N   GLN A 349     -72.944  42.561-130.516  1.00  0.70           N  
ATOM   2464  CA  GLN A 349     -73.965  42.420-131.528  1.00  0.70           C  
ATOM   2465  C   GLN A 349     -75.130  43.380-131.359  1.00  0.70           C  
ATOM   2466  O   GLN A 349     -75.579  44.046-132.289  1.00  0.70           O  
ATOM   2467  CB  GLN A 349     -74.503  40.968-131.633  1.00  0.70           C  
ATOM   2468  CG  GLN A 349     -75.487  40.777-132.816  1.00  0.70           C  
ATOM   2469  CD  GLN A 349     -76.002  39.346-132.938  1.00  0.70           C  
ATOM   2470  OE1 GLN A 349     -76.257  38.653-131.955  1.00  0.70           O  
ATOM   2471  NE2 GLN A 349     -76.204  38.882-134.193  1.00  0.70           N  
ATOM   2472  N   MET A 350     -75.646  43.513-130.132  1.00  0.69           N  
ATOM   2473  CA  MET A 350     -76.729  44.427-129.836  1.00  0.69           C  
ATOM   2474  C   MET A 350     -76.373  45.903-130.007  1.00  0.69           C  
ATOM   2475  O   MET A 350     -77.193  46.690-130.474  1.00  0.69           O  
ATOM   2476  CB  MET A 350     -77.279  44.136-128.430  1.00  0.69           C  
ATOM   2477  CG  MET A 350     -78.032  42.792-128.330  1.00  0.69           C  
ATOM   2478  SD  MET A 350     -79.507  42.670-129.403  1.00  0.69           S  
ATOM   2479  CE  MET A 350     -80.485  43.976-128.600  1.00  0.69           C  
ATOM   2480  N   LEU A 351     -75.124  46.291-129.681  1.00  0.67           N  
ATOM   2481  CA  LEU A 351     -74.575  47.635-129.824  1.00  0.67           C  
ATOM   2482  C   LEU A 351     -74.567  48.198-131.246  1.00  0.67           C  
ATOM   2483  O   LEU A 351     -74.606  49.406-131.475  1.00  0.67           O  
ATOM   2484  CB  LEU A 351     -73.127  47.654-129.285  1.00  0.67           C  
ATOM   2485  CG  LEU A 351     -72.474  49.050-129.210  1.00  0.67           C  
ATOM   2486  CD1 LEU A 351     -73.180  49.974-128.210  1.00  0.67           C  
ATOM   2487  CD2 LEU A 351     -71.006  48.900-128.833  1.00  0.67           C  
ATOM   2488  N   ALA A 352     -74.532  47.347-132.285  1.00  0.70           N  
ATOM   2489  CA  ALA A 352     -74.591  47.827-133.651  1.00  0.70           C  
ATOM   2490  C   ALA A 352     -75.952  48.388-134.059  1.00  0.70           C  
ATOM   2491  O   ALA A 352     -76.060  49.179-134.995  1.00  0.70           O  
ATOM   2492  CB  ALA A 352     -74.303  46.653-134.578  1.00  0.70           C  
ATOM   2493  N   LYS A 353     -77.022  48.006-133.327  1.00  0.59           N  
ATOM   2494  CA  LYS A 353     -78.342  48.594-133.463  1.00  0.59           C  
ATOM   2495  C   LYS A 353     -78.409  49.983-132.831  1.00  0.59           C  
ATOM   2496  O   LYS A 353     -79.303  50.769-133.134  1.00  0.59           O  
ATOM   2497  CB  LYS A 353     -79.427  47.688-132.821  1.00  0.59           C  
ATOM   2498  CG  LYS A 353     -79.562  46.312-133.493  1.00  0.59           C  
ATOM   2499  CD  LYS A 353     -80.664  45.466-132.834  1.00  0.59           C  
ATOM   2500  CE  LYS A 353     -80.897  44.129-133.543  1.00  0.59           C  
ATOM   2501  NZ  LYS A 353     -81.961  43.363-132.854  1.00  0.59           N  
ATOM   2502  N   GLY A 354     -77.435  50.325-131.962  1.00  0.66           N  
ATOM   2503  CA  GLY A 354     -77.320  51.616-131.307  1.00  0.66           C  
ATOM   2504  C   GLY A 354     -77.025  51.424-129.846  1.00  0.66           C  
ATOM   2505  O   GLY A 354     -76.515  50.388-129.440  1.00  0.66           O  
ATOM   2506  N   GLU A 355     -77.354  52.440-129.028  1.00  0.59           N  
ATOM   2507  CA  GLU A 355     -77.235  52.418-127.578  1.00  0.59           C  
ATOM   2508  C   GLU A 355     -75.829  52.532-127.000  1.00  0.59           C  
ATOM   2509  O   GLU A 355     -74.823  52.712-127.694  1.00  0.59           O  
ATOM   2510  CB  GLU A 355     -78.048  51.261-126.920  1.00  0.59           C  
ATOM   2511  CG  GLU A 355     -79.541  51.267-127.332  1.00  0.59           C  
ATOM   2512  CD  GLU A 355     -80.214  52.575-126.933  1.00  0.59           C  
ATOM   2513  OE1 GLU A 355     -79.943  53.048-125.803  1.00  0.59           O  
ATOM   2514  OE2 GLU A 355     -80.966  53.128-127.775  1.00  0.59           O  
ATOM   2515  N   LEU A 356     -75.758  52.509-125.655  1.00  0.59           N  
ATOM   2516  CA  LEU A 356     -74.542  52.551-124.874  1.00  0.59           C  
ATOM   2517  C   LEU A 356     -74.130  51.149-124.435  1.00  0.59           C  
ATOM   2518  O   LEU A 356     -74.949  50.303-124.074  1.00  0.59           O  
ATOM   2519  CB  LEU A 356     -74.719  53.413-123.596  1.00  0.59           C  
ATOM   2520  CG  LEU A 356     -74.965  54.921-123.808  1.00  0.59           C  
ATOM   2521  CD1 LEU A 356     -75.151  55.597-122.440  1.00  0.59           C  
ATOM   2522  CD2 LEU A 356     -73.820  55.605-124.569  1.00  0.59           C  
ATOM   2523  N   SER A 357     -72.810  50.858-124.425  1.00  0.63           N  
ATOM   2524  CA  SER A 357     -72.278  49.614-123.866  1.00  0.63           C  
ATOM   2525  C   SER A 357     -72.559  49.374-122.382  1.00  0.63           C  
ATOM   2526  O   SER A 357     -72.892  48.232-122.065  1.00  0.63           O  
ATOM   2527  CB  SER A 357     -70.758  49.397-124.103  1.00  0.63           C  
ATOM   2528  OG  SER A 357     -70.444  49.548-125.484  1.00  0.63           O  
ATOM   2529  N   PRO A 358     -72.477  50.318-121.427  1.00  0.59           N  
ATOM   2530  CA  PRO A 358     -73.056  50.169-120.089  1.00  0.59           C  
ATOM   2531  C   PRO A 358     -74.510  49.728-120.034  1.00  0.59           C  
ATOM   2532  O   PRO A 358     -74.791  48.722-119.394  1.00  0.59           O  
ATOM   2533  CB  PRO A 358     -72.836  51.539-119.428  1.00  0.59           C  
ATOM   2534  CG  PRO A 358     -71.565  52.069-120.094  1.00  0.59           C  
ATOM   2535  CD  PRO A 358     -71.706  51.561-121.530  1.00  0.59           C  
ATOM   2536  N   ASP A 359     -75.431  50.426-120.726  1.00  0.63           N  
ATOM   2537  CA  ASP A 359     -76.861  50.164-120.740  1.00  0.63           C  
ATOM   2538  C   ASP A 359     -77.184  48.772-121.271  1.00  0.63           C  
ATOM   2539  O   ASP A 359     -78.010  48.033-120.736  1.00  0.63           O  
ATOM   2540  CB  ASP A 359     -77.583  51.236-121.604  1.00  0.63           C  
ATOM   2541  CG  ASP A 359     -77.357  52.659-121.106  1.00  0.63           C  
ATOM   2542  OD1 ASP A 359     -76.577  52.873-120.146  1.00  0.63           O  
ATOM   2543  OD2 ASP A 359     -77.923  53.571-121.752  1.00  0.63           O  
ATOM   2544  N   MET A 360     -76.472  48.345-122.335  1.00  0.63           N  
ATOM   2545  CA  MET A 360     -76.533  46.985-122.833  1.00  0.63           C  
ATOM   2546  C   MET A 360     -76.019  45.954-121.834  1.00  0.63           C  
ATOM   2547  O   MET A 360     -76.567  44.861-121.693  1.00  0.63           O  
ATOM   2548  CB  MET A 360     -75.779  46.850-124.177  1.00  0.63           C  
ATOM   2549  CG  MET A 360     -76.170  45.578-124.957  1.00  0.63           C  
ATOM   2550  SD  MET A 360     -77.961  45.386-125.247  1.00  0.63           S  
ATOM   2551  CE  MET A 360     -78.201  46.905-126.218  1.00  0.63           C  
ATOM   2552  N   GLY A 361     -74.957  46.310-121.081  1.00  0.68           N  
ATOM   2553  CA  GLY A 361     -74.437  45.527-119.966  1.00  0.68           C  
ATOM   2554  C   GLY A 361     -75.386  45.356-118.803  1.00  0.68           C  
ATOM   2555  O   GLY A 361     -75.456  44.286-118.209  1.00  0.68           O  
ATOM   2556  N   ASP A 362     -76.218  46.361-118.488  1.00  0.64           N  
ATOM   2557  CA  ASP A 362     -77.241  46.231-117.466  1.00  0.64           C  
ATOM   2558  C   ASP A 362     -78.435  45.394-117.922  1.00  0.64           C  
ATOM   2559  O   ASP A 362     -79.234  44.922-117.113  1.00  0.64           O  
ATOM   2560  CB  ASP A 362     -77.689  47.628-116.966  1.00  0.64           C  
ATOM   2561  CG  ASP A 362     -76.795  48.111-115.832  1.00  0.64           C  
ATOM   2562  OD1 ASP A 362     -76.125  47.261-115.193  1.00  0.64           O  
ATOM   2563  OD2 ASP A 362     -76.872  49.324-115.525  1.00  0.64           O  
ATOM   2564  N   SER A 363     -78.563  45.096-119.223  1.00  0.63           N  
ATOM   2565  CA  SER A 363     -79.569  44.156-119.710  1.00  0.63           C  
ATOM   2566  C   SER A 363     -79.031  42.733-119.727  1.00  0.63           C  
ATOM   2567  O   SER A 363     -79.740  41.799-120.090  1.00  0.63           O  
ATOM   2568  CB  SER A 363     -80.067  44.498-121.138  1.00  0.63           C  
ATOM   2569  OG  SER A 363     -80.873  45.676-121.101  1.00  0.63           O  
ATOM   2570  N   ILE A 364     -77.768  42.502-119.295  1.00  0.57           N  
ATOM   2571  CA  ILE A 364     -77.222  41.162-119.106  1.00  0.57           C  
ATOM   2572  C   ILE A 364     -77.916  40.385-117.990  1.00  0.57           C  
ATOM   2573  O   ILE A 364     -78.168  40.862-116.882  1.00  0.57           O  
ATOM   2574  CB  ILE A 364     -75.699  41.164-118.915  1.00  0.57           C  
ATOM   2575  CG1 ILE A 364     -75.027  41.666-120.214  1.00  0.57           C  
ATOM   2576  CG2 ILE A 364     -75.125  39.782-118.511  1.00  0.57           C  
ATOM   2577  CD1 ILE A 364     -73.525  41.925-120.060  1.00  0.57           C  
ATOM   2578  N   LYS A 365     -78.223  39.102-118.267  1.00  0.58           N  
ATOM   2579  CA  LYS A 365     -78.746  38.162-117.302  1.00  0.58           C  
ATOM   2580  C   LYS A 365     -77.814  37.914-116.121  1.00  0.58           C  
ATOM   2581  O   LYS A 365     -76.634  37.600-116.262  1.00  0.58           O  
ATOM   2582  CB  LYS A 365     -79.067  36.839-118.015  1.00  0.58           C  
ATOM   2583  CG  LYS A 365     -79.848  35.819-117.178  1.00  0.58           C  
ATOM   2584  CD  LYS A 365     -80.101  34.582-118.044  1.00  0.58           C  
ATOM   2585  CE  LYS A 365     -80.849  33.459-117.344  1.00  0.58           C  
ATOM   2586  NZ  LYS A 365     -80.913  32.314-118.278  1.00  0.58           N  
ATOM   2587  N   GLY A 366     -78.343  38.112-114.899  1.00  0.47           N  
ATOM   2588  CA  GLY A 366     -77.582  38.002-113.664  1.00  0.47           C  
ATOM   2589  C   GLY A 366     -76.868  39.266-113.284  1.00  0.47           C  
ATOM   2590  O   GLY A 366     -76.436  39.401-112.144  1.00  0.47           O  
ATOM   2591  N   LYS A 367     -76.777  40.236-114.222  1.00  0.48           N  
ATOM   2592  CA  LYS A 367     -75.928  41.417-114.146  1.00  0.48           C  
ATOM   2593  C   LYS A 367     -74.444  41.043-114.158  1.00  0.48           C  
ATOM   2594  O   LYS A 367     -73.628  41.549-113.393  1.00  0.48           O  
ATOM   2595  CB  LYS A 367     -76.276  42.371-112.969  1.00  0.48           C  
ATOM   2596  CG  LYS A 367     -77.774  42.690-112.812  1.00  0.48           C  
ATOM   2597  CD  LYS A 367     -78.362  43.513-113.970  1.00  0.48           C  
ATOM   2598  CE  LYS A 367     -79.829  43.886-113.729  1.00  0.48           C  
ATOM   2599  NZ  LYS A 367     -80.301  44.833-114.750  1.00  0.48           N  
ATOM   2600  N   GLY A 368     -74.067  40.087-115.037  1.00  0.63           N  
ATOM   2601  CA  GLY A 368     -72.681  39.682-115.245  1.00  0.63           C  
ATOM   2602  C   GLY A 368     -71.856  40.649-116.067  1.00  0.63           C  
ATOM   2603  O   GLY A 368     -72.319  41.237-117.032  1.00  0.63           O  
ATOM   2604  N   MET A 369     -70.559  40.798-115.734  1.00  0.62           N  
ATOM   2605  CA  MET A 369     -69.749  41.876-116.272  1.00  0.62           C  
ATOM   2606  C   MET A 369     -69.027  41.586-117.580  1.00  0.62           C  
ATOM   2607  O   MET A 369     -68.463  40.512-117.806  1.00  0.62           O  
ATOM   2608  CB  MET A 369     -68.689  42.310-115.234  1.00  0.62           C  
ATOM   2609  CG  MET A 369     -69.304  42.880-113.941  1.00  0.62           C  
ATOM   2610  SD  MET A 369     -70.280  44.395-114.178  1.00  0.62           S  
ATOM   2611  CE  MET A 369     -68.881  45.489-114.555  1.00  0.62           C  
ATOM   2612  N   ILE A 370     -68.996  42.622-118.441  1.00  0.67           N  
ATOM   2613  CA  ILE A 370     -68.239  42.722-119.673  1.00  0.67           C  
ATOM   2614  C   ILE A 370     -66.793  43.097-119.361  1.00  0.67           C  
ATOM   2615  O   ILE A 370     -66.546  43.972-118.537  1.00  0.67           O  
ATOM   2616  CB  ILE A 370     -68.832  43.811-120.568  1.00  0.67           C  
ATOM   2617  CG1 ILE A 370     -70.318  43.533-120.898  1.00  0.67           C  
ATOM   2618  CG2 ILE A 370     -68.014  43.913-121.869  1.00  0.67           C  
ATOM   2619  CD1 ILE A 370     -71.026  44.733-121.542  1.00  0.67           C  
ATOM   2620  N   GLN A 371     -65.789  42.455-120.009  1.00  0.71           N  
ATOM   2621  CA  GLN A 371     -64.393  42.829-119.794  1.00  0.71           C  
ATOM   2622  C   GLN A 371     -63.737  43.482-121.003  1.00  0.71           C  
ATOM   2623  O   GLN A 371     -62.954  44.414-120.866  1.00  0.71           O  
ATOM   2624  CB  GLN A 371     -63.550  41.585-119.423  1.00  0.71           C  
ATOM   2625  CG  GLN A 371     -64.078  40.787-118.206  1.00  0.71           C  
ATOM   2626  CD  GLN A 371     -64.305  41.675-116.981  1.00  0.71           C  
ATOM   2627  OE1 GLN A 371     -63.428  42.385-116.491  1.00  0.71           O  
ATOM   2628  NE2 GLN A 371     -65.546  41.644-116.446  1.00  0.71           N  
ATOM   2629  N   GLY A 372     -64.052  43.018-122.234  1.00  0.78           N  
ATOM   2630  CA  GLY A 372     -63.488  43.519-123.493  1.00  0.78           C  
ATOM   2631  C   GLY A 372     -63.452  45.015-123.728  1.00  0.78           C  
ATOM   2632  O   GLY A 372     -62.441  45.548-124.153  1.00  0.78           O  
ATOM   2633  N   ILE A 373     -64.542  45.766-123.483  1.00  0.71           N  
ATOM   2634  CA  ILE A 373     -64.538  47.224-123.645  1.00  0.71           C  
ATOM   2635  C   ILE A 373     -63.561  47.914-122.704  1.00  0.71           C  
ATOM   2636  O   ILE A 373     -62.764  48.770-123.087  1.00  0.71           O  
ATOM   2637  CB  ILE A 373     -65.943  47.829-123.518  1.00  0.71           C  
ATOM   2638  CG1 ILE A 373     -65.978  49.363-123.384  1.00  0.71           C  
ATOM   2639  CG2 ILE A 373     -66.731  47.230-122.346  1.00  0.71           C  
ATOM   2640  CD1 ILE A 373     -65.270  50.041-124.544  1.00  0.71           C  
ATOM   2641  N   SER A 374     -63.538  47.501-121.436  1.00  0.74           N  
ATOM   2642  CA  SER A 374     -62.580  47.988-120.467  1.00  0.74           C  
ATOM   2643  C   SER A 374     -61.149  47.617-120.821  1.00  0.74           C  
ATOM   2644  O   SER A 374     -60.233  48.428-120.720  1.00  0.74           O  
ATOM   2645  CB  SER A 374     -62.938  47.474-119.059  1.00  0.74           C  
ATOM   2646  OG  SER A 374     -64.309  47.778-118.793  1.00  0.74           O  
ATOM   2647  N   ALA A 375     -60.934  46.379-121.314  1.00  0.77           N  
ATOM   2648  CA  ALA A 375     -59.669  45.919-121.851  1.00  0.77           C  
ATOM   2649  C   ALA A 375     -59.197  46.687-123.086  1.00  0.77           C  
ATOM   2650  O   ALA A 375     -58.037  47.066-123.184  1.00  0.77           O  
ATOM   2651  CB  ALA A 375     -59.768  44.415-122.180  1.00  0.77           C  
ATOM   2652  N   VAL A 376     -60.084  46.982-124.061  1.00  0.79           N  
ATOM   2653  CA  VAL A 376     -59.721  47.745-125.248  1.00  0.79           C  
ATOM   2654  C   VAL A 376     -59.354  49.193-124.951  1.00  0.79           C  
ATOM   2655  O   VAL A 376     -58.457  49.767-125.569  1.00  0.79           O  
ATOM   2656  CB  VAL A 376     -60.715  47.600-126.398  1.00  0.79           C  
ATOM   2657  CG1 VAL A 376     -61.865  48.619-126.371  1.00  0.79           C  
ATOM   2658  CG2 VAL A 376     -59.942  47.705-127.720  1.00  0.79           C  
ATOM   2659  N   GLY A 377     -60.010  49.812-123.941  1.00  0.78           N  
ATOM   2660  CA  GLY A 377     -59.613  51.116-123.418  1.00  0.78           C  
ATOM   2661  C   GLY A 377     -58.268  51.107-122.733  1.00  0.78           C  
ATOM   2662  O   GLY A 377     -57.475  52.029-122.904  1.00  0.78           O  
ATOM   2663  N   ALA A 378     -57.950  50.021-121.997  1.00  0.73           N  
ATOM   2664  CA  ALA A 378     -56.630  49.784-121.440  1.00  0.73           C  
ATOM   2665  C   ALA A 378     -55.569  49.636-122.528  1.00  0.73           C  
ATOM   2666  O   ALA A 378     -54.504  50.240-122.468  1.00  0.73           O  
ATOM   2667  CB  ALA A 378     -56.642  48.528-120.539  1.00  0.73           C  
ATOM   2668  N   PHE A 379     -55.852  48.877-123.607  1.00  0.69           N  
ATOM   2669  CA  PHE A 379     -54.963  48.752-124.756  1.00  0.69           C  
ATOM   2670  C   PHE A 379     -54.730  50.063-125.484  1.00  0.69           C  
ATOM   2671  O   PHE A 379     -53.621  50.347-125.922  1.00  0.69           O  
ATOM   2672  CB  PHE A 379     -55.452  47.730-125.808  1.00  0.69           C  
ATOM   2673  CG  PHE A 379     -55.754  46.372-125.244  1.00  0.69           C  
ATOM   2674  CD1 PHE A 379     -55.164  45.830-124.085  1.00  0.69           C  
ATOM   2675  CD2 PHE A 379     -56.651  45.583-125.968  1.00  0.69           C  
ATOM   2676  CE1 PHE A 379     -55.585  44.585-123.599  1.00  0.69           C  
ATOM   2677  CE2 PHE A 379     -57.018  44.314-125.518  1.00  0.69           C  
ATOM   2678  CZ  PHE A 379     -56.560  43.857-124.283  1.00  0.69           C  
ATOM   2679  N   PHE A 380     -55.765  50.917-125.613  1.00  0.67           N  
ATOM   2680  CA  PHE A 380     -55.620  52.267-126.132  1.00  0.67           C  
ATOM   2681  C   PHE A 380     -54.659  53.112-125.297  1.00  0.67           C  
ATOM   2682  O   PHE A 380     -53.804  53.798-125.850  1.00  0.67           O  
ATOM   2683  CB  PHE A 380     -57.008  52.968-126.228  1.00  0.67           C  
ATOM   2684  CG  PHE A 380     -56.889  54.387-126.737  1.00  0.67           C  
ATOM   2685  CD1 PHE A 380     -56.679  54.646-128.101  1.00  0.67           C  
ATOM   2686  CD2 PHE A 380     -56.903  55.463-125.832  1.00  0.67           C  
ATOM   2687  CE1 PHE A 380     -56.513  55.962-128.557  1.00  0.67           C  
ATOM   2688  CE2 PHE A 380     -56.723  56.777-126.281  1.00  0.67           C  
ATOM   2689  CZ  PHE A 380     -56.535  57.027-127.647  1.00  0.67           C  
ATOM   2690  N   GLU A 381     -54.755  53.061-123.953  1.00  0.67           N  
ATOM   2691  CA  GLU A 381     -53.809  53.723-123.074  1.00  0.67           C  
ATOM   2692  C   GLU A 381     -52.391  53.168-123.210  1.00  0.67           C  
ATOM   2693  O   GLU A 381     -51.429  53.900-123.432  1.00  0.67           O  
ATOM   2694  CB  GLU A 381     -54.303  53.609-121.616  1.00  0.67           C  
ATOM   2695  CG  GLU A 381     -53.416  54.390-120.625  1.00  0.67           C  
ATOM   2696  CD  GLU A 381     -53.942  54.389-119.196  1.00  0.67           C  
ATOM   2697  OE1 GLU A 381     -55.017  53.794-118.939  1.00  0.67           O  
ATOM   2698  OE2 GLU A 381     -53.243  55.011-118.353  1.00  0.67           O  
ATOM   2699  N   LEU A 382     -52.251  51.828-123.207  1.00  0.62           N  
ATOM   2700  CA  LEU A 382     -50.978  51.141-123.358  1.00  0.62           C  
ATOM   2701  C   LEU A 382     -50.297  51.318-124.713  1.00  0.62           C  
ATOM   2702  O   LEU A 382     -49.091  51.124-124.831  1.00  0.62           O  
ATOM   2703  CB  LEU A 382     -51.154  49.617-123.202  1.00  0.62           C  
ATOM   2704  CG  LEU A 382     -51.586  49.146-121.807  1.00  0.62           C  
ATOM   2705  CD1 LEU A 382     -52.056  47.693-121.913  1.00  0.62           C  
ATOM   2706  CD2 LEU A 382     -50.460  49.285-120.779  1.00  0.62           C  
ATOM   2707  N   LEU A 383     -51.058  51.644-125.776  1.00  0.60           N  
ATOM   2708  CA  LEU A 383     -50.528  51.910-127.104  1.00  0.60           C  
ATOM   2709  C   LEU A 383     -50.428  53.388-127.445  1.00  0.60           C  
ATOM   2710  O   LEU A 383     -49.828  53.736-128.457  1.00  0.60           O  
ATOM   2711  CB  LEU A 383     -51.464  51.335-128.195  1.00  0.60           C  
ATOM   2712  CG  LEU A 383     -51.498  49.804-128.303  1.00  0.60           C  
ATOM   2713  CD1 LEU A 383     -52.618  49.393-129.270  1.00  0.60           C  
ATOM   2714  CD2 LEU A 383     -50.152  49.230-128.770  1.00  0.60           C  
ATOM   2715  N   SER A 384     -51.015  54.300-126.644  1.00  0.64           N  
ATOM   2716  CA  SER A 384     -50.864  55.739-126.850  1.00  0.64           C  
ATOM   2717  C   SER A 384     -49.659  56.302-126.126  1.00  0.64           C  
ATOM   2718  O   SER A 384     -49.002  57.215-126.630  1.00  0.64           O  
ATOM   2719  CB  SER A 384     -52.131  56.557-126.467  1.00  0.64           C  
ATOM   2720  OG  SER A 384     -52.391  56.551-125.061  1.00  0.64           O  
ATOM   2721  N   GLN A 385     -49.311  55.767-124.940  1.00  0.57           N  
ATOM   2722  CA  GLN A 385     -48.124  56.149-124.195  1.00  0.57           C  
ATOM   2723  C   GLN A 385     -46.796  55.817-124.899  1.00  0.57           C  
ATOM   2724  O   GLN A 385     -45.880  56.633-124.802  1.00  0.57           O  
ATOM   2725  CB  GLN A 385     -48.161  55.560-122.763  1.00  0.57           C  
ATOM   2726  CG  GLN A 385     -49.401  55.985-121.939  1.00  0.57           C  
ATOM   2727  CD  GLN A 385     -49.719  54.969-120.838  1.00  0.57           C  
ATOM   2728  OE1 GLN A 385     -49.425  53.774-120.935  1.00  0.57           O  
ATOM   2729  NE2 GLN A 385     -50.376  55.450-119.762  1.00  0.57           N  
ATOM   2730  N   PRO A 386     -46.593  54.710-125.630  1.00  0.52           N  
ATOM   2731  CA  PRO A 386     -45.374  54.554-126.413  1.00  0.52           C  
ATOM   2732  C   PRO A 386     -45.568  55.017-127.842  1.00  0.52           C  
ATOM   2733  O   PRO A 386     -46.143  54.305-128.660  1.00  0.52           O  
ATOM   2734  CB  PRO A 386     -45.102  53.028-126.398  1.00  0.52           C  
ATOM   2735  CG  PRO A 386     -45.938  52.506-125.231  1.00  0.52           C  
ATOM   2736  CD  PRO A 386     -47.167  53.401-125.326  1.00  0.52           C  
ATOM   2737  N   SER A 387     -45.000  56.176-128.225  1.00  0.50           N  
ATOM   2738  CA  SER A 387     -44.980  56.572-129.626  1.00  0.50           C  
ATOM   2739  C   SER A 387     -43.953  55.808-130.424  1.00  0.50           C  
ATOM   2740  O   SER A 387     -44.014  55.729-131.649  1.00  0.50           O  
ATOM   2741  CB  SER A 387     -44.774  58.094-129.821  1.00  0.50           C  
ATOM   2742  OG  SER A 387     -43.566  58.548-129.209  1.00  0.50           O  
ATOM   2743  N   LEU A 388     -43.004  55.174-129.727  1.00  0.40           N  
ATOM   2744  CA  LEU A 388     -41.993  54.354-130.334  1.00  0.40           C  
ATOM   2745  C   LEU A 388     -42.405  52.885-130.342  1.00  0.40           C  
ATOM   2746  O   LEU A 388     -42.070  52.117-129.441  1.00  0.40           O  
ATOM   2747  CB  LEU A 388     -40.658  54.561-129.588  1.00  0.40           C  
ATOM   2748  CG  LEU A 388     -40.213  56.040-129.531  1.00  0.40           C  
ATOM   2749  CD1 LEU A 388     -38.971  56.173-128.647  1.00  0.40           C  
ATOM   2750  CD2 LEU A 388     -39.930  56.631-130.919  1.00  0.40           C  
ATOM   2751  N   SER A 389     -43.154  52.434-131.370  1.00  0.43           N  
ATOM   2752  CA  SER A 389     -43.511  51.021-131.487  1.00  0.43           C  
ATOM   2753  C   SER A 389     -42.367  50.121-131.951  1.00  0.43           C  
ATOM   2754  O   SER A 389     -41.425  50.546-132.613  1.00  0.43           O  
ATOM   2755  CB  SER A 389     -44.668  50.748-132.472  1.00  0.43           C  
ATOM   2756  OG  SER A 389     -45.904  51.299-132.029  1.00  0.43           O  
ATOM   2757  N   VAL A 390     -42.451  48.800-131.662  1.00  0.43           N  
ATOM   2758  CA  VAL A 390     -41.340  47.861-131.831  1.00  0.43           C  
ATOM   2759  C   VAL A 390     -41.262  47.245-133.215  1.00  0.43           C  
ATOM   2760  O   VAL A 390     -40.355  46.484-133.535  1.00  0.43           O  
ATOM   2761  CB  VAL A 390     -41.432  46.699-130.842  1.00  0.43           C  
ATOM   2762  CG1 VAL A 390     -41.370  47.260-129.410  1.00  0.43           C  
ATOM   2763  CG2 VAL A 390     -42.710  45.855-131.058  1.00  0.43           C  
ATOM   2764  N   GLN A 391     -42.203  47.619-134.098  1.00  0.57           N  
ATOM   2765  CA  GLN A 391     -42.322  47.154-135.470  1.00  0.57           C  
ATOM   2766  C   GLN A 391     -41.183  47.665-136.378  1.00  0.57           C  
ATOM   2767  O   GLN A 391     -41.073  47.241-137.524  1.00  0.57           O  
ATOM   2768  CB  GLN A 391     -43.762  47.524-135.965  1.00  0.57           C  
ATOM   2769  CG  GLN A 391     -44.173  47.211-137.429  1.00  0.57           C  
ATOM   2770  CD  GLN A 391     -44.421  45.722-137.654  1.00  0.57           C  
ATOM   2771  OE1 GLN A 391     -45.197  45.085-136.946  1.00  0.57           O  
ATOM   2772  NE2 GLN A 391     -43.768  45.155-138.691  1.00  0.57           N  
ATOM   2773  N   HIS A 392     -40.302  48.582-135.885  1.00  0.53           N  
ATOM   2774  CA  HIS A 392     -39.215  49.192-136.650  1.00  0.53           C  
ATOM   2775  C   HIS A 392     -38.378  50.094-135.723  1.00  0.53           C  
ATOM   2776  O   HIS A 392     -38.821  51.216-135.473  1.00  0.53           O  
ATOM   2777  CB  HIS A 392     -39.827  50.064-137.788  1.00  0.53           C  
ATOM   2778  CG  HIS A 392     -39.376  49.852-139.194  1.00  0.53           C  
ATOM   2779  ND1 HIS A 392     -38.482  48.858-139.513  1.00  0.53           N  
ATOM   2780  CD2 HIS A 392     -39.679  50.589-140.293  1.00  0.53           C  
ATOM   2781  CE1 HIS A 392     -38.242  49.016-140.799  1.00  0.53           C  
ATOM   2782  NE2 HIS A 392     -38.927  50.061-141.318  1.00  0.53           N  
ATOM   2783  N   PRO A 393     -37.214  49.717-135.159  1.00  0.59           N  
ATOM   2784  CA  PRO A 393     -36.626  50.440-134.022  1.00  0.59           C  
ATOM   2785  C   PRO A 393     -36.127  51.846-134.312  1.00  0.59           C  
ATOM   2786  O   PRO A 393     -36.696  52.799-133.800  1.00  0.59           O  
ATOM   2787  CB  PRO A 393     -35.452  49.545-133.569  1.00  0.59           C  
ATOM   2788  CG  PRO A 393     -35.892  48.132-133.954  1.00  0.59           C  
ATOM   2789  CD  PRO A 393     -36.697  48.346-135.240  1.00  0.59           C  
ATOM   2790  N   GLU A 394     -35.064  51.995-135.124  1.00  0.62           N  
ATOM   2791  CA  GLU A 394     -34.515  53.286-135.506  1.00  0.62           C  
ATOM   2792  C   GLU A 394     -35.336  53.943-136.573  1.00  0.62           C  
ATOM   2793  O   GLU A 394     -35.612  55.141-136.558  1.00  0.62           O  
ATOM   2794  CB  GLU A 394     -33.128  53.089-136.142  1.00  0.62           C  
ATOM   2795  CG  GLU A 394     -32.065  52.576-135.157  1.00  0.62           C  
ATOM   2796  CD  GLU A 394     -30.764  52.226-135.872  1.00  0.62           C  
ATOM   2797  OE1 GLU A 394     -30.758  52.183-137.128  1.00  0.62           O  
ATOM   2798  OE2 GLU A 394     -29.771  51.976-135.146  1.00  0.62           O  
ATOM   2799  N   GLU A 395     -35.737  53.103-137.535  1.00  0.61           N  
ATOM   2800  CA  GLU A 395     -36.482  53.440-138.715  1.00  0.61           C  
ATOM   2801  C   GLU A 395     -37.798  54.156-138.418  1.00  0.61           C  
ATOM   2802  O   GLU A 395     -38.130  55.134-139.065  1.00  0.61           O  
ATOM   2803  CB  GLU A 395     -36.786  52.117-139.452  1.00  0.61           C  
ATOM   2804  CG  GLU A 395     -35.812  51.693-140.558  1.00  0.61           C  
ATOM   2805  CD  GLU A 395     -36.181  52.341-141.881  1.00  0.61           C  
ATOM   2806  OE1 GLU A 395     -35.430  53.232-142.342  1.00  0.61           O  
ATOM   2807  OE2 GLU A 395     -37.254  51.962-142.432  1.00  0.61           O  
ATOM   2808  N   ASN A 396     -38.567  53.650-137.415  1.00  0.63           N  
ATOM   2809  CA  ASN A 396     -39.676  54.278-136.699  1.00  0.63           C  
ATOM   2810  C   ASN A 396     -40.693  55.112-137.507  1.00  0.63           C  
ATOM   2811  O   ASN A 396     -41.359  56.019-137.023  1.00  0.63           O  
ATOM   2812  CB  ASN A 396     -39.128  54.912-135.383  1.00  0.63           C  
ATOM   2813  CG  ASN A 396     -40.216  55.261-134.374  1.00  0.63           C  
ATOM   2814  OD1 ASN A 396     -40.488  56.422-134.082  1.00  0.63           O  
ATOM   2815  ND2 ASN A 396     -40.869  54.223-133.804  1.00  0.63           N  
ATOM   2816  N   LYS A 397     -40.910  54.760-138.785  1.00  0.62           N  
ATOM   2817  CA  LYS A 397     -41.463  55.722-139.725  1.00  0.62           C  
ATOM   2818  C   LYS A 397     -42.941  55.549-139.944  1.00  0.62           C  
ATOM   2819  O   LYS A 397     -43.668  56.491-140.242  1.00  0.62           O  
ATOM   2820  CB  LYS A 397     -40.759  55.494-141.079  1.00  0.62           C  
ATOM   2821  CG  LYS A 397     -41.107  56.486-142.195  1.00  0.62           C  
ATOM   2822  CD  LYS A 397     -40.301  56.122-143.446  1.00  0.62           C  
ATOM   2823  CE  LYS A 397     -40.553  57.043-144.633  1.00  0.62           C  
ATOM   2824  NZ  LYS A 397     -39.700  56.603-145.756  1.00  0.62           N  
ATOM   2825  N   GLN A 398     -43.409  54.301-139.816  1.00  0.61           N  
ATOM   2826  CA  GLN A 398     -44.810  53.947-139.928  1.00  0.61           C  
ATOM   2827  C   GLN A 398     -45.270  53.211-138.691  1.00  0.61           C  
ATOM   2828  O   GLN A 398     -46.364  52.663-138.633  1.00  0.61           O  
ATOM   2829  CB  GLN A 398     -45.033  53.003-141.137  1.00  0.61           C  
ATOM   2830  CG  GLN A 398     -44.602  53.576-142.508  1.00  0.61           C  
ATOM   2831  CD  GLN A 398     -45.453  54.778-142.919  1.00  0.61           C  
ATOM   2832  OE1 GLN A 398     -46.640  54.656-143.201  1.00  0.61           O  
ATOM   2833  NE2 GLN A 398     -44.836  55.978-142.983  1.00  0.61           N  
ATOM   2834  N   VAL A 399     -44.428  53.147-137.648  1.00  0.61           N  
ATOM   2835  CA  VAL A 399     -44.705  52.340-136.481  1.00  0.61           C  
ATOM   2836  C   VAL A 399     -45.078  53.257-135.340  1.00  0.61           C  
ATOM   2837  O   VAL A 399     -44.458  53.386-134.286  1.00  0.61           O  
ATOM   2838  CB  VAL A 399     -43.594  51.342-136.253  1.00  0.61           C  
ATOM   2839  CG1 VAL A 399     -43.242  50.694-137.600  1.00  0.61           C  
ATOM   2840  CG2 VAL A 399     -42.334  51.957-135.645  1.00  0.61           C  
ATOM   2841  N   ALA A 400     -46.177  53.956-135.602  1.00  0.68           N  
ATOM   2842  CA  ALA A 400     -46.725  55.005-134.810  1.00  0.68           C  
ATOM   2843  C   ALA A 400     -47.596  54.459-133.678  1.00  0.68           C  
ATOM   2844  O   ALA A 400     -47.994  53.287-133.699  1.00  0.68           O  
ATOM   2845  CB  ALA A 400     -47.508  55.861-135.818  1.00  0.68           C  
ATOM   2846  N   PRO A 401     -47.887  55.247-132.647  1.00  0.49           N  
ATOM   2847  CA  PRO A 401     -48.663  54.800-131.503  1.00  0.49           C  
ATOM   2848  C   PRO A 401     -50.093  54.562-131.881  1.00  0.49           C  
ATOM   2849  O   PRO A 401     -50.695  55.359-132.601  1.00  0.49           O  
ATOM   2850  CB  PRO A 401     -48.615  55.964-130.505  1.00  0.49           C  
ATOM   2851  CG  PRO A 401     -48.310  57.188-131.372  1.00  0.49           C  
ATOM   2852  CD  PRO A 401     -47.452  56.634-132.508  1.00  0.49           C  
ATOM   2853  N   ALA A 402     -50.664  53.454-131.398  1.00  0.69           N  
ATOM   2854  CA  ALA A 402     -52.040  53.071-131.612  1.00  0.69           C  
ATOM   2855  C   ALA A 402     -52.426  52.728-133.065  1.00  0.69           C  
ATOM   2856  O   ALA A 402     -53.348  51.957-133.297  1.00  0.69           O  
ATOM   2857  CB  ALA A 402     -52.957  54.150-130.980  1.00  0.69           C  
ATOM   2858  N   GLU A 403     -51.712  53.248-134.082  1.00  0.58           N  
ATOM   2859  CA  GLU A 403     -51.871  52.970-135.500  1.00  0.58           C  
ATOM   2860  C   GLU A 403     -51.361  51.590-135.876  1.00  0.58           C  
ATOM   2861  O   GLU A 403     -51.777  51.006-136.869  1.00  0.58           O  
ATOM   2862  CB  GLU A 403     -51.132  54.069-136.300  1.00  0.58           C  
ATOM   2863  CG  GLU A 403     -51.761  55.461-136.044  1.00  0.58           C  
ATOM   2864  CD  GLU A 403     -51.114  56.615-136.806  1.00  0.58           C  
ATOM   2865  OE1 GLU A 403     -50.145  56.394-137.566  1.00  0.58           O  
ATOM   2866  OE2 GLU A 403     -51.632  57.742-136.593  1.00  0.58           O  
ATOM   2867  N   LEU A 404     -50.489  51.006-135.029  1.00  0.66           N  
ATOM   2868  CA  LEU A 404     -49.947  49.677-135.229  1.00  0.66           C  
ATOM   2869  C   LEU A 404     -50.936  48.535-134.989  1.00  0.66           C  
ATOM   2870  O   LEU A 404     -50.745  47.435-135.497  1.00  0.66           O  
ATOM   2871  CB  LEU A 404     -48.706  49.484-134.321  1.00  0.66           C  
ATOM   2872  CG  LEU A 404     -47.958  48.146-134.527  1.00  0.66           C  
ATOM   2873  CD1 LEU A 404     -47.521  47.944-135.986  1.00  0.66           C  
ATOM   2874  CD2 LEU A 404     -46.739  48.046-133.612  1.00  0.66           C  
ATOM   2875  N   CYS A 405     -52.036  48.762-134.241  1.00  0.74           N  
ATOM   2876  CA  CYS A 405     -53.030  47.719-133.990  1.00  0.74           C  
ATOM   2877  C   CYS A 405     -54.398  48.164-134.501  1.00  0.74           C  
ATOM   2878  O   CYS A 405     -55.221  48.620-133.693  1.00  0.74           O  
ATOM   2879  CB  CYS A 405     -53.115  47.345-132.485  1.00  0.74           C  
ATOM   2880  SG  CYS A 405     -51.483  46.900-131.794  1.00  0.74           S  
ATOM   2881  N   PRO A 406     -54.684  48.131-135.812  1.00  0.75           N  
ATOM   2882  CA  PRO A 406     -55.941  48.594-136.380  1.00  0.75           C  
ATOM   2883  C   PRO A 406     -57.188  47.965-135.814  1.00  0.75           C  
ATOM   2884  O   PRO A 406     -58.154  48.697-135.606  1.00  0.75           O  
ATOM   2885  CB  PRO A 406     -55.835  48.286-137.884  1.00  0.75           C  
ATOM   2886  CG  PRO A 406     -54.334  48.217-138.155  1.00  0.75           C  
ATOM   2887  CD  PRO A 406     -53.809  47.596-136.863  1.00  0.75           C  
ATOM   2888  N   ILE A 407     -57.230  46.641-135.592  1.00  0.79           N  
ATOM   2889  CA  ILE A 407     -58.414  45.938-135.127  1.00  0.79           C  
ATOM   2890  C   ILE A 407     -58.738  46.262-133.689  1.00  0.79           C  
ATOM   2891  O   ILE A 407     -59.862  46.664-133.390  1.00  0.79           O  
ATOM   2892  CB  ILE A 407     -58.288  44.444-135.356  1.00  0.79           C  
ATOM   2893  CG1 ILE A 407     -58.289  44.191-136.876  1.00  0.79           C  
ATOM   2894  CG2 ILE A 407     -59.395  43.629-134.648  1.00  0.79           C  
ATOM   2895  CD1 ILE A 407     -57.756  42.808-137.222  1.00  0.79           C  
ATOM   2896  N   LEU A 408     -57.764  46.203-132.753  1.00  0.80           N  
ATOM   2897  CA  LEU A 408     -58.028  46.642-131.385  1.00  0.80           C  
ATOM   2898  C   LEU A 408     -58.461  48.100-131.288  1.00  0.80           C  
ATOM   2899  O   LEU A 408     -59.436  48.452-130.622  1.00  0.80           O  
ATOM   2900  CB  LEU A 408     -56.772  46.588-130.497  1.00  0.80           C  
ATOM   2901  CG  LEU A 408     -56.255  45.202-130.105  1.00  0.80           C  
ATOM   2902  CD1 LEU A 408     -55.028  45.435-129.236  1.00  0.80           C  
ATOM   2903  CD2 LEU A 408     -57.223  44.300-129.343  1.00  0.80           C  
ATOM   2904  N   LYS A 409     -57.749  49.002-131.988  1.00  0.76           N  
ATOM   2905  CA  LYS A 409     -58.073  50.412-131.996  1.00  0.76           C  
ATOM   2906  C   LYS A 409     -59.410  50.710-132.647  1.00  0.76           C  
ATOM   2907  O   LYS A 409     -60.147  51.594-132.213  1.00  0.76           O  
ATOM   2908  CB  LYS A 409     -56.972  51.243-132.681  1.00  0.76           C  
ATOM   2909  CG  LYS A 409     -57.218  52.764-132.608  1.00  0.76           C  
ATOM   2910  CD  LYS A 409     -56.008  53.529-133.157  1.00  0.76           C  
ATOM   2911  CE  LYS A 409     -56.085  55.059-133.140  1.00  0.76           C  
ATOM   2912  NZ  LYS A 409     -54.828  55.646-133.681  1.00  0.76           N  
ATOM   2913  N   ARG A 410     -59.776  49.970-133.711  1.00  0.75           N  
ATOM   2914  CA  ARG A 410     -61.079  50.073-134.330  1.00  0.75           C  
ATOM   2915  C   ARG A 410     -62.203  49.729-133.378  1.00  0.75           C  
ATOM   2916  O   ARG A 410     -63.173  50.476-133.293  1.00  0.75           O  
ATOM   2917  CB  ARG A 410     -61.184  49.165-135.578  1.00  0.75           C  
ATOM   2918  CG  ARG A 410     -62.535  49.230-136.320  1.00  0.75           C  
ATOM   2919  CD  ARG A 410     -62.904  50.571-136.951  1.00  0.75           C  
ATOM   2920  NE  ARG A 410     -61.954  50.725-138.100  1.00  0.75           N  
ATOM   2921  CZ  ARG A 410     -61.351  51.854-138.481  1.00  0.75           C  
ATOM   2922  NH1 ARG A 410     -60.578  51.866-139.565  1.00  0.75           N  
ATOM   2923  NH2 ARG A 410     -61.565  52.983-137.824  1.00  0.75           N  
ATOM   2924  N   LEU A 411     -62.079  48.642-132.594  1.00  0.80           N  
ATOM   2925  CA  LEU A 411     -63.055  48.287-131.579  1.00  0.80           C  
ATOM   2926  C   LEU A 411     -63.208  49.372-130.526  1.00  0.80           C  
ATOM   2927  O   LEU A 411     -64.319  49.806-130.235  1.00  0.80           O  
ATOM   2928  CB  LEU A 411     -62.655  46.954-130.915  1.00  0.80           C  
ATOM   2929  CG  LEU A 411     -63.204  45.701-131.626  1.00  0.80           C  
ATOM   2930  CD1 LEU A 411     -62.859  45.553-133.105  1.00  0.80           C  
ATOM   2931  CD2 LEU A 411     -62.605  44.490-130.946  1.00  0.80           C  
ATOM   2932  N   TYR A 412     -62.086  49.917-130.009  1.00  0.76           N  
ATOM   2933  CA  TYR A 412     -62.092  51.031-129.072  1.00  0.76           C  
ATOM   2934  C   TYR A 412     -62.800  52.267-129.629  1.00  0.76           C  
ATOM   2935  O   TYR A 412     -63.630  52.887-128.962  1.00  0.76           O  
ATOM   2936  CB  TYR A 412     -60.620  51.362-128.678  1.00  0.76           C  
ATOM   2937  CG  TYR A 412     -60.498  52.634-127.889  1.00  0.76           C  
ATOM   2938  CD1 TYR A 412     -60.987  52.739-126.577  1.00  0.76           C  
ATOM   2939  CD2 TYR A 412     -59.963  53.767-128.517  1.00  0.76           C  
ATOM   2940  CE1 TYR A 412     -60.904  53.958-125.889  1.00  0.76           C  
ATOM   2941  CE2 TYR A 412     -59.889  54.985-127.833  1.00  0.76           C  
ATOM   2942  CZ  TYR A 412     -60.353  55.078-126.517  1.00  0.76           C  
ATOM   2943  OH  TYR A 412     -60.208  56.286-125.809  1.00  0.76           O  
ATOM   2944  N   ARG A 413     -62.511  52.639-130.890  1.00  0.74           N  
ATOM   2945  CA  ARG A 413     -63.138  53.778-131.529  1.00  0.74           C  
ATOM   2946  C   ARG A 413     -64.638  53.634-131.705  1.00  0.74           C  
ATOM   2947  O   ARG A 413     -65.387  54.580-131.490  1.00  0.74           O  
ATOM   2948  CB  ARG A 413     -62.481  54.119-132.885  1.00  0.74           C  
ATOM   2949  CG  ARG A 413     -61.078  54.731-132.713  1.00  0.74           C  
ATOM   2950  CD  ARG A 413     -60.393  55.101-134.031  1.00  0.74           C  
ATOM   2951  NE  ARG A 413     -61.096  56.293-134.610  1.00  0.74           N  
ATOM   2952  CZ  ARG A 413     -61.105  56.663-135.897  1.00  0.74           C  
ATOM   2953  NH1 ARG A 413     -61.738  57.781-136.224  1.00  0.74           N  
ATOM   2954  NH2 ARG A 413     -60.436  56.003-136.828  1.00  0.74           N  
ATOM   2955  N   ILE A 414     -65.133  52.445-132.074  1.00  0.74           N  
ATOM   2956  CA  ILE A 414     -66.566  52.209-132.177  1.00  0.74           C  
ATOM   2957  C   ILE A 414     -67.278  52.296-130.837  1.00  0.74           C  
ATOM   2958  O   ILE A 414     -68.315  52.946-130.701  1.00  0.74           O  
ATOM   2959  CB  ILE A 414     -66.822  50.849-132.810  1.00  0.74           C  
ATOM   2960  CG1 ILE A 414     -66.252  50.830-134.254  1.00  0.74           C  
ATOM   2961  CG2 ILE A 414     -68.329  50.494-132.745  1.00  0.74           C  
ATOM   2962  CD1 ILE A 414     -66.849  51.865-135.209  1.00  0.74           C  
ATOM   2963  N   LEU A 415     -66.715  51.641-129.806  1.00  0.73           N  
ATOM   2964  CA  LEU A 415     -67.296  51.583-128.483  1.00  0.73           C  
ATOM   2965  C   LEU A 415     -67.288  52.919-127.733  1.00  0.73           C  
ATOM   2966  O   LEU A 415     -68.277  53.289-127.103  1.00  0.73           O  
ATOM   2967  CB  LEU A 415     -66.535  50.524-127.648  1.00  0.73           C  
ATOM   2968  CG  LEU A 415     -66.626  49.063-128.156  1.00  0.73           C  
ATOM   2969  CD1 LEU A 415     -65.343  48.273-127.841  1.00  0.73           C  
ATOM   2970  CD2 LEU A 415     -67.837  48.358-127.540  1.00  0.73           C  
ATOM   2971  N   ILE A 416     -66.160  53.666-127.778  1.00  0.71           N  
ATOM   2972  CA  ILE A 416     -65.951  54.852-126.950  1.00  0.71           C  
ATOM   2973  C   ILE A 416     -65.963  56.141-127.754  1.00  0.71           C  
ATOM   2974  O   ILE A 416     -66.505  57.148-127.306  1.00  0.71           O  
ATOM   2975  CB  ILE A 416     -64.626  54.740-126.176  1.00  0.71           C  
ATOM   2976  CG1 ILE A 416     -64.672  53.564-125.170  1.00  0.71           C  
ATOM   2977  CG2 ILE A 416     -64.257  56.047-125.433  1.00  0.71           C  
ATOM   2978  CD1 ILE A 416     -65.804  53.643-124.131  1.00  0.71           C  
ATOM   2979  N   LYS A 417     -65.378  56.176-128.969  1.00  0.70           N  
ATOM   2980  CA  LYS A 417     -65.262  57.428-129.705  1.00  0.70           C  
ATOM   2981  C   LYS A 417     -66.505  57.794-130.489  1.00  0.70           C  
ATOM   2982  O   LYS A 417     -66.953  58.935-130.454  1.00  0.70           O  
ATOM   2983  CB  LYS A 417     -64.048  57.425-130.670  1.00  0.70           C  
ATOM   2984  CG  LYS A 417     -62.682  57.296-129.982  1.00  0.70           C  
ATOM   2985  CD  LYS A 417     -62.370  58.540-129.141  1.00  0.70           C  
ATOM   2986  CE  LYS A 417     -60.967  58.521-128.553  1.00  0.70           C  
ATOM   2987  NZ  LYS A 417     -60.789  59.701-127.687  1.00  0.70           N  
ATOM   2988  N   ARG A 418     -67.073  56.828-131.240  1.00  0.66           N  
ATOM   2989  CA  ARG A 418     -68.253  56.994-132.078  1.00  0.66           C  
ATOM   2990  C   ARG A 418     -68.078  57.968-133.243  1.00  0.66           C  
ATOM   2991  O   ARG A 418     -69.047  58.397-133.862  1.00  0.66           O  
ATOM   2992  CB  ARG A 418     -69.532  57.333-131.271  1.00  0.66           C  
ATOM   2993  CG  ARG A 418     -69.887  56.267-130.216  1.00  0.66           C  
ATOM   2994  CD  ARG A 418     -71.163  56.584-129.430  1.00  0.66           C  
ATOM   2995  NE  ARG A 418     -72.312  56.610-130.405  1.00  0.66           N  
ATOM   2996  CZ  ARG A 418     -73.021  55.537-130.787  1.00  0.66           C  
ATOM   2997  NH1 ARG A 418     -73.975  55.679-131.707  1.00  0.66           N  
ATOM   2998  NH2 ARG A 418     -72.793  54.330-130.282  1.00  0.66           N  
ATOM   2999  N   GLU A 419     -66.816  58.282-133.601  1.00  0.51           N  
ATOM   3000  CA  GLU A 419     -66.426  59.089-134.745  1.00  0.51           C  
ATOM   3001  C   GLU A 419     -66.831  58.451-136.064  1.00  0.51           C  
ATOM   3002  O   GLU A 419     -67.199  59.122-137.024  1.00  0.51           O  
ATOM   3003  CB  GLU A 419     -64.886  59.229-134.758  1.00  0.51           C  
ATOM   3004  CG  GLU A 419     -64.277  59.991-133.548  1.00  0.51           C  
ATOM   3005  CD  GLU A 419     -62.856  59.534-133.225  1.00  0.51           C  
ATOM   3006  OE1 GLU A 419     -62.390  58.557-133.869  1.00  0.51           O  
ATOM   3007  OE2 GLU A 419     -62.219  60.076-132.293  1.00  0.51           O  
ATOM   3008  N   LEU A 420     -66.745  57.110-136.119  1.00  0.55           N  
ATOM   3009  CA  LEU A 420     -67.138  56.314-137.255  1.00  0.55           C  
ATOM   3010  C   LEU A 420     -68.278  55.407-136.805  1.00  0.55           C  
ATOM   3011  O   LEU A 420     -68.247  54.949-135.657  1.00  0.55           O  
ATOM   3012  CB  LEU A 420     -65.978  55.425-137.751  1.00  0.55           C  
ATOM   3013  CG  LEU A 420     -64.710  56.182-138.192  1.00  0.55           C  
ATOM   3014  CD1 LEU A 420     -63.752  55.158-138.801  1.00  0.55           C  
ATOM   3015  CD2 LEU A 420     -64.981  57.282-139.228  1.00  0.55           C  
ATOM   3016  N   PRO A 421     -69.312  55.126-137.594  1.00  0.72           N  
ATOM   3017  CA  PRO A 421     -70.309  54.115-137.260  1.00  0.72           C  
ATOM   3018  C   PRO A 421     -69.753  52.698-137.168  1.00  0.72           C  
ATOM   3019  O   PRO A 421     -68.677  52.400-137.680  1.00  0.72           O  
ATOM   3020  CB  PRO A 421     -71.322  54.236-138.414  1.00  0.72           C  
ATOM   3021  CG  PRO A 421     -70.463  54.637-139.614  1.00  0.72           C  
ATOM   3022  CD  PRO A 421     -69.430  55.574-138.988  1.00  0.72           C  
ATOM   3023  N   ALA A 422     -70.521  51.767-136.557  1.00  0.76           N  
ATOM   3024  CA  ALA A 422     -70.190  50.354-136.452  1.00  0.76           C  
ATOM   3025  C   ALA A 422     -69.990  49.656-137.796  1.00  0.76           C  
ATOM   3026  O   ALA A 422     -69.290  48.658-137.904  1.00  0.76           O  
ATOM   3027  CB  ALA A 422     -71.301  49.633-135.661  1.00  0.76           C  
ATOM   3028  N   ARG A 423     -70.573  50.218-138.868  1.00  0.67           N  
ATOM   3029  CA  ARG A 423     -70.413  49.802-140.246  1.00  0.67           C  
ATOM   3030  C   ARG A 423     -68.963  49.875-140.752  1.00  0.67           C  
ATOM   3031  O   ARG A 423     -68.559  49.088-141.606  1.00  0.67           O  
ATOM   3032  CB  ARG A 423     -71.392  50.631-141.121  1.00  0.67           C  
ATOM   3033  CG  ARG A 423     -72.876  50.346-140.778  1.00  0.67           C  
ATOM   3034  CD  ARG A 423     -73.883  51.172-141.586  1.00  0.67           C  
ATOM   3035  NE  ARG A 423     -75.253  50.715-141.159  1.00  0.67           N  
ATOM   3036  CZ  ARG A 423     -76.403  51.269-141.569  1.00  0.67           C  
ATOM   3037  NH1 ARG A 423     -77.565  50.779-141.139  1.00  0.67           N  
ATOM   3038  NH2 ARG A 423     -76.417  52.307-142.398  1.00  0.67           N  
ATOM   3039  N   ASP A 424     -68.112  50.755-140.177  1.00  0.71           N  
ATOM   3040  CA  ASP A 424     -66.759  50.985-140.658  1.00  0.71           C  
ATOM   3041  C   ASP A 424     -65.745  50.024-140.025  1.00  0.71           C  
ATOM   3042  O   ASP A 424     -64.529  50.114-140.220  1.00  0.71           O  
ATOM   3043  CB  ASP A 424     -66.328  52.435-140.330  1.00  0.71           C  
ATOM   3044  CG  ASP A 424     -67.089  53.464-141.153  1.00  0.71           C  
ATOM   3045  OD1 ASP A 424     -68.050  53.102-141.874  1.00  0.71           O  
ATOM   3046  OD2 ASP A 424     -66.693  54.652-141.041  1.00  0.71           O  
ATOM   3047  N   ILE A 425     -66.230  49.014-139.274  1.00  0.68           N  
ATOM   3048  CA  ILE A 425     -65.443  47.905-138.749  1.00  0.68           C  
ATOM   3049  C   ILE A 425     -64.783  47.072-139.847  1.00  0.68           C  
ATOM   3050  O   ILE A 425     -63.615  46.695-139.742  1.00  0.68           O  
ATOM   3051  CB  ILE A 425     -66.288  47.040-137.815  1.00  0.68           C  
ATOM   3052  CG1 ILE A 425     -65.513  45.967-137.033  1.00  0.68           C  
ATOM   3053  CG2 ILE A 425     -67.427  46.330-138.567  1.00  0.68           C  
ATOM   3054  CD1 ILE A 425     -64.559  46.481-135.977  1.00  0.68           C  
ATOM   3055  N   LEU A 426     -65.508  46.825-140.963  1.00  0.71           N  
ATOM   3056  CA  LEU A 426     -65.067  46.069-142.124  1.00  0.71           C  
ATOM   3057  C   LEU A 426     -63.868  46.691-142.813  1.00  0.71           C  
ATOM   3058  O   LEU A 426     -62.979  45.998-143.303  1.00  0.71           O  
ATOM   3059  CB  LEU A 426     -66.208  45.927-143.162  1.00  0.71           C  
ATOM   3060  CG  LEU A 426     -67.391  45.053-142.703  1.00  0.71           C  
ATOM   3061  CD1 LEU A 426     -68.498  45.074-143.767  1.00  0.71           C  
ATOM   3062  CD2 LEU A 426     -66.964  43.602-142.435  1.00  0.71           C  
ATOM   3063  N   GLN A 427     -63.798  48.038-142.846  1.00  0.72           N  
ATOM   3064  CA  GLN A 427     -62.705  48.768-143.460  1.00  0.72           C  
ATOM   3065  C   GLN A 427     -61.349  48.475-142.820  1.00  0.72           C  
ATOM   3066  O   GLN A 427     -60.366  48.251-143.513  1.00  0.72           O  
ATOM   3067  CB  GLN A 427     -62.991  50.290-143.467  1.00  0.72           C  
ATOM   3068  CG  GLN A 427     -62.055  51.100-144.401  1.00  0.72           C  
ATOM   3069  CD  GLN A 427     -62.234  50.700-145.868  1.00  0.72           C  
ATOM   3070  OE1 GLN A 427     -63.353  50.601-146.381  1.00  0.72           O  
ATOM   3071  NE2 GLN A 427     -61.128  50.428-146.587  1.00  0.72           N  
ATOM   3072  N   ALA A 428     -61.279  48.369-141.469  1.00  0.70           N  
ATOM   3073  CA  ALA A 428     -60.062  47.932-140.789  1.00  0.70           C  
ATOM   3074  C   ALA A 428     -59.623  46.530-141.185  1.00  0.70           C  
ATOM   3075  O   ALA A 428     -58.445  46.289-141.377  1.00  0.70           O  
ATOM   3076  CB  ALA A 428     -60.161  48.039-139.248  1.00  0.70           C  
ATOM   3077  N   LEU A 429     -60.549  45.573-141.375  1.00  0.67           N  
ATOM   3078  CA  LEU A 429     -60.176  44.258-141.866  1.00  0.67           C  
ATOM   3079  C   LEU A 429     -59.695  44.214-143.302  1.00  0.67           C  
ATOM   3080  O   LEU A 429     -58.847  43.409-143.681  1.00  0.67           O  
ATOM   3081  CB  LEU A 429     -61.358  43.290-141.863  1.00  0.67           C  
ATOM   3082  CG  LEU A 429     -62.026  43.027-140.520  1.00  0.67           C  
ATOM   3083  CD1 LEU A 429     -62.986  41.866-140.758  1.00  0.67           C  
ATOM   3084  CD2 LEU A 429     -61.035  42.659-139.409  1.00  0.67           C  
ATOM   3085  N   ARG A 430     -60.319  45.023-144.168  1.00  0.72           N  
ATOM   3086  CA  ARG A 430     -60.006  45.130-145.574  1.00  0.72           C  
ATOM   3087  C   ARG A 430     -58.610  45.667-145.832  1.00  0.72           C  
ATOM   3088  O   ARG A 430     -57.905  45.201-146.730  1.00  0.72           O  
ATOM   3089  CB  ARG A 430     -61.076  46.021-146.233  1.00  0.72           C  
ATOM   3090  CG  ARG A 430     -60.892  46.185-147.748  1.00  0.72           C  
ATOM   3091  CD  ARG A 430     -62.213  46.318-148.494  1.00  0.72           C  
ATOM   3092  NE  ARG A 430     -62.878  47.592-148.093  1.00  0.72           N  
ATOM   3093  CZ  ARG A 430     -64.134  47.887-148.451  1.00  0.72           C  
ATOM   3094  NH1 ARG A 430     -64.662  49.060-148.117  1.00  0.72           N  
ATOM   3095  NH2 ARG A 430     -64.883  47.014-149.121  1.00  0.72           N  
ATOM   3096  N   ASP A 431     -58.207  46.641-144.998  1.00  0.72           N  
ATOM   3097  CA  ASP A 431     -56.950  47.345-145.083  1.00  0.72           C  
ATOM   3098  C   ASP A 431     -55.920  46.782-144.103  1.00  0.72           C  
ATOM   3099  O   ASP A 431     -54.822  47.323-143.982  1.00  0.72           O  
ATOM   3100  CB  ASP A 431     -57.177  48.841-144.726  1.00  0.72           C  
ATOM   3101  CG  ASP A 431     -58.198  49.522-145.623  1.00  0.72           C  
ATOM   3102  OD1 ASP A 431     -58.517  49.008-146.726  1.00  0.72           O  
ATOM   3103  OD2 ASP A 431     -58.717  50.592-145.201  1.00  0.72           O  
ATOM   3104  N   GLU A 432     -56.249  45.683-143.380  1.00  0.68           N  
ATOM   3105  CA  GLU A 432     -55.372  45.051-142.406  1.00  0.68           C  
ATOM   3106  C   GLU A 432     -54.060  44.569-143.014  1.00  0.68           C  
ATOM   3107  O   GLU A 432     -53.996  44.118-144.161  1.00  0.68           O  
ATOM   3108  CB  GLU A 432     -56.077  43.893-141.631  1.00  0.68           C  
ATOM   3109  CG  GLU A 432     -55.254  43.275-140.469  1.00  0.68           C  
ATOM   3110  CD  GLU A 432     -54.728  44.379-139.564  1.00  0.68           C  
ATOM   3111  OE1 GLU A 432     -55.570  45.060-138.938  1.00  0.68           O  
ATOM   3112  OE2 GLU A 432     -53.493  44.617-139.554  1.00  0.68           O  
ATOM   3113  N   THR A 433     -52.963  44.687-142.244  1.00  0.68           N  
ATOM   3114  CA  THR A 433     -51.631  44.224-142.599  1.00  0.68           C  
ATOM   3115  C   THR A 433     -51.615  42.711-142.768  1.00  0.68           C  
ATOM   3116  O   THR A 433     -52.203  41.971-141.983  1.00  0.68           O  
ATOM   3117  CB  THR A 433     -50.584  44.658-141.575  1.00  0.68           C  
ATOM   3118  OG1 THR A 433     -50.513  46.078-141.508  1.00  0.68           O  
ATOM   3119  CG2 THR A 433     -49.167  44.220-141.964  1.00  0.68           C  
ATOM   3120  N   MET A 434     -50.956  42.211-143.828  1.00  0.66           N  
ATOM   3121  CA  MET A 434     -50.852  40.789-144.082  1.00  0.66           C  
ATOM   3122  C   MET A 434     -49.755  40.117-143.212  1.00  0.66           C  
ATOM   3123  O   MET A 434     -48.750  40.796-142.863  1.00  0.66           O  
ATOM   3124  CB  MET A 434     -50.482  40.522-145.560  1.00  0.66           C  
ATOM   3125  CG  MET A 434     -51.497  41.037-146.597  1.00  0.66           C  
ATOM   3126  SD  MET A 434     -50.907  40.798-148.304  1.00  0.66           S  
ATOM   3127  CE  MET A 434     -52.379  41.424-149.155  1.00  0.66           C  
ATOM   3128  OXT MET A 434     -49.902  38.897-142.932  1.00  0.66           O  
TER    3129      MET A 434                                                      
ATOM   3130  N   LEU B  37     -53.704  39.860-173.370  1.00  0.51           N  
ATOM   3131  CA  LEU B  37     -54.703  39.422-172.352  1.00  0.51           C  
ATOM   3132  C   LEU B  37     -54.714  37.920-172.297  1.00  0.51           C  
ATOM   3133  O   LEU B  37     -54.708  37.289-173.354  1.00  0.51           O  
ATOM   3134  CB  LEU B  37     -56.104  39.957-172.748  1.00  0.51           C  
ATOM   3135  CG  LEU B  37     -56.223  41.496-172.803  1.00  0.51           C  
ATOM   3136  CD1 LEU B  37     -57.643  41.910-173.216  1.00  0.51           C  
ATOM   3137  CD2 LEU B  37     -55.886  42.136-171.451  1.00  0.51           C  
ATOM   3138  N   LEU B  38     -54.683  37.344-171.090  1.00  0.61           N  
ATOM   3139  CA  LEU B  38     -54.635  35.921-170.865  1.00  0.61           C  
ATOM   3140  C   LEU B  38     -56.061  35.392-170.919  1.00  0.61           C  
ATOM   3141  O   LEU B  38     -57.034  36.080-170.610  1.00  0.61           O  
ATOM   3142  CB  LEU B  38     -53.929  35.593-169.523  1.00  0.61           C  
ATOM   3143  CG  LEU B  38     -52.490  36.156-169.405  1.00  0.61           C  
ATOM   3144  CD1 LEU B  38     -51.955  35.928-167.990  1.00  0.61           C  
ATOM   3145  CD2 LEU B  38     -51.500  35.508-170.381  1.00  0.61           C  
ATOM   3146  N   LYS B  39     -56.237  34.156-171.395  1.00  0.67           N  
ATOM   3147  CA  LYS B  39     -57.511  33.486-171.417  1.00  0.67           C  
ATOM   3148  C   LYS B  39     -57.597  32.542-170.251  1.00  0.67           C  
ATOM   3149  O   LYS B  39     -56.619  31.945-169.813  1.00  0.67           O  
ATOM   3150  CB  LYS B  39     -57.712  32.691-172.719  1.00  0.67           C  
ATOM   3151  CG  LYS B  39     -57.885  33.615-173.928  1.00  0.67           C  
ATOM   3152  CD  LYS B  39     -58.295  32.848-175.195  1.00  0.67           C  
ATOM   3153  CE  LYS B  39     -57.994  33.551-176.512  1.00  0.67           C  
ATOM   3154  NZ  LYS B  39     -56.527  33.679-176.646  1.00  0.67           N  
ATOM   3155  N   ILE B  40     -58.801  32.381-169.700  1.00  0.73           N  
ATOM   3156  CA  ILE B  40     -58.991  31.529-168.555  1.00  0.73           C  
ATOM   3157  C   ILE B  40     -60.041  30.496-168.841  1.00  0.73           C  
ATOM   3158  O   ILE B  40     -61.066  30.724-169.491  1.00  0.73           O  
ATOM   3159  CB  ILE B  40     -59.322  32.321-167.305  1.00  0.73           C  
ATOM   3160  CG1 ILE B  40     -59.519  31.458-166.026  1.00  0.73           C  
ATOM   3161  CG2 ILE B  40     -60.489  33.259-167.635  1.00  0.73           C  
ATOM   3162  CD1 ILE B  40     -60.056  32.231-164.826  1.00  0.73           C  
ATOM   3163  N   VAL B  41     -59.782  29.300-168.314  1.00  0.78           N  
ATOM   3164  CA  VAL B  41     -60.780  28.288-168.153  1.00  0.78           C  
ATOM   3165  C   VAL B  41     -60.886  27.974-166.672  1.00  0.78           C  
ATOM   3166  O   VAL B  41     -59.887  27.813-165.970  1.00  0.78           O  
ATOM   3167  CB  VAL B  41     -60.454  27.055-168.969  1.00  0.78           C  
ATOM   3168  CG1 VAL B  41     -59.145  26.424-168.468  1.00  0.78           C  
ATOM   3169  CG2 VAL B  41     -61.637  26.073-168.906  1.00  0.78           C  
ATOM   3170  N   SER B  42     -62.107  27.873-166.122  1.00  0.80           N  
ATOM   3171  CA  SER B  42     -62.270  27.152-164.868  1.00  0.80           C  
ATOM   3172  C   SER B  42     -62.724  25.760-165.179  1.00  0.80           C  
ATOM   3173  O   SER B  42     -63.674  25.514-165.915  1.00  0.80           O  
ATOM   3174  CB  SER B  42     -63.268  27.774-163.873  1.00  0.80           C  
ATOM   3175  OG  SER B  42     -63.098  27.305-162.538  1.00  0.80           O  
ATOM   3176  N   VAL B  43     -62.017  24.781-164.636  1.00  0.80           N  
ATOM   3177  CA  VAL B  43     -62.347  23.399-164.778  1.00  0.80           C  
ATOM   3178  C   VAL B  43     -63.160  23.040-163.565  1.00  0.80           C  
ATOM   3179  O   VAL B  43     -62.627  22.803-162.481  1.00  0.80           O  
ATOM   3180  CB  VAL B  43     -61.090  22.564-164.890  1.00  0.80           C  
ATOM   3181  CG1 VAL B  43     -61.465  21.085-165.056  1.00  0.80           C  
ATOM   3182  CG2 VAL B  43     -60.300  23.067-166.112  1.00  0.80           C  
ATOM   3183  N   GLY B  44     -64.496  23.031-163.726  1.00  0.78           N  
ATOM   3184  CA  GLY B  44     -65.408  22.760-162.637  1.00  0.78           C  
ATOM   3185  C   GLY B  44     -66.379  23.861-162.409  1.00  0.78           C  
ATOM   3186  O   GLY B  44     -66.142  25.037-162.662  1.00  0.78           O  
ATOM   3187  N   ALA B  45     -67.550  23.475-161.893  1.00  0.73           N  
ATOM   3188  CA  ALA B  45     -68.664  24.376-161.821  1.00  0.73           C  
ATOM   3189  C   ALA B  45     -69.572  24.025-160.665  1.00  0.73           C  
ATOM   3190  O   ALA B  45     -70.726  24.431-160.634  1.00  0.73           O  
ATOM   3191  CB  ALA B  45     -69.450  24.279-163.138  1.00  0.73           C  
ATOM   3192  N   GLY B  46     -69.095  23.264-159.654  1.00  0.73           N  
ATOM   3193  CA  GLY B  46     -69.910  22.953-158.477  1.00  0.73           C  
ATOM   3194  C   GLY B  46     -70.186  24.165-157.615  1.00  0.73           C  
ATOM   3195  O   GLY B  46     -70.045  25.302-158.053  1.00  0.73           O  
ATOM   3196  N   ALA B  47     -70.581  23.973-156.342  1.00  0.72           N  
ATOM   3197  CA  ALA B  47     -70.920  25.087-155.469  1.00  0.72           C  
ATOM   3198  C   ALA B  47     -69.810  26.127-155.333  1.00  0.72           C  
ATOM   3199  O   ALA B  47     -70.025  27.313-155.539  1.00  0.72           O  
ATOM   3200  CB  ALA B  47     -71.280  24.533-154.074  1.00  0.72           C  
ATOM   3201  N   TRP B  48     -68.560  25.695-155.076  1.00  0.72           N  
ATOM   3202  CA  TRP B  48     -67.415  26.586-155.092  1.00  0.72           C  
ATOM   3203  C   TRP B  48     -67.034  27.091-156.487  1.00  0.72           C  
ATOM   3204  O   TRP B  48     -66.757  28.271-156.672  1.00  0.72           O  
ATOM   3205  CB  TRP B  48     -66.226  25.917-154.350  1.00  0.72           C  
ATOM   3206  CG  TRP B  48     -64.973  26.742-154.050  1.00  0.72           C  
ATOM   3207  CD1 TRP B  48     -63.687  26.273-154.072  1.00  0.72           C  
ATOM   3208  CD2 TRP B  48     -64.881  28.140-153.682  1.00  0.72           C  
ATOM   3209  NE1 TRP B  48     -62.801  27.273-153.739  1.00  0.72           N  
ATOM   3210  CE2 TRP B  48     -63.506  28.437-153.539  1.00  0.72           C  
ATOM   3211  CE3 TRP B  48     -65.843  29.134-153.483  1.00  0.72           C  
ATOM   3212  CZ2 TRP B  48     -63.075  29.728-153.253  1.00  0.72           C  
ATOM   3213  CZ3 TRP B  48     -65.405  30.431-153.189  1.00  0.72           C  
ATOM   3214  CH2 TRP B  48     -64.041  30.732-153.093  1.00  0.72           C  
ATOM   3215  N   GLY B  49     -67.061  26.223-157.526  1.00  0.78           N  
ATOM   3216  CA  GLY B  49     -66.655  26.584-158.888  1.00  0.78           C  
ATOM   3217  C   GLY B  49     -67.536  27.611-159.553  1.00  0.78           C  
ATOM   3218  O   GLY B  49     -67.053  28.479-160.274  1.00  0.78           O  
ATOM   3219  N   SER B  50     -68.858  27.575-159.293  1.00  0.74           N  
ATOM   3220  CA  SER B  50     -69.791  28.624-159.698  1.00  0.74           C  
ATOM   3221  C   SER B  50     -69.528  29.950-159.010  1.00  0.74           C  
ATOM   3222  O   SER B  50     -69.513  30.998-159.646  1.00  0.74           O  
ATOM   3223  CB  SER B  50     -71.273  28.265-159.411  1.00  0.74           C  
ATOM   3224  OG  SER B  50     -71.766  27.303-160.344  1.00  0.74           O  
ATOM   3225  N   VAL B  51     -69.279  29.955-157.687  1.00  0.73           N  
ATOM   3226  CA  VAL B  51     -68.949  31.168-156.946  1.00  0.73           C  
ATOM   3227  C   VAL B  51     -67.661  31.789-157.404  1.00  0.73           C  
ATOM   3228  O   VAL B  51     -67.534  32.992-157.598  1.00  0.73           O  
ATOM   3229  CB  VAL B  51     -68.777  30.866-155.475  1.00  0.73           C  
ATOM   3230  CG1 VAL B  51     -68.340  32.107-154.691  1.00  0.73           C  
ATOM   3231  CG2 VAL B  51     -70.124  30.453-154.909  1.00  0.73           C  
ATOM   3232  N   PHE B  52     -66.654  30.945-157.617  1.00  0.76           N  
ATOM   3233  CA  PHE B  52     -65.366  31.352-158.087  1.00  0.76           C  
ATOM   3234  C   PHE B  52     -65.423  31.937-159.488  1.00  0.76           C  
ATOM   3235  O   PHE B  52     -64.765  32.923-159.812  1.00  0.76           O  
ATOM   3236  CB  PHE B  52     -64.473  30.111-157.989  1.00  0.76           C  
ATOM   3237  CG  PHE B  52     -63.062  30.534-158.038  1.00  0.76           C  
ATOM   3238  CD1 PHE B  52     -62.530  31.385-157.054  1.00  0.76           C  
ATOM   3239  CD2 PHE B  52     -62.268  30.103-159.097  1.00  0.76           C  
ATOM   3240  CE1 PHE B  52     -61.202  31.813-157.143  1.00  0.76           C  
ATOM   3241  CE2 PHE B  52     -60.933  30.495-159.159  1.00  0.76           C  
ATOM   3242  CZ  PHE B  52     -60.410  31.349-158.198  1.00  0.76           C  
ATOM   3243  N   ALA B  53     -66.297  31.372-160.332  1.00  0.72           N  
ATOM   3244  CA  ALA B  53     -66.632  31.914-161.619  1.00  0.72           C  
ATOM   3245  C   ALA B  53     -67.263  33.306-161.586  1.00  0.72           C  
ATOM   3246  O   ALA B  53     -67.037  34.094-162.500  1.00  0.72           O  
ATOM   3247  CB  ALA B  53     -67.542  30.925-162.350  1.00  0.72           C  
ATOM   3248  N   ALA B  54     -68.039  33.657-160.533  1.00  0.69           N  
ATOM   3249  CA  ALA B  54     -68.487  35.021-160.297  1.00  0.69           C  
ATOM   3250  C   ALA B  54     -67.373  36.004-160.101  1.00  0.69           C  
ATOM   3251  O   ALA B  54     -67.291  37.032-160.765  1.00  0.69           O  
ATOM   3252  CB  ALA B  54     -69.394  35.084-159.040  1.00  0.69           C  
ATOM   3253  N   LEU B  55     -66.427  35.652-159.221  1.00  0.73           N  
ATOM   3254  CA  LEU B  55     -65.299  36.497-158.935  1.00  0.73           C  
ATOM   3255  C   LEU B  55     -64.451  36.703-160.173  1.00  0.73           C  
ATOM   3256  O   LEU B  55     -64.229  37.829-160.596  1.00  0.73           O  
ATOM   3257  CB  LEU B  55     -64.459  35.828-157.824  1.00  0.73           C  
ATOM   3258  CG  LEU B  55     -65.261  35.461-156.558  1.00  0.73           C  
ATOM   3259  CD1 LEU B  55     -64.388  34.617-155.629  1.00  0.73           C  
ATOM   3260  CD2 LEU B  55     -65.751  36.697-155.802  1.00  0.73           C  
ATOM   3261  N   LEU B  56     -64.078  35.592-160.838  1.00  0.73           N  
ATOM   3262  CA  LEU B  56     -63.264  35.582-162.034  1.00  0.73           C  
ATOM   3263  C   LEU B  56     -63.861  36.262-163.239  1.00  0.73           C  
ATOM   3264  O   LEU B  56     -63.148  36.918-163.992  1.00  0.73           O  
ATOM   3265  CB  LEU B  56     -62.969  34.140-162.473  1.00  0.73           C  
ATOM   3266  CG  LEU B  56     -62.007  33.397-161.545  1.00  0.73           C  
ATOM   3267  CD1 LEU B  56     -62.020  31.921-161.943  1.00  0.73           C  
ATOM   3268  CD2 LEU B  56     -60.588  33.984-161.587  1.00  0.73           C  
ATOM   3269  N   GLN B  57     -65.174  36.094-163.496  1.00  0.63           N  
ATOM   3270  CA  GLN B  57     -65.811  36.800-164.581  1.00  0.63           C  
ATOM   3271  C   GLN B  57     -65.850  38.303-164.365  1.00  0.63           C  
ATOM   3272  O   GLN B  57     -65.477  39.031-165.287  1.00  0.63           O  
ATOM   3273  CB  GLN B  57     -67.211  36.222-164.894  1.00  0.63           C  
ATOM   3274  CG  GLN B  57     -67.891  36.844-166.139  1.00  0.63           C  
ATOM   3275  CD  GLN B  57     -68.418  38.233-165.789  1.00  0.63           C  
ATOM   3276  OE1 GLN B  57     -68.834  38.474-164.665  1.00  0.63           O  
ATOM   3277  NE2 GLN B  57     -68.407  39.186-166.733  1.00  0.63           N  
ATOM   3278  N   ASP B  58     -66.265  38.806-163.172  1.00  0.66           N  
ATOM   3279  CA  ASP B  58     -66.283  40.233-162.868  1.00  0.66           C  
ATOM   3280  C   ASP B  58     -64.857  40.769-163.000  1.00  0.66           C  
ATOM   3281  O   ASP B  58     -64.519  41.547-163.896  1.00  0.66           O  
ATOM   3282  CB  ASP B  58     -66.820  40.488-161.406  1.00  0.66           C  
ATOM   3283  CG  ASP B  58     -68.289  40.912-161.282  1.00  0.66           C  
ATOM   3284  OD1 ASP B  58     -68.867  41.373-162.293  1.00  0.66           O  
ATOM   3285  OD2 ASP B  58     -68.803  40.900-160.122  1.00  0.66           O  
ATOM   3286  N   ALA B  59     -63.937  40.239-162.179  1.00  0.68           N  
ATOM   3287  CA  ALA B  59     -62.557  40.629-162.223  1.00  0.68           C  
ATOM   3288  C   ALA B  59     -61.703  39.394-161.998  1.00  0.68           C  
ATOM   3289  O   ALA B  59     -61.774  38.740-160.969  1.00  0.68           O  
ATOM   3290  CB  ALA B  59     -62.241  41.687-161.154  1.00  0.68           C  
ATOM   3291  N   TYR B  60     -60.823  39.009-162.920  1.00  0.49           N  
ATOM   3292  CA  TYR B  60     -60.369  39.764-164.059  1.00  0.49           C  
ATOM   3293  C   TYR B  60     -61.239  39.880-165.281  1.00  0.49           C  
ATOM   3294  O   TYR B  60     -61.061  40.854-166.006  1.00  0.49           O  
ATOM   3295  CB  TYR B  60     -59.027  39.218-164.533  1.00  0.49           C  
ATOM   3296  CG  TYR B  60     -59.036  37.731-164.813  1.00  0.49           C  
ATOM   3297  CD1 TYR B  60     -59.270  37.137-166.068  1.00  0.49           C  
ATOM   3298  CD2 TYR B  60     -58.621  36.904-163.779  1.00  0.49           C  
ATOM   3299  CE1 TYR B  60     -58.685  35.890-166.350  1.00  0.49           C  
ATOM   3300  CE2 TYR B  60     -58.156  35.616-164.015  1.00  0.49           C  
ATOM   3301  CZ  TYR B  60     -58.036  35.200-165.326  1.00  0.49           C  
ATOM   3302  OH  TYR B  60     -57.208  34.112-165.563  1.00  0.49           O  
ATOM   3303  N   GLY B  61     -62.132  38.927-165.594  1.00  0.56           N  
ATOM   3304  CA  GLY B  61     -62.648  38.747-166.948  1.00  0.56           C  
ATOM   3305  C   GLY B  61     -63.135  39.965-167.665  1.00  0.56           C  
ATOM   3306  O   GLY B  61     -62.603  40.351-168.697  1.00  0.56           O  
ATOM   3307  N   HIS B  62     -64.137  40.639-167.104  1.00  0.52           N  
ATOM   3308  CA  HIS B  62     -64.767  41.748-167.776  1.00  0.52           C  
ATOM   3309  C   HIS B  62     -64.187  43.085-167.387  1.00  0.52           C  
ATOM   3310  O   HIS B  62     -64.332  44.071-168.103  1.00  0.52           O  
ATOM   3311  CB  HIS B  62     -66.244  41.689-167.389  1.00  0.52           C  
ATOM   3312  CG  HIS B  62     -67.145  42.620-168.113  1.00  0.52           C  
ATOM   3313  ND1 HIS B  62     -67.310  42.491-169.477  1.00  0.52           N  
ATOM   3314  CD2 HIS B  62     -68.051  43.485-167.601  1.00  0.52           C  
ATOM   3315  CE1 HIS B  62     -68.319  43.287-169.767  1.00  0.52           C  
ATOM   3316  NE2 HIS B  62     -68.814  43.902-168.667  1.00  0.52           N  
ATOM   3317  N   PHE B  63     -63.464  43.154-166.255  1.00  0.46           N  
ATOM   3318  CA  PHE B  63     -62.850  44.396-165.827  1.00  0.46           C  
ATOM   3319  C   PHE B  63     -61.348  44.481-166.118  1.00  0.46           C  
ATOM   3320  O   PHE B  63     -60.738  45.503-165.816  1.00  0.46           O  
ATOM   3321  CB  PHE B  63     -63.151  44.678-164.321  1.00  0.46           C  
ATOM   3322  CG  PHE B  63     -64.639  44.756-163.999  1.00  0.46           C  
ATOM   3323  CD1 PHE B  63     -65.602  45.280-164.889  1.00  0.46           C  
ATOM   3324  CD2 PHE B  63     -65.092  44.256-162.763  1.00  0.46           C  
ATOM   3325  CE1 PHE B  63     -66.970  45.235-164.578  1.00  0.46           C  
ATOM   3326  CE2 PHE B  63     -66.457  44.181-162.463  1.00  0.46           C  
ATOM   3327  CZ  PHE B  63     -67.398  44.661-163.377  1.00  0.46           C  
ATOM   3328  N   ARG B  64     -60.705  43.463-166.747  1.00  0.44           N  
ATOM   3329  CA  ARG B  64     -59.289  43.550-167.077  1.00  0.44           C  
ATOM   3330  C   ARG B  64     -58.734  42.544-168.105  1.00  0.44           C  
ATOM   3331  O   ARG B  64     -58.000  42.988-168.985  1.00  0.44           O  
ATOM   3332  CB  ARG B  64     -58.400  43.545-165.790  1.00  0.44           C  
ATOM   3333  CG  ARG B  64     -56.886  43.543-166.088  1.00  0.44           C  
ATOM   3334  CD  ARG B  64     -55.975  44.012-164.953  1.00  0.44           C  
ATOM   3335  NE  ARG B  64     -54.578  43.768-165.462  1.00  0.44           N  
ATOM   3336  CZ  ARG B  64     -53.494  44.466-165.109  1.00  0.44           C  
ATOM   3337  NH1 ARG B  64     -52.369  44.340-165.811  1.00  0.44           N  
ATOM   3338  NH2 ARG B  64     -53.532  45.316-164.087  1.00  0.44           N  
ATOM   3339  N   ASP B  65     -58.987  41.209-168.053  1.00  0.51           N  
ATOM   3340  CA  ASP B  65     -58.277  40.274-168.934  1.00  0.51           C  
ATOM   3341  C   ASP B  65     -59.071  39.876-170.177  1.00  0.51           C  
ATOM   3342  O   ASP B  65     -59.847  40.658-170.727  1.00  0.51           O  
ATOM   3343  CB  ASP B  65     -57.726  39.056-168.158  1.00  0.51           C  
ATOM   3344  CG  ASP B  65     -56.295  38.696-168.512  1.00  0.51           C  
ATOM   3345  OD1 ASP B  65     -55.732  39.264-169.482  1.00  0.51           O  
ATOM   3346  OD2 ASP B  65     -55.719  37.851-167.797  1.00  0.51           O  
ATOM   3347  N   LYS B  66     -58.912  38.640-170.716  1.00  0.58           N  
ATOM   3348  CA  LYS B  66     -59.809  38.219-171.773  1.00  0.58           C  
ATOM   3349  C   LYS B  66     -61.192  37.909-171.230  1.00  0.58           C  
ATOM   3350  O   LYS B  66     -61.413  36.946-170.503  1.00  0.58           O  
ATOM   3351  CB  LYS B  66     -59.319  37.017-172.617  1.00  0.58           C  
ATOM   3352  CG  LYS B  66     -60.183  36.738-173.872  1.00  0.58           C  
ATOM   3353  CD  LYS B  66     -60.082  37.814-174.974  1.00  0.58           C  
ATOM   3354  CE  LYS B  66     -60.961  37.516-176.200  1.00  0.58           C  
ATOM   3355  NZ  LYS B  66     -60.846  38.599-177.209  1.00  0.58           N  
ATOM   3356  N   VAL B  67     -62.160  38.737-171.651  1.00  0.51           N  
ATOM   3357  CA  VAL B  67     -63.559  38.725-171.268  1.00  0.51           C  
ATOM   3358  C   VAL B  67     -64.292  37.410-171.484  1.00  0.51           C  
ATOM   3359  O   VAL B  67     -65.217  37.065-170.755  1.00  0.51           O  
ATOM   3360  CB  VAL B  67     -64.255  39.906-171.943  1.00  0.51           C  
ATOM   3361  CG1 VAL B  67     -64.327  39.726-173.474  1.00  0.51           C  
ATOM   3362  CG2 VAL B  67     -65.646  40.150-171.337  1.00  0.51           C  
ATOM   3363  N   GLN B  68     -63.870  36.608-172.480  1.00  0.55           N  
ATOM   3364  CA  GLN B  68     -64.404  35.289-172.728  1.00  0.55           C  
ATOM   3365  C   GLN B  68     -63.839  34.273-171.741  1.00  0.55           C  
ATOM   3366  O   GLN B  68     -62.814  33.636-171.979  1.00  0.55           O  
ATOM   3367  CB  GLN B  68     -64.088  34.843-174.181  1.00  0.55           C  
ATOM   3368  CG  GLN B  68     -64.684  33.472-174.585  1.00  0.55           C  
ATOM   3369  CD  GLN B  68     -66.209  33.495-174.538  1.00  0.55           C  
ATOM   3370  OE1 GLN B  68     -66.869  33.952-175.465  1.00  0.55           O  
ATOM   3371  NE2 GLN B  68     -66.792  32.977-173.433  1.00  0.55           N  
ATOM   3372  N   ILE B  69     -64.544  34.087-170.613  1.00  0.66           N  
ATOM   3373  CA  ILE B  69     -64.190  33.150-169.566  1.00  0.66           C  
ATOM   3374  C   ILE B  69     -64.864  31.849-169.946  1.00  0.66           C  
ATOM   3375  O   ILE B  69     -66.074  31.815-170.159  1.00  0.66           O  
ATOM   3376  CB  ILE B  69     -64.665  33.639-168.186  1.00  0.66           C  
ATOM   3377  CG1 ILE B  69     -64.322  35.134-167.950  1.00  0.66           C  
ATOM   3378  CG2 ILE B  69     -64.124  32.715-167.066  1.00  0.66           C  
ATOM   3379  CD1 ILE B  69     -62.831  35.446-168.024  1.00  0.66           C  
ATOM   3380  N   ARG B  70     -64.130  30.731-170.101  1.00  0.73           N  
ATOM   3381  CA  ARG B  70     -64.779  29.449-170.312  1.00  0.73           C  
ATOM   3382  C   ARG B  70     -64.850  28.725-168.988  1.00  0.73           C  
ATOM   3383  O   ARG B  70     -63.952  28.802-168.157  1.00  0.73           O  
ATOM   3384  CB  ARG B  70     -64.062  28.567-171.365  1.00  0.73           C  
ATOM   3385  CG  ARG B  70     -64.183  29.135-172.794  1.00  0.73           C  
ATOM   3386  CD  ARG B  70     -63.570  28.212-173.857  1.00  0.73           C  
ATOM   3387  NE  ARG B  70     -63.760  28.873-175.192  1.00  0.73           N  
ATOM   3388  CZ  ARG B  70     -63.101  28.471-176.287  1.00  0.73           C  
ATOM   3389  NH1 ARG B  70     -63.022  29.266-177.352  1.00  0.73           N  
ATOM   3390  NH2 ARG B  70     -62.443  27.323-176.369  1.00  0.73           N  
ATOM   3391  N   ILE B  71     -65.939  27.994-168.730  1.00  0.75           N  
ATOM   3392  CA  ILE B  71     -65.973  27.075-167.615  1.00  0.75           C  
ATOM   3393  C   ILE B  71     -66.348  25.734-168.170  1.00  0.75           C  
ATOM   3394  O   ILE B  71     -67.356  25.593-168.870  1.00  0.75           O  
ATOM   3395  CB  ILE B  71     -67.034  27.410-166.576  1.00  0.75           C  
ATOM   3396  CG1 ILE B  71     -67.041  28.877-166.122  1.00  0.75           C  
ATOM   3397  CG2 ILE B  71     -66.976  26.495-165.333  1.00  0.75           C  
ATOM   3398  CD1 ILE B  71     -65.915  29.216-165.160  1.00  0.75           C  
ATOM   3399  N   TRP B  72     -65.572  24.698-167.826  1.00  0.75           N  
ATOM   3400  CA  TRP B  72     -66.012  23.349-168.035  1.00  0.75           C  
ATOM   3401  C   TRP B  72     -67.137  22.971-167.084  1.00  0.75           C  
ATOM   3402  O   TRP B  72     -67.029  23.044-165.858  1.00  0.75           O  
ATOM   3403  CB  TRP B  72     -64.873  22.327-167.909  1.00  0.75           C  
ATOM   3404  CG  TRP B  72     -65.370  20.937-168.238  1.00  0.75           C  
ATOM   3405  CD1 TRP B  72     -66.028  20.539-169.365  1.00  0.75           C  
ATOM   3406  CD2 TRP B  72     -65.510  19.875-167.286  1.00  0.75           C  
ATOM   3407  NE1 TRP B  72     -66.506  19.265-169.209  1.00  0.75           N  
ATOM   3408  CE2 TRP B  72     -66.204  18.836-167.944  1.00  0.75           C  
ATOM   3409  CE3 TRP B  72     -65.125  19.760-165.950  1.00  0.75           C  
ATOM   3410  CZ2 TRP B  72     -66.499  17.657-167.294  1.00  0.75           C  
ATOM   3411  CZ3 TRP B  72     -65.443  18.569-165.286  1.00  0.75           C  
ATOM   3412  CH2 TRP B  72     -66.117  17.539-165.954  1.00  0.75           C  
ATOM   3413  N   ARG B  73     -68.255  22.537-167.665  1.00  0.69           N  
ATOM   3414  CA  ARG B  73     -69.375  22.042-166.927  1.00  0.69           C  
ATOM   3415  C   ARG B  73     -69.577  20.610-167.342  1.00  0.69           C  
ATOM   3416  O   ARG B  73     -69.885  20.326-168.495  1.00  0.69           O  
ATOM   3417  CB  ARG B  73     -70.653  22.847-167.267  1.00  0.69           C  
ATOM   3418  CG  ARG B  73     -70.829  24.140-166.440  1.00  0.69           C  
ATOM   3419  CD  ARG B  73     -69.889  25.322-166.720  1.00  0.69           C  
ATOM   3420  NE  ARG B  73     -70.374  26.467-165.837  1.00  0.69           N  
ATOM   3421  CZ  ARG B  73     -70.511  27.765-166.163  1.00  0.69           C  
ATOM   3422  NH1 ARG B  73     -70.936  28.643-165.251  1.00  0.69           N  
ATOM   3423  NH2 ARG B  73     -70.219  28.267-167.355  1.00  0.69           N  
ATOM   3424  N   ARG B  74     -69.479  19.659-166.387  1.00  0.66           N  
ATOM   3425  CA  ARG B  74     -69.962  18.307-166.598  1.00  0.66           C  
ATOM   3426  C   ARG B  74     -71.451  18.365-166.994  1.00  0.66           C  
ATOM   3427  O   ARG B  74     -72.185  19.109-166.335  1.00  0.66           O  
ATOM   3428  CB  ARG B  74     -69.760  17.463-165.299  1.00  0.66           C  
ATOM   3429  CG  ARG B  74     -69.942  15.933-165.447  1.00  0.66           C  
ATOM   3430  CD  ARG B  74     -69.646  15.112-164.169  1.00  0.66           C  
ATOM   3431  NE  ARG B  74     -68.182  15.150-163.863  1.00  0.66           N  
ATOM   3432  CZ  ARG B  74     -67.226  14.405-164.435  1.00  0.66           C  
ATOM   3433  NH1 ARG B  74     -65.984  14.552-163.985  1.00  0.66           N  
ATOM   3434  NH2 ARG B  74     -67.463  13.554-165.421  1.00  0.66           N  
ATOM   3435  N   PRO B  75     -71.960  17.691-168.038  1.00  0.62           N  
ATOM   3436  CA  PRO B  75     -73.333  17.925-168.494  1.00  0.62           C  
ATOM   3437  C   PRO B  75     -74.305  17.217-167.585  1.00  0.62           C  
ATOM   3438  O   PRO B  75     -75.499  17.497-167.638  1.00  0.62           O  
ATOM   3439  CB  PRO B  75     -73.371  17.377-169.935  1.00  0.62           C  
ATOM   3440  CG  PRO B  75     -72.157  16.447-170.034  1.00  0.62           C  
ATOM   3441  CD  PRO B  75     -71.140  17.089-169.092  1.00  0.62           C  
ATOM   3442  N   GLY B  76     -73.795  16.305-166.733  1.00  0.52           N  
ATOM   3443  CA  GLY B  76     -74.505  15.800-165.573  1.00  0.52           C  
ATOM   3444  C   GLY B  76     -74.751  16.882-164.533  1.00  0.52           C  
ATOM   3445  O   GLY B  76     -73.847  17.624-164.158  1.00  0.52           O  
ATOM   3446  N   ARG B  77     -75.957  17.016-163.970  1.00  0.42           N  
ATOM   3447  CA  ARG B  77     -77.175  16.298-164.284  1.00  0.42           C  
ATOM   3448  C   ARG B  77     -77.955  16.989-165.391  1.00  0.42           C  
ATOM   3449  O   ARG B  77     -77.974  18.212-165.480  1.00  0.42           O  
ATOM   3450  CB  ARG B  77     -78.073  16.213-163.029  1.00  0.42           C  
ATOM   3451  CG  ARG B  77     -77.414  15.432-161.874  1.00  0.42           C  
ATOM   3452  CD  ARG B  77     -78.283  15.348-160.616  1.00  0.42           C  
ATOM   3453  NE  ARG B  77     -78.315  16.728-160.026  1.00  0.42           N  
ATOM   3454  CZ  ARG B  77     -79.264  17.195-159.206  1.00  0.42           C  
ATOM   3455  NH1 ARG B  77     -79.174  18.440-158.743  1.00  0.42           N  
ATOM   3456  NH2 ARG B  77     -80.298  16.445-158.839  1.00  0.42           N  
ATOM   3457  N   THR B  78     -78.663  16.199-166.230  1.00  0.42           N  
ATOM   3458  CA  THR B  78     -79.795  16.649-167.043  1.00  0.42           C  
ATOM   3459  C   THR B  78     -80.891  17.181-166.135  1.00  0.42           C  
ATOM   3460  O   THR B  78     -81.104  16.656-165.045  1.00  0.42           O  
ATOM   3461  CB  THR B  78     -80.353  15.531-167.920  1.00  0.42           C  
ATOM   3462  OG1 THR B  78     -79.283  14.916-168.621  1.00  0.42           O  
ATOM   3463  CG2 THR B  78     -81.327  16.058-168.985  1.00  0.42           C  
ATOM   3464  N   VAL B  79     -81.561  18.285-166.524  1.00  0.44           N  
ATOM   3465  CA  VAL B  79     -82.362  19.076-165.596  1.00  0.44           C  
ATOM   3466  C   VAL B  79     -83.817  19.128-166.034  1.00  0.44           C  
ATOM   3467  O   VAL B  79     -84.121  19.243-167.218  1.00  0.44           O  
ATOM   3468  CB  VAL B  79     -81.782  20.492-165.447  1.00  0.44           C  
ATOM   3469  CG1 VAL B  79     -82.630  21.412-164.545  1.00  0.44           C  
ATOM   3470  CG2 VAL B  79     -80.369  20.387-164.847  1.00  0.44           C  
ATOM   3471  N   ASP B  80     -84.764  19.052-165.066  1.00  0.35           N  
ATOM   3472  CA  ASP B  80     -86.195  19.062-165.336  1.00  0.35           C  
ATOM   3473  C   ASP B  80     -86.902  20.427-165.103  1.00  0.35           C  
ATOM   3474  O   ASP B  80     -88.124  20.518-165.021  1.00  0.35           O  
ATOM   3475  CB  ASP B  80     -86.906  17.897-164.605  1.00  0.35           C  
ATOM   3476  CG  ASP B  80     -86.434  16.544-165.133  1.00  0.35           C  
ATOM   3477  OD1 ASP B  80     -85.911  16.486-166.275  1.00  0.35           O  
ATOM   3478  OD2 ASP B  80     -86.613  15.552-164.385  1.00  0.35           O  
ATOM   3479  N   ARG B  81     -86.163  21.559-165.010  1.00  0.35           N  
ATOM   3480  CA  ARG B  81     -86.728  22.896-164.809  1.00  0.35           C  
ATOM   3481  C   ARG B  81     -86.680  23.807-166.054  1.00  0.35           C  
ATOM   3482  O   ARG B  81     -85.659  24.464-166.258  1.00  0.35           O  
ATOM   3483  CB  ARG B  81     -85.894  23.595-163.707  1.00  0.35           C  
ATOM   3484  CG  ARG B  81     -86.434  24.988-163.329  1.00  0.35           C  
ATOM   3485  CD  ARG B  81     -85.525  25.752-162.375  1.00  0.35           C  
ATOM   3486  NE  ARG B  81     -86.213  27.054-162.068  1.00  0.35           N  
ATOM   3487  CZ  ARG B  81     -86.115  28.161-162.815  1.00  0.35           C  
ATOM   3488  NH1 ARG B  81     -86.625  29.315-162.397  1.00  0.35           N  
ATOM   3489  NH2 ARG B  81     -85.480  28.186-163.976  1.00  0.35           N  
ATOM   3490  N   SER B  82     -87.770  23.852-166.875  1.00  0.33           N  
ATOM   3491  CA  SER B  82     -87.912  24.561-168.173  1.00  0.33           C  
ATOM   3492  C   SER B  82     -87.578  23.731-169.411  1.00  0.33           C  
ATOM   3493  O   SER B  82     -87.162  24.258-170.432  1.00  0.33           O  
ATOM   3494  CB  SER B  82     -87.158  25.916-168.332  1.00  0.33           C  
ATOM   3495  OG  SER B  82     -87.576  26.837-167.320  1.00  0.33           O  
ATOM   3496  N   THR B  83     -87.743  22.396-169.357  1.00  0.31           N  
ATOM   3497  CA  THR B  83     -86.891  21.505-170.144  1.00  0.31           C  
ATOM   3498  C   THR B  83     -87.668  20.414-170.948  1.00  0.31           C  
ATOM   3499  O   THR B  83     -88.830  20.622-171.288  1.00  0.31           O  
ATOM   3500  CB  THR B  83     -85.951  20.909-169.129  1.00  0.31           C  
ATOM   3501  OG1 THR B  83     -86.673  20.101-168.228  1.00  0.31           O  
ATOM   3502  CG2 THR B  83     -85.158  21.933-168.310  1.00  0.31           C  
ATOM   3503  N   ALA B  84     -87.162  19.196-171.344  1.00  0.40           N  
ATOM   3504  CA  ALA B  84     -85.864  18.525-171.219  1.00  0.40           C  
ATOM   3505  C   ALA B  84     -84.687  19.285-171.852  1.00  0.40           C  
ATOM   3506  O   ALA B  84     -84.748  19.724-172.995  1.00  0.40           O  
ATOM   3507  CB  ALA B  84     -85.907  17.058-171.719  1.00  0.40           C  
ATOM   3508  N   GLU B  85     -83.592  19.489-171.087  1.00  0.47           N  
ATOM   3509  CA  GLU B  85     -82.604  20.499-171.408  1.00  0.47           C  
ATOM   3510  C   GLU B  85     -81.322  20.075-170.768  1.00  0.47           C  
ATOM   3511  O   GLU B  85     -81.289  19.416-169.722  1.00  0.47           O  
ATOM   3512  CB  GLU B  85     -82.967  21.899-170.825  1.00  0.47           C  
ATOM   3513  CG  GLU B  85     -82.119  23.131-171.257  1.00  0.47           C  
ATOM   3514  CD  GLU B  85     -82.592  24.444-170.617  1.00  0.47           C  
ATOM   3515  OE1 GLU B  85     -83.463  24.398-169.712  1.00  0.47           O  
ATOM   3516  OE2 GLU B  85     -82.027  25.507-170.979  1.00  0.47           O  
ATOM   3517  N   HIS B  86     -80.212  20.462-171.387  1.00  0.44           N  
ATOM   3518  CA  HIS B  86     -78.916  20.218-170.833  1.00  0.44           C  
ATOM   3519  C   HIS B  86     -78.562  21.300-169.839  1.00  0.44           C  
ATOM   3520  O   HIS B  86     -78.850  22.475-170.043  1.00  0.44           O  
ATOM   3521  CB  HIS B  86     -77.899  20.257-171.970  1.00  0.44           C  
ATOM   3522  CG  HIS B  86     -78.219  19.267-173.033  1.00  0.44           C  
ATOM   3523  ND1 HIS B  86     -77.874  17.945-172.838  1.00  0.44           N  
ATOM   3524  CD2 HIS B  86     -78.863  19.418-174.216  1.00  0.44           C  
ATOM   3525  CE1 HIS B  86     -78.318  17.321-173.911  1.00  0.44           C  
ATOM   3526  NE2 HIS B  86     -78.926  18.166-174.776  1.00  0.44           N  
ATOM   3527  N   LEU B  87     -77.845  20.970-168.744  1.00  0.51           N  
ATOM   3528  CA  LEU B  87     -77.423  21.979-167.781  1.00  0.51           C  
ATOM   3529  C   LEU B  87     -76.481  23.022-168.395  1.00  0.51           C  
ATOM   3530  O   LEU B  87     -76.322  24.135-167.897  1.00  0.51           O  
ATOM   3531  CB  LEU B  87     -76.770  21.297-166.556  1.00  0.51           C  
ATOM   3532  CG  LEU B  87     -76.302  22.217-165.403  1.00  0.51           C  
ATOM   3533  CD1 LEU B  87     -77.373  23.179-164.862  1.00  0.51           C  
ATOM   3534  CD2 LEU B  87     -75.817  21.334-164.250  1.00  0.51           C  
ATOM   3535  N   PHE B  88     -75.847  22.699-169.545  1.00  0.50           N  
ATOM   3536  CA  PHE B  88     -75.114  23.683-170.313  1.00  0.50           C  
ATOM   3537  C   PHE B  88     -75.933  24.802-170.966  1.00  0.50           C  
ATOM   3538  O   PHE B  88     -75.559  25.971-170.882  1.00  0.50           O  
ATOM   3539  CB  PHE B  88     -74.047  23.056-171.250  1.00  0.50           C  
ATOM   3540  CG  PHE B  88     -74.491  22.779-172.660  1.00  0.50           C  
ATOM   3541  CD1 PHE B  88     -74.371  23.782-173.636  1.00  0.50           C  
ATOM   3542  CD2 PHE B  88     -75.027  21.539-173.022  1.00  0.50           C  
ATOM   3543  CE1 PHE B  88     -74.839  23.569-174.938  1.00  0.50           C  
ATOM   3544  CE2 PHE B  88     -75.504  21.319-174.320  1.00  0.50           C  
ATOM   3545  CZ  PHE B  88     -75.415  22.338-175.275  1.00  0.50           C  
ATOM   3546  N   GLU B  89     -77.074  24.466-171.603  1.00  0.53           N  
ATOM   3547  CA  GLU B  89     -78.030  25.399-172.176  1.00  0.53           C  
ATOM   3548  C   GLU B  89     -78.678  26.231-171.103  1.00  0.53           C  
ATOM   3549  O   GLU B  89     -78.753  27.446-171.222  1.00  0.53           O  
ATOM   3550  CB  GLU B  89     -79.078  24.631-172.996  1.00  0.53           C  
ATOM   3551  CG  GLU B  89     -78.490  24.188-174.353  1.00  0.53           C  
ATOM   3552  CD  GLU B  89     -79.166  22.956-174.931  1.00  0.53           C  
ATOM   3553  OE1 GLU B  89     -80.028  22.355-174.240  1.00  0.53           O  
ATOM   3554  OE2 GLU B  89     -78.760  22.558-176.053  1.00  0.53           O  
ATOM   3555  N   VAL B  90     -79.029  25.589-169.971  1.00  0.46           N  
ATOM   3556  CA  VAL B  90     -79.557  26.239-168.784  1.00  0.46           C  
ATOM   3557  C   VAL B  90     -78.681  27.367-168.269  1.00  0.46           C  
ATOM   3558  O   VAL B  90     -79.147  28.453-167.923  1.00  0.46           O  
ATOM   3559  CB  VAL B  90     -79.638  25.220-167.643  1.00  0.46           C  
ATOM   3560  CG1 VAL B  90     -79.814  25.891-166.282  1.00  0.46           C  
ATOM   3561  CG2 VAL B  90     -80.838  24.294-167.825  1.00  0.46           C  
ATOM   3562  N   ILE B  91     -77.362  27.124-168.152  1.00  0.42           N  
ATOM   3563  CA  ILE B  91     -76.457  28.161-167.724  1.00  0.42           C  
ATOM   3564  C   ILE B  91     -76.210  29.139-168.864  1.00  0.42           C  
ATOM   3565  O   ILE B  91     -76.260  30.331-168.632  1.00  0.42           O  
ATOM   3566  CB  ILE B  91     -75.182  27.624-167.098  1.00  0.42           C  
ATOM   3567  CG1 ILE B  91     -75.444  26.640-165.939  1.00  0.42           C  
ATOM   3568  CG2 ILE B  91     -74.328  28.809-166.592  1.00  0.42           C  
ATOM   3569  CD1 ILE B  91     -74.272  25.677-165.760  1.00  0.42           C  
ATOM   3570  N   ASN B  92     -76.025  28.713-170.138  1.00  0.43           N  
ATOM   3571  CA  ASN B  92     -75.902  29.649-171.265  1.00  0.43           C  
ATOM   3572  C   ASN B  92     -77.257  30.223-171.710  1.00  0.43           C  
ATOM   3573  O   ASN B  92     -77.476  30.503-172.888  1.00  0.43           O  
ATOM   3574  CB  ASN B  92     -75.307  29.025-172.569  1.00  0.43           C  
ATOM   3575  CG  ASN B  92     -73.822  28.687-172.555  1.00  0.43           C  
ATOM   3576  OD1 ASN B  92     -72.939  29.415-172.103  1.00  0.43           O  
ATOM   3577  ND2 ASN B  92     -73.504  27.532-173.189  1.00  0.43           N  
ATOM   3578  N   SER B  93     -78.206  30.434-170.796  1.00  0.44           N  
ATOM   3579  CA  SER B  93     -79.473  31.031-171.126  1.00  0.44           C  
ATOM   3580  C   SER B  93     -79.864  31.910-169.977  1.00  0.44           C  
ATOM   3581  O   SER B  93     -79.585  31.641-168.804  1.00  0.44           O  
ATOM   3582  CB  SER B  93     -80.592  30.000-171.415  1.00  0.44           C  
ATOM   3583  OG  SER B  93     -81.751  30.616-171.984  1.00  0.44           O  
ATOM   3584  N   ARG B  94     -80.493  33.043-170.308  1.00  0.40           N  
ATOM   3585  CA  ARG B  94     -81.006  33.972-169.339  1.00  0.40           C  
ATOM   3586  C   ARG B  94     -82.107  33.402-168.466  1.00  0.40           C  
ATOM   3587  O   ARG B  94     -82.864  32.515-168.850  1.00  0.40           O  
ATOM   3588  CB  ARG B  94     -81.481  35.289-169.984  1.00  0.40           C  
ATOM   3589  CG  ARG B  94     -82.811  35.160-170.758  1.00  0.40           C  
ATOM   3590  CD  ARG B  94     -83.255  36.462-171.420  1.00  0.40           C  
ATOM   3591  NE  ARG B  94     -83.510  37.420-170.313  1.00  0.40           N  
ATOM   3592  CZ  ARG B  94     -83.844  38.707-170.426  1.00  0.40           C  
ATOM   3593  NH1 ARG B  94     -84.313  39.317-169.342  1.00  0.40           N  
ATOM   3594  NH2 ARG B  94     -83.841  39.375-171.568  1.00  0.40           N  
ATOM   3595  N   GLU B  95     -82.225  33.926-167.243  1.00  0.39           N  
ATOM   3596  CA  GLU B  95     -83.323  33.580-166.376  1.00  0.39           C  
ATOM   3597  C   GLU B  95     -84.022  34.848-165.954  1.00  0.39           C  
ATOM   3598  O   GLU B  95     -83.537  35.638-165.141  1.00  0.39           O  
ATOM   3599  CB  GLU B  95     -82.761  32.802-165.182  1.00  0.39           C  
ATOM   3600  CG  GLU B  95     -83.735  32.374-164.070  1.00  0.39           C  
ATOM   3601  CD  GLU B  95     -84.562  31.168-164.433  1.00  0.39           C  
ATOM   3602  OE1 GLU B  95     -83.995  30.190-164.987  1.00  0.39           O  
ATOM   3603  OE2 GLU B  95     -85.754  31.128-164.048  1.00  0.39           O  
ATOM   3604  N   ASP B  96     -85.208  35.053-166.546  1.00  0.38           N  
ATOM   3605  CA  ASP B  96     -86.013  36.256-166.482  1.00  0.38           C  
ATOM   3606  C   ASP B  96     -86.501  36.632-165.114  1.00  0.38           C  
ATOM   3607  O   ASP B  96     -86.395  37.783-164.691  1.00  0.38           O  
ATOM   3608  CB  ASP B  96     -87.224  36.049-167.414  1.00  0.38           C  
ATOM   3609  CG  ASP B  96     -86.701  36.045-168.829  1.00  0.38           C  
ATOM   3610  OD1 ASP B  96     -85.642  36.695-169.038  1.00  0.38           O  
ATOM   3611  OD2 ASP B  96     -87.316  35.401-169.702  1.00  0.38           O  
ATOM   3612  N   VAL B  97     -86.978  35.621-164.367  1.00  0.36           N  
ATOM   3613  CA  VAL B  97     -87.512  35.731-163.021  1.00  0.36           C  
ATOM   3614  C   VAL B  97     -86.494  36.348-162.088  1.00  0.36           C  
ATOM   3615  O   VAL B  97     -86.780  37.206-161.256  1.00  0.36           O  
ATOM   3616  CB  VAL B  97     -87.889  34.335-162.521  1.00  0.36           C  
ATOM   3617  CG1 VAL B  97     -88.311  34.372-161.037  1.00  0.36           C  
ATOM   3618  CG2 VAL B  97     -89.035  33.792-163.399  1.00  0.36           C  
ATOM   3619  N   LEU B  98     -85.236  35.930-162.263  1.00  0.34           N  
ATOM   3620  CA  LEU B  98     -84.170  36.224-161.353  1.00  0.34           C  
ATOM   3621  C   LEU B  98     -83.160  37.180-161.970  1.00  0.34           C  
ATOM   3622  O   LEU B  98     -82.009  37.213-161.537  1.00  0.34           O  
ATOM   3623  CB  LEU B  98     -83.441  34.909-161.023  1.00  0.34           C  
ATOM   3624  CG  LEU B  98     -84.258  33.779-160.364  1.00  0.34           C  
ATOM   3625  CD1 LEU B  98     -83.534  32.420-160.395  1.00  0.34           C  
ATOM   3626  CD2 LEU B  98     -84.606  34.131-158.917  1.00  0.34           C  
ATOM   3627  N   ARG B  99     -83.576  37.927-163.022  1.00  0.35           N  
ATOM   3628  CA  ARG B  99     -82.893  39.069-163.621  1.00  0.35           C  
ATOM   3629  C   ARG B  99     -81.441  38.860-163.996  1.00  0.35           C  
ATOM   3630  O   ARG B  99     -80.576  39.691-163.710  1.00  0.35           O  
ATOM   3631  CB  ARG B  99     -82.997  40.329-162.735  1.00  0.35           C  
ATOM   3632  CG  ARG B  99     -84.442  40.719-162.401  1.00  0.35           C  
ATOM   3633  CD  ARG B  99     -84.481  41.880-161.414  1.00  0.35           C  
ATOM   3634  NE  ARG B  99     -85.923  42.205-161.213  1.00  0.35           N  
ATOM   3635  CZ  ARG B  99     -86.367  43.210-160.449  1.00  0.35           C  
ATOM   3636  NH1 ARG B  99     -87.673  43.457-160.390  1.00  0.35           N  
ATOM   3637  NH2 ARG B  99     -85.534  43.961-159.737  1.00  0.35           N  
ATOM   3638  N   ARG B 100     -81.137  37.740-164.657  1.00  0.41           N  
ATOM   3639  CA  ARG B 100     -79.772  37.312-164.779  1.00  0.41           C  
ATOM   3640  C   ARG B 100     -79.572  36.654-166.108  1.00  0.41           C  
ATOM   3641  O   ARG B 100     -80.486  36.040-166.657  1.00  0.41           O  
ATOM   3642  CB  ARG B 100     -79.448  36.309-163.649  1.00  0.41           C  
ATOM   3643  CG  ARG B 100     -80.341  35.061-163.660  1.00  0.41           C  
ATOM   3644  CD  ARG B 100     -79.942  33.955-162.691  1.00  0.41           C  
ATOM   3645  NE  ARG B 100     -80.475  34.248-161.336  1.00  0.41           N  
ATOM   3646  CZ  ARG B 100     -80.322  33.487-160.242  1.00  0.41           C  
ATOM   3647  NH1 ARG B 100     -80.814  33.910-159.079  1.00  0.41           N  
ATOM   3648  NH2 ARG B 100     -79.661  32.339-160.262  1.00  0.41           N  
ATOM   3649  N   LEU B 101     -78.365  36.753-166.680  1.00  0.37           N  
ATOM   3650  CA  LEU B 101     -78.184  36.230-168.010  1.00  0.37           C  
ATOM   3651  C   LEU B 101     -77.606  34.819-168.032  1.00  0.37           C  
ATOM   3652  O   LEU B 101     -77.600  34.187-169.080  1.00  0.37           O  
ATOM   3653  CB  LEU B 101     -77.250  37.114-168.836  1.00  0.37           C  
ATOM   3654  CG  LEU B 101     -77.443  38.642-168.803  1.00  0.37           C  
ATOM   3655  CD1 LEU B 101     -76.232  39.269-169.503  1.00  0.37           C  
ATOM   3656  CD2 LEU B 101     -78.775  39.166-169.357  1.00  0.37           C  
ATOM   3657  N   ILE B 102     -77.137  34.283-166.880  1.00  0.39           N  
ATOM   3658  CA  ILE B 102     -76.719  32.890-166.756  1.00  0.39           C  
ATOM   3659  C   ILE B 102     -77.000  32.455-165.339  1.00  0.39           C  
ATOM   3660  O   ILE B 102     -77.149  33.307-164.463  1.00  0.39           O  
ATOM   3661  CB  ILE B 102     -75.237  32.575-167.037  1.00  0.39           C  
ATOM   3662  CG1 ILE B 102     -74.231  33.087-165.987  1.00  0.39           C  
ATOM   3663  CG2 ILE B 102     -74.882  33.016-168.475  1.00  0.39           C  
ATOM   3664  CD1 ILE B 102     -72.816  32.618-166.310  1.00  0.39           C  
ATOM   3665  N   ARG B 103     -77.053  31.126-165.065  1.00  0.48           N  
ATOM   3666  CA  ARG B 103     -76.972  30.602-163.704  1.00  0.48           C  
ATOM   3667  C   ARG B 103     -76.939  29.104-163.561  1.00  0.48           C  
ATOM   3668  O   ARG B 103     -77.588  28.356-164.288  1.00  0.48           O  
ATOM   3669  CB  ARG B 103     -78.123  31.015-162.755  1.00  0.48           C  
ATOM   3670  CG  ARG B 103     -79.525  30.398-162.975  1.00  0.48           C  
ATOM   3671  CD  ARG B 103     -80.054  30.398-164.419  1.00  0.48           C  
ATOM   3672  NE  ARG B 103     -81.381  29.725-164.397  1.00  0.48           N  
ATOM   3673  CZ  ARG B 103     -81.512  28.399-164.420  1.00  0.48           C  
ATOM   3674  NH1 ARG B 103     -82.604  27.897-164.980  1.00  0.48           N  
ATOM   3675  NH2 ARG B 103     -80.551  27.588-164.011  1.00  0.48           N  
ATOM   3676  N   ARG B 104     -76.251  28.633-162.509  1.00  0.51           N  
ATOM   3677  CA  ARG B 104     -76.287  27.252-162.102  1.00  0.51           C  
ATOM   3678  C   ARG B 104     -77.039  27.074-160.783  1.00  0.51           C  
ATOM   3679  O   ARG B 104     -76.468  26.679-159.772  1.00  0.51           O  
ATOM   3680  CB  ARG B 104     -74.841  26.751-162.007  1.00  0.51           C  
ATOM   3681  CG  ARG B 104     -74.737  25.221-162.060  1.00  0.51           C  
ATOM   3682  CD  ARG B 104     -73.273  24.804-162.083  1.00  0.51           C  
ATOM   3683  NE  ARG B 104     -73.139  23.311-161.993  1.00  0.51           N  
ATOM   3684  CZ  ARG B 104     -72.868  22.477-163.004  1.00  0.51           C  
ATOM   3685  NH1 ARG B 104     -72.624  21.191-162.758  1.00  0.51           N  
ATOM   3686  NH2 ARG B 104     -72.913  22.884-164.263  1.00  0.51           N  
ATOM   3687  N   CYS B 105     -78.368  27.341-160.763  1.00  0.46           N  
ATOM   3688  CA  CYS B 105     -79.190  27.409-159.551  1.00  0.46           C  
ATOM   3689  C   CYS B 105     -79.239  26.136-158.711  1.00  0.46           C  
ATOM   3690  O   CYS B 105     -79.487  26.184-157.509  1.00  0.46           O  
ATOM   3691  CB  CYS B 105     -80.647  27.874-159.854  1.00  0.46           C  
ATOM   3692  SG  CYS B 105     -81.604  26.759-160.943  1.00  0.46           S  
ATOM   3693  N   ALA B 106     -78.986  24.975-159.345  1.00  0.54           N  
ATOM   3694  CA  ALA B 106     -78.848  23.684-158.709  1.00  0.54           C  
ATOM   3695  C   ALA B 106     -77.700  23.614-157.705  1.00  0.54           C  
ATOM   3696  O   ALA B 106     -77.850  23.057-156.622  1.00  0.54           O  
ATOM   3697  CB  ALA B 106     -78.630  22.619-159.808  1.00  0.54           C  
ATOM   3698  N   TYR B 107     -76.533  24.195-158.047  1.00  0.55           N  
ATOM   3699  CA  TYR B 107     -75.345  24.142-157.211  1.00  0.55           C  
ATOM   3700  C   TYR B 107     -75.081  25.481-156.548  1.00  0.55           C  
ATOM   3701  O   TYR B 107     -74.322  25.567-155.586  1.00  0.55           O  
ATOM   3702  CB  TYR B 107     -74.099  23.774-158.060  1.00  0.55           C  
ATOM   3703  CG  TYR B 107     -74.201  22.349-158.530  1.00  0.55           C  
ATOM   3704  CD1 TYR B 107     -74.844  22.029-159.736  1.00  0.55           C  
ATOM   3705  CD2 TYR B 107     -73.695  21.305-157.737  1.00  0.55           C  
ATOM   3706  CE1 TYR B 107     -74.948  20.701-160.166  1.00  0.55           C  
ATOM   3707  CE2 TYR B 107     -73.804  19.971-158.159  1.00  0.55           C  
ATOM   3708  CZ  TYR B 107     -74.436  19.672-159.373  1.00  0.55           C  
ATOM   3709  OH  TYR B 107     -74.620  18.338-159.781  1.00  0.55           O  
ATOM   3710  N   LEU B 108     -75.732  26.556-157.028  1.00  0.56           N  
ATOM   3711  CA  LEU B 108     -75.566  27.876-156.475  1.00  0.56           C  
ATOM   3712  C   LEU B 108     -76.846  28.671-156.662  1.00  0.56           C  
ATOM   3713  O   LEU B 108     -77.043  29.487-157.567  1.00  0.56           O  
ATOM   3714  CB  LEU B 108     -74.328  28.578-157.056  1.00  0.56           C  
ATOM   3715  CG  LEU B 108     -73.838  29.774-156.226  1.00  0.56           C  
ATOM   3716  CD1 LEU B 108     -73.371  29.379-154.815  1.00  0.56           C  
ATOM   3717  CD2 LEU B 108     -72.699  30.432-156.996  1.00  0.56           C  
ATOM   3718  N   LYS B 109     -77.813  28.367-155.784  1.00  0.49           N  
ATOM   3719  CA  LYS B 109     -79.113  28.996-155.712  1.00  0.49           C  
ATOM   3720  C   LYS B 109     -79.036  30.494-155.387  1.00  0.49           C  
ATOM   3721  O   LYS B 109     -78.127  30.942-154.702  1.00  0.49           O  
ATOM   3722  CB  LYS B 109     -80.000  28.231-154.701  1.00  0.49           C  
ATOM   3723  CG  LYS B 109     -81.506  28.457-154.900  1.00  0.49           C  
ATOM   3724  CD  LYS B 109     -82.363  27.654-153.903  1.00  0.49           C  
ATOM   3725  CE  LYS B 109     -83.870  27.835-154.151  1.00  0.49           C  
ATOM   3726  NZ  LYS B 109     -84.710  27.109-153.163  1.00  0.49           N  
ATOM   3727  N   TYR B 110     -79.971  31.324-155.914  1.00  0.49           N  
ATOM   3728  CA  TYR B 110     -80.047  32.770-155.656  1.00  0.49           C  
ATOM   3729  C   TYR B 110     -78.853  33.603-156.124  1.00  0.49           C  
ATOM   3730  O   TYR B 110     -78.676  34.762-155.756  1.00  0.49           O  
ATOM   3731  CB  TYR B 110     -80.381  33.133-154.184  1.00  0.49           C  
ATOM   3732  CG  TYR B 110     -81.702  32.552-153.785  1.00  0.49           C  
ATOM   3733  CD1 TYR B 110     -81.760  31.542-152.815  1.00  0.49           C  
ATOM   3734  CD2 TYR B 110     -82.896  33.028-154.354  1.00  0.49           C  
ATOM   3735  CE1 TYR B 110     -82.991  30.988-152.443  1.00  0.49           C  
ATOM   3736  CE2 TYR B 110     -84.130  32.469-153.988  1.00  0.49           C  
ATOM   3737  CZ  TYR B 110     -84.171  31.432-153.047  1.00  0.49           C  
ATOM   3738  OH  TYR B 110     -85.390  30.815-152.708  1.00  0.49           O  
ATOM   3739  N   VAL B 111     -78.022  33.049-157.031  1.00  0.54           N  
ATOM   3740  CA  VAL B 111     -76.763  33.659-157.409  1.00  0.54           C  
ATOM   3741  C   VAL B 111     -76.857  34.909-158.256  1.00  0.54           C  
ATOM   3742  O   VAL B 111     -75.908  35.678-158.389  1.00  0.54           O  
ATOM   3743  CB  VAL B 111     -75.797  32.636-157.982  1.00  0.54           C  
ATOM   3744  CG1 VAL B 111     -76.197  32.072-159.360  1.00  0.54           C  
ATOM   3745  CG2 VAL B 111     -74.386  33.245-158.006  1.00  0.54           C  
ATOM   3746  N   GLU B 112     -78.041  35.188-158.808  1.00  0.44           N  
ATOM   3747  CA  GLU B 112     -78.245  36.127-159.882  1.00  0.44           C  
ATOM   3748  C   GLU B 112     -77.304  35.885-161.011  1.00  0.44           C  
ATOM   3749  O   GLU B 112     -77.000  34.739-161.329  1.00  0.44           O  
ATOM   3750  CB  GLU B 112     -78.504  37.563-159.444  1.00  0.44           C  
ATOM   3751  CG  GLU B 112     -79.816  37.621-158.637  1.00  0.44           C  
ATOM   3752  CD  GLU B 112     -80.152  39.064-158.299  1.00  0.44           C  
ATOM   3753  OE1 GLU B 112     -79.371  39.971-158.699  1.00  0.44           O  
ATOM   3754  OE2 GLU B 112     -81.197  39.263-157.638  1.00  0.44           O  
ATOM   3755  N   ALA B 113     -76.824  36.926-161.664  1.00  0.42           N  
ATOM   3756  CA  ALA B 113     -75.776  36.709-162.606  1.00  0.42           C  
ATOM   3757  C   ALA B 113     -74.477  37.096-161.990  1.00  0.42           C  
ATOM   3758  O   ALA B 113     -73.675  37.685-162.677  1.00  0.42           O  
ATOM   3759  CB  ALA B 113     -75.936  37.603-163.815  1.00  0.42           C  
ATOM   3760  N   ARG B 114     -74.195  36.837-160.699  1.00  0.42           N  
ATOM   3761  CA  ARG B 114     -72.904  37.245-160.166  1.00  0.42           C  
ATOM   3762  C   ARG B 114     -71.762  36.503-160.843  1.00  0.42           C  
ATOM   3763  O   ARG B 114     -70.671  37.028-160.959  1.00  0.42           O  
ATOM   3764  CB  ARG B 114     -72.853  37.104-158.632  1.00  0.42           C  
ATOM   3765  CG  ARG B 114     -73.874  38.027-157.934  1.00  0.42           C  
ATOM   3766  CD  ARG B 114     -73.923  37.832-156.416  1.00  0.42           C  
ATOM   3767  NE  ARG B 114     -75.189  38.478-155.893  1.00  0.42           N  
ATOM   3768  CZ  ARG B 114     -76.273  37.792-155.497  1.00  0.42           C  
ATOM   3769  NH1 ARG B 114     -77.322  38.410-154.965  1.00  0.42           N  
ATOM   3770  NH2 ARG B 114     -76.358  36.486-155.669  1.00  0.42           N  
ATOM   3771  N   LEU B 115     -72.058  35.312-161.420  1.00  0.43           N  
ATOM   3772  CA  LEU B 115     -71.306  34.599-162.452  1.00  0.43           C  
ATOM   3773  C   LEU B 115     -71.095  35.384-163.758  1.00  0.43           C  
ATOM   3774  O   LEU B 115     -70.800  34.823-164.808  1.00  0.43           O  
ATOM   3775  CB  LEU B 115     -72.006  33.249-162.783  1.00  0.43           C  
ATOM   3776  CG  LEU B 115     -71.739  32.099-161.796  1.00  0.43           C  
ATOM   3777  CD1 LEU B 115     -72.260  32.368-160.392  1.00  0.43           C  
ATOM   3778  CD2 LEU B 115     -72.380  30.801-162.305  1.00  0.43           C  
ATOM   3779  N   GLY B 116     -71.286  36.708-163.764  1.00  0.56           N  
ATOM   3780  CA  GLY B 116     -71.542  37.431-164.978  1.00  0.56           C  
ATOM   3781  C   GLY B 116     -71.805  38.905-164.861  1.00  0.56           C  
ATOM   3782  O   GLY B 116     -72.032  39.470-163.800  1.00  0.56           O  
ATOM   3783  N   ASP B 117     -71.888  39.572-166.024  1.00  0.43           N  
ATOM   3784  CA  ASP B 117     -72.456  40.897-166.096  1.00  0.43           C  
ATOM   3785  C   ASP B 117     -73.953  40.681-166.380  1.00  0.43           C  
ATOM   3786  O   ASP B 117     -74.286  40.259-167.474  1.00  0.43           O  
ATOM   3787  CB  ASP B 117     -71.770  41.703-167.241  1.00  0.43           C  
ATOM   3788  CG  ASP B 117     -72.275  43.137-167.328  1.00  0.43           C  
ATOM   3789  OD1 ASP B 117     -73.256  43.490-166.619  1.00  0.43           O  
ATOM   3790  OD2 ASP B 117     -71.673  43.913-168.114  1.00  0.43           O  
ATOM   3791  N   ARG B 118     -74.903  40.924-165.431  1.00  0.38           N  
ATOM   3792  CA  ARG B 118     -76.339  40.812-165.752  1.00  0.38           C  
ATOM   3793  C   ARG B 118     -76.892  41.965-166.510  1.00  0.38           C  
ATOM   3794  O   ARG B 118     -78.068  41.924-166.922  1.00  0.38           O  
ATOM   3795  CB  ARG B 118     -77.327  40.645-164.565  1.00  0.38           C  
ATOM   3796  CG  ARG B 118     -77.357  41.705-163.454  1.00  0.38           C  
ATOM   3797  CD  ARG B 118     -77.899  41.141-162.126  1.00  0.38           C  
ATOM   3798  NE  ARG B 118     -78.095  42.299-161.205  1.00  0.38           N  
ATOM   3799  CZ  ARG B 118     -79.137  43.134-161.290  1.00  0.38           C  
ATOM   3800  NH1 ARG B 118     -79.187  44.194-160.488  1.00  0.38           N  
ATOM   3801  NH2 ARG B 118     -80.112  42.934-162.170  1.00  0.38           N  
ATOM   3802  N   THR B 119     -76.114  43.033-166.653  1.00  0.46           N  
ATOM   3803  CA  THR B 119     -76.538  44.277-167.242  1.00  0.46           C  
ATOM   3804  C   THR B 119     -76.572  44.112-168.743  1.00  0.46           C  
ATOM   3805  O   THR B 119     -77.061  43.127-169.276  1.00  0.46           O  
ATOM   3806  CB  THR B 119     -75.849  45.531-166.661  1.00  0.46           C  
ATOM   3807  OG1 THR B 119     -74.520  45.819-167.092  1.00  0.46           O  
ATOM   3808  CG2 THR B 119     -75.845  45.382-165.127  1.00  0.46           C  
ATOM   3809  N   LEU B 120     -76.091  45.107-169.483  1.00  0.40           N  
ATOM   3810  CA  LEU B 120     -76.260  45.166-170.917  1.00  0.40           C  
ATOM   3811  C   LEU B 120     -77.742  45.315-171.297  1.00  0.40           C  
ATOM   3812  O   LEU B 120     -78.530  45.935-170.586  1.00  0.40           O  
ATOM   3813  CB  LEU B 120     -75.533  44.005-171.676  1.00  0.40           C  
ATOM   3814  CG  LEU B 120     -74.095  43.702-171.192  1.00  0.40           C  
ATOM   3815  CD1 LEU B 120     -73.709  42.256-171.541  1.00  0.40           C  
ATOM   3816  CD2 LEU B 120     -73.068  44.700-171.742  1.00  0.40           C  
ATOM   3817  N   TYR B 121     -78.157  44.805-172.467  1.00  0.35           N  
ATOM   3818  CA  TYR B 121     -79.507  44.981-172.942  1.00  0.35           C  
ATOM   3819  C   TYR B 121     -79.653  43.938-174.018  1.00  0.35           C  
ATOM   3820  O   TYR B 121     -78.662  43.552-174.616  1.00  0.35           O  
ATOM   3821  CB  TYR B 121     -79.671  46.424-173.506  1.00  0.35           C  
ATOM   3822  CG  TYR B 121     -81.062  46.793-173.936  1.00  0.35           C  
ATOM   3823  CD1 TYR B 121     -82.187  46.488-173.148  1.00  0.35           C  
ATOM   3824  CD2 TYR B 121     -81.246  47.480-175.147  1.00  0.35           C  
ATOM   3825  CE1 TYR B 121     -83.476  46.778-173.617  1.00  0.35           C  
ATOM   3826  CE2 TYR B 121     -82.530  47.801-175.596  1.00  0.35           C  
ATOM   3827  CZ  TYR B 121     -83.640  47.430-174.840  1.00  0.35           C  
ATOM   3828  OH  TYR B 121     -84.925  47.632-175.355  1.00  0.35           O  
ATOM   3829  N   ALA B 122     -80.874  43.424-174.275  1.00  0.50           N  
ATOM   3830  CA  ALA B 122     -81.105  42.484-175.355  1.00  0.50           C  
ATOM   3831  C   ALA B 122     -81.126  43.142-176.706  1.00  0.50           C  
ATOM   3832  O   ALA B 122     -80.460  42.678-177.610  1.00  0.50           O  
ATOM   3833  CB  ALA B 122     -82.388  41.654-175.167  1.00  0.50           C  
ATOM   3834  N   ASP B 123     -81.818  44.281-176.878  1.00  0.32           N  
ATOM   3835  CA  ASP B 123     -82.024  44.815-178.208  1.00  0.32           C  
ATOM   3836  C   ASP B 123     -80.928  45.782-178.636  1.00  0.32           C  
ATOM   3837  O   ASP B 123     -80.974  46.366-179.717  1.00  0.32           O  
ATOM   3838  CB  ASP B 123     -83.346  45.592-178.254  1.00  0.32           C  
ATOM   3839  CG  ASP B 123     -84.429  44.857-177.494  1.00  0.32           C  
ATOM   3840  OD1 ASP B 123     -84.656  43.654-177.713  1.00  0.32           O  
ATOM   3841  OD2 ASP B 123     -85.039  45.473-176.601  1.00  0.32           O  
ATOM   3842  N   GLU B 124     -79.849  45.869-177.826  1.00  0.33           N  
ATOM   3843  CA  GLU B 124     -78.564  46.499-178.108  1.00  0.33           C  
ATOM   3844  C   GLU B 124     -77.796  45.497-178.939  1.00  0.33           C  
ATOM   3845  O   GLU B 124     -76.605  45.301-178.750  1.00  0.33           O  
ATOM   3846  CB  GLU B 124     -77.755  46.734-176.778  1.00  0.33           C  
ATOM   3847  CG  GLU B 124     -76.371  47.466-176.786  1.00  0.33           C  
ATOM   3848  CD  GLU B 124     -76.485  48.951-177.105  1.00  0.33           C  
ATOM   3849  OE1 GLU B 124     -77.629  49.440-177.278  1.00  0.33           O  
ATOM   3850  OE2 GLU B 124     -75.414  49.611-177.148  1.00  0.33           O  
ATOM   3851  N   ILE B 125     -78.474  44.749-179.846  1.00  0.31           N  
ATOM   3852  CA  ILE B 125     -77.863  43.703-180.639  1.00  0.31           C  
ATOM   3853  C   ILE B 125     -76.747  44.252-181.528  1.00  0.31           C  
ATOM   3854  O   ILE B 125     -76.987  44.562-182.746  1.00  0.31           O  
ATOM   3855  CB  ILE B 125     -78.847  42.724-181.312  1.00  0.31           C  
ATOM   3856  CG1 ILE B 125     -79.938  43.314-182.241  1.00  0.31           C  
ATOM   3857  CG2 ILE B 125     -79.400  41.721-180.281  1.00  0.31           C  
ATOM   3858  CD1 ILE B 125     -80.456  42.260-183.242  1.00  0.31           C  
ATOM   3859  N   LEU B 126     -75.527  44.473-181.076  1.00  0.27           N  
ATOM   3860  CA  LEU B 126     -74.504  45.254-181.724  1.00  0.27           C  
ATOM   3861  C   LEU B 126     -73.154  44.611-181.487  1.00  0.27           C  
ATOM   3862  O   LEU B 126     -73.039  43.818-180.525  1.00  0.27           O  
ATOM   3863  CB  LEU B 126     -74.417  46.711-181.177  1.00  0.27           C  
ATOM   3864  CG  LEU B 126     -75.671  47.608-181.301  1.00  0.27           C  
ATOM   3865  CD1 LEU B 126     -75.356  48.975-180.673  1.00  0.27           C  
ATOM   3866  CD2 LEU B 126     -76.222  47.809-182.725  1.00  0.27           C  
ATOM   3867  N   LYS B 127     -72.110  44.903-182.283  1.00  0.30           N  
ATOM   3868  CA  LYS B 127     -70.768  44.311-182.243  1.00  0.30           C  
ATOM   3869  C   LYS B 127     -70.641  43.215-183.295  1.00  0.30           C  
ATOM   3870  O   LYS B 127     -69.894  43.375-184.260  1.00  0.30           O  
ATOM   3871  CB  LYS B 127     -70.210  43.827-180.855  1.00  0.30           C  
ATOM   3872  CG  LYS B 127     -70.133  44.924-179.771  1.00  0.30           C  
ATOM   3873  CD  LYS B 127     -69.933  44.359-178.348  1.00  0.30           C  
ATOM   3874  CE  LYS B 127     -69.975  45.436-177.254  1.00  0.30           C  
ATOM   3875  NZ  LYS B 127     -69.834  44.819-175.912  1.00  0.30           N  
ATOM   3876  N   ASP B 128     -71.378  42.099-183.174  1.00  0.31           N  
ATOM   3877  CA  ASP B 128     -71.271  40.931-184.035  1.00  0.31           C  
ATOM   3878  C   ASP B 128     -72.337  40.919-185.155  1.00  0.31           C  
ATOM   3879  O   ASP B 128     -73.403  40.335-185.031  1.00  0.31           O  
ATOM   3880  CB  ASP B 128     -71.391  39.684-183.108  1.00  0.31           C  
ATOM   3881  CG  ASP B 128     -71.004  38.385-183.794  1.00  0.31           C  
ATOM   3882  OD1 ASP B 128     -70.582  38.438-184.977  1.00  0.31           O  
ATOM   3883  OD2 ASP B 128     -71.093  37.333-183.111  1.00  0.31           O  
ATOM   3884  N   GLY B 129     -72.102  41.588-186.313  1.00  0.32           N  
ATOM   3885  CA  GLY B 129     -73.068  41.594-187.433  1.00  0.32           C  
ATOM   3886  C   GLY B 129     -74.217  42.569-187.324  1.00  0.32           C  
ATOM   3887  O   GLY B 129     -75.186  42.506-188.072  1.00  0.32           O  
ATOM   3888  N   PHE B 130     -74.146  43.446-186.311  1.00  0.47           N  
ATOM   3889  CA  PHE B 130     -75.302  44.049-185.634  1.00  0.47           C  
ATOM   3890  C   PHE B 130     -76.214  42.963-185.120  1.00  0.47           C  
ATOM   3891  O   PHE B 130     -77.454  42.995-185.249  1.00  0.47           O  
ATOM   3892  CB  PHE B 130     -76.078  45.240-186.261  1.00  0.47           C  
ATOM   3893  CG  PHE B 130     -75.233  46.010-187.203  1.00  0.47           C  
ATOM   3894  CD1 PHE B 130     -75.395  45.765-188.569  1.00  0.47           C  
ATOM   3895  CD2 PHE B 130     -74.280  46.942-186.768  1.00  0.47           C  
ATOM   3896  CE1 PHE B 130     -74.608  46.430-189.507  1.00  0.47           C  
ATOM   3897  CE2 PHE B 130     -73.475  47.605-187.705  1.00  0.47           C  
ATOM   3898  CZ  PHE B 130     -73.643  47.350-189.076  1.00  0.47           C  
ATOM   3899  N   CYS B 131     -75.578  41.981-184.490  1.00  0.31           N  
ATOM   3900  CA  CYS B 131     -76.093  41.137-183.460  1.00  0.31           C  
ATOM   3901  C   CYS B 131     -75.108  41.221-182.305  1.00  0.31           C  
ATOM   3902  O   CYS B 131     -73.986  41.698-182.456  1.00  0.31           O  
ATOM   3903  CB  CYS B 131     -76.353  39.660-183.866  1.00  0.31           C  
ATOM   3904  SG  CYS B 131     -77.570  39.474-185.214  1.00  0.31           S  
ATOM   3905  N   LEU B 132     -75.506  40.834-181.088  1.00  0.30           N  
ATOM   3906  CA  LEU B 132     -74.655  40.807-179.895  1.00  0.30           C  
ATOM   3907  C   LEU B 132     -74.077  39.333-179.859  1.00  0.30           C  
ATOM   3908  O   LEU B 132     -74.505  38.466-180.618  1.00  0.30           O  
ATOM   3909  CB  LEU B 132     -75.556  41.103-178.616  1.00  0.30           C  
ATOM   3910  CG  LEU B 132     -75.524  42.061-177.370  1.00  0.30           C  
ATOM   3911  CD1 LEU B 132     -74.343  43.018-177.210  1.00  0.30           C  
ATOM   3912  CD2 LEU B 132     -76.943  42.637-177.169  1.00  0.30           C  
ATOM   3913  N   ASN B 133     -73.138  38.976-178.949  1.00  0.37           N  
ATOM   3914  CA  ASN B 133     -72.596  37.614-178.765  1.00  0.37           C  
ATOM   3915  C   ASN B 133     -73.463  36.503-178.079  1.00  0.37           C  
ATOM   3916  O   ASN B 133     -73.156  36.068-176.969  1.00  0.37           O  
ATOM   3917  CB  ASN B 133     -71.211  37.727-178.043  1.00  0.37           C  
ATOM   3918  CG  ASN B 133     -71.265  38.416-176.673  1.00  0.37           C  
ATOM   3919  OD1 ASN B 133     -71.896  39.457-176.470  1.00  0.37           O  
ATOM   3920  ND2 ASN B 133     -70.527  37.851-175.690  1.00  0.37           N  
ATOM   3921  N   MET B 134     -74.545  35.987-178.726  1.00  0.34           N  
ATOM   3922  CA  MET B 134     -75.509  35.045-178.129  1.00  0.34           C  
ATOM   3923  C   MET B 134     -76.616  34.634-179.108  1.00  0.34           C  
ATOM   3924  O   MET B 134     -76.485  34.769-180.318  1.00  0.34           O  
ATOM   3925  CB  MET B 134     -76.244  35.609-176.877  1.00  0.34           C  
ATOM   3926  CG  MET B 134     -77.204  36.768-177.176  1.00  0.34           C  
ATOM   3927  SD  MET B 134     -76.492  38.238-177.765  1.00  0.34           S  
ATOM   3928  CE  MET B 134     -75.297  38.584-176.437  1.00  0.34           C  
ATOM   3929  N   ILE B 135     -77.759  34.114-178.583  1.00  0.32           N  
ATOM   3930  CA  ILE B 135     -78.983  33.836-179.323  1.00  0.32           C  
ATOM   3931  C   ILE B 135     -79.970  35.009-179.476  1.00  0.32           C  
ATOM   3932  O   ILE B 135     -80.581  35.157-180.528  1.00  0.32           O  
ATOM   3933  CB  ILE B 135     -79.689  32.600-178.756  1.00  0.32           C  
ATOM   3934  CG1 ILE B 135     -80.393  32.835-177.394  1.00  0.32           C  
ATOM   3935  CG2 ILE B 135     -78.638  31.470-178.655  1.00  0.32           C  
ATOM   3936  CD1 ILE B 135     -81.170  31.612-176.893  1.00  0.32           C  
ATOM   3937  N   GLU B 136     -80.151  35.881-178.450  1.00  0.36           N  
ATOM   3938  CA  GLU B 136     -81.119  36.973-178.479  1.00  0.36           C  
ATOM   3939  C   GLU B 136     -80.819  38.016-177.400  1.00  0.36           C  
ATOM   3940  O   GLU B 136     -80.572  39.184-177.673  1.00  0.36           O  
ATOM   3941  CB  GLU B 136     -82.544  36.417-178.259  1.00  0.36           C  
ATOM   3942  CG  GLU B 136     -83.691  37.450-178.355  1.00  0.36           C  
ATOM   3943  CD  GLU B 136     -85.041  36.776-178.114  1.00  0.36           C  
ATOM   3944  OE1 GLU B 136     -85.041  35.591-177.687  1.00  0.36           O  
ATOM   3945  OE2 GLU B 136     -86.077  37.450-178.329  1.00  0.36           O  
ATOM   3946  N   THR B 137     -80.775  37.605-176.117  1.00  0.36           N  
ATOM   3947  CA  THR B 137     -80.416  38.474-174.990  1.00  0.36           C  
ATOM   3948  C   THR B 137     -79.083  38.053-174.496  1.00  0.36           C  
ATOM   3949  O   THR B 137     -78.912  36.832-174.433  1.00  0.36           O  
ATOM   3950  CB  THR B 137     -81.248  38.215-173.750  1.00  0.36           C  
ATOM   3951  OG1 THR B 137     -82.602  38.599-173.917  1.00  0.36           O  
ATOM   3952  CG2 THR B 137     -80.791  38.994-172.500  1.00  0.36           C  
ATOM   3953  N   PRO B 138     -78.127  38.929-174.141  1.00  0.40           N  
ATOM   3954  CA  PRO B 138     -76.849  38.528-173.618  1.00  0.40           C  
ATOM   3955  C   PRO B 138     -76.798  37.412-172.663  1.00  0.40           C  
ATOM   3956  O   PRO B 138     -77.744  37.162-171.928  1.00  0.40           O  
ATOM   3957  CB  PRO B 138     -76.079  39.806-173.232  1.00  0.40           C  
ATOM   3958  CG  PRO B 138     -77.129  40.913-173.264  1.00  0.40           C  
ATOM   3959  CD  PRO B 138     -78.214  40.385-174.206  1.00  0.40           C  
ATOM   3960  N   LEU B 139     -75.687  36.700-172.747  1.00  0.41           N  
ATOM   3961  CA  LEU B 139     -75.334  35.670-171.851  1.00  0.41           C  
ATOM   3962  C   LEU B 139     -74.162  36.322-171.217  1.00  0.41           C  
ATOM   3963  O   LEU B 139     -73.439  37.103-171.843  1.00  0.41           O  
ATOM   3964  CB  LEU B 139     -74.949  34.380-172.586  1.00  0.41           C  
ATOM   3965  CG  LEU B 139     -76.040  33.938-173.576  1.00  0.41           C  
ATOM   3966  CD1 LEU B 139     -75.566  32.685-174.312  1.00  0.41           C  
ATOM   3967  CD2 LEU B 139     -77.395  33.729-172.883  1.00  0.41           C  
ATOM   3968  N   CYS B 140     -73.973  36.082-169.930  1.00  0.44           N  
ATOM   3969  CA  CYS B 140     -72.835  36.568-169.212  1.00  0.44           C  
ATOM   3970  C   CYS B 140     -71.529  36.127-169.857  1.00  0.44           C  
ATOM   3971  O   CYS B 140     -71.519  35.067-170.480  1.00  0.44           O  
ATOM   3972  CB  CYS B 140     -72.899  35.978-167.807  1.00  0.44           C  
ATOM   3973  SG  CYS B 140     -74.340  36.635-166.922  1.00  0.44           S  
ATOM   3974  N   PRO B 141     -70.413  36.836-169.737  1.00  0.43           N  
ATOM   3975  CA  PRO B 141     -69.176  36.488-170.448  1.00  0.43           C  
ATOM   3976  C   PRO B 141     -68.569  35.141-170.067  1.00  0.43           C  
ATOM   3977  O   PRO B 141     -67.563  34.721-170.634  1.00  0.43           O  
ATOM   3978  CB  PRO B 141     -68.250  37.655-170.087  1.00  0.43           C  
ATOM   3979  CG  PRO B 141     -69.190  38.851-169.957  1.00  0.43           C  
ATOM   3980  CD  PRO B 141     -70.413  38.234-169.291  1.00  0.43           C  
ATOM   3981  N   LEU B 142     -69.178  34.459-169.090  1.00  0.54           N  
ATOM   3982  CA  LEU B 142     -68.823  33.165-168.602  1.00  0.54           C  
ATOM   3983  C   LEU B 142     -69.492  32.019-169.355  1.00  0.54           C  
ATOM   3984  O   LEU B 142     -70.588  31.567-169.017  1.00  0.54           O  
ATOM   3985  CB  LEU B 142     -69.314  33.113-167.150  1.00  0.54           C  
ATOM   3986  CG  LEU B 142     -68.738  31.935-166.385  1.00  0.54           C  
ATOM   3987  CD1 LEU B 142     -67.279  32.299-166.157  1.00  0.54           C  
ATOM   3988  CD2 LEU B 142     -69.490  31.697-165.082  1.00  0.54           C  
ATOM   3989  N   LYS B 143     -68.824  31.464-170.378  1.00  0.61           N  
ATOM   3990  CA  LYS B 143     -69.440  30.479-171.242  1.00  0.61           C  
ATOM   3991  C   LYS B 143     -69.385  29.072-170.677  1.00  0.61           C  
ATOM   3992  O   LYS B 143     -68.432  28.631-170.032  1.00  0.61           O  
ATOM   3993  CB  LYS B 143     -68.836  30.489-172.664  1.00  0.61           C  
ATOM   3994  CG  LYS B 143     -69.546  29.561-173.664  1.00  0.61           C  
ATOM   3995  CD  LYS B 143     -68.964  29.651-175.078  1.00  0.61           C  
ATOM   3996  CE  LYS B 143     -69.699  28.718-176.045  1.00  0.61           C  
ATOM   3997  NZ  LYS B 143     -69.113  28.807-177.400  1.00  0.61           N  
ATOM   3998  N   VAL B 144     -70.460  28.316-170.914  1.00  0.63           N  
ATOM   3999  CA  VAL B 144     -70.643  26.957-170.484  1.00  0.63           C  
ATOM   4000  C   VAL B 144     -70.258  26.009-171.586  1.00  0.63           C  
ATOM   4001  O   VAL B 144     -70.835  26.024-172.675  1.00  0.63           O  
ATOM   4002  CB  VAL B 144     -72.100  26.740-170.166  1.00  0.63           C  
ATOM   4003  CG1 VAL B 144     -72.329  25.531-169.279  1.00  0.63           C  
ATOM   4004  CG2 VAL B 144     -72.678  27.927-169.391  1.00  0.63           C  
ATOM   4005  N   VAL B 145     -69.244  25.173-171.328  1.00  0.68           N  
ATOM   4006  CA  VAL B 145     -68.709  24.264-172.313  1.00  0.68           C  
ATOM   4007  C   VAL B 145     -68.725  22.875-171.695  1.00  0.68           C  
ATOM   4008  O   VAL B 145     -68.247  22.666-170.581  1.00  0.68           O  
ATOM   4009  CB  VAL B 145     -67.313  24.701-172.742  1.00  0.68           C  
ATOM   4010  CG1 VAL B 145     -66.804  23.778-173.857  1.00  0.68           C  
ATOM   4011  CG2 VAL B 145     -67.343  26.159-173.257  1.00  0.68           C  
ATOM   4012  N   THR B 146     -69.358  21.900-172.381  1.00  0.68           N  
ATOM   4013  CA  THR B 146     -69.547  20.529-171.902  1.00  0.68           C  
ATOM   4014  C   THR B 146     -68.382  19.620-172.162  1.00  0.68           C  
ATOM   4015  O   THR B 146     -68.151  18.659-171.428  1.00  0.68           O  
ATOM   4016  CB  THR B 146     -70.739  19.840-172.544  1.00  0.68           C  
ATOM   4017  OG1 THR B 146     -70.813  20.135-173.933  1.00  0.68           O  
ATOM   4018  CG2 THR B 146     -71.990  20.420-171.907  1.00  0.68           C  
ATOM   4019  N   ASN B 147     -67.607  19.902-173.215  1.00  0.73           N  
ATOM   4020  CA  ASN B 147     -66.412  19.176-173.539  1.00  0.73           C  
ATOM   4021  C   ASN B 147     -65.258  19.847-172.816  1.00  0.73           C  
ATOM   4022  O   ASN B 147     -64.991  21.039-172.972  1.00  0.73           O  
ATOM   4023  CB  ASN B 147     -66.247  19.172-175.077  1.00  0.73           C  
ATOM   4024  CG  ASN B 147     -65.077  18.305-175.517  1.00  0.73           C  
ATOM   4025  OD1 ASN B 147     -63.928  18.553-175.146  1.00  0.73           O  
ATOM   4026  ND2 ASN B 147     -65.357  17.245-176.303  1.00  0.73           N  
ATOM   4027  N   LEU B 148     -64.544  19.092-171.962  1.00  0.73           N  
ATOM   4028  CA  LEU B 148     -63.449  19.646-171.204  1.00  0.73           C  
ATOM   4029  C   LEU B 148     -62.309  20.132-172.059  1.00  0.73           C  
ATOM   4030  O   LEU B 148     -61.793  21.224-171.826  1.00  0.73           O  
ATOM   4031  CB  LEU B 148     -62.939  18.659-170.151  1.00  0.73           C  
ATOM   4032  CG  LEU B 148     -61.711  19.179-169.389  1.00  0.73           C  
ATOM   4033  CD1 LEU B 148     -61.944  20.471-168.598  1.00  0.73           C  
ATOM   4034  CD2 LEU B 148     -61.281  18.105-168.419  1.00  0.73           C  
ATOM   4035  N   GLN B 149     -61.921  19.373-173.103  1.00  0.67           N  
ATOM   4036  CA  GLN B 149     -60.852  19.758-173.998  1.00  0.67           C  
ATOM   4037  C   GLN B 149     -61.162  21.088-174.671  1.00  0.67           C  
ATOM   4038  O   GLN B 149     -60.380  22.024-174.564  1.00  0.67           O  
ATOM   4039  CB  GLN B 149     -60.586  18.656-175.049  1.00  0.67           C  
ATOM   4040  CG  GLN B 149     -60.108  17.316-174.442  1.00  0.67           C  
ATOM   4041  CD  GLN B 149     -59.870  16.293-175.555  1.00  0.67           C  
ATOM   4042  OE1 GLN B 149     -60.391  16.402-176.665  1.00  0.67           O  
ATOM   4043  NE2 GLN B 149     -59.038  15.272-175.262  1.00  0.67           N  
ATOM   4044  N   GLU B 150     -62.378  21.255-175.232  1.00  0.70           N  
ATOM   4045  CA  GLU B 150     -62.835  22.508-175.823  1.00  0.70           C  
ATOM   4046  C   GLU B 150     -62.850  23.685-174.855  1.00  0.70           C  
ATOM   4047  O   GLU B 150     -62.514  24.823-175.199  1.00  0.70           O  
ATOM   4048  CB  GLU B 150     -64.276  22.377-176.347  1.00  0.70           C  
ATOM   4049  CG  GLU B 150     -64.448  21.385-177.516  1.00  0.70           C  
ATOM   4050  CD  GLU B 150     -65.921  21.212-177.879  1.00  0.70           C  
ATOM   4051  OE1 GLU B 150     -66.777  21.907-177.267  1.00  0.70           O  
ATOM   4052  OE2 GLU B 150     -66.202  20.338-178.735  1.00  0.70           O  
ATOM   4053  N   ALA B 151     -63.253  23.446-173.592  1.00  0.74           N  
ATOM   4054  CA  ALA B 151     -63.223  24.447-172.549  1.00  0.74           C  
ATOM   4055  C   ALA B 151     -61.816  24.931-172.228  1.00  0.74           C  
ATOM   4056  O   ALA B 151     -61.573  26.134-172.161  1.00  0.74           O  
ATOM   4057  CB  ALA B 151     -63.872  23.903-171.258  1.00  0.74           C  
ATOM   4058  N   VAL B 152     -60.856  23.994-172.053  1.00  0.70           N  
ATOM   4059  CA  VAL B 152     -59.513  24.319-171.593  1.00  0.70           C  
ATOM   4060  C   VAL B 152     -58.570  24.660-172.688  1.00  0.70           C  
ATOM   4061  O   VAL B 152     -57.511  25.200-172.390  1.00  0.70           O  
ATOM   4062  CB  VAL B 152     -58.804  23.218-170.805  1.00  0.70           C  
ATOM   4063  CG1 VAL B 152     -59.610  22.918-169.541  1.00  0.70           C  
ATOM   4064  CG2 VAL B 152     -58.595  21.946-171.651  1.00  0.70           C  
ATOM   4065  N   TRP B 153     -58.913  24.347-173.960  1.00  0.62           N  
ATOM   4066  CA  TRP B 153     -58.100  24.615-175.132  1.00  0.62           C  
ATOM   4067  C   TRP B 153     -57.306  25.904-175.069  1.00  0.62           C  
ATOM   4068  O   TRP B 153     -56.114  25.903-174.794  1.00  0.62           O  
ATOM   4069  CB  TRP B 153     -58.931  24.591-176.457  1.00  0.62           C  
ATOM   4070  CG  TRP B 153     -59.162  23.226-177.114  1.00  0.62           C  
ATOM   4071  CD1 TRP B 153     -58.620  22.000-176.815  1.00  0.62           C  
ATOM   4072  CD2 TRP B 153     -60.063  23.003-178.217  1.00  0.62           C  
ATOM   4073  NE1 TRP B 153     -59.200  21.020-177.593  1.00  0.62           N  
ATOM   4074  CE2 TRP B 153     -60.096  21.607-178.447  1.00  0.62           C  
ATOM   4075  CE3 TRP B 153     -60.843  23.871-178.980  1.00  0.62           C  
ATOM   4076  CZ2 TRP B 153     -60.937  21.059-179.403  1.00  0.62           C  
ATOM   4077  CZ3 TRP B 153     -61.680  23.314-179.961  1.00  0.62           C  
ATOM   4078  CH2 TRP B 153     -61.741  21.926-180.156  1.00  0.62           C  
ATOM   4079  N   ASP B 154     -57.945  27.060-175.271  1.00  0.67           N  
ATOM   4080  CA  ASP B 154     -57.209  28.261-175.568  1.00  0.67           C  
ATOM   4081  C   ASP B 154     -56.772  29.012-174.294  1.00  0.67           C  
ATOM   4082  O   ASP B 154     -56.591  30.222-174.334  1.00  0.67           O  
ATOM   4083  CB  ASP B 154     -58.093  29.150-176.509  1.00  0.67           C  
ATOM   4084  CG  ASP B 154     -58.855  28.344-177.559  1.00  0.67           C  
ATOM   4085  OD1 ASP B 154     -58.198  27.633-178.360  1.00  0.67           O  
ATOM   4086  OD2 ASP B 154     -60.118  28.404-177.580  1.00  0.67           O  
ATOM   4087  N   ALA B 155     -56.605  28.333-173.134  1.00  0.76           N  
ATOM   4088  CA  ALA B 155     -56.541  28.950-171.817  1.00  0.76           C  
ATOM   4089  C   ALA B 155     -55.174  29.009-171.138  1.00  0.76           C  
ATOM   4090  O   ALA B 155     -54.616  28.005-170.700  1.00  0.76           O  
ATOM   4091  CB  ALA B 155     -57.453  28.160-170.868  1.00  0.76           C  
ATOM   4092  N   ASP B 156     -54.630  30.234-170.978  1.00  0.72           N  
ATOM   4093  CA  ASP B 156     -53.389  30.538-170.296  1.00  0.72           C  
ATOM   4094  C   ASP B 156     -53.436  30.171-168.824  1.00  0.72           C  
ATOM   4095  O   ASP B 156     -52.503  29.616-168.253  1.00  0.72           O  
ATOM   4096  CB  ASP B 156     -53.148  32.068-170.343  1.00  0.72           C  
ATOM   4097  CG  ASP B 156     -53.092  32.656-171.742  1.00  0.72           C  
ATOM   4098  OD1 ASP B 156     -51.997  33.056-172.198  1.00  0.72           O  
ATOM   4099  OD2 ASP B 156     -54.185  32.789-172.358  1.00  0.72           O  
ATOM   4100  N   ILE B 157     -54.570  30.494-168.177  1.00  0.74           N  
ATOM   4101  CA  ILE B 157     -54.771  30.242-166.773  1.00  0.74           C  
ATOM   4102  C   ILE B 157     -55.842  29.190-166.663  1.00  0.74           C  
ATOM   4103  O   ILE B 157     -56.999  29.381-167.035  1.00  0.74           O  
ATOM   4104  CB  ILE B 157     -55.224  31.465-165.982  1.00  0.74           C  
ATOM   4105  CG1 ILE B 157     -54.425  32.749-166.326  1.00  0.74           C  
ATOM   4106  CG2 ILE B 157     -55.157  31.118-164.475  1.00  0.74           C  
ATOM   4107  CD1 ILE B 157     -52.948  32.729-165.942  1.00  0.74           C  
ATOM   4108  N   VAL B 158     -55.485  28.029-166.115  1.00  0.78           N  
ATOM   4109  CA  VAL B 158     -56.453  27.019-165.785  1.00  0.78           C  
ATOM   4110  C   VAL B 158     -56.741  27.136-164.299  1.00  0.78           C  
ATOM   4111  O   VAL B 158     -55.858  27.296-163.460  1.00  0.78           O  
ATOM   4112  CB  VAL B 158     -55.974  25.630-166.187  1.00  0.78           C  
ATOM   4113  CG1 VAL B 158     -57.082  24.591-165.930  1.00  0.78           C  
ATOM   4114  CG2 VAL B 158     -55.546  25.635-167.674  1.00  0.78           C  
ATOM   4115  N   VAL B 159     -58.019  27.090-163.921  1.00  0.80           N  
ATOM   4116  CA  VAL B 159     -58.436  26.958-162.543  1.00  0.80           C  
ATOM   4117  C   VAL B 159     -58.973  25.550-162.398  1.00  0.80           C  
ATOM   4118  O   VAL B 159     -59.786  25.111-163.198  1.00  0.80           O  
ATOM   4119  CB  VAL B 159     -59.509  27.979-162.211  1.00  0.80           C  
ATOM   4120  CG1 VAL B 159     -60.133  27.697-160.833  1.00  0.80           C  
ATOM   4121  CG2 VAL B 159     -58.885  29.388-162.287  1.00  0.80           C  
ATOM   4122  N   ASN B 160     -58.530  24.777-161.391  1.00  0.77           N  
ATOM   4123  CA  ASN B 160     -59.083  23.464-161.108  1.00  0.77           C  
ATOM   4124  C   ASN B 160     -59.958  23.544-159.870  1.00  0.77           C  
ATOM   4125  O   ASN B 160     -59.472  23.797-158.771  1.00  0.77           O  
ATOM   4126  CB  ASN B 160     -57.947  22.431-160.904  1.00  0.77           C  
ATOM   4127  CG  ASN B 160     -58.484  21.008-160.976  1.00  0.77           C  
ATOM   4128  OD1 ASN B 160     -59.055  20.456-160.039  1.00  0.77           O  
ATOM   4129  ND2 ASN B 160     -58.309  20.379-162.158  1.00  0.77           N  
ATOM   4130  N   GLY B 161     -61.279  23.337-160.027  1.00  0.80           N  
ATOM   4131  CA  GLY B 161     -62.228  23.456-158.929  1.00  0.80           C  
ATOM   4132  C   GLY B 161     -63.325  22.431-158.993  1.00  0.80           C  
ATOM   4133  O   GLY B 161     -64.510  22.768-159.006  1.00  0.80           O  
ATOM   4134  N   VAL B 162     -62.955  21.138-159.021  1.00  0.73           N  
ATOM   4135  CA  VAL B 162     -63.889  20.021-159.005  1.00  0.73           C  
ATOM   4136  C   VAL B 162     -63.654  19.198-157.744  1.00  0.73           C  
ATOM   4137  O   VAL B 162     -62.573  19.286-157.157  1.00  0.73           O  
ATOM   4138  CB  VAL B 162     -63.802  19.107-160.232  1.00  0.73           C  
ATOM   4139  CG1 VAL B 162     -64.245  19.890-161.470  1.00  0.73           C  
ATOM   4140  CG2 VAL B 162     -62.390  18.535-160.427  1.00  0.73           C  
ATOM   4141  N   PRO B 163     -64.622  18.422-157.249  1.00  0.72           N  
ATOM   4142  CA  PRO B 163     -64.392  17.329-156.301  1.00  0.72           C  
ATOM   4143  C   PRO B 163     -63.221  16.399-156.596  1.00  0.72           C  
ATOM   4144  O   PRO B 163     -62.956  16.094-157.760  1.00  0.72           O  
ATOM   4145  CB  PRO B 163     -65.734  16.577-156.286  1.00  0.72           C  
ATOM   4146  CG  PRO B 163     -66.757  17.658-156.637  1.00  0.72           C  
ATOM   4147  CD  PRO B 163     -66.013  18.444-157.708  1.00  0.72           C  
ATOM   4148  N   SER B 164     -62.530  15.898-155.550  1.00  0.72           N  
ATOM   4149  CA  SER B 164     -61.302  15.109-155.655  1.00  0.72           C  
ATOM   4150  C   SER B 164     -61.418  13.839-156.473  1.00  0.72           C  
ATOM   4151  O   SER B 164     -60.485  13.423-157.143  1.00  0.72           O  
ATOM   4152  CB  SER B 164     -60.777  14.682-154.264  1.00  0.72           C  
ATOM   4153  OG  SER B 164     -60.482  15.838-153.479  1.00  0.72           O  
ATOM   4154  N   THR B 165     -62.594  13.188-156.459  1.00  0.68           N  
ATOM   4155  CA  THR B 165     -62.883  11.971-157.214  1.00  0.68           C  
ATOM   4156  C   THR B 165     -62.798  12.128-158.722  1.00  0.68           C  
ATOM   4157  O   THR B 165     -62.534  11.165-159.439  1.00  0.68           O  
ATOM   4158  CB  THR B 165     -64.274  11.418-156.912  1.00  0.68           C  
ATOM   4159  OG1 THR B 165     -65.255  12.450-156.923  1.00  0.68           O  
ATOM   4160  CG2 THR B 165     -64.279  10.829-155.497  1.00  0.68           C  
ATOM   4161  N   GLU B 166     -63.050  13.338-159.251  1.00  0.66           N  
ATOM   4162  CA  GLU B 166     -63.199  13.547-160.673  1.00  0.66           C  
ATOM   4163  C   GLU B 166     -61.946  14.055-161.357  1.00  0.66           C  
ATOM   4164  O   GLU B 166     -61.861  14.049-162.585  1.00  0.66           O  
ATOM   4165  CB  GLU B 166     -64.286  14.614-160.908  1.00  0.66           C  
ATOM   4166  CG  GLU B 166     -65.708  14.129-160.539  1.00  0.66           C  
ATOM   4167  CD  GLU B 166     -66.783  15.072-161.059  1.00  0.66           C  
ATOM   4168  OE1 GLU B 166     -66.437  16.005-161.835  1.00  0.66           O  
ATOM   4169  OE2 GLU B 166     -67.985  14.810-160.834  1.00  0.66           O  
ATOM   4170  N   THR B 167     -60.925  14.495-160.600  1.00  0.70           N  
ATOM   4171  CA  THR B 167     -59.733  15.127-161.155  1.00  0.70           C  
ATOM   4172  C   THR B 167     -58.891  14.232-162.043  1.00  0.70           C  
ATOM   4173  O   THR B 167     -58.373  14.677-163.059  1.00  0.70           O  
ATOM   4174  CB  THR B 167     -58.820  15.735-160.106  1.00  0.70           C  
ATOM   4175  OG1 THR B 167     -58.630  14.840-159.031  1.00  0.70           O  
ATOM   4176  CG2 THR B 167     -59.432  17.025-159.559  1.00  0.70           C  
ATOM   4177  N   ARG B 168     -58.724  12.939-161.716  1.00  0.66           N  
ATOM   4178  CA  ARG B 168     -57.937  12.026-162.538  1.00  0.66           C  
ATOM   4179  C   ARG B 168     -58.399  11.912-163.997  1.00  0.66           C  
ATOM   4180  O   ARG B 168     -57.624  12.167-164.911  1.00  0.66           O  
ATOM   4181  CB  ARG B 168     -57.968  10.618-161.899  1.00  0.66           C  
ATOM   4182  CG  ARG B 168     -57.078   9.582-162.618  1.00  0.66           C  
ATOM   4183  CD  ARG B 168     -57.285   8.149-162.124  1.00  0.66           C  
ATOM   4184  NE  ARG B 168     -58.617   7.685-162.641  1.00  0.66           N  
ATOM   4185  CZ  ARG B 168     -59.319   6.660-162.144  1.00  0.66           C  
ATOM   4186  NH1 ARG B 168     -60.368   6.221-162.827  1.00  0.66           N  
ATOM   4187  NH2 ARG B 168     -58.995   6.087-160.994  1.00  0.66           N  
ATOM   4188  N   GLU B 169     -59.704  11.640-164.228  1.00  0.69           N  
ATOM   4189  CA  GLU B 169     -60.314  11.496-165.549  1.00  0.69           C  
ATOM   4190  C   GLU B 169     -60.255  12.772-166.371  1.00  0.69           C  
ATOM   4191  O   GLU B 169     -60.059  12.776-167.584  1.00  0.69           O  
ATOM   4192  CB  GLU B 169     -61.803  11.089-165.425  1.00  0.69           C  
ATOM   4193  CG  GLU B 169     -62.049   9.778-164.644  1.00  0.69           C  
ATOM   4194  CD  GLU B 169     -61.484   8.536-165.323  1.00  0.69           C  
ATOM   4195  OE1 GLU B 169     -62.002   8.117-166.380  1.00  0.69           O  
ATOM   4196  OE2 GLU B 169     -60.567   7.938-164.701  1.00  0.69           O  
ATOM   4197  N   VAL B 170     -60.380  13.924-165.678  1.00  0.72           N  
ATOM   4198  CA  VAL B 170     -60.150  15.247-166.221  1.00  0.72           C  
ATOM   4199  C   VAL B 170     -58.755  15.340-166.844  1.00  0.72           C  
ATOM   4200  O   VAL B 170     -58.605  15.821-167.963  1.00  0.72           O  
ATOM   4201  CB  VAL B 170     -60.372  16.251-165.087  1.00  0.72           C  
ATOM   4202  CG1 VAL B 170     -59.833  17.653-165.374  1.00  0.72           C  
ATOM   4203  CG2 VAL B 170     -61.884  16.388-164.847  1.00  0.72           C  
ATOM   4204  N   PHE B 171     -57.713  14.837-166.146  1.00  0.67           N  
ATOM   4205  CA  PHE B 171     -56.310  14.830-166.565  1.00  0.67           C  
ATOM   4206  C   PHE B 171     -55.985  13.888-167.684  1.00  0.67           C  
ATOM   4207  O   PHE B 171     -55.233  14.254-168.589  1.00  0.67           O  
ATOM   4208  CB  PHE B 171     -55.316  14.685-165.387  1.00  0.67           C  
ATOM   4209  CG  PHE B 171     -55.597  15.736-164.344  1.00  0.67           C  
ATOM   4210  CD1 PHE B 171     -56.248  16.953-164.644  1.00  0.67           C  
ATOM   4211  CD2 PHE B 171     -55.315  15.445-163.002  1.00  0.67           C  
ATOM   4212  CE1 PHE B 171     -56.771  17.757-163.640  1.00  0.67           C  
ATOM   4213  CE2 PHE B 171     -55.829  16.259-161.989  1.00  0.67           C  
ATOM   4214  CZ  PHE B 171     -56.627  17.367-162.314  1.00  0.67           C  
ATOM   4215  N   ASP B 172     -56.586  12.688-167.690  1.00  0.70           N  
ATOM   4216  CA  ASP B 172     -56.486  11.750-168.788  1.00  0.70           C  
ATOM   4217  C   ASP B 172     -56.971  12.354-170.114  1.00  0.70           C  
ATOM   4218  O   ASP B 172     -56.305  12.248-171.141  1.00  0.70           O  
ATOM   4219  CB  ASP B 172     -57.284  10.474-168.426  1.00  0.70           C  
ATOM   4220  CG  ASP B 172     -56.514   9.691-167.377  1.00  0.70           C  
ATOM   4221  OD1 ASP B 172     -55.405   9.213-167.729  1.00  0.70           O  
ATOM   4222  OD2 ASP B 172     -57.002   9.563-166.226  1.00  0.70           O  
ATOM   4223  N   GLU B 173     -58.115  13.073-170.113  1.00  0.65           N  
ATOM   4224  CA  GLU B 173     -58.569  13.826-171.272  1.00  0.65           C  
ATOM   4225  C   GLU B 173     -57.778  15.078-171.652  1.00  0.65           C  
ATOM   4226  O   GLU B 173     -57.597  15.353-172.835  1.00  0.65           O  
ATOM   4227  CB  GLU B 173     -60.047  14.235-171.146  1.00  0.65           C  
ATOM   4228  CG  GLU B 173     -61.009  13.028-171.216  1.00  0.65           C  
ATOM   4229  CD  GLU B 173     -62.471  13.459-171.311  1.00  0.65           C  
ATOM   4230  OE1 GLU B 173     -62.756  14.684-171.214  1.00  0.65           O  
ATOM   4231  OE2 GLU B 173     -63.322  12.556-171.515  1.00  0.65           O  
ATOM   4232  N   ILE B 174     -57.316  15.919-170.700  1.00  0.65           N  
ATOM   4233  CA  ILE B 174     -56.650  17.174-171.071  1.00  0.65           C  
ATOM   4234  C   ILE B 174     -55.175  17.054-171.370  1.00  0.65           C  
ATOM   4235  O   ILE B 174     -54.580  17.991-171.905  1.00  0.65           O  
ATOM   4236  CB  ILE B 174     -56.740  18.273-170.030  1.00  0.65           C  
ATOM   4237  CG1 ILE B 174     -56.132  17.835-168.688  1.00  0.65           C  
ATOM   4238  CG2 ILE B 174     -58.217  18.662-169.905  1.00  0.65           C  
ATOM   4239  CD1 ILE B 174     -55.932  18.990-167.727  1.00  0.65           C  
ATOM   4240  N   SER B 175     -54.535  15.915-171.022  1.00  0.63           N  
ATOM   4241  CA  SER B 175     -53.118  15.680-171.280  1.00  0.63           C  
ATOM   4242  C   SER B 175     -52.788  15.880-172.750  1.00  0.63           C  
ATOM   4243  O   SER B 175     -53.540  15.453-173.616  1.00  0.63           O  
ATOM   4244  CB  SER B 175     -52.642  14.272-170.837  1.00  0.63           C  
ATOM   4245  OG  SER B 175     -51.222  14.155-170.951  1.00  0.63           O  
ATOM   4246  N   GLU B 176     -51.704  16.632-173.029  1.00  0.54           N  
ATOM   4247  CA  GLU B 176     -51.236  16.985-174.360  1.00  0.54           C  
ATOM   4248  C   GLU B 176     -51.968  18.169-175.015  1.00  0.54           C  
ATOM   4249  O   GLU B 176     -51.356  18.965-175.721  1.00  0.54           O  
ATOM   4250  CB  GLU B 176     -51.000  15.752-175.277  1.00  0.54           C  
ATOM   4251  CG  GLU B 176     -49.966  14.780-174.639  1.00  0.54           C  
ATOM   4252  CD  GLU B 176     -49.768  13.453-175.372  1.00  0.54           C  
ATOM   4253  OE1 GLU B 176     -50.496  13.165-176.352  1.00  0.54           O  
ATOM   4254  OE2 GLU B 176     -48.854  12.707-174.926  1.00  0.54           O  
ATOM   4255  N   TYR B 177     -53.263  18.411-174.704  1.00  0.59           N  
ATOM   4256  CA  TYR B 177     -54.107  19.342-175.457  1.00  0.59           C  
ATOM   4257  C   TYR B 177     -54.072  20.784-174.968  1.00  0.59           C  
ATOM   4258  O   TYR B 177     -54.753  21.657-175.503  1.00  0.59           O  
ATOM   4259  CB  TYR B 177     -55.593  18.897-175.380  1.00  0.59           C  
ATOM   4260  CG  TYR B 177     -55.751  17.585-176.079  1.00  0.59           C  
ATOM   4261  CD1 TYR B 177     -55.825  16.390-175.350  1.00  0.59           C  
ATOM   4262  CD2 TYR B 177     -55.765  17.533-177.481  1.00  0.59           C  
ATOM   4263  CE1 TYR B 177     -55.898  15.155-176.009  1.00  0.59           C  
ATOM   4264  CE2 TYR B 177     -55.852  16.301-178.144  1.00  0.59           C  
ATOM   4265  CZ  TYR B 177     -55.928  15.115-177.405  1.00  0.59           C  
ATOM   4266  OH  TYR B 177     -56.003  13.883-178.078  1.00  0.59           O  
ATOM   4267  N   TRP B 178     -53.265  21.096-173.939  1.00  0.60           N  
ATOM   4268  CA  TRP B 178     -53.087  22.466-173.488  1.00  0.60           C  
ATOM   4269  C   TRP B 178     -52.085  23.227-174.345  1.00  0.60           C  
ATOM   4270  O   TRP B 178     -52.397  24.267-174.913  1.00  0.60           O  
ATOM   4271  CB  TRP B 178     -52.668  22.491-171.994  1.00  0.60           C  
ATOM   4272  CG  TRP B 178     -53.789  22.213-171.012  1.00  0.60           C  
ATOM   4273  CD1 TRP B 178     -55.115  21.965-171.237  1.00  0.60           C  
ATOM   4274  CD2 TRP B 178     -53.619  22.266-169.589  1.00  0.60           C  
ATOM   4275  NE1 TRP B 178     -55.784  21.874-170.039  1.00  0.60           N  
ATOM   4276  CE2 TRP B 178     -54.898  22.063-169.017  1.00  0.60           C  
ATOM   4277  CE3 TRP B 178     -52.500  22.465-168.789  1.00  0.60           C  
ATOM   4278  CZ2 TRP B 178     -55.063  22.034-167.645  1.00  0.60           C  
ATOM   4279  CZ3 TRP B 178     -52.662  22.361-167.403  1.00  0.60           C  
ATOM   4280  CH2 TRP B 178     -53.920  22.105-166.845  1.00  0.60           C  
ATOM   4281  N   LYS B 179     -50.856  22.707-174.545  1.00  0.50           N  
ATOM   4282  CA  LYS B 179     -49.795  23.487-175.175  1.00  0.50           C  
ATOM   4283  C   LYS B 179     -49.987  23.705-176.671  1.00  0.50           C  
ATOM   4284  O   LYS B 179     -49.418  24.624-177.250  1.00  0.50           O  
ATOM   4285  CB  LYS B 179     -48.419  22.811-174.972  1.00  0.50           C  
ATOM   4286  CG  LYS B 179     -47.940  22.777-173.512  1.00  0.50           C  
ATOM   4287  CD  LYS B 179     -46.589  22.048-173.398  1.00  0.50           C  
ATOM   4288  CE  LYS B 179     -46.041  21.986-171.966  1.00  0.50           C  
ATOM   4289  NZ  LYS B 179     -44.778  21.211-171.916  1.00  0.50           N  
ATOM   4290  N   GLU B 180     -50.824  22.876-177.322  1.00  0.43           N  
ATOM   4291  CA  GLU B 180     -51.241  23.034-178.704  1.00  0.43           C  
ATOM   4292  C   GLU B 180     -52.010  24.308-178.963  1.00  0.43           C  
ATOM   4293  O   GLU B 180     -51.948  24.918-180.028  1.00  0.43           O  
ATOM   4294  CB  GLU B 180     -52.220  21.907-179.082  1.00  0.43           C  
ATOM   4295  CG  GLU B 180     -51.577  20.515-179.188  1.00  0.43           C  
ATOM   4296  CD  GLU B 180     -52.612  19.501-179.667  1.00  0.43           C  
ATOM   4297  OE1 GLU B 180     -53.829  19.737-179.433  1.00  0.43           O  
ATOM   4298  OE2 GLU B 180     -52.193  18.504-180.303  1.00  0.43           O  
ATOM   4299  N   ARG B 181     -52.836  24.684-177.984  1.00  0.43           N  
ATOM   4300  CA  ARG B 181     -53.850  25.679-178.149  1.00  0.43           C  
ATOM   4301  C   ARG B 181     -53.492  26.970-177.457  1.00  0.43           C  
ATOM   4302  O   ARG B 181     -54.077  28.016-177.734  1.00  0.43           O  
ATOM   4303  CB  ARG B 181     -55.091  25.105-177.457  1.00  0.43           C  
ATOM   4304  CG  ARG B 181     -55.644  23.792-178.049  1.00  0.43           C  
ATOM   4305  CD  ARG B 181     -56.086  23.845-179.507  1.00  0.43           C  
ATOM   4306  NE  ARG B 181     -56.965  25.047-179.643  1.00  0.43           N  
ATOM   4307  CZ  ARG B 181     -57.295  25.609-180.807  1.00  0.43           C  
ATOM   4308  NH1 ARG B 181     -57.976  26.746-180.788  1.00  0.43           N  
ATOM   4309  NH2 ARG B 181     -56.908  25.079-181.960  1.00  0.43           N  
ATOM   4310  N   ILE B 182     -52.498  26.937-176.554  1.00  0.45           N  
ATOM   4311  CA  ILE B 182     -52.131  28.113-175.816  1.00  0.45           C  
ATOM   4312  C   ILE B 182     -50.661  28.105-175.426  1.00  0.45           C  
ATOM   4313  O   ILE B 182     -50.038  27.076-175.173  1.00  0.45           O  
ATOM   4314  CB  ILE B 182     -53.031  28.298-174.604  1.00  0.45           C  
ATOM   4315  CG1 ILE B 182     -52.725  29.587-173.830  1.00  0.45           C  
ATOM   4316  CG2 ILE B 182     -53.047  27.033-173.726  1.00  0.45           C  
ATOM   4317  CD1 ILE B 182     -53.140  30.820-174.634  1.00  0.45           C  
ATOM   4318  N   SER B 183     -50.058  29.309-175.383  1.00  0.50           N  
ATOM   4319  CA  SER B 183     -48.678  29.536-175.010  1.00  0.50           C  
ATOM   4320  C   SER B 183     -48.462  29.449-173.507  1.00  0.50           C  
ATOM   4321  O   SER B 183     -49.078  30.186-172.748  1.00  0.50           O  
ATOM   4322  CB  SER B 183     -48.240  30.951-175.462  1.00  0.50           C  
ATOM   4323  OG  SER B 183     -46.823  31.121-175.397  1.00  0.50           O  
ATOM   4324  N   VAL B 184     -47.563  28.552-173.049  1.00  0.61           N  
ATOM   4325  CA  VAL B 184     -47.113  28.450-171.655  1.00  0.61           C  
ATOM   4326  C   VAL B 184     -48.208  28.359-170.565  1.00  0.61           C  
ATOM   4327  O   VAL B 184     -48.313  29.264-169.736  1.00  0.61           O  
ATOM   4328  CB  VAL B 184     -46.059  29.508-171.301  1.00  0.61           C  
ATOM   4329  CG1 VAL B 184     -45.295  29.119-170.014  1.00  0.61           C  
ATOM   4330  CG2 VAL B 184     -45.050  29.667-172.459  1.00  0.61           C  
ATOM   4331  N   PRO B 185     -49.053  27.324-170.490  1.00  0.71           N  
ATOM   4332  CA  PRO B 185     -50.178  27.296-169.551  1.00  0.71           C  
ATOM   4333  C   PRO B 185     -49.755  27.256-168.106  1.00  0.71           C  
ATOM   4334  O   PRO B 185     -48.758  26.603-167.785  1.00  0.71           O  
ATOM   4335  CB  PRO B 185     -50.951  26.015-169.900  1.00  0.71           C  
ATOM   4336  CG  PRO B 185     -50.600  25.848-171.371  1.00  0.71           C  
ATOM   4337  CD  PRO B 185     -49.130  26.223-171.444  1.00  0.71           C  
ATOM   4338  N   VAL B 186     -50.519  27.922-167.228  1.00  0.73           N  
ATOM   4339  CA  VAL B 186     -50.343  27.818-165.801  1.00  0.73           C  
ATOM   4340  C   VAL B 186     -51.645  27.402-165.173  1.00  0.73           C  
ATOM   4341  O   VAL B 186     -52.724  27.533-165.752  1.00  0.73           O  
ATOM   4342  CB  VAL B 186     -49.787  29.074-165.120  1.00  0.73           C  
ATOM   4343  CG1 VAL B 186     -48.498  29.540-165.823  1.00  0.73           C  
ATOM   4344  CG2 VAL B 186     -50.801  30.227-165.138  1.00  0.73           C  
ATOM   4345  N   ILE B 187     -51.593  26.844-163.954  1.00  0.75           N  
ATOM   4346  CA  ILE B 187     -52.790  26.325-163.330  1.00  0.75           C  
ATOM   4347  C   ILE B 187     -52.790  26.623-161.846  1.00  0.75           C  
ATOM   4348  O   ILE B 187     -51.763  26.628-161.176  1.00  0.75           O  
ATOM   4349  CB  ILE B 187     -53.047  24.844-163.654  1.00  0.75           C  
ATOM   4350  CG1 ILE B 187     -54.283  24.264-162.918  1.00  0.75           C  
ATOM   4351  CG2 ILE B 187     -51.770  24.013-163.425  1.00  0.75           C  
ATOM   4352  CD1 ILE B 187     -54.850  23.030-163.607  1.00  0.75           C  
ATOM   4353  N   ILE B 188     -53.976  26.918-161.288  1.00  0.77           N  
ATOM   4354  CA  ILE B 188     -54.208  27.057-159.867  1.00  0.77           C  
ATOM   4355  C   ILE B 188     -55.269  26.045-159.456  1.00  0.77           C  
ATOM   4356  O   ILE B 188     -56.292  25.878-160.118  1.00  0.77           O  
ATOM   4357  CB  ILE B 188     -54.572  28.491-159.480  1.00  0.77           C  
ATOM   4358  CG1 ILE B 188     -54.699  28.655-157.948  1.00  0.77           C  
ATOM   4359  CG2 ILE B 188     -55.827  28.980-160.235  1.00  0.77           C  
ATOM   4360  CD1 ILE B 188     -54.760  30.118-157.497  1.00  0.77           C  
ATOM   4361  N   SER B 189     -55.041  25.284-158.370  1.00  0.77           N  
ATOM   4362  CA  SER B 189     -56.015  24.323-157.863  1.00  0.77           C  
ATOM   4363  C   SER B 189     -56.725  24.867-156.646  1.00  0.77           C  
ATOM   4364  O   SER B 189     -56.161  25.609-155.847  1.00  0.77           O  
ATOM   4365  CB  SER B 189     -55.379  22.956-157.507  1.00  0.77           C  
ATOM   4366  OG  SER B 189     -56.365  21.968-157.192  1.00  0.77           O  
ATOM   4367  N   LEU B 190     -58.017  24.544-156.510  1.00  0.76           N  
ATOM   4368  CA  LEU B 190     -58.859  24.916-155.393  1.00  0.76           C  
ATOM   4369  C   LEU B 190     -59.395  23.639-154.740  1.00  0.76           C  
ATOM   4370  O   LEU B 190     -60.278  23.673-153.881  1.00  0.76           O  
ATOM   4371  CB  LEU B 190     -60.048  25.771-155.911  1.00  0.76           C  
ATOM   4372  CG  LEU B 190     -59.728  27.244-156.271  1.00  0.76           C  
ATOM   4373  CD1 LEU B 190     -58.703  27.447-157.399  1.00  0.76           C  
ATOM   4374  CD2 LEU B 190     -61.011  27.965-156.683  1.00  0.76           C  
ATOM   4375  N   ALA B 191     -58.868  22.463-155.150  1.00  0.75           N  
ATOM   4376  CA  ALA B 191     -59.341  21.162-154.719  1.00  0.75           C  
ATOM   4377  C   ALA B 191     -58.826  20.741-153.344  1.00  0.75           C  
ATOM   4378  O   ALA B 191     -57.629  20.699-153.074  1.00  0.75           O  
ATOM   4379  CB  ALA B 191     -58.971  20.085-155.757  1.00  0.75           C  
ATOM   4380  N   LYS B 192     -59.747  20.406-152.423  1.00  0.70           N  
ATOM   4381  CA  LYS B 192     -59.425  20.146-151.035  1.00  0.70           C  
ATOM   4382  C   LYS B 192     -59.447  18.652-150.713  1.00  0.70           C  
ATOM   4383  O   LYS B 192     -60.497  18.070-150.445  1.00  0.70           O  
ATOM   4384  CB  LYS B 192     -60.439  20.939-150.163  1.00  0.70           C  
ATOM   4385  CG  LYS B 192     -60.092  22.440-150.162  1.00  0.70           C  
ATOM   4386  CD  LYS B 192     -61.025  23.379-149.372  1.00  0.70           C  
ATOM   4387  CE  LYS B 192     -60.408  24.787-149.222  1.00  0.70           C  
ATOM   4388  NZ  LYS B 192     -61.262  25.723-148.453  1.00  0.70           N  
ATOM   4389  N   GLY B 193     -58.258  18.004-150.695  1.00  0.75           N  
ATOM   4390  CA  GLY B 193     -58.112  16.568-150.473  1.00  0.75           C  
ATOM   4391  C   GLY B 193     -56.661  16.177-150.555  1.00  0.75           C  
ATOM   4392  O   GLY B 193     -55.785  17.031-150.483  1.00  0.75           O  
ATOM   4393  N   ILE B 194     -56.355  14.874-150.711  1.00  0.68           N  
ATOM   4394  CA  ILE B 194     -54.987  14.417-150.879  1.00  0.68           C  
ATOM   4395  C   ILE B 194     -55.022  13.099-151.628  1.00  0.68           C  
ATOM   4396  O   ILE B 194     -56.020  12.389-151.532  1.00  0.68           O  
ATOM   4397  CB  ILE B 194     -54.227  14.293-149.553  1.00  0.68           C  
ATOM   4398  CG1 ILE B 194     -52.697  14.191-149.750  1.00  0.68           C  
ATOM   4399  CG2 ILE B 194     -54.771  13.109-148.725  1.00  0.68           C  
ATOM   4400  CD1 ILE B 194     -51.919  14.548-148.479  1.00  0.68           C  
ATOM   4401  N   GLU B 195     -53.947  12.749-152.369  1.00  0.60           N  
ATOM   4402  CA  GLU B 195     -53.762  11.440-152.974  1.00  0.60           C  
ATOM   4403  C   GLU B 195     -52.591  10.739-152.297  1.00  0.60           C  
ATOM   4404  O   GLU B 195     -51.761  11.350-151.617  1.00  0.60           O  
ATOM   4405  CB  GLU B 195     -53.446  11.515-154.494  1.00  0.60           C  
ATOM   4406  CG  GLU B 195     -54.606  12.053-155.369  1.00  0.60           C  
ATOM   4407  CD  GLU B 195     -55.802  11.104-155.471  1.00  0.60           C  
ATOM   4408  OE1 GLU B 195     -55.735   9.972-154.929  1.00  0.60           O  
ATOM   4409  OE2 GLU B 195     -56.789  11.514-156.135  1.00  0.60           O  
ATOM   4410  N   ALA B 196     -52.475   9.413-152.469  1.00  0.51           N  
ATOM   4411  CA  ALA B 196     -51.306   8.674-152.053  1.00  0.51           C  
ATOM   4412  C   ALA B 196     -50.435   8.374-153.260  1.00  0.51           C  
ATOM   4413  O   ALA B 196     -50.893   8.271-154.396  1.00  0.51           O  
ATOM   4414  CB  ALA B 196     -51.715   7.379-151.323  1.00  0.51           C  
ATOM   4415  N   SER B 197     -49.111   8.254-153.043  1.00  0.49           N  
ATOM   4416  CA  SER B 197     -48.194   7.741-154.051  1.00  0.49           C  
ATOM   4417  C   SER B 197     -48.463   6.271-154.303  1.00  0.49           C  
ATOM   4418  O   SER B 197     -48.977   5.555-153.449  1.00  0.49           O  
ATOM   4419  CB  SER B 197     -46.693   7.974-153.708  1.00  0.49           C  
ATOM   4420  OG  SER B 197     -45.847   7.878-154.857  1.00  0.49           O  
ATOM   4421  N   LEU B 198     -48.126   5.767-155.496  1.00  0.43           N  
ATOM   4422  CA  LEU B 198     -48.051   4.338-155.718  1.00  0.43           C  
ATOM   4423  C   LEU B 198     -46.721   3.841-155.160  1.00  0.43           C  
ATOM   4424  O   LEU B 198     -45.800   4.654-155.074  1.00  0.43           O  
ATOM   4425  CB  LEU B 198     -48.163   4.011-157.226  1.00  0.43           C  
ATOM   4426  CG  LEU B 198     -49.442   4.553-157.904  1.00  0.43           C  
ATOM   4427  CD1 LEU B 198     -49.386   4.309-159.419  1.00  0.43           C  
ATOM   4428  CD2 LEU B 198     -50.721   3.935-157.317  1.00  0.43           C  
ATOM   4429  N   ASP B 199     -46.668   2.546-154.745  1.00  0.37           N  
ATOM   4430  CA  ASP B 199     -45.527   1.739-154.291  1.00  0.37           C  
ATOM   4431  C   ASP B 199     -45.859   0.955-153.010  1.00  0.37           C  
ATOM   4432  O   ASP B 199     -46.923   1.163-152.427  1.00  0.37           O  
ATOM   4433  CB  ASP B 199     -44.138   2.454-154.178  1.00  0.37           C  
ATOM   4434  CG  ASP B 199     -43.472   2.565-155.543  1.00  0.37           C  
ATOM   4435  OD1 ASP B 199     -43.828   1.759-156.441  1.00  0.37           O  
ATOM   4436  OD2 ASP B 199     -42.539   3.397-155.660  1.00  0.37           O  
ATOM   4437  N   PRO B 200     -45.034   0.004-152.531  1.00  0.38           N  
ATOM   4438  CA  PRO B 200     -45.177  -0.571-151.190  1.00  0.38           C  
ATOM   4439  C   PRO B 200     -44.520   0.287-150.116  1.00  0.38           C  
ATOM   4440  O   PRO B 200     -44.721  -0.000-148.939  1.00  0.38           O  
ATOM   4441  CB  PRO B 200     -44.483  -1.938-151.304  1.00  0.38           C  
ATOM   4442  CG  PRO B 200     -43.418  -1.715-152.378  1.00  0.38           C  
ATOM   4443  CD  PRO B 200     -44.132  -0.798-153.370  1.00  0.38           C  
ATOM   4444  N   ILE B 201     -43.756   1.342-150.471  1.00  0.37           N  
ATOM   4445  CA  ILE B 201     -43.249   2.335-149.521  1.00  0.37           C  
ATOM   4446  C   ILE B 201     -43.702   3.763-149.882  1.00  0.37           C  
ATOM   4447  O   ILE B 201     -42.866   4.665-149.947  1.00  0.37           O  
ATOM   4448  CB  ILE B 201     -41.717   2.299-149.419  1.00  0.37           C  
ATOM   4449  CG1 ILE B 201     -41.024   2.331-150.807  1.00  0.37           C  
ATOM   4450  CG2 ILE B 201     -41.316   1.050-148.603  1.00  0.37           C  
ATOM   4451  CD1 ILE B 201     -39.515   2.592-150.718  1.00  0.37           C  
ATOM   4452  N   PRO B 202     -44.963   4.082-150.166  1.00  0.40           N  
ATOM   4453  CA  PRO B 202     -45.301   5.372-150.732  1.00  0.40           C  
ATOM   4454  C   PRO B 202     -45.585   6.414-149.659  1.00  0.40           C  
ATOM   4455  O   PRO B 202     -45.624   6.120-148.468  1.00  0.40           O  
ATOM   4456  CB  PRO B 202     -46.568   5.022-151.509  1.00  0.40           C  
ATOM   4457  CG  PRO B 202     -47.295   4.016-150.625  1.00  0.40           C  
ATOM   4458  CD  PRO B 202     -46.162   3.271-149.926  1.00  0.40           C  
ATOM   4459  N   ARG B 203     -45.781   7.672-150.090  1.00  0.45           N  
ATOM   4460  CA  ARG B 203     -46.019   8.810-149.231  1.00  0.45           C  
ATOM   4461  C   ARG B 203     -47.173   9.623-149.779  1.00  0.45           C  
ATOM   4462  O   ARG B 203     -47.819   9.256-150.757  1.00  0.45           O  
ATOM   4463  CB  ARG B 203     -44.806   9.766-149.199  1.00  0.45           C  
ATOM   4464  CG  ARG B 203     -43.557   9.206-148.513  1.00  0.45           C  
ATOM   4465  CD  ARG B 203     -42.478  10.288-148.402  1.00  0.45           C  
ATOM   4466  NE  ARG B 203     -41.952  10.544-149.782  1.00  0.45           N  
ATOM   4467  CZ  ARG B 203     -41.057   9.736-150.367  1.00  0.45           C  
ATOM   4468  NH1 ARG B 203     -40.705   9.988-151.631  1.00  0.45           N  
ATOM   4469  NH2 ARG B 203     -40.519   8.694-149.742  1.00  0.45           N  
ATOM   4470  N   ILE B 204     -47.428  10.787-149.145  1.00  0.53           N  
ATOM   4471  CA  ILE B 204     -48.310  11.842-149.605  1.00  0.53           C  
ATOM   4472  C   ILE B 204     -48.029  12.309-151.029  1.00  0.53           C  
ATOM   4473  O   ILE B 204     -46.886  12.550-151.416  1.00  0.53           O  
ATOM   4474  CB  ILE B 204     -48.258  13.055-148.662  1.00  0.53           C  
ATOM   4475  CG1 ILE B 204     -46.844  13.669-148.465  1.00  0.53           C  
ATOM   4476  CG2 ILE B 204     -48.880  12.626-147.320  1.00  0.53           C  
ATOM   4477  CD1 ILE B 204     -46.868  14.987-147.675  1.00  0.53           C  
ATOM   4478  N   ILE B 205     -49.087  12.462-151.844  1.00  0.61           N  
ATOM   4479  CA  ILE B 205     -49.006  13.132-153.128  1.00  0.61           C  
ATOM   4480  C   ILE B 205     -50.069  14.187-153.096  1.00  0.61           C  
ATOM   4481  O   ILE B 205     -51.259  13.926-152.925  1.00  0.61           O  
ATOM   4482  CB  ILE B 205     -49.216  12.195-154.310  1.00  0.61           C  
ATOM   4483  CG1 ILE B 205     -48.015  11.236-154.437  1.00  0.61           C  
ATOM   4484  CG2 ILE B 205     -49.450  12.939-155.644  1.00  0.61           C  
ATOM   4485  CD1 ILE B 205     -46.657  11.868-154.782  1.00  0.61           C  
ATOM   4486  N   THR B 206     -49.671  15.460-153.216  1.00  0.73           N  
ATOM   4487  CA  THR B 206     -50.643  16.528-153.275  1.00  0.73           C  
ATOM   4488  C   THR B 206     -51.469  16.481-154.564  1.00  0.73           C  
ATOM   4489  O   THR B 206     -50.930  16.094-155.608  1.00  0.73           O  
ATOM   4490  CB  THR B 206     -50.051  17.908-153.094  1.00  0.73           C  
ATOM   4491  OG1 THR B 206     -49.026  18.202-154.029  1.00  0.73           O  
ATOM   4492  CG2 THR B 206     -49.449  18.057-151.688  1.00  0.73           C  
ATOM   4493  N   PRO B 207     -52.754  16.839-154.597  1.00  0.76           N  
ATOM   4494  CA  PRO B 207     -53.527  16.902-155.827  1.00  0.76           C  
ATOM   4495  C   PRO B 207     -52.926  17.858-156.830  1.00  0.76           C  
ATOM   4496  O   PRO B 207     -52.917  17.522-158.006  1.00  0.76           O  
ATOM   4497  CB  PRO B 207     -54.940  17.297-155.380  1.00  0.76           C  
ATOM   4498  CG  PRO B 207     -55.029  16.691-153.979  1.00  0.76           C  
ATOM   4499  CD  PRO B 207     -53.622  16.929-153.427  1.00  0.76           C  
ATOM   4500  N   THR B 208     -52.353  19.005-156.400  1.00  0.75           N  
ATOM   4501  CA  THR B 208     -51.585  19.923-157.254  1.00  0.75           C  
ATOM   4502  C   THR B 208     -50.463  19.249-158.009  1.00  0.75           C  
ATOM   4503  O   THR B 208     -50.314  19.455-159.210  1.00  0.75           O  
ATOM   4504  CB  THR B 208     -50.928  21.103-156.528  1.00  0.75           C  
ATOM   4505  OG1 THR B 208     -50.057  20.716-155.476  1.00  0.75           O  
ATOM   4506  CG2 THR B 208     -51.996  22.091-156.038  1.00  0.75           C  
ATOM   4507  N   GLN B 209     -49.672  18.399-157.334  1.00  0.70           N  
ATOM   4508  CA  GLN B 209     -48.594  17.618-157.911  1.00  0.70           C  
ATOM   4509  C   GLN B 209     -49.071  16.577-158.914  1.00  0.70           C  
ATOM   4510  O   GLN B 209     -48.455  16.334-159.949  1.00  0.70           O  
ATOM   4511  CB  GLN B 209     -47.779  16.932-156.791  1.00  0.70           C  
ATOM   4512  CG  GLN B 209     -46.431  16.321-157.249  1.00  0.70           C  
ATOM   4513  CD  GLN B 209     -45.457  17.355-157.821  1.00  0.70           C  
ATOM   4514  OE1 GLN B 209     -44.852  17.156-158.872  1.00  0.70           O  
ATOM   4515  NE2 GLN B 209     -45.277  18.489-157.106  1.00  0.70           N  
ATOM   4516  N   MET B 210     -50.215  15.924-158.632  1.00  0.73           N  
ATOM   4517  CA  MET B 210     -50.878  15.063-159.596  1.00  0.73           C  
ATOM   4518  C   MET B 210     -51.398  15.809-160.825  1.00  0.73           C  
ATOM   4519  O   MET B 210     -51.257  15.345-161.956  1.00  0.73           O  
ATOM   4520  CB  MET B 210     -52.045  14.301-158.932  1.00  0.73           C  
ATOM   4521  CG  MET B 210     -52.719  13.285-159.878  1.00  0.73           C  
ATOM   4522  SD  MET B 210     -54.130  12.404-159.158  1.00  0.73           S  
ATOM   4523  CE  MET B 210     -55.325  13.773-159.129  1.00  0.73           C  
ATOM   4524  N   ILE B 211     -51.999  17.008-160.635  1.00  0.74           N  
ATOM   4525  CA  ILE B 211     -52.413  17.890-161.722  1.00  0.74           C  
ATOM   4526  C   ILE B 211     -51.243  18.307-162.585  1.00  0.74           C  
ATOM   4527  O   ILE B 211     -51.283  18.229-163.809  1.00  0.74           O  
ATOM   4528  CB  ILE B 211     -53.048  19.198-161.216  1.00  0.74           C  
ATOM   4529  CG1 ILE B 211     -54.329  18.934-160.410  1.00  0.74           C  
ATOM   4530  CG2 ILE B 211     -53.464  20.052-162.427  1.00  0.74           C  
ATOM   4531  CD1 ILE B 211     -54.935  20.118-159.653  1.00  0.74           C  
ATOM   4532  N   SER B 212     -50.164  18.774-161.937  1.00  0.73           N  
ATOM   4533  CA  SER B 212     -49.024  19.366-162.596  1.00  0.73           C  
ATOM   4534  C   SER B 212     -48.247  18.348-163.411  1.00  0.73           C  
ATOM   4535  O   SER B 212     -48.032  18.528-164.611  1.00  0.73           O  
ATOM   4536  CB  SER B 212     -48.158  20.139-161.555  1.00  0.73           C  
ATOM   4537  OG  SER B 212     -47.417  19.289-160.680  1.00  0.73           O  
ATOM   4538  N   SER B 213     -47.906  17.187-162.811  1.00  0.71           N  
ATOM   4539  CA  SER B 213     -47.112  16.154-163.464  1.00  0.71           C  
ATOM   4540  C   SER B 213     -47.783  15.537-164.680  1.00  0.71           C  
ATOM   4541  O   SER B 213     -47.153  15.343-165.717  1.00  0.71           O  
ATOM   4542  CB  SER B 213     -46.620  15.042-162.490  1.00  0.71           C  
ATOM   4543  OG  SER B 213     -47.670  14.214-161.980  1.00  0.71           O  
ATOM   4544  N   ALA B 214     -49.101  15.261-164.594  1.00  0.76           N  
ATOM   4545  CA  ALA B 214     -49.901  14.747-165.686  1.00  0.76           C  
ATOM   4546  C   ALA B 214     -50.047  15.703-166.869  1.00  0.76           C  
ATOM   4547  O   ALA B 214     -50.045  15.282-168.021  1.00  0.76           O  
ATOM   4548  CB  ALA B 214     -51.298  14.332-165.177  1.00  0.76           C  
ATOM   4549  N   THR B 215     -50.180  17.025-166.626  1.00  0.68           N  
ATOM   4550  CA  THR B 215     -50.450  17.988-167.697  1.00  0.68           C  
ATOM   4551  C   THR B 215     -49.190  18.643-168.228  1.00  0.68           C  
ATOM   4552  O   THR B 215     -49.217  19.400-169.200  1.00  0.68           O  
ATOM   4553  CB  THR B 215     -51.420  19.087-167.279  1.00  0.68           C  
ATOM   4554  OG1 THR B 215     -50.919  19.904-166.231  1.00  0.68           O  
ATOM   4555  CG2 THR B 215     -52.699  18.431-166.748  1.00  0.68           C  
ATOM   4556  N   GLY B 216     -48.026  18.324-167.626  1.00  0.68           N  
ATOM   4557  CA  GLY B 216     -46.724  18.802-168.078  1.00  0.68           C  
ATOM   4558  C   GLY B 216     -46.379  20.177-167.584  1.00  0.68           C  
ATOM   4559  O   GLY B 216     -45.582  20.897-168.192  1.00  0.68           O  
ATOM   4560  N   VAL B 217     -46.997  20.547-166.460  1.00  0.62           N  
ATOM   4561  CA  VAL B 217     -46.825  21.771-165.720  1.00  0.62           C  
ATOM   4562  C   VAL B 217     -45.898  21.443-164.540  1.00  0.62           C  
ATOM   4563  O   VAL B 217     -46.133  20.438-163.883  1.00  0.62           O  
ATOM   4564  CB  VAL B 217     -48.203  22.250-165.263  1.00  0.62           C  
ATOM   4565  CG1 VAL B 217     -48.075  23.290-164.146  1.00  0.62           C  
ATOM   4566  CG2 VAL B 217     -48.923  22.880-166.473  1.00  0.62           C  
ATOM   4567  N   PRO B 218     -44.825  22.134-164.173  1.00  0.57           N  
ATOM   4568  CA  PRO B 218     -44.033  21.722-163.006  1.00  0.57           C  
ATOM   4569  C   PRO B 218     -44.598  22.277-161.703  1.00  0.57           C  
ATOM   4570  O   PRO B 218     -45.464  23.150-161.731  1.00  0.57           O  
ATOM   4571  CB  PRO B 218     -42.646  22.319-163.307  1.00  0.57           C  
ATOM   4572  CG  PRO B 218     -42.939  23.534-164.190  1.00  0.57           C  
ATOM   4573  CD  PRO B 218     -44.091  23.032-165.060  1.00  0.57           C  
ATOM   4574  N   THR B 219     -44.079  21.807-160.540  1.00  0.51           N  
ATOM   4575  CA  THR B 219     -44.415  22.190-159.155  1.00  0.51           C  
ATOM   4576  C   THR B 219     -44.525  23.675-158.905  1.00  0.51           C  
ATOM   4577  O   THR B 219     -45.378  24.142-158.161  1.00  0.51           O  
ATOM   4578  CB  THR B 219     -43.368  21.683-158.163  1.00  0.51           C  
ATOM   4579  OG1 THR B 219     -43.232  20.280-158.308  1.00  0.51           O  
ATOM   4580  CG2 THR B 219     -43.774  21.934-156.701  1.00  0.51           C  
ATOM   4581  N   GLU B 220     -43.638  24.464-159.518  1.00  0.46           N  
ATOM   4582  CA  GLU B 220     -43.634  25.900-159.387  1.00  0.46           C  
ATOM   4583  C   GLU B 220     -44.643  26.644-160.250  1.00  0.46           C  
ATOM   4584  O   GLU B 220     -45.038  27.772-159.961  1.00  0.46           O  
ATOM   4585  CB  GLU B 220     -42.224  26.356-159.782  1.00  0.46           C  
ATOM   4586  CG  GLU B 220     -41.157  25.838-158.798  1.00  0.46           C  
ATOM   4587  CD  GLU B 220     -39.780  26.368-159.169  1.00  0.46           C  
ATOM   4588  OE1 GLU B 220     -39.639  26.881-160.307  1.00  0.46           O  
ATOM   4589  OE2 GLU B 220     -38.881  26.260-158.303  1.00  0.46           O  
ATOM   4590  N   ASN B 221     -45.072  26.035-161.365  1.00  0.67           N  
ATOM   4591  CA  ASN B 221     -46.040  26.610-162.273  1.00  0.67           C  
ATOM   4592  C   ASN B 221     -47.466  26.325-161.773  1.00  0.67           C  
ATOM   4593  O   ASN B 221     -48.357  27.154-161.928  1.00  0.67           O  
ATOM   4594  CB  ASN B 221     -45.649  26.080-163.691  1.00  0.67           C  
ATOM   4595  CG  ASN B 221     -46.618  26.406-164.821  1.00  0.67           C  
ATOM   4596  OD1 ASN B 221     -47.821  26.439-164.598  1.00  0.67           O  
ATOM   4597  ND2 ASN B 221     -46.151  26.543-166.081  1.00  0.67           N  
ATOM   4598  N   ILE B 222     -47.720  25.170-161.123  1.00  0.71           N  
ATOM   4599  CA  ILE B 222     -48.950  24.954-160.367  1.00  0.71           C  
ATOM   4600  C   ILE B 222     -49.029  25.816-159.098  1.00  0.71           C  
ATOM   4601  O   ILE B 222     -48.056  26.014-158.373  1.00  0.71           O  
ATOM   4602  CB  ILE B 222     -49.198  23.469-160.094  1.00  0.71           C  
ATOM   4603  CG1 ILE B 222     -50.473  23.116-159.303  1.00  0.71           C  
ATOM   4604  CG2 ILE B 222     -48.013  22.865-159.318  1.00  0.71           C  
ATOM   4605  CD1 ILE B 222     -51.828  23.384-159.947  1.00  0.71           C  
ATOM   4606  N   LEU B 223     -50.221  26.365-158.805  1.00  0.72           N  
ATOM   4607  CA  LEU B 223     -50.496  27.138-157.611  1.00  0.72           C  
ATOM   4608  C   LEU B 223     -51.710  26.561-156.900  1.00  0.72           C  
ATOM   4609  O   LEU B 223     -52.395  25.666-157.396  1.00  0.72           O  
ATOM   4610  CB  LEU B 223     -50.719  28.641-157.917  1.00  0.72           C  
ATOM   4611  CG  LEU B 223     -49.422  29.399-158.258  1.00  0.72           C  
ATOM   4612  CD1 LEU B 223     -49.144  29.422-159.760  1.00  0.72           C  
ATOM   4613  CD2 LEU B 223     -49.541  30.835-157.756  1.00  0.72           C  
ATOM   4614  N   TYR B 224     -52.019  27.056-155.688  1.00  0.75           N  
ATOM   4615  CA  TYR B 224     -53.162  26.580-154.933  1.00  0.75           C  
ATOM   4616  C   TYR B 224     -53.852  27.761-154.264  1.00  0.75           C  
ATOM   4617  O   TYR B 224     -53.203  28.706-153.818  1.00  0.75           O  
ATOM   4618  CB  TYR B 224     -52.731  25.496-153.899  1.00  0.75           C  
ATOM   4619  CG  TYR B 224     -53.887  24.942-153.118  1.00  0.75           C  
ATOM   4620  CD1 TYR B 224     -54.800  24.031-153.671  1.00  0.75           C  
ATOM   4621  CD2 TYR B 224     -54.095  25.403-151.814  1.00  0.75           C  
ATOM   4622  CE1 TYR B 224     -55.945  23.647-152.955  1.00  0.75           C  
ATOM   4623  CE2 TYR B 224     -55.228  25.018-151.093  1.00  0.75           C  
ATOM   4624  CZ  TYR B 224     -56.156  24.153-151.669  1.00  0.75           C  
ATOM   4625  OH  TYR B 224     -57.274  23.810-150.897  1.00  0.75           O  
ATOM   4626  N   LEU B 225     -55.201  27.727-154.193  1.00  0.76           N  
ATOM   4627  CA  LEU B 225     -55.991  28.664-153.417  1.00  0.76           C  
ATOM   4628  C   LEU B 225     -56.814  27.955-152.370  1.00  0.76           C  
ATOM   4629  O   LEU B 225     -57.490  26.960-152.608  1.00  0.76           O  
ATOM   4630  CB  LEU B 225     -56.964  29.529-154.245  1.00  0.76           C  
ATOM   4631  CG  LEU B 225     -57.688  30.628-153.425  1.00  0.76           C  
ATOM   4632  CD1 LEU B 225     -57.943  31.831-154.308  1.00  0.76           C  
ATOM   4633  CD2 LEU B 225     -59.063  30.237-152.862  1.00  0.76           C  
ATOM   4634  N   GLY B 226     -56.812  28.505-151.147  1.00  0.78           N  
ATOM   4635  CA  GLY B 226     -57.525  27.908-150.039  1.00  0.78           C  
ATOM   4636  C   GLY B 226     -57.682  28.933-148.971  1.00  0.78           C  
ATOM   4637  O   GLY B 226     -56.791  29.737-148.723  1.00  0.78           O  
ATOM   4638  N   GLY B 227     -58.833  28.940-148.303  1.00  0.78           N  
ATOM   4639  CA  GLY B 227     -59.089  29.849-147.216  1.00  0.78           C  
ATOM   4640  C   GLY B 227     -60.492  29.586-146.775  1.00  0.78           C  
ATOM   4641  O   GLY B 227     -61.118  28.671-147.333  1.00  0.78           O  
ATOM   4642  N   PRO B 228     -61.003  30.355-145.818  1.00  0.78           N  
ATOM   4643  CA  PRO B 228     -62.337  30.217-145.264  1.00  0.78           C  
ATOM   4644  C   PRO B 228     -63.371  30.705-146.236  1.00  0.78           C  
ATOM   4645  O   PRO B 228     -63.909  31.800-146.108  1.00  0.78           O  
ATOM   4646  CB  PRO B 228     -62.315  31.117-144.014  1.00  0.78           C  
ATOM   4647  CG  PRO B 228     -61.299  32.199-144.363  1.00  0.78           C  
ATOM   4648  CD  PRO B 228     -60.257  31.409-145.145  1.00  0.78           C  
ATOM   4649  N   ASN B 229     -63.670  29.864-147.224  1.00  0.76           N  
ATOM   4650  CA  ASN B 229     -64.485  30.238-148.341  1.00  0.76           C  
ATOM   4651  C   ASN B 229     -65.674  29.313-148.386  1.00  0.76           C  
ATOM   4652  O   ASN B 229     -65.755  28.401-149.207  1.00  0.76           O  
ATOM   4653  CB  ASN B 229     -63.699  30.164-149.672  1.00  0.76           C  
ATOM   4654  CG  ASN B 229     -62.422  30.986-149.581  1.00  0.76           C  
ATOM   4655  OD1 ASN B 229     -62.368  32.056-148.984  1.00  0.76           O  
ATOM   4656  ND2 ASN B 229     -61.334  30.491-150.211  1.00  0.76           N  
ATOM   4657  N   ILE B 230     -66.656  29.522-147.487  1.00  0.72           N  
ATOM   4658  CA  ILE B 230     -67.984  28.956-147.664  1.00  0.72           C  
ATOM   4659  C   ILE B 230     -68.615  29.603-148.877  1.00  0.72           C  
ATOM   4660  O   ILE B 230     -68.798  30.816-148.928  1.00  0.72           O  
ATOM   4661  CB  ILE B 230     -68.904  29.173-146.471  1.00  0.72           C  
ATOM   4662  CG1 ILE B 230     -68.345  28.535-145.187  1.00  0.72           C  
ATOM   4663  CG2 ILE B 230     -70.332  28.657-146.751  1.00  0.72           C  
ATOM   4664  CD1 ILE B 230     -68.403  27.005-145.103  1.00  0.72           C  
ATOM   4665  N   ALA B 231     -68.955  28.804-149.902  1.00  0.75           N  
ATOM   4666  CA  ALA B 231     -69.408  29.283-151.189  1.00  0.75           C  
ATOM   4667  C   ALA B 231     -70.653  30.172-151.095  1.00  0.75           C  
ATOM   4668  O   ALA B 231     -70.777  31.195-151.771  1.00  0.75           O  
ATOM   4669  CB  ALA B 231     -69.637  28.053-152.090  1.00  0.75           C  
ATOM   4670  N   SER B 232     -71.570  29.839-150.168  1.00  0.68           N  
ATOM   4671  CA  SER B 232     -72.727  30.656-149.855  1.00  0.68           C  
ATOM   4672  C   SER B 232     -72.436  31.953-149.110  1.00  0.68           C  
ATOM   4673  O   SER B 232     -73.246  32.868-149.140  1.00  0.68           O  
ATOM   4674  CB  SER B 232     -73.828  29.894-149.079  1.00  0.68           C  
ATOM   4675  OG  SER B 232     -73.305  29.233-147.930  1.00  0.68           O  
ATOM   4676  N   GLU B 233     -71.281  32.121-148.455  1.00  0.69           N  
ATOM   4677  CA  GLU B 233     -70.919  33.402-147.878  1.00  0.69           C  
ATOM   4678  C   GLU B 233     -70.169  34.240-148.922  1.00  0.69           C  
ATOM   4679  O   GLU B 233     -70.398  35.433-149.108  1.00  0.69           O  
ATOM   4680  CB  GLU B 233     -70.206  33.127-146.530  1.00  0.69           C  
ATOM   4681  CG  GLU B 233     -71.194  32.351-145.600  1.00  0.69           C  
ATOM   4682  CD  GLU B 233     -70.718  31.904-144.224  1.00  0.69           C  
ATOM   4683  OE1 GLU B 233     -69.638  32.311-143.741  1.00  0.69           O  
ATOM   4684  OE2 GLU B 233     -71.506  31.182-143.555  1.00  0.69           O  
ATOM   4685  N   ILE B 234     -69.305  33.611-149.744  1.00  0.71           N  
ATOM   4686  CA  ILE B 234     -68.599  34.291-150.828  1.00  0.71           C  
ATOM   4687  C   ILE B 234     -69.506  34.839-151.950  1.00  0.71           C  
ATOM   4688  O   ILE B 234     -69.308  35.963-152.408  1.00  0.71           O  
ATOM   4689  CB  ILE B 234     -67.501  33.411-151.418  1.00  0.71           C  
ATOM   4690  CG1 ILE B 234     -66.515  32.871-150.352  1.00  0.71           C  
ATOM   4691  CG2 ILE B 234     -66.735  34.166-152.532  1.00  0.71           C  
ATOM   4692  CD1 ILE B 234     -65.668  33.937-149.655  1.00  0.71           C  
ATOM   4693  N   TYR B 235     -70.550  34.098-152.424  1.00  0.67           N  
ATOM   4694  CA  TYR B 235     -71.455  34.597-153.482  1.00  0.67           C  
ATOM   4695  C   TYR B 235     -72.216  35.859-153.095  1.00  0.67           C  
ATOM   4696  O   TYR B 235     -72.482  36.735-153.918  1.00  0.67           O  
ATOM   4697  CB  TYR B 235     -72.448  33.534-154.091  1.00  0.67           C  
ATOM   4698  CG  TYR B 235     -73.824  33.413-153.449  1.00  0.67           C  
ATOM   4699  CD1 TYR B 235     -75.017  33.726-154.124  1.00  0.67           C  
ATOM   4700  CD2 TYR B 235     -73.916  33.025-152.118  1.00  0.67           C  
ATOM   4701  CE1 TYR B 235     -76.266  33.621-153.483  1.00  0.67           C  
ATOM   4702  CE2 TYR B 235     -75.154  32.917-151.468  1.00  0.67           C  
ATOM   4703  CZ  TYR B 235     -76.327  33.214-152.150  1.00  0.67           C  
ATOM   4704  OH  TYR B 235     -77.546  33.179-151.449  1.00  0.67           O  
ATOM   4705  N   ASN B 236     -72.575  35.948-151.803  1.00  0.67           N  
ATOM   4706  CA  ASN B 236     -73.358  36.996-151.203  1.00  0.67           C  
ATOM   4707  C   ASN B 236     -72.507  38.249-150.980  1.00  0.67           C  
ATOM   4708  O   ASN B 236     -73.031  39.342-150.788  1.00  0.67           O  
ATOM   4709  CB  ASN B 236     -73.925  36.390-149.894  1.00  0.67           C  
ATOM   4710  CG  ASN B 236     -75.023  37.256-149.301  1.00  0.67           C  
ATOM   4711  OD1 ASN B 236     -75.911  37.732-150.011  1.00  0.67           O  
ATOM   4712  ND2 ASN B 236     -74.991  37.443-147.967  1.00  0.67           N  
ATOM   4713  N   LYS B 237     -71.164  38.097-151.063  1.00  0.68           N  
ATOM   4714  CA  LYS B 237     -70.169  39.153-150.992  1.00  0.68           C  
ATOM   4715  C   LYS B 237     -69.855  39.548-149.561  1.00  0.68           C  
ATOM   4716  O   LYS B 237     -69.428  40.671-149.305  1.00  0.68           O  
ATOM   4717  CB  LYS B 237     -70.418  40.394-151.903  1.00  0.68           C  
ATOM   4718  CG  LYS B 237     -70.552  40.057-153.398  1.00  0.68           C  
ATOM   4719  CD  LYS B 237     -70.862  41.301-154.253  1.00  0.68           C  
ATOM   4720  CE  LYS B 237     -70.927  40.988-155.757  1.00  0.68           C  
ATOM   4721  NZ  LYS B 237     -71.144  42.211-156.568  1.00  0.68           N  
ATOM   4722  N   GLU B 238     -70.026  38.610-148.605  1.00  0.70           N  
ATOM   4723  CA  GLU B 238     -69.606  38.751-147.222  1.00  0.70           C  
ATOM   4724  C   GLU B 238     -68.095  38.868-147.124  1.00  0.70           C  
ATOM   4725  O   GLU B 238     -67.364  38.297-147.937  1.00  0.70           O  
ATOM   4726  CB  GLU B 238     -70.146  37.583-146.362  1.00  0.70           C  
ATOM   4727  CG  GLU B 238     -71.624  37.289-146.719  1.00  0.70           C  
ATOM   4728  CD  GLU B 238     -72.353  36.326-145.794  1.00  0.70           C  
ATOM   4729  OE1 GLU B 238     -71.857  36.014-144.685  1.00  0.70           O  
ATOM   4730  OE2 GLU B 238     -73.459  35.886-146.215  1.00  0.70           O  
ATOM   4731  N   TYR B 239     -67.568  39.655-146.168  1.00  0.72           N  
ATOM   4732  CA  TYR B 239     -66.147  39.946-146.146  1.00  0.72           C  
ATOM   4733  C   TYR B 239     -65.280  38.734-145.767  1.00  0.72           C  
ATOM   4734  O   TYR B 239     -65.292  38.248-144.639  1.00  0.72           O  
ATOM   4735  CB  TYR B 239     -65.872  41.179-145.242  1.00  0.72           C  
ATOM   4736  CG  TYR B 239     -64.403  41.484-145.174  1.00  0.72           C  
ATOM   4737  CD1 TYR B 239     -63.726  42.102-146.238  1.00  0.72           C  
ATOM   4738  CD2 TYR B 239     -63.668  40.977-144.096  1.00  0.72           C  
ATOM   4739  CE1 TYR B 239     -62.322  42.172-146.236  1.00  0.72           C  
ATOM   4740  CE2 TYR B 239     -62.275  41.038-144.108  1.00  0.72           C  
ATOM   4741  CZ  TYR B 239     -61.594  41.611-145.176  1.00  0.72           C  
ATOM   4742  OH  TYR B 239     -60.185  41.511-145.196  1.00  0.72           O  
ATOM   4743  N   ALA B 240     -64.447  38.242-146.704  1.00  0.76           N  
ATOM   4744  CA  ALA B 240     -63.649  37.066-146.461  1.00  0.76           C  
ATOM   4745  C   ALA B 240     -62.238  37.214-147.002  1.00  0.76           C  
ATOM   4746  O   ALA B 240     -61.890  38.163-147.710  1.00  0.76           O  
ATOM   4747  CB  ALA B 240     -64.346  35.829-147.054  1.00  0.76           C  
ATOM   4748  N   ASN B 241     -61.358  36.258-146.653  1.00  0.77           N  
ATOM   4749  CA  ASN B 241     -60.010  36.229-147.164  1.00  0.77           C  
ATOM   4750  C   ASN B 241     -59.662  34.844-147.658  1.00  0.77           C  
ATOM   4751  O   ASN B 241     -60.312  33.853-147.337  1.00  0.77           O  
ATOM   4752  CB  ASN B 241     -58.942  36.808-146.176  1.00  0.77           C  
ATOM   4753  CG  ASN B 241     -58.702  36.005-144.895  1.00  0.77           C  
ATOM   4754  OD1 ASN B 241     -58.792  34.784-144.806  1.00  0.77           O  
ATOM   4755  ND2 ASN B 241     -58.325  36.736-143.818  1.00  0.77           N  
ATOM   4756  N   ALA B 242     -58.610  34.753-148.473  1.00  0.79           N  
ATOM   4757  CA  ALA B 242     -58.088  33.502-148.930  1.00  0.79           C  
ATOM   4758  C   ALA B 242     -56.588  33.618-149.036  1.00  0.79           C  
ATOM   4759  O   ALA B 242     -56.001  34.701-149.027  1.00  0.79           O  
ATOM   4760  CB  ALA B 242     -58.708  33.091-150.283  1.00  0.79           C  
ATOM   4761  N   ARG B 243     -55.910  32.471-149.113  1.00  0.73           N  
ATOM   4762  CA  ARG B 243     -54.493  32.416-149.341  1.00  0.73           C  
ATOM   4763  C   ARG B 243     -54.317  31.917-150.745  1.00  0.73           C  
ATOM   4764  O   ARG B 243     -55.023  31.001-151.174  1.00  0.73           O  
ATOM   4765  CB  ARG B 243     -53.846  31.437-148.334  1.00  0.73           C  
ATOM   4766  CG  ARG B 243     -52.308  31.350-148.302  1.00  0.73           C  
ATOM   4767  CD  ARG B 243     -51.840  30.356-147.229  1.00  0.73           C  
ATOM   4768  NE  ARG B 243     -50.385  30.110-147.443  1.00  0.73           N  
ATOM   4769  CZ  ARG B 243     -49.693  29.178-146.774  1.00  0.73           C  
ATOM   4770  NH1 ARG B 243     -48.476  28.835-147.192  1.00  0.73           N  
ATOM   4771  NH2 ARG B 243     -50.217  28.505-145.757  1.00  0.73           N  
ATOM   4772  N   ILE B 244     -53.364  32.492-151.486  1.00  0.73           N  
ATOM   4773  CA  ILE B 244     -52.836  31.876-152.685  1.00  0.73           C  
ATOM   4774  C   ILE B 244     -51.436  31.451-152.332  1.00  0.73           C  
ATOM   4775  O   ILE B 244     -50.714  32.119-151.590  1.00  0.73           O  
ATOM   4776  CB  ILE B 244     -52.852  32.770-153.921  1.00  0.73           C  
ATOM   4777  CG1 ILE B 244     -54.319  33.001-154.337  1.00  0.73           C  
ATOM   4778  CG2 ILE B 244     -52.049  32.146-155.092  1.00  0.73           C  
ATOM   4779  CD1 ILE B 244     -54.449  33.953-155.527  1.00  0.73           C  
ATOM   4780  N   CYS B 245     -51.012  30.283-152.828  1.00  0.75           N  
ATOM   4781  CA  CYS B 245     -49.615  29.944-152.793  1.00  0.75           C  
ATOM   4782  C   CYS B 245     -49.050  29.720-154.141  1.00  0.75           C  
ATOM   4783  O   CYS B 245     -49.613  29.020-154.978  1.00  0.75           O  
ATOM   4784  CB  CYS B 245     -49.279  28.704-151.975  1.00  0.75           C  
ATOM   4785  SG  CYS B 245     -48.777  29.198-150.320  1.00  0.75           S  
ATOM   4786  N   GLY B 246     -47.858  30.296-154.329  1.00  0.72           N  
ATOM   4787  CA  GLY B 246     -47.073  30.097-155.516  1.00  0.72           C  
ATOM   4788  C   GLY B 246     -45.646  30.366-155.206  1.00  0.72           C  
ATOM   4789  O   GLY B 246     -45.321  31.273-154.451  1.00  0.72           O  
ATOM   4790  N   SER B 247     -44.713  29.620-155.795  1.00  0.59           N  
ATOM   4791  CA  SER B 247     -43.305  29.975-155.715  1.00  0.59           C  
ATOM   4792  C   SER B 247     -42.991  31.250-156.512  1.00  0.59           C  
ATOM   4793  O   SER B 247     -42.387  32.208-156.033  1.00  0.59           O  
ATOM   4794  CB  SER B 247     -42.476  28.794-156.274  1.00  0.59           C  
ATOM   4795  OG  SER B 247     -42.947  28.443-157.572  1.00  0.59           O  
ATOM   4796  N   ASN B 248     -43.489  31.277-157.763  1.00  0.58           N  
ATOM   4797  CA  ASN B 248     -43.198  32.241-158.803  1.00  0.58           C  
ATOM   4798  C   ASN B 248     -43.756  33.643-158.630  1.00  0.58           C  
ATOM   4799  O   ASN B 248     -44.534  33.972-157.735  1.00  0.58           O  
ATOM   4800  CB  ASN B 248     -43.693  31.700-160.172  1.00  0.58           C  
ATOM   4801  CG  ASN B 248     -42.679  30.706-160.714  1.00  0.58           C  
ATOM   4802  OD1 ASN B 248     -41.523  31.085-160.885  1.00  0.58           O  
ATOM   4803  ND2 ASN B 248     -43.109  29.478-161.050  1.00  0.58           N  
ATOM   4804  N   LYS B 249     -43.388  34.518-159.586  1.00  0.54           N  
ATOM   4805  CA  LYS B 249     -43.969  35.827-159.794  1.00  0.54           C  
ATOM   4806  C   LYS B 249     -45.419  35.768-160.280  1.00  0.54           C  
ATOM   4807  O   LYS B 249     -46.127  36.761-160.196  1.00  0.54           O  
ATOM   4808  CB  LYS B 249     -43.128  36.610-160.831  1.00  0.54           C  
ATOM   4809  CG  LYS B 249     -41.697  36.917-160.354  1.00  0.54           C  
ATOM   4810  CD  LYS B 249     -40.865  37.661-161.416  1.00  0.54           C  
ATOM   4811  CE  LYS B 249     -39.440  37.969-160.934  1.00  0.54           C  
ATOM   4812  NZ  LYS B 249     -38.643  38.641-161.987  1.00  0.54           N  
ATOM   4813  N   TRP B 250     -45.894  34.574-160.732  1.00  0.66           N  
ATOM   4814  CA  TRP B 250     -47.277  34.275-161.099  1.00  0.66           C  
ATOM   4815  C   TRP B 250     -48.274  34.435-159.952  1.00  0.66           C  
ATOM   4816  O   TRP B 250     -49.475  34.533-160.193  1.00  0.66           O  
ATOM   4817  CB  TRP B 250     -47.443  32.837-161.676  1.00  0.66           C  
ATOM   4818  CG  TRP B 250     -46.795  32.594-163.031  1.00  0.66           C  
ATOM   4819  CD1 TRP B 250     -45.658  31.895-163.335  1.00  0.66           C  
ATOM   4820  CD2 TRP B 250     -47.370  32.990-164.295  1.00  0.66           C  
ATOM   4821  NE1 TRP B 250     -45.452  31.877-164.697  1.00  0.66           N  
ATOM   4822  CE2 TRP B 250     -46.501  32.530-165.305  1.00  0.66           C  
ATOM   4823  CE3 TRP B 250     -48.551  33.664-164.613  1.00  0.66           C  
ATOM   4824  CZ2 TRP B 250     -46.791  32.733-166.649  1.00  0.66           C  
ATOM   4825  CZ3 TRP B 250     -48.851  33.856-165.973  1.00  0.66           C  
ATOM   4826  CH2 TRP B 250     -47.984  33.397-166.976  1.00  0.66           C  
ATOM   4827  N   ARG B 251     -47.796  34.537-158.688  1.00  0.66           N  
ATOM   4828  CA  ARG B 251     -48.591  34.986-157.556  1.00  0.66           C  
ATOM   4829  C   ARG B 251     -49.312  36.314-157.788  1.00  0.66           C  
ATOM   4830  O   ARG B 251     -50.531  36.373-157.730  1.00  0.66           O  
ATOM   4831  CB  ARG B 251     -47.661  35.195-156.336  1.00  0.66           C  
ATOM   4832  CG  ARG B 251     -47.216  33.903-155.631  1.00  0.66           C  
ATOM   4833  CD  ARG B 251     -46.365  34.168-154.383  1.00  0.66           C  
ATOM   4834  NE  ARG B 251     -44.989  34.539-154.845  1.00  0.66           N  
ATOM   4835  CZ  ARG B 251     -44.392  35.715-154.621  1.00  0.66           C  
ATOM   4836  NH1 ARG B 251     -43.133  35.880-155.020  1.00  0.66           N  
ATOM   4837  NH2 ARG B 251     -45.017  36.715-154.007  1.00  0.66           N  
ATOM   4838  N   LYS B 252     -48.585  37.398-158.140  1.00  0.68           N  
ATOM   4839  CA  LYS B 252     -49.187  38.714-158.329  1.00  0.68           C  
ATOM   4840  C   LYS B 252     -50.200  38.829-159.469  1.00  0.68           C  
ATOM   4841  O   LYS B 252     -51.221  39.483-159.246  1.00  0.68           O  
ATOM   4842  CB  LYS B 252     -48.145  39.852-158.483  1.00  0.68           C  
ATOM   4843  CG  LYS B 252     -47.312  40.138-157.226  1.00  0.68           C  
ATOM   4844  CD  LYS B 252     -46.358  41.315-157.494  1.00  0.68           C  
ATOM   4845  CE  LYS B 252     -45.498  41.726-156.297  1.00  0.68           C  
ATOM   4846  NZ  LYS B 252     -44.612  42.853-156.680  1.00  0.68           N  
ATOM   4847  N   PRO B 253     -50.046  38.280-160.684  1.00  0.71           N  
ATOM   4848  CA  PRO B 253     -51.154  38.007-161.587  1.00  0.71           C  
ATOM   4849  C   PRO B 253     -52.336  37.335-160.930  1.00  0.71           C  
ATOM   4850  O   PRO B 253     -53.391  37.955-160.887  1.00  0.71           O  
ATOM   4851  CB  PRO B 253     -50.539  37.202-162.746  1.00  0.71           C  
ATOM   4852  CG  PRO B 253     -49.077  37.655-162.758  1.00  0.71           C  
ATOM   4853  CD  PRO B 253     -48.780  37.859-161.273  1.00  0.71           C  
ATOM   4854  N   LEU B 254     -52.183  36.131-160.341  1.00  0.73           N  
ATOM   4855  CA  LEU B 254     -53.283  35.413-159.722  1.00  0.73           C  
ATOM   4856  C   LEU B 254     -53.941  36.165-158.561  1.00  0.73           C  
ATOM   4857  O   LEU B 254     -55.158  36.134-158.396  1.00  0.73           O  
ATOM   4858  CB  LEU B 254     -52.893  33.968-159.359  1.00  0.73           C  
ATOM   4859  CG  LEU B 254     -52.559  33.109-160.605  1.00  0.73           C  
ATOM   4860  CD1 LEU B 254     -51.859  31.822-160.210  1.00  0.73           C  
ATOM   4861  CD2 LEU B 254     -53.768  32.702-161.451  1.00  0.73           C
[truncated: 113,165 more chars]
