# Supplementary material for: Glycerol-3-phosphate dehydrogenase (GPDH) gene family in Zea mays L.: Identification, subcellular localization, and transcriptional responses to abiotic stresses
Source: PLoS One. 2018 Jul 10;13(7):e0200357. doi: 10.1371/journal.pone.0200357 (PMC6039019; doi:10.1371/journal.pone.0200357)
Supplement: S1 File — (ZIP) [file pone.0200357.s007.zip › The predicted 3D models of ZmGPDH1-6/model_ZmGPDH2.pdb]

TITLE     SWISS-MODEL SERVER (https://swissmodel.expasy.org)
TITLE    2 2
EXPDTA    THEORETICAL MODEL (SWISS-MODEL SERVER)
AUTHOR    SWISS-MODEL SERVER (SEE REFERENCE IN JRNL Records)
REVDAT   1   28-FEB-18 1MOD    1       05:26
JRNL        AUTH   M.BIASINI,S.BIENERT,A.WATERHOUSE,K.ARNOLD,G.STUDER,
JRNL        AUTH 2 T.SCHMIDT,F.KIEFER,T.GALLO CASSARINO,M.BERTONI,L.BORDOLI,
JRNL        AUTH 3 T.SCHWEDE
JRNL        TITL   SWISS-MODEL: MODELLING PROTEIN TERTIARY AND QUATERNARY
JRNL        TITL 2 STRUCTURE USING EVOLUTIONARY INFORMATION
JRNL        REF    NUCLEIC.ACIDS.RES                          2014
JRNL        REFN                   ISSN 0305-1048
JRNL        PMID   24782522
JRNL        DOI    10.1093/nar/gku340
REMARK   1
REMARK   1 REFERENCE 1
REMARK   1   AUTH   K.ARNOLD,L.BORDOLI,J.KOPP,T.SCHWEDE
REMARK   1  TITL   SWISS-MODEL WORKSPACE: A WEB-BASED ENVIRONMENT FOR PROTEIN
REMARK   1  TITL 2 STRUCTURE HOMOLOGY MODELLING
REMARK   1  REF    BIOINFORMATICS                V.  22   195 2006
REMARK   1  REFN                   ISSN 1367-4803
REMARK   1  PMID   16301204
REMARK   1  DOI    10.1093/bioinformatics/bti770
REMARK   1
REMARK   1 REFERENCE 2
REMARK   1  AUTH   P.BENKERT,M.BIASINI,T.SCHWEDE 
REMARK   1  TITL   TOWARD THE ESTIMATION OF THE ABSOLUTE QUALITY OF INDIVIDUAL
REMARK   1  TITL 2 PROTEIN STRUCTURE MODELS
REMARK   1  REF    BIOINFORMATICS                V.   3 343   2011
REMARK   1  REFN                   ISSN 1367-4803
REMARK   1  PMID   21134891
REMARK   1  DOI    10.1093/bioinformatics/btq662
REMARK   1
REMARK   1 REFERENCE 3
REMARK   1  AUTH   F.KIEFER,K.ARNOLD,M.KUENZLI,L.BORDOLI,T.SCHWEDE
REMARK   1  TITL   THE SWISS-MODEL REPOSITORY AND ASSOCIATED RESOURCES
REMARK   1  REF    NUCLEIC.ACIDS.RES             V.  37 D387  2009
REMARK   1  REFN                   ISSN 0305-1048
REMARK   1  PMID   18931379
REMARK   1  DOI    10.1093/nar/gkn750
REMARK   1
REMARK   1
REMARK   1 REFERENCE 4
REMARK   1  AUTH   T.SCHWEDE,J.KOPP,N.GUEX,M.C.PEITSCH                          
REMARK   1  TITL   SWISS_MODEL: AN AUTOMATED PROTEIN HOMOLOGY-MODELING          
REMARK   1  TITL 2 SERVER                                                       
REMARK   1  REF    NUCLEIC.ACIDS.RES.            V.  31 3381  2003              
REMARK   1  REFN                   ISSN 0305-1048
REMARK   1  PMID   12824332
REMARK   1  DOI    10.1093/nar/gkg520
REMARK   1
REMARK   1 REFERENCE 5
REMARK   1  AUTH   M.C.PEITSCH,N.GUEX                                           
REMARK   1  TITL   SWISS-MODEL AND THE SWISS-PDBVIEWER: AN ENVIRONMENT
REMARK   1  TITL 2 FOR COMPARATIVE PROTEIN MODELLING                            
REMARK   1  REF    ELECTROPHORESIS               V.  18 2714  1997   
REMARK   1  REFN                   ISSN
REMARK   1  DOI    10.1002/elps.1150181505
REMARK   1  PMID   9504803 
REMARK   1
REMARK   1 REFERENCE 6
REMARK   1  AUTH   M.C.PEITSCH
REMARK   1  TITL   PROTEIN MODELING BY E-MAIL
REMARK   1  REF    BIO/TECHNOLOGY                V.  13 658   1995
REMARK   1  REFN                   ISSN 1087-0156
REMARK   1  DOI    10.1038/nbt0795-658
REMARK   1
REMARK   1 DISCLAIMER
REMARK   1 The SWISS-MODEL SERVER produces theoretical models for proteins.
REMARK   1 The results of any theoretical modelling procedure is
REMARK   1 NON-EXPERIMENTAL and MUST be considered with care. These models may
REMARK   1 contain significant errors. This is especially true for automated
REMARK   1 modeling since there is no human intervention during model
REMARK   1 building. Please read the header section and the logfile carefully
REMARK   1 to know what templates and alignments were used during the model
REMARK   1 building process. All information by the SWISS-MODEL SERVER is
REMARK   1 provided "AS-IS", without any warranty, expressed or implied.
REMARK   2
REMARK   2 COPYRIGHT NOTICE
REMARK   2 This SWISS-MODEL protein model is copyright. It is produced by the
REMARK   2 SWISS-MODEL server, developed by the Computational Structural
REMARK   2 Biology Group at the SIB Swiss Institute of Bioinformatics at the
REMARK   2 Biozentrum, University of Basel (https://swissmodel.expasy.org). This
REMARK   2 model is licensed under the CC BY-SA 4.0 Creative Commons
REMARK   2 Attribution-ShareAlike 4.0 International License
REMARK   2 (https://creativecommons.org/licenses/by-sa/4.0/legalcode), i.e. you
REMARK   2 can copy and redistribute the model in any medium or format,
REMARK   2 transform and build upon the model for any purpose, even
REMARK   2 commercially, under the following terms:
REMARK   2 Attribution - You must give appropriate credit, provide a link to
REMARK   2 the license, and indicate if changes were made. You may do so in any
REMARK   2 reasonable manner, but not in any way that suggests the licensor
REMARK   2 endorses you or your use. When you publish, patent or distribute
REMARK   2 results that were fully or partially based on the model, please cite
REMARK   2 the corresponding papers mentioned under JRNL.
REMARK   2 ShareAlike - If you remix, transform, or build upon the material,
REMARK   2 you must distribute your contributions under the same license as the
REMARK   2 original.
REMARK   2 No additional restrictions - you may not apply legal terms or
REMARK   2 technological measures that legally restrict others from doing
REMARK   2 anything the license permits.
REMARK   2 Find a human-readable summary of (and not a substitute for) the
REMARK   2 CC BY-SA 4.0 license at this link:
REMARK   2 https://creativecommons.org/licenses/by-sa/4.0/
REMARK   3 
REMARK   3 MODEL INFORMATION
REMARK   3  ENGIN   PROMOD3
REMARK   3  VERSN   1.1.0
REMARK   3  OSTAT   homo-dimer
REMARK   3  OSRSN   PREDICTION
REMARK   3  QSPRD   0.423
REMARK   3  GMQE    0.47
REMARK   3  QMN4    -5.71
REMARK   3  MODT    FALSE
REMARK   3 
REMARK   3 TEMPLATE 1
REMARK   3  PDBID   1x0x
REMARK   3  CHAIN   A
REMARK   3  MMCIF   A
REMARK   3  PDBV    2018-02-16
REMARK   3  SMTLE   1x0x.2.A
REMARK   3  SMTLV   2018-02-21
REMARK   3  MTHD    X-RAY DIFFRACTION 2.75 A
REMARK   3  FOUND   HHblits
REMARK   3  GMQE    0.47
REMARK   3  SIM     0.32
REMARK   3  SID     22.78
REMARK   3  OSTAT   homo-dimer
REMARK   3  LIGND   NAD
REMARK   3  LIGND 2 NAD
ATOM      1  N   ASP A  36     -50.276  18.002 -95.023  1.00  0.46           N  
ATOM      2  CA  ASP A  36     -51.692  18.173 -94.557  1.00  0.46           C  
ATOM      3  C   ASP A  36     -52.609  18.423 -95.738  1.00  0.46           C  
ATOM      4  O   ASP A  36     -52.076  18.631 -96.829  1.00  0.46           O  
ATOM      5  CB  ASP A  36     -51.690  19.311 -93.492  1.00  0.46           C  
ATOM      6  CG  ASP A  36     -50.800  18.928 -92.314  1.00  0.46           C  
ATOM      7  OD1 ASP A  36     -50.048  17.927 -92.479  1.00  0.46           O  
ATOM      8  OD2 ASP A  36     -50.838  19.632 -91.290  1.00  0.46           O  
ATOM      9  N   PRO A  37     -53.931  18.369 -95.633  1.00  0.57           N  
ATOM     10  CA  PRO A  37     -54.804  18.792 -96.716  1.00  0.57           C  
ATOM     11  C   PRO A  37     -54.809  20.301 -96.800  1.00  0.57           C  
ATOM     12  O   PRO A  37     -54.825  20.969 -95.764  1.00  0.57           O  
ATOM     13  CB  PRO A  37     -56.174  18.234 -96.309  1.00  0.57           C  
ATOM     14  CG  PRO A  37     -56.138  18.181 -94.781  1.00  0.57           C  
ATOM     15  CD  PRO A  37     -54.679  17.827 -94.493  1.00  0.57           C  
ATOM     16  N   LEU A  38     -54.776  20.849 -98.020  1.00  0.59           N  
ATOM     17  CA  LEU A  38     -54.681  22.270 -98.242  1.00  0.59           C  
ATOM     18  C   LEU A  38     -56.090  22.846 -98.231  1.00  0.59           C  
ATOM     19  O   LEU A  38     -57.060  22.232 -98.678  1.00  0.59           O  
ATOM     20  CB  LEU A  38     -53.959  22.587 -99.585  1.00  0.59           C  
ATOM     21  CG  LEU A  38     -52.504  22.059 -99.706  1.00  0.59           C  
ATOM     22  CD1 LEU A  38     -51.924  22.311-101.109  1.00  0.59           C  
ATOM     23  CD2 LEU A  38     -51.543  22.655 -98.669  1.00  0.59           C  
ATOM     24  N   ARG A  39     -56.272  24.047 -97.664  1.00  0.65           N  
ATOM     25  CA  ARG A  39     -57.549  24.715 -97.650  1.00  0.65           C  
ATOM     26  C   ARG A  39     -57.635  25.685 -98.801  1.00  0.65           C  
ATOM     27  O   ARG A  39     -56.693  26.382 -99.165  1.00  0.65           O  
ATOM     28  CB  ARG A  39     -57.823  25.468 -96.327  1.00  0.65           C  
ATOM     29  CG  ARG A  39     -59.258  26.043 -96.215  1.00  0.65           C  
ATOM     30  CD  ARG A  39     -59.493  26.889 -94.963  1.00  0.65           C  
ATOM     31  NE  ARG A  39     -60.947  27.221 -94.841  1.00  0.65           N  
ATOM     32  CZ  ARG A  39     -61.813  26.444 -94.186  1.00  0.65           C  
ATOM     33  NH1 ARG A  39     -62.996  26.914 -93.814  1.00  0.65           N  
ATOM     34  NH2 ARG A  39     -61.543  25.170 -93.942  1.00  0.65           N  
ATOM     35  N   ILE A  40     -58.820  25.765 -99.405  1.00  0.73           N  
ATOM     36  CA  ILE A  40     -59.058  26.625-100.527  1.00  0.73           C  
ATOM     37  C   ILE A  40     -60.019  27.734-100.184  1.00  0.73           C  
ATOM     38  O   ILE A  40     -60.997  27.574 -99.445  1.00  0.73           O  
ATOM     39  CB  ILE A  40     -59.549  25.804-101.700  1.00  0.73           C  
ATOM     40  CG1 ILE A  40     -59.834  26.649-102.972  1.00  0.73           C  
ATOM     41  CG2 ILE A  40     -60.704  24.885-101.277  1.00  0.73           C  
ATOM     42  CD1 ILE A  40     -60.320  25.880-104.198  1.00  0.73           C  
ATOM     43  N   VAL A  41     -59.733  28.915-100.755  1.00  0.79           N  
ATOM     44  CA  VAL A  41     -60.703  29.969-100.909  1.00  0.79           C  
ATOM     45  C   VAL A  41     -60.850  30.322-102.384  1.00  0.79           C  
ATOM     46  O   VAL A  41     -59.882  30.479-103.127  1.00  0.79           O  
ATOM     47  CB  VAL A  41     -60.394  31.207-100.086  1.00  0.79           C  
ATOM     48  CG1 VAL A  41     -59.074  31.836-100.558  1.00  0.79           C  
ATOM     49  CG2 VAL A  41     -61.575  32.199-100.169  1.00  0.79           C  
ATOM     50  N   GLY A  42     -62.097  30.473-102.859  1.00  0.80           N  
ATOM     51  CA  GLY A  42     -62.376  31.124-104.132  1.00  0.80           C  
ATOM     52  C   GLY A  42     -62.788  32.542-103.879  1.00  0.80           C  
ATOM     53  O   GLY A  42     -63.712  32.836-103.130  1.00  0.80           O  
ATOM     54  N   VAL A  43     -62.096  33.498-104.490  1.00  0.80           N  
ATOM     55  CA  VAL A  43     -62.381  34.902-104.338  1.00  0.80           C  
ATOM     56  C   VAL A  43     -63.142  35.340-105.561  1.00  0.80           C  
ATOM     57  O   VAL A  43     -62.573  35.576-106.626  1.00  0.80           O  
ATOM     58  CB  VAL A  43     -61.112  35.720-104.169  1.00  0.80           C  
ATOM     59  CG1 VAL A  43     -61.463  37.208-103.978  1.00  0.80           C  
ATOM     60  CG2 VAL A  43     -60.356  35.171-102.946  1.00  0.80           C  
ATOM     61  N   GLY A  44     -64.476  35.446-105.426  1.00  0.80           N  
ATOM     62  CA  GLY A  44     -65.364  35.727-106.539  1.00  0.80           C  
ATOM     63  C   GLY A  44     -66.288  34.576-106.797  1.00  0.80           C  
ATOM     64  O   GLY A  44     -65.979  33.411-106.578  1.00  0.80           O  
ATOM     65  N   ALA A  45     -67.507  34.894-107.255  1.00  0.74           N  
ATOM     66  CA  ALA A  45     -68.578  33.929-107.216  1.00  0.74           C  
ATOM     67  C   ALA A  45     -69.642  34.243-108.246  1.00  0.74           C  
ATOM     68  O   ALA A  45     -70.801  33.862-108.096  1.00  0.74           O  
ATOM     69  CB  ALA A  45     -69.184  33.914-105.803  1.00  0.74           C  
ATOM     70  N   GLY A  46     -69.264  34.970-109.318  1.00  0.73           N  
ATOM     71  CA  GLY A  46     -70.139  35.269-110.449  1.00  0.73           C  
ATOM     72  C   GLY A  46     -70.374  34.064-111.323  1.00  0.73           C  
ATOM     73  O   GLY A  46     -70.299  32.926-110.868  1.00  0.73           O  
ATOM     74  N   ALA A  47     -70.666  34.280-112.621  1.00  0.70           N  
ATOM     75  CA  ALA A  47     -70.957  33.194-113.540  1.00  0.70           C  
ATOM     76  C   ALA A  47     -69.822  32.189-113.705  1.00  0.70           C  
ATOM     77  O   ALA A  47     -70.008  30.995-113.507  1.00  0.70           O  
ATOM     78  CB  ALA A  47     -71.319  33.787-114.919  1.00  0.70           C  
ATOM     79  N   TRP A  48     -68.584  32.649-113.997  1.00  0.71           N  
ATOM     80  CA  TRP A  48     -67.431  31.762-114.051  1.00  0.71           C  
ATOM     81  C   TRP A  48     -67.029  31.243-112.677  1.00  0.71           C  
ATOM     82  O   TRP A  48     -66.788  30.053-112.505  1.00  0.71           O  
ATOM     83  CB  TRP A  48     -66.241  32.425-114.804  1.00  0.71           C  
ATOM     84  CG  TRP A  48     -64.983  31.590-115.074  1.00  0.71           C  
ATOM     85  CD1 TRP A  48     -63.694  32.053-115.035  1.00  0.71           C  
ATOM     86  CD2 TRP A  48     -64.879  30.178-115.406  1.00  0.71           C  
ATOM     87  NE1 TRP A  48     -62.799  31.045-115.322  1.00  0.71           N  
ATOM     88  CE2 TRP A  48     -63.509  29.881-115.513  1.00  0.71           C  
ATOM     89  CE3 TRP A  48     -65.840  29.179-115.600  1.00  0.71           C  
ATOM     90  CZ2 TRP A  48     -63.064  28.585-115.765  1.00  0.71           C  
ATOM     91  CZ3 TRP A  48     -65.390  27.874-115.854  1.00  0.71           C  
ATOM     92  CH2 TRP A  48     -64.026  27.575-115.919  1.00  0.71           C  
ATOM     93  N   GLY A  49     -67.017  32.126-111.649  1.00  0.78           N  
ATOM     94  CA  GLY A  49     -66.758  31.777-110.252  1.00  0.78           C  
ATOM     95  C   GLY A  49     -67.559  30.622-109.720  1.00  0.78           C  
ATOM     96  O   GLY A  49     -66.995  29.640-109.265  1.00  0.78           O  
ATOM     97  N   SER A  50     -68.901  30.673-109.806  1.00  0.72           N  
ATOM     98  CA  SER A  50     -69.773  29.598-109.338  1.00  0.72           C  
ATOM     99  C   SER A  50     -69.584  28.277-110.066  1.00  0.72           C  
ATOM    100  O   SER A  50     -69.661  27.207-109.467  1.00  0.72           O  
ATOM    101  CB  SER A  50     -71.264  29.994-109.386  1.00  0.72           C  
ATOM    102  OG  SER A  50     -71.508  31.064-108.472  1.00  0.72           O  
ATOM    103  N   VAL A  51     -69.310  28.301-111.386  1.00  0.74           N  
ATOM    104  CA  VAL A  51     -68.966  27.103-112.143  1.00  0.74           C  
ATOM    105  C   VAL A  51     -67.659  26.506-111.698  1.00  0.74           C  
ATOM    106  O   VAL A  51     -67.514  25.294-111.543  1.00  0.74           O  
ATOM    107  CB  VAL A  51     -68.801  27.411-113.616  1.00  0.74           C  
ATOM    108  CG1 VAL A  51     -68.348  26.179-114.409  1.00  0.74           C  
ATOM    109  CG2 VAL A  51     -70.146  27.857-114.166  1.00  0.74           C  
ATOM    110  N   PHE A  52     -66.666  27.378-111.489  1.00  0.75           N  
ATOM    111  CA  PHE A  52     -65.358  27.021-111.020  1.00  0.75           C  
ATOM    112  C   PHE A  52     -65.397  26.420-109.626  1.00  0.75           C  
ATOM    113  O   PHE A  52     -64.759  25.402-109.363  1.00  0.75           O  
ATOM    114  CB  PHE A  52     -64.455  28.264-111.099  1.00  0.75           C  
ATOM    115  CG  PHE A  52     -63.039  27.818-111.089  1.00  0.75           C  
ATOM    116  CD1 PHE A  52     -62.502  27.185-112.221  1.00  0.75           C  
ATOM    117  CD2 PHE A  52     -62.256  27.976-109.943  1.00  0.75           C  
ATOM    118  CE1 PHE A  52     -61.165  26.775-112.230  1.00  0.75           C  
ATOM    119  CE2 PHE A  52     -60.928  27.547-109.940  1.00  0.75           C  
ATOM    120  CZ  PHE A  52     -60.378  26.988-111.092  1.00  0.75           C  
ATOM    121  N   CYS A  53     -66.240  26.978-108.728  1.00  0.75           N  
ATOM    122  CA  CYS A  53     -66.566  26.367-107.453  1.00  0.75           C  
ATOM    123  C   CYS A  53     -67.082  24.950-107.627  1.00  0.75           C  
ATOM    124  O   CYS A  53     -66.573  24.037-106.997  1.00  0.75           O  
ATOM    125  CB  CYS A  53     -67.673  27.135-106.678  1.00  0.75           C  
ATOM    126  SG  CYS A  53     -67.306  28.884-106.366  1.00  0.75           S  
ATOM    127  N   ALA A  54     -68.039  24.717-108.551  1.00  0.70           N  
ATOM    128  CA  ALA A  54     -68.628  23.413-108.804  1.00  0.70           C  
ATOM    129  C   ALA A  54     -67.615  22.348-109.196  1.00  0.70           C  
ATOM    130  O   ALA A  54     -67.731  21.180-108.839  1.00  0.70           O  
ATOM    131  CB  ALA A  54     -69.693  23.516-109.912  1.00  0.70           C  
ATOM    132  N   LEU A  55     -66.571  22.728-109.952  1.00  0.70           N  
ATOM    133  CA  LEU A  55     -65.423  21.866-110.163  1.00  0.70           C  
ATOM    134  C   LEU A  55     -64.637  21.604-108.875  1.00  0.70           C  
ATOM    135  O   LEU A  55     -64.501  20.457-108.464  1.00  0.70           O  
ATOM    136  CB  LEU A  55     -64.493  22.495-111.236  1.00  0.70           C  
ATOM    137  CG  LEU A  55     -65.203  22.859-112.562  1.00  0.70           C  
ATOM    138  CD1 LEU A  55     -64.288  23.727-113.437  1.00  0.70           C  
ATOM    139  CD2 LEU A  55     -65.686  21.630-113.347  1.00  0.70           C  
ATOM    140  N   LEU A  56     -64.200  22.673-108.170  1.00  0.70           N  
ATOM    141  CA  LEU A  56     -63.376  22.635-106.968  1.00  0.70           C  
ATOM    142  C   LEU A  56     -63.990  21.938-105.770  1.00  0.70           C  
ATOM    143  O   LEU A  56     -63.298  21.261-105.009  1.00  0.70           O  
ATOM    144  CB  LEU A  56     -63.075  24.076-106.497  1.00  0.70           C  
ATOM    145  CG  LEU A  56     -62.160  24.894-107.417  1.00  0.70           C  
ATOM    146  CD1 LEU A  56     -62.234  26.363-106.976  1.00  0.70           C  
ATOM    147  CD2 LEU A  56     -60.726  24.343-107.398  1.00  0.70           C  
ATOM    148  N   GLN A  57     -65.303  22.123-105.545  1.00  0.62           N  
ATOM    149  CA  GLN A  57     -66.068  21.542-104.462  1.00  0.62           C  
ATOM    150  C   GLN A  57     -66.038  20.036-104.508  1.00  0.62           C  
ATOM    151  O   GLN A  57     -65.775  19.384-103.506  1.00  0.62           O  
ATOM    152  CB  GLN A  57     -67.557  21.931-104.602  1.00  0.62           C  
ATOM    153  CG  GLN A  57     -67.868  23.403-104.291  1.00  0.62           C  
ATOM    154  CD  GLN A  57     -69.236  23.876-104.802  1.00  0.62           C  
ATOM    155  OE1 GLN A  57     -69.382  24.568-105.805  1.00  0.62           O  
ATOM    156  NE2 GLN A  57     -70.303  23.571-104.045  1.00  0.62           N  
ATOM    157  N   ASP A  58     -66.273  19.472-105.704  1.00  0.56           N  
ATOM    158  CA  ASP A  58     -66.220  18.061-105.969  1.00  0.56           C  
ATOM    159  C   ASP A  58     -64.775  17.577-105.894  1.00  0.56           C  
ATOM    160  O   ASP A  58     -64.355  16.904-104.953  1.00  0.56           O  
ATOM    161  CB  ASP A  58     -66.834  17.903-107.382  1.00  0.56           C  
ATOM    162  CG  ASP A  58     -66.842  16.460-107.837  1.00  0.56           C  
ATOM    163  OD1 ASP A  58     -67.241  15.595-107.023  1.00  0.56           O  
ATOM    164  OD2 ASP A  58     -66.408  16.222-108.993  1.00  0.56           O  
ATOM    165  N   ALA A  59     -63.942  18.033-106.842  1.00  0.60           N  
ATOM    166  CA  ALA A  59     -62.546  17.692-106.866  1.00  0.60           C  
ATOM    167  C   ALA A  59     -61.746  18.968-107.046  1.00  0.60           C  
ATOM    168  O   ALA A  59     -61.897  19.678-108.028  1.00  0.60           O  
ATOM    169  CB  ALA A  59     -62.225  16.704-108.001  1.00  0.60           C  
ATOM    170  N   TYR A  60     -60.848  19.340-106.121  1.00  0.45           N  
ATOM    171  CA  TYR A  60     -60.317  18.568-105.014  1.00  0.45           C  
ATOM    172  C   TYR A  60     -61.079  18.475-103.707  1.00  0.45           C  
ATOM    173  O   TYR A  60     -60.765  17.597-102.919  1.00  0.45           O  
ATOM    174  CB  TYR A  60     -58.952  19.129-104.581  1.00  0.45           C  
ATOM    175  CG  TYR A  60     -58.949  20.603-104.263  1.00  0.45           C  
ATOM    176  CD1 TYR A  60     -59.085  21.118-102.965  1.00  0.45           C  
ATOM    177  CD2 TYR A  60     -58.611  21.484-105.279  1.00  0.45           C  
ATOM    178  CE1 TYR A  60     -58.586  22.395-102.664  1.00  0.45           C  
ATOM    179  CE2 TYR A  60     -58.162  22.771-105.019  1.00  0.45           C  
ATOM    180  CZ  TYR A  60     -58.053  23.173-103.700  1.00  0.45           C  
ATOM    181  OH  TYR A  60     -57.346  24.349-103.490  1.00  0.45           O  
ATOM    182  N   GLY A  61     -62.023  19.396-103.414  1.00  0.47           N  
ATOM    183  CA  GLY A  61     -62.549  19.603-102.066  1.00  0.47           C  
ATOM    184  C   GLY A  61     -63.036  18.361-101.387  1.00  0.47           C  
ATOM    185  O   GLY A  61     -62.484  17.905-100.391  1.00  0.47           O  
ATOM    186  N   HIS A  62     -64.058  17.734-101.965  1.00  0.49           N  
ATOM    187  CA  HIS A  62     -64.771  16.666-101.313  1.00  0.49           C  
ATOM    188  C   HIS A  62     -64.214  15.294-101.651  1.00  0.49           C  
ATOM    189  O   HIS A  62     -64.432  14.314-100.941  1.00  0.49           O  
ATOM    190  CB  HIS A  62     -66.239  16.785-101.759  1.00  0.49           C  
ATOM    191  CG  HIS A  62     -67.184  16.167-100.806  1.00  0.49           C  
ATOM    192  ND1 HIS A  62     -67.251  16.665 -99.519  1.00  0.49           N  
ATOM    193  CD2 HIS A  62     -68.055  15.147-100.972  1.00  0.49           C  
ATOM    194  CE1 HIS A  62     -68.161  15.936 -98.922  1.00  0.49           C  
ATOM    195  NE2 HIS A  62     -68.680  15.007 -99.759  1.00  0.49           N  
ATOM    196  N   LEU A  63     -63.425  15.197-102.738  1.00  0.50           N  
ATOM    197  CA  LEU A  63     -62.832  13.947-103.169  1.00  0.50           C  
ATOM    198  C   LEU A  63     -61.340  13.841-102.863  1.00  0.50           C  
ATOM    199  O   LEU A  63     -60.721  12.842-103.222  1.00  0.50           O  
ATOM    200  CB  LEU A  63     -63.078  13.720-104.687  1.00  0.50           C  
ATOM    201  CG  LEU A  63     -64.568  13.666-105.099  1.00  0.50           C  
ATOM    202  CD1 LEU A  63     -64.716  13.604-106.623  1.00  0.50           C  
ATOM    203  CD2 LEU A  63     -65.336  12.497-104.473  1.00  0.50           C  
ATOM    204  N   ARG A  64     -60.708  14.818-102.170  1.00  0.43           N  
ATOM    205  CA  ARG A  64     -59.283  14.702-101.871  1.00  0.43           C  
ATOM    206  C   ARG A  64     -58.700  15.657-100.826  1.00  0.43           C  
ATOM    207  O   ARG A  64     -57.947  15.183 -99.979  1.00  0.43           O  
ATOM    208  CB  ARG A  64     -58.393  14.819-103.153  1.00  0.43           C  
ATOM    209  CG  ARG A  64     -56.869  14.822-102.878  1.00  0.43           C  
ATOM    210  CD  ARG A  64     -56.008  14.383-104.061  1.00  0.43           C  
ATOM    211  NE  ARG A  64     -54.595  14.599-103.598  1.00  0.43           N  
ATOM    212  CZ  ARG A  64     -53.551  13.810-103.879  1.00  0.43           C  
ATOM    213  NH1 ARG A  64     -52.440  13.941-103.153  1.00  0.43           N  
ATOM    214  NH2 ARG A  64     -53.593  12.902-104.850  1.00  0.43           N  
ATOM    215  N   ASP A  65     -58.938  16.989-100.855  1.00  0.48           N  
ATOM    216  CA  ASP A  65     -58.163  17.909-100.007  1.00  0.48           C  
ATOM    217  C   ASP A  65     -58.904  18.340 -98.733  1.00  0.48           C  
ATOM    218  O   ASP A  65     -59.621  17.552 -98.115  1.00  0.48           O  
ATOM    219  CB  ASP A  65     -57.684  19.124-100.837  1.00  0.48           C  
ATOM    220  CG  ASP A  65     -56.224  19.498-100.669  1.00  0.48           C  
ATOM    221  OD1 ASP A  65     -55.491  18.855 -99.879  1.00  0.48           O  
ATOM    222  OD2 ASP A  65     -55.822  20.457-101.366  1.00  0.48           O  
ATOM    223  N   LYS A  66     -58.765  19.608 -98.250  1.00  0.59           N  
ATOM    224  CA  LYS A  66     -59.580  20.042 -97.123  1.00  0.59           C  
ATOM    225  C   LYS A  66     -60.973  20.374 -97.617  1.00  0.59           C  
ATOM    226  O   LYS A  66     -61.172  21.357 -98.329  1.00  0.59           O  
ATOM    227  CB  LYS A  66     -59.032  21.251 -96.305  1.00  0.59           C  
ATOM    228  CG  LYS A  66     -59.744  21.415 -94.944  1.00  0.59           C  
ATOM    229  CD  LYS A  66     -59.173  22.541 -94.066  1.00  0.59           C  
ATOM    230  CE  LYS A  66     -59.757  22.520 -92.646  1.00  0.59           C  
ATOM    231  NZ  LYS A  66     -59.251  23.663 -91.850  1.00  0.59           N  
ATOM    232  N   ALA A  67     -61.976  19.556 -97.223  1.00  0.48           N  
ATOM    233  CA  ALA A  67     -63.304  19.578 -97.800  1.00  0.48           C  
ATOM    234  C   ALA A  67     -63.996  20.917 -97.768  1.00  0.48           C  
ATOM    235  O   ALA A  67     -64.528  21.362 -98.774  1.00  0.48           O  
ATOM    236  CB  ALA A  67     -64.179  18.492 -97.136  1.00  0.48           C  
ATOM    237  N   GLN A  68     -63.938  21.615 -96.624  1.00  0.55           N  
ATOM    238  CA  GLN A  68     -64.471  22.954 -96.454  1.00  0.55           C  
ATOM    239  C   GLN A  68     -63.849  24.039 -97.340  1.00  0.55           C  
ATOM    240  O   GLN A  68     -62.904  24.730 -96.941  1.00  0.55           O  
ATOM    241  CB  GLN A  68     -64.238  23.409 -95.001  1.00  0.55           C  
ATOM    242  CG  GLN A  68     -64.860  22.527 -93.902  1.00  0.55           C  
ATOM    243  CD  GLN A  68     -64.388  23.049 -92.546  1.00  0.55           C  
ATOM    244  OE1 GLN A  68     -63.569  23.976 -92.482  1.00  0.55           O  
ATOM    245  NE2 GLN A  68     -64.885  22.439 -91.449  1.00  0.55           N  
ATOM    246  N   VAL A  69     -64.435  24.244 -98.531  1.00  0.72           N  
ATOM    247  CA  VAL A  69     -64.069  25.256 -99.497  1.00  0.72           C  
ATOM    248  C   VAL A  69     -64.782  26.544 -99.127  1.00  0.72           C  
ATOM    249  O   VAL A  69     -66.004  26.588 -99.036  1.00  0.72           O  
ATOM    250  CB  VAL A  69     -64.476  24.830-100.915  1.00  0.72           C  
ATOM    251  CG1 VAL A  69     -64.037  25.858-101.983  1.00  0.72           C  
ATOM    252  CG2 VAL A  69     -63.895  23.439-101.249  1.00  0.72           C  
ATOM    253  N   ARG A  70     -64.068  27.656 -98.880  1.00  0.74           N  
ATOM    254  CA  ARG A  70     -64.747  28.929 -98.664  1.00  0.74           C  
ATOM    255  C   ARG A  70     -64.803  29.693 -99.966  1.00  0.74           C  
ATOM    256  O   ARG A  70     -63.875  29.659-100.762  1.00  0.74           O  
ATOM    257  CB  ARG A  70     -64.081  29.823 -97.585  1.00  0.74           C  
ATOM    258  CG  ARG A  70     -64.349  29.365 -96.135  1.00  0.74           C  
ATOM    259  CD  ARG A  70     -63.798  30.357 -95.097  1.00  0.74           C  
ATOM    260  NE  ARG A  70     -64.111  29.823 -93.725  1.00  0.74           N  
ATOM    261  CZ  ARG A  70     -63.405  30.174 -92.634  1.00  0.74           C  
ATOM    262  NH1 ARG A  70     -63.622  29.535 -91.487  1.00  0.74           N  
ATOM    263  NH2 ARG A  70     -62.449  31.091 -92.659  1.00  0.74           N  
ATOM    264  N   ILE A  71     -65.899  30.420-100.232  1.00  0.77           N  
ATOM    265  CA  ILE A  71     -65.936  31.316-101.376  1.00  0.77           C  
ATOM    266  C   ILE A  71     -66.347  32.665-100.877  1.00  0.77           C  
ATOM    267  O   ILE A  71     -67.377  32.809-100.210  1.00  0.77           O  
ATOM    268  CB  ILE A  71     -66.886  30.920-102.490  1.00  0.77           C  
ATOM    269  CG1 ILE A  71     -66.626  29.483-102.944  1.00  0.77           C  
ATOM    270  CG2 ILE A  71     -66.799  31.896-103.681  1.00  0.77           C  
ATOM    271  CD1 ILE A  71     -65.314  29.214-103.687  1.00  0.77           C  
ATOM    272  N   TRP A  72     -65.568  33.703-101.229  1.00  0.76           N  
ATOM    273  CA  TRP A  72     -66.010  35.064-101.036  1.00  0.76           C  
ATOM    274  C   TRP A  72     -67.174  35.404-101.952  1.00  0.76           C  
ATOM    275  O   TRP A  72     -67.109  35.308-103.179  1.00  0.76           O  
ATOM    276  CB  TRP A  72     -64.912  36.137-101.212  1.00  0.76           C  
ATOM    277  CG  TRP A  72     -65.431  37.539-100.912  1.00  0.76           C  
ATOM    278  CD1 TRP A  72     -66.080  37.967 -99.788  1.00  0.76           C  
ATOM    279  CD2 TRP A  72     -65.532  38.617-101.865  1.00  0.76           C  
ATOM    280  NE1 TRP A  72     -66.530  39.258 -99.948  1.00  0.76           N  
ATOM    281  CE2 TRP A  72     -66.196  39.673-101.221  1.00  0.76           C  
ATOM    282  CE3 TRP A  72     -65.118  38.721-103.194  1.00  0.76           C  
ATOM    283  CZ2 TRP A  72     -66.441  40.876-101.877  1.00  0.76           C  
ATOM    284  CZ3 TRP A  72     -65.385  39.926-103.865  1.00  0.76           C  
ATOM    285  CH2 TRP A  72     -66.025  40.990-103.215  1.00  0.76           C  
ATOM    286  N   ARG A  73     -68.281  35.836-101.344  1.00  0.70           N  
ATOM    287  CA  ARG A  73     -69.412  36.334-102.067  1.00  0.70           C  
ATOM    288  C   ARG A  73     -69.613  37.768-101.654  1.00  0.70           C  
ATOM    289  O   ARG A  73     -69.918  38.063-100.503  1.00  0.70           O  
ATOM    290  CB  ARG A  73     -70.698  35.529-101.749  1.00  0.70           C  
ATOM    291  CG  ARG A  73     -70.879  34.248-102.587  1.00  0.70           C  
ATOM    292  CD  ARG A  73     -69.912  33.088-102.307  1.00  0.70           C  
ATOM    293  NE  ARG A  73     -70.375  31.961-103.192  1.00  0.70           N  
ATOM    294  CZ  ARG A  73     -70.524  30.668-102.871  1.00  0.70           C  
ATOM    295  NH1 ARG A  73     -71.013  29.863-103.815  1.00  0.70           N  
ATOM    296  NH2 ARG A  73     -70.174  30.155-101.701  1.00  0.70           N  
ATOM    297  N   ARG A  74     -69.501  38.710-102.615  1.00  0.65           N  
ATOM    298  CA  ARG A  74     -69.980  40.068-102.447  1.00  0.65           C  
ATOM    299  C   ARG A  74     -71.467  40.039-102.070  1.00  0.65           C  
ATOM    300  O   ARG A  74     -72.215  39.351-102.769  1.00  0.65           O  
ATOM    301  CB  ARG A  74     -69.749  40.848-103.777  1.00  0.65           C  
ATOM    302  CG  ARG A  74     -69.896  42.385-103.722  1.00  0.65           C  
ATOM    303  CD  ARG A  74     -69.454  43.068-105.034  1.00  0.65           C  
ATOM    304  NE  ARG A  74     -69.625  44.550-104.856  1.00  0.65           N  
ATOM    305  CZ  ARG A  74     -69.293  45.460-105.786  1.00  0.65           C  
ATOM    306  NH1 ARG A  74     -69.566  46.746-105.568  1.00  0.65           N  
ATOM    307  NH2 ARG A  74     -68.717  45.150-106.935  1.00  0.65           N  
ATOM    308  N   PRO A  75     -71.968  40.685-101.007  1.00  0.62           N  
ATOM    309  CA  PRO A  75     -73.340  40.445-100.559  1.00  0.62           C  
ATOM    310  C   PRO A  75     -74.303  41.185-101.451  1.00  0.62           C  
ATOM    311  O   PRO A  75     -75.506  40.955-101.375  1.00  0.62           O  
ATOM    312  CB  PRO A  75     -73.368  40.953 -99.103  1.00  0.62           C  
ATOM    313  CG  PRO A  75     -72.164  41.895 -98.986  1.00  0.62           C  
ATOM    314  CD  PRO A  75     -71.150  41.261 -99.937  1.00  0.62           C  
ATOM    315  N   GLY A  76     -73.775  42.073-102.316  1.00  0.49           N  
ATOM    316  CA  GLY A  76     -74.512  42.607-103.443  1.00  0.49           C  
ATOM    317  C   GLY A  76     -74.706  41.565-104.528  1.00  0.49           C  
ATOM    318  O   GLY A  76     -73.758  40.915-104.957  1.00  0.49           O  
ATOM    319  N   ARG A  77     -75.912  41.372-105.078  1.00  0.40           N  
ATOM    320  CA  ARG A  77     -77.161  42.043-104.773  1.00  0.40           C  
ATOM    321  C   ARG A  77     -77.942  41.345-103.674  1.00  0.40           C  
ATOM    322  O   ARG A  77     -77.953  40.121-103.588  1.00  0.40           O  
ATOM    323  CB  ARG A  77     -78.060  42.095-106.029  1.00  0.40           C  
ATOM    324  CG  ARG A  77     -77.413  42.881-107.187  1.00  0.40           C  
ATOM    325  CD  ARG A  77     -78.270  42.957-108.452  1.00  0.40           C  
ATOM    326  NE  ARG A  77     -78.254  41.590-109.067  1.00  0.40           N  
ATOM    327  CZ  ARG A  77     -79.219  41.087-109.845  1.00  0.40           C  
ATOM    328  NH1 ARG A  77     -79.060  39.873-110.364  1.00  0.40           N  
ATOM    329  NH2 ARG A  77     -80.323  41.777-110.119  1.00  0.40           N  
ATOM    330  N   ALA A  78     -78.673  42.119-102.839  1.00  0.42           N  
ATOM    331  CA  ALA A  78     -79.781  41.600-102.057  1.00  0.42           C  
ATOM    332  C   ALA A  78     -80.886  41.054-102.977  1.00  0.42           C  
ATOM    333  O   ALA A  78     -81.036  41.511-104.111  1.00  0.42           O  
ATOM    334  CB  ALA A  78     -80.321  42.681-101.098  1.00  0.42           C  
ATOM    335  N   VAL A  79     -81.621  40.006-102.551  1.00  0.44           N  
ATOM    336  CA  VAL A  79     -82.428  39.206-103.465  1.00  0.44           C  
ATOM    337  C   VAL A  79     -83.887  39.141-103.030  1.00  0.44           C  
ATOM    338  O   VAL A  79     -84.183  39.024-101.846  1.00  0.44           O  
ATOM    339  CB  VAL A  79     -81.824  37.803-103.591  1.00  0.44           C  
ATOM    340  CG1 VAL A  79     -82.663  36.880-104.490  1.00  0.44           C  
ATOM    341  CG2 VAL A  79     -80.406  37.910-104.184  1.00  0.44           C  
ATOM    342  N   ASP A  80     -84.844  39.210-103.990  1.00  0.35           N  
ATOM    343  CA  ASP A  80     -86.276  39.259-103.726  1.00  0.35           C  
ATOM    344  C   ASP A  80     -86.996  37.912-103.958  1.00  0.35           C  
ATOM    345  O   ASP A  80     -88.215  37.826-104.086  1.00  0.35           O  
ATOM    346  CB  ASP A  80     -86.931  40.406-104.521  1.00  0.35           C  
ATOM    347  CG  ASP A  80     -86.429  41.754-104.018  1.00  0.35           C  
ATOM    348  OD1 ASP A  80     -86.011  41.844-102.835  1.00  0.35           O  
ATOM    349  OD2 ASP A  80     -86.473  42.711-104.830  1.00  0.35           O  
ATOM    350  N   ARG A  81     -86.249  36.790-104.007  1.00  0.33           N  
ATOM    351  CA  ARG A  81     -86.790  35.448-104.206  1.00  0.33           C  
ATOM    352  C   ARG A  81     -86.769  34.600-102.921  1.00  0.33           C  
ATOM    353  O   ARG A  81     -85.736  34.003-102.640  1.00  0.33           O  
ATOM    354  CB  ARG A  81     -85.906  34.733-105.275  1.00  0.33           C  
ATOM    355  CG  ARG A  81     -86.377  33.314-105.644  1.00  0.33           C  
ATOM    356  CD  ARG A  81     -85.442  32.547-106.580  1.00  0.33           C  
ATOM    357  NE  ARG A  81     -86.136  31.245-106.754  1.00  0.33           N  
ATOM    358  CZ  ARG A  81     -85.630  30.166-107.351  1.00  0.33           C  
ATOM    359  NH1 ARG A  81     -86.298  29.030-107.239  1.00  0.33           N  
ATOM    360  NH2 ARG A  81     -84.471  30.156-107.989  1.00  0.33           N  
ATOM    361  N   ALA A  82     -87.885  34.550-102.133  1.00  0.31           N  
ATOM    362  CA  ALA A  82     -88.062  33.832-100.852  1.00  0.31           C  
ATOM    363  C   ALA A  82     -87.717  34.640 -99.584  1.00  0.31           C  
ATOM    364  O   ALA A  82     -87.416  34.079 -98.534  1.00  0.31           O  
ATOM    365  CB  ALA A  82     -87.359  32.447-100.775  1.00  0.31           C  
ATOM    366  N   THR A  83     -87.780  35.986 -99.651  1.00  0.30           N  
ATOM    367  CA  THR A  83     -86.908  36.883 -98.892  1.00  0.30           C  
ATOM    368  C   THR A  83     -87.687  37.944 -98.084  1.00  0.30           C  
ATOM    369  O   THR A  83     -88.857  37.738 -97.778  1.00  0.30           O  
ATOM    370  CB  THR A  83     -85.989  37.520 -99.897  1.00  0.30           C  
ATOM    371  OG1 THR A  83     -86.695  38.367-100.781  1.00  0.30           O  
ATOM    372  CG2 THR A  83     -85.246  36.478-100.710  1.00  0.30           C  
ATOM    373  N   ALA A  84     -87.170  39.135 -97.653  1.00  0.35           N  
ATOM    374  CA  ALA A  84     -85.876  39.799 -97.779  1.00  0.35           C  
ATOM    375  C   ALA A  84     -84.715  39.036 -97.146  1.00  0.35           C  
ATOM    376  O   ALA A  84     -84.796  38.552 -96.022  1.00  0.35           O  
ATOM    377  CB  ALA A  84     -85.938  41.233 -97.232  1.00  0.35           C  
ATOM    378  N   GLU A  85     -83.609  38.888 -97.898  1.00  0.44           N  
ATOM    379  CA  GLU A  85     -82.616  37.884 -97.625  1.00  0.44           C  
ATOM    380  C   GLU A  85     -81.328  38.369 -98.235  1.00  0.44           C  
ATOM    381  O   GLU A  85     -81.302  39.137 -99.200  1.00  0.44           O  
ATOM    382  CB  GLU A  85     -82.997  36.537 -98.286  1.00  0.44           C  
ATOM    383  CG  GLU A  85     -82.146  35.297 -97.912  1.00  0.44           C  
ATOM    384  CD  GLU A  85     -82.547  34.046 -98.693  1.00  0.44           C  
ATOM    385  OE1 GLU A  85     -83.270  34.176 -99.711  1.00  0.44           O  
ATOM    386  OE2 GLU A  85     -82.064  32.955 -98.308  1.00  0.44           O  
ATOM    387  N   HIS A  86     -80.210  37.914 -97.669  1.00  0.47           N  
ATOM    388  CA  HIS A  86     -78.895  38.192 -98.175  1.00  0.47           C  
ATOM    389  C   HIS A  86     -78.508  37.093 -99.124  1.00  0.47           C  
ATOM    390  O   HIS A  86     -78.740  35.926 -98.832  1.00  0.47           O  
ATOM    391  CB  HIS A  86     -77.879  38.148 -97.028  1.00  0.47           C  
ATOM    392  CG  HIS A  86     -78.208  39.121 -95.955  1.00  0.47           C  
ATOM    393  ND1 HIS A  86     -77.838  40.436 -96.126  1.00  0.47           N  
ATOM    394  CD2 HIS A  86     -78.903  38.964 -94.799  1.00  0.47           C  
ATOM    395  CE1 HIS A  86     -78.314  41.062 -95.070  1.00  0.47           C  
ATOM    396  NE2 HIS A  86     -78.967  40.218 -94.233  1.00  0.47           N  
ATOM    397  N   LEU A  87     -77.834  37.406-100.247  1.00  0.52           N  
ATOM    398  CA  LEU A  87     -77.382  36.411-101.206  1.00  0.52           C  
ATOM    399  C   LEU A  87     -76.448  35.365-100.609  1.00  0.52           C  
ATOM    400  O   LEU A  87     -76.326  34.251-101.108  1.00  0.52           O  
ATOM    401  CB  LEU A  87     -76.718  37.149-102.389  1.00  0.52           C  
ATOM    402  CG  LEU A  87     -76.256  36.301-103.592  1.00  0.52           C  
ATOM    403  CD1 LEU A  87     -77.356  35.382-104.153  1.00  0.52           C  
ATOM    404  CD2 LEU A  87     -75.748  37.266-104.673  1.00  0.52           C  
ATOM    405  N   PHE A  88     -75.779  35.677 -99.478  1.00  0.53           N  
ATOM    406  CA  PHE A  88     -75.045  34.669 -98.744  1.00  0.53           C  
ATOM    407  C   PHE A  88     -75.887  33.554 -98.124  1.00  0.53           C  
ATOM    408  O   PHE A  88     -75.519  32.381 -98.188  1.00  0.53           O  
ATOM    409  CB  PHE A  88     -74.024  35.279 -97.739  1.00  0.53           C  
ATOM    410  CG  PHE A  88     -74.539  35.543 -96.345  1.00  0.53           C  
ATOM    411  CD1 PHE A  88     -74.550  34.500 -95.403  1.00  0.53           C  
ATOM    412  CD2 PHE A  88     -75.030  36.799 -95.969  1.00  0.53           C  
ATOM    413  CE1 PHE A  88     -75.110  34.686 -94.135  1.00  0.53           C  
ATOM    414  CE2 PHE A  88     -75.585  36.997 -94.696  1.00  0.53           C  
ATOM    415  CZ  PHE A  88     -75.639  35.934 -93.786  1.00  0.53           C  
ATOM    416  N   ASP A  89     -77.028  33.927 -97.504  1.00  0.54           N  
ATOM    417  CA  ASP A  89     -77.910  33.036 -96.784  1.00  0.54           C  
ATOM    418  C   ASP A  89     -78.594  32.113 -97.777  1.00  0.54           C  
ATOM    419  O   ASP A  89     -78.554  30.897 -97.602  1.00  0.54           O  
ATOM    420  CB  ASP A  89     -78.880  33.864 -95.896  1.00  0.54           C  
ATOM    421  CG  ASP A  89     -79.217  33.150 -94.592  1.00  0.54           C  
ATOM    422  OD1 ASP A  89     -78.343  32.404 -94.079  1.00  0.54           O  
ATOM    423  OD2 ASP A  89     -80.314  33.433 -94.053  1.00  0.54           O  
ATOM    424  N   VAL A  90     -79.072  32.690 -98.923  1.00  0.43           N  
ATOM    425  CA  VAL A  90     -79.526  31.995-100.131  1.00  0.43           C  
ATOM    426  C   VAL A  90     -78.665  30.784-100.423  1.00  0.43           C  
ATOM    427  O   VAL A  90     -79.071  29.654-100.210  1.00  0.43           O  
ATOM    428  CB  VAL A  90     -79.509  32.889-101.395  1.00  0.43           C  
ATOM    429  CG1 VAL A  90     -79.926  32.108-102.665  1.00  0.43           C  
ATOM    430  CG2 VAL A  90     -80.421  34.118-101.235  1.00  0.43           C  
ATOM    431  N   ILE A  91     -77.404  31.004-100.839  1.00  0.43           N  
ATOM    432  CA  ILE A  91     -76.482  29.984-101.314  1.00  0.43           C  
ATOM    433  C   ILE A  91     -76.140  28.906-100.271  1.00  0.43           C  
ATOM    434  O   ILE A  91     -75.963  27.744-100.627  1.00  0.43           O  
ATOM    435  CB  ILE A  91     -75.219  30.649-101.860  1.00  0.43           C  
ATOM    436  CG1 ILE A  91     -75.503  31.718-102.937  1.00  0.43           C  
ATOM    437  CG2 ILE A  91     -74.238  29.621-102.456  1.00  0.43           C  
ATOM    438  CD1 ILE A  91     -74.335  32.705-103.025  1.00  0.43           C  
ATOM    439  N   ASN A  92     -76.032  29.250 -98.960  1.00  0.46           N  
ATOM    440  CA  ASN A  92     -75.766  28.270 -97.907  1.00  0.46           C  
ATOM    441  C   ASN A  92     -76.994  27.410 -97.587  1.00  0.46           C  
ATOM    442  O   ASN A  92     -76.870  26.330 -97.011  1.00  0.46           O  
ATOM    443  CB  ASN A  92     -75.388  28.953 -96.554  1.00  0.46           C  
ATOM    444  CG  ASN A  92     -73.967  29.505 -96.466  1.00  0.46           C  
ATOM    445  OD1 ASN A  92     -72.951  28.899 -96.809  1.00  0.46           O  
ATOM    446  ND2 ASN A  92     -73.863  30.720 -95.874  1.00  0.46           N  
ATOM    447  N   ALA A  93     -78.210  27.895 -97.908  1.00  0.44           N  
ATOM    448  CA  ALA A  93     -79.455  27.202 -97.671  1.00  0.44           C  
ATOM    449  C   ALA A  93     -79.856  26.306 -98.843  1.00  0.44           C  
ATOM    450  O   ALA A  93     -79.031  25.671 -99.490  1.00  0.44           O  
ATOM    451  CB  ALA A  93     -80.545  28.239 -97.331  1.00  0.44           C  
ATOM    452  N   ARG A  94     -81.164  26.192 -99.146  1.00  0.36           N  
ATOM    453  CA  ARG A  94     -81.630  25.299-100.186  1.00  0.36           C  
ATOM    454  C   ARG A  94     -83.002  25.742-100.669  1.00  0.36           C  
ATOM    455  O   ARG A  94     -83.673  26.544-100.027  1.00  0.36           O  
ATOM    456  CB  ARG A  94     -81.679  23.831 -99.702  1.00  0.36           C  
ATOM    457  CG  ARG A  94     -82.664  23.592 -98.549  1.00  0.36           C  
ATOM    458  CD  ARG A  94     -82.662  22.144 -98.075  1.00  0.36           C  
ATOM    459  NE  ARG A  94     -83.735  22.092 -97.046  1.00  0.36           N  
ATOM    460  CZ  ARG A  94     -84.048  21.036 -96.297  1.00  0.36           C  
ATOM    461  NH1 ARG A  94     -85.137  21.150 -95.544  1.00  0.36           N  
ATOM    462  NH2 ARG A  94     -83.345  19.913 -96.347  1.00  0.36           N  
ATOM    463  N   GLU A  95     -83.479  25.242-101.830  1.00  0.33           N  
ATOM    464  CA  GLU A  95     -84.835  25.503-102.274  1.00  0.33           C  
ATOM    465  C   GLU A  95     -85.730  24.439-101.644  1.00  0.33           C  
ATOM    466  O   GLU A  95     -85.986  23.402-102.253  1.00  0.33           O  
ATOM    467  CB  GLU A  95     -84.978  25.419-103.831  1.00  0.33           C  
ATOM    468  CG  GLU A  95     -84.459  26.651-104.622  1.00  0.33           C  
ATOM    469  CD  GLU A  95     -84.229  26.336-106.097  1.00  0.33           C  
ATOM    470  OE1 GLU A  95     -84.736  27.047-107.002  1.00  0.33           O  
ATOM    471  OE2 GLU A  95     -83.543  25.341-106.408  1.00  0.33           O  
ATOM    472  N   ASP A  96     -86.266  24.677-100.417  1.00  0.37           N  
ATOM    473  CA  ASP A  96     -87.123  23.741 -99.686  1.00  0.37           C  
ATOM    474  C   ASP A  96     -88.342  23.294-100.487  1.00  0.37           C  
ATOM    475  O   ASP A  96     -88.708  22.120-100.509  1.00  0.37           O  
ATOM    476  CB  ASP A  96     -87.606  24.382 -98.355  1.00  0.37           C  
ATOM    477  CG  ASP A  96     -86.496  24.337 -97.330  1.00  0.37           C  
ATOM    478  OD1 ASP A  96     -86.163  23.206 -96.885  1.00  0.37           O  
ATOM    479  OD2 ASP A  96     -85.948  25.403 -96.978  1.00  0.37           O  
ATOM    480  N   VAL A  97     -88.952  24.234-101.234  1.00  0.39           N  
ATOM    481  CA  VAL A  97     -90.070  23.991-102.134  1.00  0.39           C  
ATOM    482  C   VAL A  97     -89.763  22.972-103.228  1.00  0.39           C  
ATOM    483  O   VAL A  97     -90.584  22.115-103.549  1.00  0.39           O  
ATOM    484  CB  VAL A  97     -90.505  25.306-102.787  1.00  0.39           C  
ATOM    485  CG1 VAL A  97     -91.665  25.096-103.785  1.00  0.39           C  
ATOM    486  CG2 VAL A  97     -90.945  26.289-101.686  1.00  0.39           C  
ATOM    487  N   LEU A  98     -88.553  23.030-103.821  1.00  0.33           N  
ATOM    488  CA  LEU A  98     -88.197  22.222-104.973  1.00  0.33           C  
ATOM    489  C   LEU A  98     -87.312  21.045-104.591  1.00  0.33           C  
ATOM    490  O   LEU A  98     -86.886  20.281-105.454  1.00  0.33           O  
ATOM    491  CB  LEU A  98     -87.494  23.097-106.044  1.00  0.33           C  
ATOM    492  CG  LEU A  98     -88.377  24.232-106.616  1.00  0.33           C  
ATOM    493  CD1 LEU A  98     -87.603  25.090-107.625  1.00  0.33           C  
ATOM    494  CD2 LEU A  98     -89.663  23.692-107.262  1.00  0.33           C  
ATOM    495  N   ARG A  99     -87.042  20.864-103.278  1.00  0.33           N  
ATOM    496  CA  ARG A  99     -86.334  19.734-102.687  1.00  0.33           C  
ATOM    497  C   ARG A  99     -84.946  19.515-103.231  1.00  0.33           C  
ATOM    498  O   ARG A  99     -84.518  18.401-103.529  1.00  0.33           O  
ATOM    499  CB  ARG A  99     -87.116  18.415-102.803  1.00  0.33           C  
ATOM    500  CG  ARG A  99     -88.490  18.480-102.134  1.00  0.33           C  
ATOM    501  CD  ARG A  99     -89.233  17.167-102.324  1.00  0.33           C  
ATOM    502  NE  ARG A  99     -90.533  17.318-101.610  1.00  0.33           N  
ATOM    503  CZ  ARG A  99     -91.464  16.359-101.565  1.00  0.33           C  
ATOM    504  NH1 ARG A  99     -92.594  16.571-100.897  1.00  0.33           N  
ATOM    505  NH2 ARG A  99     -91.280  15.193-102.177  1.00  0.33           N  
ATOM    506  N   ARG A 100     -84.210  20.611-103.364  1.00  0.36           N  
ATOM    507  CA  ARG A 100     -82.936  20.591-104.005  1.00  0.36           C  
ATOM    508  C   ARG A 100     -82.238  21.826-103.535  1.00  0.36           C  
ATOM    509  O   ARG A 100     -82.827  22.728-102.942  1.00  0.36           O  
ATOM    510  CB  ARG A 100     -83.069  20.623-105.555  1.00  0.36           C  
ATOM    511  CG  ARG A 100     -83.688  21.932-106.088  1.00  0.36           C  
ATOM    512  CD  ARG A 100     -84.104  21.900-107.558  1.00  0.36           C  
ATOM    513  NE  ARG A 100     -84.502  23.310-107.844  1.00  0.36           N  
ATOM    514  CZ  ARG A 100     -84.601  23.867-109.049  1.00  0.36           C  
ATOM    515  NH1 ARG A 100     -84.679  25.193-109.125  1.00  0.36           N  
ATOM    516  NH2 ARG A 100     -84.440  23.181-110.170  1.00  0.36           N  
ATOM    517  N   LEU A 101     -80.939  21.909-103.795  1.00  0.35           N  
ATOM    518  CA  LEU A 101     -80.209  23.118-103.551  1.00  0.35           C  
ATOM    519  C   LEU A 101     -80.633  24.319-104.383  1.00  0.35           C  
ATOM    520  O   LEU A 101     -80.980  24.224-105.551  1.00  0.35           O  
ATOM    521  CB  LEU A 101     -78.749  22.877-103.840  1.00  0.35           C  
ATOM    522  CG  LEU A 101     -77.812  24.027-103.453  1.00  0.35           C  
ATOM    523  CD1 LEU A 101     -77.606  24.227-101.947  1.00  0.35           C  
ATOM    524  CD2 LEU A 101     -76.601  23.778-104.297  1.00  0.35           C  
ATOM    525  N   ILE A 102     -80.518  25.493-103.770  1.00  0.36           N  
ATOM    526  CA  ILE A 102     -80.734  26.816-104.288  1.00  0.36           C  
ATOM    527  C   ILE A 102     -79.666  27.435-105.173  1.00  0.36           C  
ATOM    528  O   ILE A 102     -79.925  28.433-105.833  1.00  0.36           O  
ATOM    529  CB  ILE A 102     -80.888  27.644-103.045  1.00  0.36           C  
ATOM    530  CG1 ILE A 102     -81.587  28.998-103.270  1.00  0.36           C  
ATOM    531  CG2 ILE A 102     -79.531  27.696-102.310  1.00  0.36           C  
ATOM    532  CD1 ILE A 102     -82.251  29.500-101.983  1.00  0.36           C  
ATOM    533  N   ARG A 103     -78.450  26.857-105.271  1.00  0.49           N  
ATOM    534  CA  ARG A 103     -77.334  27.314-106.088  1.00  0.49           C  
ATOM    535  C   ARG A 103     -77.010  28.819-106.022  1.00  0.49           C  
ATOM    536  O   ARG A 103     -77.320  29.528-105.071  1.00  0.49           O  
ATOM    537  CB  ARG A 103     -77.449  26.789-107.547  1.00  0.49           C  
ATOM    538  CG  ARG A 103     -78.700  27.334-108.259  1.00  0.49           C  
ATOM    539  CD  ARG A 103     -78.930  26.908-109.686  1.00  0.49           C  
ATOM    540  NE  ARG A 103     -79.964  27.819-110.266  1.00  0.49           N  
ATOM    541  CZ  ARG A 103     -81.288  27.687-110.125  1.00  0.49           C  
ATOM    542  NH1 ARG A 103     -82.087  28.272-111.014  1.00  0.49           N  
ATOM    543  NH2 ARG A 103     -81.868  26.946-109.198  1.00  0.49           N  
ATOM    544  N   ARG A 104     -76.350  29.368-107.057  1.00  0.54           N  
ATOM    545  CA  ARG A 104     -76.222  30.801-107.233  1.00  0.54           C  
ATOM    546  C   ARG A 104     -77.131  31.216-108.384  1.00  0.54           C  
ATOM    547  O   ARG A 104     -76.654  31.603-109.446  1.00  0.54           O  
ATOM    548  CB  ARG A 104     -74.733  31.182-107.480  1.00  0.54           C  
ATOM    549  CG  ARG A 104     -74.408  32.682-107.692  1.00  0.54           C  
ATOM    550  CD  ARG A 104     -74.894  33.620-106.591  1.00  0.54           C  
ATOM    551  NE  ARG A 104     -74.283  34.971-106.839  1.00  0.54           N  
ATOM    552  CZ  ARG A 104     -73.120  35.385-106.329  1.00  0.54           C  
ATOM    553  NH1 ARG A 104     -72.719  36.644-106.483  1.00  0.54           N  
ATOM    554  NH2 ARG A 104     -72.331  34.534-105.700  1.00  0.54           N  
ATOM    555  N   CYS A 105     -78.485  31.152-108.222  1.00  0.44           N  
ATOM    556  CA  CYS A 105     -79.431  31.167-109.346  1.00  0.44           C  
ATOM    557  C   CYS A 105     -79.278  32.319-110.309  1.00  0.44           C  
ATOM    558  O   CYS A 105     -79.429  32.163-111.518  1.00  0.44           O  
ATOM    559  CB  CYS A 105     -80.934  31.242-108.930  1.00  0.44           C  
ATOM    560  SG  CYS A 105     -81.427  30.279-107.484  1.00  0.44           S  
ATOM    561  N   ALA A 106     -78.990  33.500-109.741  1.00  0.53           N  
ATOM    562  CA  ALA A 106     -78.848  34.755-110.423  1.00  0.53           C  
ATOM    563  C   ALA A 106     -77.734  34.777-111.461  1.00  0.53           C  
ATOM    564  O   ALA A 106     -77.925  35.287-112.558  1.00  0.53           O  
ATOM    565  CB  ALA A 106     -78.605  35.822-109.335  1.00  0.53           C  
ATOM    566  N   TYR A 107     -76.558  34.202-111.146  1.00  0.53           N  
ATOM    567  CA  TYR A 107     -75.402  34.262-112.026  1.00  0.53           C  
ATOM    568  C   TYR A 107     -75.138  32.907-112.649  1.00  0.53           C  
ATOM    569  O   TYR A 107     -74.392  32.796-113.619  1.00  0.53           O  
ATOM    570  CB  TYR A 107     -74.121  34.674-111.249  1.00  0.53           C  
ATOM    571  CG  TYR A 107     -74.231  36.079-110.726  1.00  0.53           C  
ATOM    572  CD1 TYR A 107     -74.959  36.355-109.559  1.00  0.53           C  
ATOM    573  CD2 TYR A 107     -73.630  37.144-111.416  1.00  0.53           C  
ATOM    574  CE1 TYR A 107     -75.084  37.665-109.079  1.00  0.53           C  
ATOM    575  CE2 TYR A 107     -73.768  38.462-110.953  1.00  0.53           C  
ATOM    576  CZ  TYR A 107     -74.501  38.718-109.787  1.00  0.53           C  
ATOM    577  OH  TYR A 107     -74.701  40.039-109.346  1.00  0.53           O  
ATOM    578  N   LEU A 108     -75.765  31.844-112.111  1.00  0.54           N  
ATOM    579  CA  LEU A 108     -75.612  30.509-112.625  1.00  0.54           C  
ATOM    580  C   LEU A 108     -76.904  29.714-112.431  1.00  0.54           C  
ATOM    581  O   LEU A 108     -77.198  29.116-111.392  1.00  0.54           O  
ATOM    582  CB  LEU A 108     -74.374  29.837-111.993  1.00  0.54           C  
ATOM    583  CG  LEU A 108     -73.827  28.667-112.817  1.00  0.54           C  
ATOM    584  CD1 LEU A 108     -73.290  29.106-114.191  1.00  0.54           C  
ATOM    585  CD2 LEU A 108     -72.712  27.966-112.035  1.00  0.54           C  
ATOM    586  N   LYS A 109     -77.762  29.730-113.467  1.00  0.52           N  
ATOM    587  CA  LYS A 109     -79.078  29.119-113.471  1.00  0.52           C  
ATOM    588  C   LYS A 109     -79.006  27.638-113.870  1.00  0.52           C  
ATOM    589  O   LYS A 109     -78.249  27.300-114.768  1.00  0.52           O  
ATOM    590  CB  LYS A 109     -80.003  29.935-114.425  1.00  0.52           C  
ATOM    591  CG  LYS A 109     -81.521  29.774-114.194  1.00  0.52           C  
ATOM    592  CD  LYS A 109     -82.410  30.587-115.165  1.00  0.52           C  
ATOM    593  CE  LYS A 109     -83.914  30.409-114.874  1.00  0.52           C  
ATOM    594  NZ  LYS A 109     -84.769  31.133-115.849  1.00  0.52           N  
ATOM    595  N   TYR A 110     -79.774  26.742-113.188  1.00  0.50           N  
ATOM    596  CA  TYR A 110     -79.920  25.314-113.488  1.00  0.50           C  
ATOM    597  C   TYR A 110     -78.751  24.441-113.045  1.00  0.50           C  
ATOM    598  O   TYR A 110     -78.435  23.411-113.632  1.00  0.50           O  
ATOM    599  CB  TYR A 110     -80.328  25.016-114.956  1.00  0.50           C  
ATOM    600  CG  TYR A 110     -81.654  25.646-115.291  1.00  0.50           C  
ATOM    601  CD1 TYR A 110     -81.746  26.669-116.250  1.00  0.50           C  
ATOM    602  CD2 TYR A 110     -82.830  25.190-114.669  1.00  0.50           C  
ATOM    603  CE1 TYR A 110     -82.988  27.239-116.566  1.00  0.50           C  
ATOM    604  CE2 TYR A 110     -84.074  25.757-114.987  1.00  0.50           C  
ATOM    605  CZ  TYR A 110     -84.147  26.790-115.928  1.00  0.50           C  
ATOM    606  OH  TYR A 110     -85.383  27.394-116.236  1.00  0.50           O  
ATOM    607  N   VAL A 111     -78.073  24.843-111.952  1.00  0.55           N  
ATOM    608  CA  VAL A 111     -76.898  24.166-111.430  1.00  0.55           C  
ATOM    609  C   VAL A 111     -77.088  23.609-110.027  1.00  0.55           C  
ATOM    610  O   VAL A 111     -76.158  23.482-109.236  1.00  0.55           O  
ATOM    611  CB  VAL A 111     -75.636  25.023-111.568  1.00  0.55           C  
ATOM    612  CG1 VAL A 111     -75.690  25.691-112.945  1.00  0.55           C  
ATOM    613  CG2 VAL A 111     -75.401  26.080-110.466  1.00  0.55           C  
ATOM    614  N   GLU A 112     -78.317  23.240-109.638  1.00  0.45           N  
ATOM    615  CA  GLU A 112     -78.646  22.844-108.280  1.00  0.45           C  
ATOM    616  C   GLU A 112     -77.876  21.631-107.758  1.00  0.45           C  
ATOM    617  O   GLU A 112     -77.350  21.627-106.648  1.00  0.45           O  
ATOM    618  CB  GLU A 112     -80.161  22.577-108.192  1.00  0.45           C  
ATOM    619  CG  GLU A 112     -81.026  23.782-108.651  1.00  0.45           C  
ATOM    620  CD  GLU A 112     -81.318  23.858-110.145  1.00  0.45           C  
ATOM    621  OE1 GLU A 112     -80.756  23.056-110.915  1.00  0.45           O  
ATOM    622  OE2 GLU A 112     -82.113  24.751-110.553  1.00  0.45           O  
ATOM    623  N   ALA A 113     -77.713  20.591-108.593  1.00  0.41           N  
ATOM    624  CA  ALA A 113     -76.828  19.467-108.335  1.00  0.41           C  
ATOM    625  C   ALA A 113     -75.360  19.892-108.171  1.00  0.41           C  
ATOM    626  O   ALA A 113     -74.656  19.465-107.261  1.00  0.41           O  
ATOM    627  CB  ALA A 113     -76.996  18.476-109.506  1.00  0.41           C  
ATOM    628  N   ARG A 114     -74.914  20.837-109.020  1.00  0.41           N  
ATOM    629  CA  ARG A 114     -73.550  21.304-109.159  1.00  0.41           C  
ATOM    630  C   ARG A 114     -73.056  22.244-108.061  1.00  0.41           C  
ATOM    631  O   ARG A 114     -71.864  22.513-108.000  1.00  0.41           O  
ATOM    632  CB  ARG A 114     -73.410  22.057-110.508  1.00  0.41           C  
ATOM    633  CG  ARG A 114     -73.521  21.193-111.782  1.00  0.41           C  
ATOM    634  CD  ARG A 114     -72.232  20.457-112.167  1.00  0.41           C  
ATOM    635  NE  ARG A 114     -71.208  21.516-112.463  1.00  0.41           N  
ATOM    636  CZ  ARG A 114     -69.924  21.273-112.750  1.00  0.41           C  
ATOM    637  NH1 ARG A 114     -69.146  22.263-113.184  1.00  0.41           N  
ATOM    638  NH2 ARG A 114     -69.387  20.078-112.539  1.00  0.41           N  
ATOM    639  N   LEU A 115     -73.908  22.796-107.174  1.00  0.50           N  
ATOM    640  CA  LEU A 115     -73.392  23.490-105.992  1.00  0.50           C  
ATOM    641  C   LEU A 115     -73.624  22.659-104.709  1.00  0.50           C  
ATOM    642  O   LEU A 115     -72.983  22.881-103.691  1.00  0.50           O  
ATOM    643  CB  LEU A 115     -73.943  24.954-105.934  1.00  0.50           C  
ATOM    644  CG  LEU A 115     -73.459  25.845-104.757  1.00  0.50           C  
ATOM    645  CD1 LEU A 115     -72.399  26.850-105.227  1.00  0.50           C  
ATOM    646  CD2 LEU A 115     -74.572  26.603-104.012  1.00  0.50           C  
ATOM    647  N   GLY A 116     -74.496  21.620-104.727  1.00  0.41           N  
ATOM    648  CA  GLY A 116     -74.860  20.795-103.565  1.00  0.41           C  
ATOM    649  C   GLY A 116     -75.625  21.302-102.367  1.00  0.41           C  
ATOM    650  O   GLY A 116     -75.221  22.260-101.729  1.00  0.41           O  
ATOM    651  N   ASP A 117     -76.674  20.552-101.958  1.00  0.36           N  
ATOM    652  CA  ASP A 117     -77.423  20.709-100.718  1.00  0.36           C  
ATOM    653  C   ASP A 117     -76.915  19.713 -99.686  1.00  0.36           C  
ATOM    654  O   ASP A 117     -76.728  18.544-100.005  1.00  0.36           O  
ATOM    655  CB  ASP A 117     -78.935  20.435-100.980  1.00  0.36           C  
ATOM    656  CG  ASP A 117     -79.815  20.666 -99.760  1.00  0.36           C  
ATOM    657  OD1 ASP A 117     -79.353  21.333 -98.802  1.00  0.36           O  
ATOM    658  OD2 ASP A 117     -80.974  20.182 -99.764  1.00  0.36           O  
ATOM    659  N   ARG A 118     -76.684  20.162 -98.432  1.00  0.35           N  
ATOM    660  CA  ARG A 118     -76.386  19.353 -97.253  1.00  0.35           C  
ATOM    661  C   ARG A 118     -75.534  18.118 -97.470  1.00  0.35           C  
ATOM    662  O   ARG A 118     -75.915  16.984 -97.186  1.00  0.35           O  
ATOM    663  CB  ARG A 118     -77.666  19.016 -96.459  1.00  0.35           C  
ATOM    664  CG  ARG A 118     -78.312  20.277 -95.853  1.00  0.35           C  
ATOM    665  CD  ARG A 118     -79.646  20.025 -95.150  1.00  0.35           C  
ATOM    666  NE  ARG A 118     -79.331  19.216 -93.924  1.00  0.35           N  
ATOM    667  CZ  ARG A 118     -78.805  19.731 -92.804  1.00  0.35           C  
ATOM    668  NH1 ARG A 118     -78.363  18.908 -91.856  1.00  0.35           N  
ATOM    669  NH2 ARG A 118     -78.692  21.043 -92.622  1.00  0.35           N  
ATOM    670  N   THR A 119     -74.324  18.345 -97.994  1.00  0.37           N  
ATOM    671  CA  THR A 119     -73.376  17.311 -98.343  1.00  0.37           C  
ATOM    672  C   THR A 119     -72.785  16.618 -97.171  1.00  0.37           C  
ATOM    673  O   THR A 119     -71.770  17.002 -96.595  1.00  0.37           O  
ATOM    674  CB  THR A 119     -72.248  17.784 -99.198  1.00  0.37           C  
ATOM    675  OG1 THR A 119     -72.828  18.291-100.369  1.00  0.37           O  
ATOM    676  CG2 THR A 119     -71.356  16.637 -99.663  1.00  0.37           C  
ATOM    677  N   LEU A 120     -73.427  15.504 -96.852  1.00  0.36           N  
ATOM    678  CA  LEU A 120     -72.971  14.552 -95.899  1.00  0.36           C  
ATOM    679  C   LEU A 120     -72.616  13.369 -96.782  1.00  0.36           C  
ATOM    680  O   LEU A 120     -73.469  12.768 -97.435  1.00  0.36           O  
ATOM    681  CB  LEU A 120     -74.099  14.301 -94.872  1.00  0.36           C  
ATOM    682  CG  LEU A 120     -74.602  15.619 -94.225  1.00  0.36           C  
ATOM    683  CD1 LEU A 120     -75.888  15.406 -93.418  1.00  0.36           C  
ATOM    684  CD2 LEU A 120     -73.533  16.351 -93.392  1.00  0.36           C  
ATOM    685  N   TYR A 121     -71.303  13.082 -96.905  1.00  0.32           N  
ATOM    686  CA  TYR A 121     -70.707  12.150 -97.848  1.00  0.32           C  
ATOM    687  C   TYR A 121     -70.951  10.720 -97.402  1.00  0.32           C  
ATOM    688  O   TYR A 121     -70.023  10.047 -96.977  1.00  0.32           O  
ATOM    689  CB  TYR A 121     -69.168  12.409 -97.903  1.00  0.32           C  
ATOM    690  CG  TYR A 121     -68.403  11.886 -99.107  1.00  0.32           C  
ATOM    691  CD1 TYR A 121     -68.982  11.469-100.327  1.00  0.32           C  
ATOM    692  CD2 TYR A 121     -67.000  11.880 -98.996  1.00  0.32           C  
ATOM    693  CE1 TYR A 121     -68.170  11.004-101.375  1.00  0.32           C  
ATOM    694  CE2 TYR A 121     -66.192  11.409-100.039  1.00  0.32           C  
ATOM    695  CZ  TYR A 121     -66.784  10.947-101.217  1.00  0.32           C  
ATOM    696  OH  TYR A 121     -65.990  10.359-102.219  1.00  0.32           O  
ATOM    697  N   ALA A 122     -72.219  10.255 -97.436  1.00  0.35           N  
ATOM    698  CA  ALA A 122     -72.655   9.078 -96.701  1.00  0.35           C  
ATOM    699  C   ALA A 122     -72.382   9.215 -95.199  1.00  0.35           C  
ATOM    700  O   ALA A 122     -71.599   8.469 -94.615  1.00  0.35           O  
ATOM    701  CB  ALA A 122     -72.124   7.769 -97.317  1.00  0.35           C  
ATOM    702  N   ASP A 123     -73.011  10.262 -94.618  1.00  0.30           N  
ATOM    703  CA  ASP A 123     -72.795  10.808 -93.291  1.00  0.30           C  
ATOM    704  C   ASP A 123     -71.548  11.689 -93.245  1.00  0.30           C  
ATOM    705  O   ASP A 123     -71.237  12.408 -94.191  1.00  0.30           O  
ATOM    706  CB  ASP A 123     -72.889   9.770 -92.138  1.00  0.30           C  
ATOM    707  CG  ASP A 123     -74.224   9.044 -92.194  1.00  0.30           C  
ATOM    708  OD1 ASP A 123     -75.245   9.722 -92.484  1.00  0.30           O  
ATOM    709  OD2 ASP A 123     -74.237   7.817 -91.921  1.00  0.30           O  
ATOM    710  N   GLU A 124     -70.823  11.744 -92.117  1.00  0.31           N  
ATOM    711  CA  GLU A 124     -69.643  12.588 -91.989  1.00  0.31           C  
ATOM    712  C   GLU A 124     -68.476  12.149 -92.865  1.00  0.31           C  
ATOM    713  O   GLU A 124     -67.858  12.939 -93.579  1.00  0.31           O  
ATOM    714  CB  GLU A 124     -69.169  12.568 -90.520  1.00  0.31           C  
ATOM    715  CG  GLU A 124     -70.216  13.138 -89.534  1.00  0.31           C  
ATOM    716  CD  GLU A 124     -69.798  12.993 -88.072  1.00  0.31           C  
ATOM    717  OE1 GLU A 124     -68.749  12.357 -87.800  1.00  0.31           O  
ATOM    718  OE2 GLU A 124     -70.551  13.524 -87.216  1.00  0.31           O  
ATOM    719  N   ILE A 125     -68.180  10.839 -92.827  1.00  0.29           N  
ATOM    720  CA  ILE A 125     -67.137  10.191 -93.593  1.00  0.29           C  
ATOM    721  C   ILE A 125     -67.720   8.882 -94.088  1.00  0.29           C  
ATOM    722  O   ILE A 125     -68.151   8.048 -93.293  1.00  0.29           O  
ATOM    723  CB  ILE A 125     -65.880   9.882 -92.759  1.00  0.29           C  
ATOM    724  CG1 ILE A 125     -65.268  11.164 -92.140  1.00  0.29           C  
ATOM    725  CG2 ILE A 125     -64.831   9.133 -93.620  1.00  0.29           C  
ATOM    726  CD1 ILE A 125     -64.160  10.890 -91.113  1.00  0.29           C  
ATOM    727  N   LEU A 126     -67.746   8.678 -95.423  1.00  0.31           N  
ATOM    728  CA  LEU A 126     -68.083   7.421 -96.070  1.00  0.31           C  
ATOM    729  C   LEU A 126     -67.273   6.189 -95.661  1.00  0.31           C  
ATOM    730  O   LEU A 126     -66.385   6.193 -94.812  1.00  0.31           O  
ATOM    731  CB  LEU A 126     -68.162   7.536 -97.630  1.00  0.31           C  
ATOM    732  CG  LEU A 126     -66.931   8.039 -98.423  1.00  0.31           C  
ATOM    733  CD1 LEU A 126     -65.632   7.292 -98.089  1.00  0.31           C  
ATOM    734  CD2 LEU A 126     -67.261   7.932 -99.927  1.00  0.31           C  
ATOM    735  N   ARG A 127     -67.558   5.059 -96.322  1.00  0.31           N  
ATOM    736  CA  ARG A 127     -66.786   3.851 -96.193  1.00  0.31           C  
ATOM    737  C   ARG A 127     -66.286   3.469 -97.562  1.00  0.31           C  
ATOM    738  O   ARG A 127     -67.045   3.538 -98.524  1.00  0.31           O  
ATOM    739  CB  ARG A 127     -67.659   2.717 -95.625  1.00  0.31           C  
ATOM    740  CG  ARG A 127     -68.269   3.103 -94.266  1.00  0.31           C  
ATOM    741  CD  ARG A 127     -69.154   2.015 -93.679  1.00  0.31           C  
ATOM    742  NE  ARG A 127     -69.696   2.583 -92.407  1.00  0.31           N  
ATOM    743  CZ  ARG A 127     -70.485   1.908 -91.564  1.00  0.31           C  
ATOM    744  NH1 ARG A 127     -70.936   2.509 -90.467  1.00  0.31           N  
ATOM    745  NH2 ARG A 127     -70.829   0.647 -91.809  1.00  0.31           N  
ATOM    746  N   ASP A 128     -64.990   3.098 -97.653  1.00  0.35           N  
ATOM    747  CA  ASP A 128     -64.310   2.610 -98.842  1.00  0.35           C  
ATOM    748  C   ASP A 128     -64.547   3.429-100.115  1.00  0.35           C  
ATOM    749  O   ASP A 128     -65.141   3.006-101.105  1.00  0.35           O  
ATOM    750  CB  ASP A 128     -64.504   1.079 -98.999  1.00  0.35           C  
ATOM    751  CG  ASP A 128     -63.302   0.419 -99.659  1.00  0.35           C  
ATOM    752  OD1 ASP A 128     -62.185   0.988 -99.551  1.00  0.35           O  
ATOM    753  OD2 ASP A 128     -63.487  -0.690-100.218  1.00  0.35           O  
ATOM    754  N   GLY A 129     -64.120   4.703-100.071  1.00  0.39           N  
ATOM    755  CA  GLY A 129     -64.321   5.598-101.190  1.00  0.39           C  
ATOM    756  C   GLY A 129     -63.236   6.617-101.271  1.00  0.39           C  
ATOM    757  O   GLY A 129     -62.109   6.311-101.635  1.00  0.39           O  
ATOM    758  N   PHE A 130     -63.575   7.892-100.976  1.00  0.34           N  
ATOM    759  CA  PHE A 130     -62.694   9.044-101.165  1.00  0.34           C  
ATOM    760  C   PHE A 130     -62.458   9.309-102.653  1.00  0.34           C  
ATOM    761  O   PHE A 130     -61.522   9.980-103.066  1.00  0.34           O  
ATOM    762  CB  PHE A 130     -61.357   8.962-100.367  1.00  0.34           C  
ATOM    763  CG  PHE A 130     -61.613   8.629 -98.919  1.00  0.34           C  
ATOM    764  CD1 PHE A 130     -61.338   7.341 -98.422  1.00  0.34           C  
ATOM    765  CD2 PHE A 130     -62.137   9.594 -98.044  1.00  0.34           C  
ATOM    766  CE1 PHE A 130     -61.593   7.021 -97.082  1.00  0.34           C  
ATOM    767  CE2 PHE A 130     -62.391   9.279 -96.702  1.00  0.34           C  
ATOM    768  CZ  PHE A 130     -62.122   7.991 -96.222  1.00  0.34           C  
ATOM    769  N   CYS A 131     -63.361   8.776-103.496  1.00  0.37           N  
ATOM    770  CA  CYS A 131     -63.226   8.765-104.937  1.00  0.37           C  
ATOM    771  C   CYS A 131     -64.581   8.515-105.576  1.00  0.37           C  
ATOM    772  O   CYS A 131     -64.683   8.196-106.756  1.00  0.37           O  
ATOM    773  CB  CYS A 131     -62.224   7.659-105.395  1.00  0.37           C  
ATOM    774  SG  CYS A 131     -62.696   5.951-104.919  1.00  0.37           S  
ATOM    775  N   LEU A 132     -65.679   8.635-104.799  1.00  0.39           N  
ATOM    776  CA  LEU A 132     -67.026   8.343-105.252  1.00  0.39           C  
ATOM    777  C   LEU A 132     -67.598   9.445-106.155  1.00  0.39           C  
ATOM    778  O   LEU A 132     -68.448  10.237-105.765  1.00  0.39           O  
ATOM    779  CB  LEU A 132     -67.929   8.031-104.029  1.00  0.39           C  
ATOM    780  CG  LEU A 132     -69.405   7.672-104.336  1.00  0.39           C  
ATOM    781  CD1 LEU A 132     -69.592   6.438-105.234  1.00  0.39           C  
ATOM    782  CD2 LEU A 132     -70.169   7.486-103.022  1.00  0.39           C  
ATOM    783  N   ASN A 133     -67.124   9.498-107.415  1.00  0.43           N  
ATOM    784  CA  ASN A 133     -67.555  10.438-108.443  1.00  0.43           C  
ATOM    785  C   ASN A 133     -68.501   9.776-109.443  1.00  0.43           C  
ATOM    786  O   ASN A 133     -69.001  10.395-110.380  1.00  0.43           O  
ATOM    787  CB  ASN A 133     -66.319  11.051-109.171  1.00  0.43           C  
ATOM    788  CG  ASN A 133     -65.395  10.005-109.796  1.00  0.43           C  
ATOM    789  OD1 ASN A 133     -65.621   8.795-109.769  1.00  0.43           O  
ATOM    790  ND2 ASN A 133     -64.281  10.489-110.394  1.00  0.43           N  
ATOM    791  N   MET A 134     -68.792   8.477-109.218  1.00  0.37           N  
ATOM    792  CA  MET A 134     -69.735   7.662-109.966  1.00  0.37           C  
ATOM    793  C   MET A 134     -71.164   8.132-109.788  1.00  0.37           C  
ATOM    794  O   MET A 134     -72.025   7.945-110.643  1.00  0.37           O  
ATOM    795  CB  MET A 134     -69.658   6.188-109.488  1.00  0.37           C  
ATOM    796  CG  MET A 134     -68.302   5.512-109.770  1.00  0.37           C  
ATOM    797  SD  MET A 134     -67.832   5.459-111.530  1.00  0.37           S  
ATOM    798  CE  MET A 134     -69.181   4.394-112.120  1.00  0.37           C  
ATOM    799  N   ILE A 135     -71.429   8.768-108.639  1.00  0.38           N  
ATOM    800  CA  ILE A 135     -72.684   9.402-108.332  1.00  0.38           C  
ATOM    801  C   ILE A 135     -72.322  10.845-108.085  1.00  0.38           C  
ATOM    802  O   ILE A 135     -71.523  11.138-107.201  1.00  0.38           O  
ATOM    803  CB  ILE A 135     -73.338   8.795-107.085  1.00  0.38           C  
ATOM    804  CG1 ILE A 135     -73.643   7.294-107.324  1.00  0.38           C  
ATOM    805  CG2 ILE A 135     -74.616   9.581-106.706  1.00  0.38           C  
ATOM    806  CD1 ILE A 135     -74.112   6.535-106.075  1.00  0.38           C  
ATOM    807  N   ASP A 136     -72.897  11.780-108.873  1.00  0.44           N  
ATOM    808  CA  ASP A 136     -72.820  13.210-108.650  1.00  0.44           C  
ATOM    809  C   ASP A 136     -73.633  13.529-107.394  1.00  0.44           C  
ATOM    810  O   ASP A 136     -74.856  13.677-107.414  1.00  0.44           O  
ATOM    811  CB  ASP A 136     -73.352  13.901-109.943  1.00  0.44           C  
ATOM    812  CG  ASP A 136     -72.958  15.355-110.148  1.00  0.44           C  
ATOM    813  OD1 ASP A 136     -71.974  15.852-109.570  1.00  0.44           O  
ATOM    814  OD2 ASP A 136     -73.505  15.933-111.134  1.00  0.44           O  
ATOM    815  N   THR A 137     -72.956  13.537-106.232  1.00  0.45           N  
ATOM    816  CA  THR A 137     -73.562  13.820-104.946  1.00  0.45           C  
ATOM    817  C   THR A 137     -73.577  15.314-104.788  1.00  0.45           C  
ATOM    818  O   THR A 137     -72.905  16.004-105.548  1.00  0.45           O  
ATOM    819  CB  THR A 137     -72.845  13.164-103.757  1.00  0.45           C  
ATOM    820  OG1 THR A 137     -71.463  13.483-103.720  1.00  0.45           O  
ATOM    821  CG2 THR A 137     -72.953  11.640-103.879  1.00  0.45           C  
ATOM    822  N   PRO A 138     -74.317  15.929-103.884  1.00  0.41           N  
ATOM    823  CA  PRO A 138     -74.152  17.347-103.646  1.00  0.41           C  
ATOM    824  C   PRO A 138     -72.733  17.743-103.212  1.00  0.41           C  
ATOM    825  O   PRO A 138     -72.033  16.970-102.565  1.00  0.41           O  
ATOM    826  CB  PRO A 138     -75.227  17.637-102.582  1.00  0.41           C  
ATOM    827  CG  PRO A 138     -75.511  16.300-101.907  1.00  0.41           C  
ATOM    828  CD  PRO A 138     -75.406  15.355-103.092  1.00  0.41           C  
ATOM    829  N   LEU A 139     -72.339  18.985-103.509  1.00  0.38           N  
ATOM    830  CA  LEU A 139     -71.081  19.656-103.275  1.00  0.38           C  
ATOM    831  C   LEU A 139     -71.091  20.754-102.170  1.00  0.38           C  
ATOM    832  O   LEU A 139     -70.204  21.607-102.116  1.00  0.38           O  
ATOM    833  CB  LEU A 139     -70.778  20.333-104.627  1.00  0.38           C  
ATOM    834  CG  LEU A 139     -70.098  19.470-105.709  1.00  0.38           C  
ATOM    835  CD1 LEU A 139     -70.712  18.107-106.031  1.00  0.38           C  
ATOM    836  CD2 LEU A 139     -70.050  20.284-106.999  1.00  0.38           C  
ATOM    837  N   CYS A 140     -72.053  20.743-101.221  1.00  0.51           N  
ATOM    838  CA  CYS A 140     -72.239  21.671-100.097  1.00  0.51           C  
ATOM    839  C   CYS A 140     -71.075  21.904 -99.100  1.00  0.51           C  
ATOM    840  O   CYS A 140     -71.305  22.706 -98.197  1.00  0.51           O  
ATOM    841  CB  CYS A 140     -73.481  21.259 -99.235  1.00  0.51           C  
ATOM    842  SG  CYS A 140     -74.383  22.617 -98.375  1.00  0.51           S  
ATOM    843  N   PRO A 141     -69.826  21.391 -99.070  1.00  0.44           N  
ATOM    844  CA  PRO A 141     -68.796  21.972 -98.211  1.00  0.44           C  
ATOM    845  C   PRO A 141     -68.357  23.356 -98.638  1.00  0.44           C  
ATOM    846  O   PRO A 141     -67.518  23.959 -97.968  1.00  0.44           O  
ATOM    847  CB  PRO A 141     -67.641  20.963 -98.312  1.00  0.44           C  
ATOM    848  CG  PRO A 141     -67.920  20.177 -99.588  1.00  0.44           C  
ATOM    849  CD  PRO A 141     -69.419  20.027 -99.411  1.00  0.44           C  
ATOM    850  N   LEU A 142     -68.886  23.864 -99.761  1.00  0.57           N  
ATOM    851  CA  LEU A 142     -68.747  25.239-100.149  1.00  0.57           C  
ATOM    852  C   LEU A 142     -69.450  26.240 -99.259  1.00  0.57           C  
ATOM    853  O   LEU A 142     -70.646  26.493 -99.383  1.00  0.57           O  
ATOM    854  CB  LEU A 142     -69.310  25.444-101.552  1.00  0.57           C  
ATOM    855  CG  LEU A 142     -68.709  26.669-102.251  1.00  0.57           C  
ATOM    856  CD1 LEU A 142     -67.246  26.410-102.594  1.00  0.57           C  
ATOM    857  CD2 LEU A 142     -69.507  27.093-103.475  1.00  0.57           C  
ATOM    858  N   LYS A 143     -68.703  26.914 -98.381  1.00  0.65           N  
ATOM    859  CA  LYS A 143     -69.297  27.911 -97.529  1.00  0.65           C  
ATOM    860  C   LYS A 143     -69.308  29.282 -98.174  1.00  0.65           C  
ATOM    861  O   LYS A 143     -68.362  29.751 -98.811  1.00  0.65           O  
ATOM    862  CB  LYS A 143     -68.639  27.948 -96.133  1.00  0.65           C  
ATOM    863  CG  LYS A 143     -69.430  28.821 -95.148  1.00  0.65           C  
ATOM    864  CD  LYS A 143     -68.893  28.838 -93.714  1.00  0.65           C  
ATOM    865  CE  LYS A 143     -69.701  29.843 -92.883  1.00  0.65           C  
ATOM    866  NZ  LYS A 143     -69.125  30.018 -91.534  1.00  0.65           N  
ATOM    867  N   VAL A 144     -70.444  29.969 -98.022  1.00  0.68           N  
ATOM    868  CA  VAL A 144     -70.667  31.295 -98.519  1.00  0.68           C  
ATOM    869  C   VAL A 144     -70.270  32.284 -97.448  1.00  0.68           C  
ATOM    870  O   VAL A 144     -70.835  32.282 -96.355  1.00  0.68           O  
ATOM    871  CB  VAL A 144     -72.131  31.475 -98.843  1.00  0.68           C  
ATOM    872  CG1 VAL A 144     -72.307  32.711 -99.710  1.00  0.68           C  
ATOM    873  CG2 VAL A 144     -72.710  30.257 -99.583  1.00  0.68           C  
ATOM    874  N   VAL A 145     -69.256  33.128 -97.720  1.00  0.71           N  
ATOM    875  CA  VAL A 145     -68.725  34.046 -96.729  1.00  0.71           C  
ATOM    876  C   VAL A 145     -68.736  35.445 -97.326  1.00  0.71           C  
ATOM    877  O   VAL A 145     -68.240  35.671 -98.430  1.00  0.71           O  
ATOM    878  CB  VAL A 145     -67.321  33.631 -96.299  1.00  0.71           C  
ATOM    879  CG1 VAL A 145     -66.806  34.558 -95.190  1.00  0.71           C  
ATOM    880  CG2 VAL A 145     -67.357  32.178 -95.776  1.00  0.71           C  
ATOM    881  N   THR A 146     -69.366  36.424 -96.639  1.00  0.70           N  
ATOM    882  CA  THR A 146     -69.534  37.792 -97.138  1.00  0.70           C  
ATOM    883  C   THR A 146     -68.366  38.687 -96.856  1.00  0.70           C  
ATOM    884  O   THR A 146     -68.119  39.660 -97.568  1.00  0.70           O  
ATOM    885  CB  THR A 146     -70.715  38.503 -96.504  1.00  0.70           C  
ATOM    886  OG1 THR A 146     -70.767  38.243 -95.107  1.00  0.70           O  
ATOM    887  CG2 THR A 146     -71.975  37.910 -97.110  1.00  0.70           C  
ATOM    888  N   ASN A 147     -67.609  38.379 -95.796  1.00  0.74           N  
ATOM    889  CA  ASN A 147     -66.423  39.104 -95.438  1.00  0.74           C  
ATOM    890  C   ASN A 147     -65.265  38.452 -96.180  1.00  0.74           C  
ATOM    891  O   ASN A 147     -64.991  37.264 -96.021  1.00  0.74           O  
ATOM    892  CB  ASN A 147     -66.260  39.064 -93.894  1.00  0.74           C  
ATOM    893  CG  ASN A 147     -65.074  39.902 -93.445  1.00  0.74           C  
ATOM    894  OD1 ASN A 147     -63.925  39.528 -93.671  1.00  0.74           O  
ATOM    895  ND2 ASN A 147     -65.333  41.068 -92.815  1.00  0.74           N  
ATOM    896  N   LEU A 148     -64.558  39.206 -97.045  1.00  0.73           N  
ATOM    897  CA  LEU A 148     -63.469  38.656 -97.824  1.00  0.73           C  
ATOM    898  C   LEU A 148     -62.319  38.173 -96.981  1.00  0.73           C  
ATOM    899  O   LEU A 148     -61.800  37.085 -97.219  1.00  0.73           O  
ATOM    900  CB  LEU A 148     -62.961  39.668 -98.869  1.00  0.73           C  
ATOM    901  CG  LEU A 148     -61.730  39.197 -99.673  1.00  0.73           C  
ATOM    902  CD1 LEU A 148     -61.977  37.901-100.455  1.00  0.73           C  
ATOM    903  CD2 LEU A 148     -61.259  40.316-100.596  1.00  0.73           C  
ATOM    904  N   GLN A 149     -61.930  38.934 -95.938  1.00  0.67           N  
ATOM    905  CA  GLN A 149     -60.886  38.528 -95.022  1.00  0.67           C  
ATOM    906  C   GLN A 149     -61.224  37.202 -94.340  1.00  0.67           C  
ATOM    907  O   GLN A 149     -60.427  36.273 -94.406  1.00  0.67           O  
ATOM    908  CB  GLN A 149     -60.589  39.632 -93.977  1.00  0.67           C  
ATOM    909  CG  GLN A 149     -60.088  40.965 -94.588  1.00  0.67           C  
ATOM    910  CD  GLN A 149     -59.840  42.002 -93.489  1.00  0.67           C  
ATOM    911  OE1 GLN A 149     -60.364  41.914 -92.377  1.00  0.67           O  
ATOM    912  NE2 GLN A 149     -59.011  43.025 -93.792  1.00  0.67           N  
ATOM    913  N   GLU A 150     -62.461  37.024 -93.808  1.00  0.70           N  
ATOM    914  CA  GLU A 150     -62.919  35.741 -93.269  1.00  0.70           C  
ATOM    915  C   GLU A 150     -62.887  34.616 -94.296  1.00  0.70           C  
ATOM    916  O   GLU A 150     -62.471  33.486 -94.017  1.00  0.70           O  
ATOM    917  CB  GLU A 150     -64.362  35.794 -92.678  1.00  0.70           C  
ATOM    918  CG  GLU A 150     -64.825  34.453 -92.011  1.00  0.70           C  
ATOM    919  CD  GLU A 150     -66.336  34.261 -91.819  1.00  0.70           C  
ATOM    920  OE1 GLU A 150     -67.089  35.261 -91.886  1.00  0.70           O  
ATOM    921  OE2 GLU A 150     -66.747  33.069 -91.658  1.00  0.70           O  
ATOM    922  N   ALA A 151     -63.310  34.891 -95.543  1.00  0.72           N  
ATOM    923  CA  ALA A 151     -63.274  33.909 -96.598  1.00  0.72           C  
ATOM    924  C   ALA A 151     -61.876  33.408 -96.918  1.00  0.72           C  
ATOM    925  O   ALA A 151     -61.648  32.200 -96.985  1.00  0.72           O  
ATOM    926  CB  ALA A 151     -63.916  34.481 -97.876  1.00  0.72           C  
ATOM    927  N   VAL A 152     -60.909  34.333 -97.080  1.00  0.69           N  
ATOM    928  CA  VAL A 152     -59.564  33.988 -97.491  1.00  0.69           C  
ATOM    929  C   VAL A 152     -58.639  33.570 -96.383  1.00  0.69           C  
ATOM    930  O   VAL A 152     -57.629  32.957 -96.706  1.00  0.69           O  
ATOM    931  CB  VAL A 152     -58.856  35.095 -98.275  1.00  0.69           C  
ATOM    932  CG1 VAL A 152     -59.651  35.434 -99.545  1.00  0.69           C  
ATOM    933  CG2 VAL A 152     -58.626  36.336 -97.393  1.00  0.69           C  
ATOM    934  N   TRP A 153     -58.932  33.879 -95.090  1.00  0.62           N  
ATOM    935  CA  TRP A 153     -58.080  33.617 -93.936  1.00  0.62           C  
ATOM    936  C   TRP A 153     -57.243  32.356 -94.021  1.00  0.62           C  
ATOM    937  O   TRP A 153     -56.077  32.382 -94.405  1.00  0.62           O  
ATOM    938  CB  TRP A 153     -58.915  33.633 -92.609  1.00  0.62           C  
ATOM    939  CG  TRP A 153     -59.175  35.000 -91.974  1.00  0.62           C  
ATOM    940  CD1 TRP A 153     -58.558  36.208 -92.188  1.00  0.62           C  
ATOM    941  CD2 TRP A 153     -60.204  35.254 -90.992  1.00  0.62           C  
ATOM    942  NE1 TRP A 153     -59.169  37.204 -91.451  1.00  0.62           N  
ATOM    943  CE2 TRP A 153     -60.202  36.639 -90.737  1.00  0.62           C  
ATOM    944  CE3 TRP A 153     -61.119  34.407 -90.364  1.00  0.62           C  
ATOM    945  CZ2 TRP A 153     -61.137  37.215 -89.883  1.00  0.62           C  
ATOM    946  CZ3 TRP A 153     -62.060  34.988 -89.497  1.00  0.62           C  
ATOM    947  CH2 TRP A 153     -62.079  36.372 -89.271  1.00  0.62           C  
ATOM    948  N   ASP A 154     -57.833  31.200 -93.716  1.00  0.66           N  
ATOM    949  CA  ASP A 154     -57.072  30.013 -93.413  1.00  0.66           C  
ATOM    950  C   ASP A 154     -56.695  29.221 -94.679  1.00  0.66           C  
ATOM    951  O   ASP A 154     -56.646  27.995 -94.647  1.00  0.66           O  
ATOM    952  CB  ASP A 154     -57.879  29.158 -92.377  1.00  0.66           C  
ATOM    953  CG  ASP A 154     -58.753  30.031 -91.475  1.00  0.66           C  
ATOM    954  OD1 ASP A 154     -58.196  30.763 -90.623  1.00  0.66           O  
ATOM    955  OD2 ASP A 154     -60.003  30.027 -91.687  1.00  0.66           O  
ATOM    956  N   ALA A 155     -56.480  29.888 -95.838  1.00  0.75           N  
ATOM    957  CA  ALA A 155     -56.475  29.253 -97.144  1.00  0.75           C  
ATOM    958  C   ALA A 155     -55.119  29.193 -97.852  1.00  0.75           C  
ATOM    959  O   ALA A 155     -54.549  30.207 -98.250  1.00  0.75           O  
ATOM    960  CB  ALA A 155     -57.460  30.008 -98.052  1.00  0.75           C  
ATOM    961  N   ASP A 156     -54.579  27.970 -98.066  1.00  0.71           N  
ATOM    962  CA  ASP A 156     -53.372  27.688 -98.828  1.00  0.71           C  
ATOM    963  C   ASP A 156     -53.472  28.118-100.270  1.00  0.71           C  
ATOM    964  O   ASP A 156     -52.565  28.723-100.840  1.00  0.71           O  
ATOM    965  CB  ASP A 156     -53.148  26.162 -98.880  1.00  0.71           C  
ATOM    966  CG  ASP A 156     -53.055  25.640 -97.470  1.00  0.71           C  
ATOM    967  OD1 ASP A 156     -51.922  25.510 -96.953  1.00  0.71           O  
ATOM    968  OD2 ASP A 156     -54.141  25.388 -96.881  1.00  0.71           O  
ATOM    969  N   ILE A 157     -54.619  27.792-100.890  1.00  0.74           N  
ATOM    970  CA  ILE A 157     -54.841  28.032-102.297  1.00  0.74           C  
ATOM    971  C   ILE A 157     -55.913  29.081-102.429  1.00  0.74           C  
ATOM    972  O   ILE A 157     -57.085  28.874-102.106  1.00  0.74           O  
ATOM    973  CB  ILE A 157     -55.280  26.802-103.090  1.00  0.74           C  
ATOM    974  CG1 ILE A 157     -54.474  25.526-102.724  1.00  0.74           C  
ATOM    975  CG2 ILE A 157     -55.222  27.129-104.605  1.00  0.74           C  
ATOM    976  CD1 ILE A 157     -52.987  25.565-103.074  1.00  0.74           C  
ATOM    977  N   VAL A 158     -55.533  30.253-102.945  1.00  0.78           N  
ATOM    978  CA  VAL A 158     -56.481  31.289-103.277  1.00  0.78           C  
ATOM    979  C   VAL A 158     -56.781  31.231-104.760  1.00  0.78           C  
ATOM    980  O   VAL A 158     -55.897  31.172-105.608  1.00  0.78           O  
ATOM    981  CB  VAL A 158     -55.978  32.668-102.893  1.00  0.78           C  
ATOM    982  CG1 VAL A 158     -57.080  33.719-103.141  1.00  0.78           C  
ATOM    983  CG2 VAL A 158     -55.557  32.649-101.411  1.00  0.78           C  
ATOM    984  N   VAL A 159     -58.062  31.240-105.135  1.00  0.80           N  
ATOM    985  CA  VAL A 159     -58.463  31.316-106.523  1.00  0.80           C  
ATOM    986  C   VAL A 159     -59.049  32.693-106.733  1.00  0.80           C  
ATOM    987  O   VAL A 159     -59.978  33.088-106.043  1.00  0.80           O  
ATOM    988  CB  VAL A 159     -59.496  30.254-106.866  1.00  0.80           C  
ATOM    989  CG1 VAL A 159     -59.959  30.403-108.327  1.00  0.80           C  
ATOM    990  CG2 VAL A 159     -58.903  28.853-106.603  1.00  0.80           C  
ATOM    991  N   ASN A 160     -58.529  33.489-107.680  1.00  0.78           N  
ATOM    992  CA  ASN A 160     -59.046  34.814-107.962  1.00  0.78           C  
ATOM    993  C   ASN A 160     -59.934  34.749-109.200  1.00  0.78           C  
ATOM    994  O   ASN A 160     -59.450  34.528-110.306  1.00  0.78           O  
ATOM    995  CB  ASN A 160     -57.856  35.785-108.175  1.00  0.78           C  
ATOM    996  CG  ASN A 160     -58.283  37.241-108.114  1.00  0.78           C  
ATOM    997  OD1 ASN A 160     -58.566  37.878-109.125  1.00  0.78           O  
ATOM    998  ND2 ASN A 160     -58.329  37.816-106.892  1.00  0.78           N  
ATOM    999  N   GLY A 161     -61.262  34.913-109.041  1.00  0.80           N  
ATOM   1000  CA  GLY A 161     -62.225  34.691-110.116  1.00  0.80           C  
ATOM   1001  C   GLY A 161     -63.340  35.691-110.080  1.00  0.80           C  
ATOM   1002  O   GLY A 161     -64.519  35.345-109.991  1.00  0.80           O  
ATOM   1003  N   LEU A 162     -62.988  36.982-110.155  1.00  0.73           N  
ATOM   1004  CA  LEU A 162     -63.930  38.077-110.106  1.00  0.73           C  
ATOM   1005  C   LEU A 162     -63.641  39.048-111.249  1.00  0.73           C  
ATOM   1006  O   LEU A 162     -62.549  38.996-111.819  1.00  0.73           O  
ATOM   1007  CB  LEU A 162     -63.926  38.793-108.724  1.00  0.73           C  
ATOM   1008  CG  LEU A 162     -62.645  39.553-108.320  1.00  0.73           C  
ATOM   1009  CD1 LEU A 162     -62.991  40.570-107.232  1.00  0.73           C  
ATOM   1010  CD2 LEU A 162     -61.538  38.631-107.799  1.00  0.73           C  
ATOM   1011  N   PRO A 163     -64.583  39.899-111.677  1.00  0.72           N  
ATOM   1012  CA  PRO A 163     -64.347  40.977-112.641  1.00  0.72           C  
ATOM   1013  C   PRO A 163     -63.150  41.876-112.371  1.00  0.72           C  
ATOM   1014  O   PRO A 163     -62.860  42.162-111.211  1.00  0.72           O  
ATOM   1015  CB  PRO A 163     -65.671  41.764-112.636  1.00  0.72           C  
ATOM   1016  CG  PRO A 163     -66.709  40.707-112.254  1.00  0.72           C  
ATOM   1017  CD  PRO A 163     -65.966  39.911-111.194  1.00  0.72           C  
ATOM   1018  N   SER A 164     -62.479  42.381-113.432  1.00  0.70           N  
ATOM   1019  CA  SER A 164     -61.278  43.211-113.342  1.00  0.70           C  
ATOM   1020  C   SER A 164     -61.451  44.477-112.520  1.00  0.70           C  
ATOM   1021  O   SER A 164     -60.541  44.919-111.838  1.00  0.70           O  
ATOM   1022  CB  SER A 164     -60.755  43.631-114.743  1.00  0.70           C  
ATOM   1023  OG  SER A 164     -60.460  42.484-115.542  1.00  0.70           O  
ATOM   1024  N   THR A 165     -62.643  45.100-112.536  1.00  0.66           N  
ATOM   1025  CA  THR A 165     -62.935  46.304-111.759  1.00  0.66           C  
ATOM   1026  C   THR A 165     -62.851  46.154-110.245  1.00  0.66           C  
ATOM   1027  O   THR A 165     -62.438  47.081-109.553  1.00  0.66           O  
ATOM   1028  CB  THR A 165     -64.303  46.885-112.083  1.00  0.66           C  
ATOM   1029  OG1 THR A 165     -65.309  45.879-112.057  1.00  0.66           O  
ATOM   1030  CG2 THR A 165     -64.264  47.466-113.505  1.00  0.66           C  
ATOM   1031  N   ASP A 166     -63.261  45.001-109.680  1.00  0.67           N  
ATOM   1032  CA  ASP A 166     -63.371  44.842-108.240  1.00  0.67           C  
ATOM   1033  C   ASP A 166     -62.056  44.360-107.586  1.00  0.67           C  
ATOM   1034  O   ASP A 166     -61.902  44.406-106.364  1.00  0.67           O  
ATOM   1035  CB  ASP A 166     -64.488  43.810-107.914  1.00  0.67           C  
ATOM   1036  CG  ASP A 166     -65.917  44.318-107.920  1.00  0.67           C  
ATOM   1037  OD1 ASP A 166     -66.230  45.452-108.360  1.00  0.67           O  
ATOM   1038  OD2 ASP A 166     -66.766  43.529-107.409  1.00  0.67           O  
ATOM   1039  N   THR A 167     -61.050  43.900-108.368  1.00  0.70           N  
ATOM   1040  CA  THR A 167     -59.822  43.265-107.866  1.00  0.70           C  
ATOM   1041  C   THR A 167     -58.960  44.141-106.977  1.00  0.70           C  
ATOM   1042  O   THR A 167     -58.431  43.681-105.970  1.00  0.70           O  
ATOM   1043  CB  THR A 167     -58.923  42.691-108.957  1.00  0.70           C  
ATOM   1044  OG1 THR A 167     -58.711  43.638-109.981  1.00  0.70           O  
ATOM   1045  CG2 THR A 167     -59.549  41.432-109.570  1.00  0.70           C  
ATOM   1046  N   ARG A 168     -58.800  45.436-107.295  1.00  0.63           N  
ATOM   1047  CA  ARG A 168     -57.978  46.345-106.513  1.00  0.63           C  
ATOM   1048  C   ARG A 168     -58.414  46.509-105.055  1.00  0.63           C  
ATOM   1049  O   ARG A 168     -57.596  46.431-104.138  1.00  0.63           O  
ATOM   1050  CB  ARG A 168     -57.998  47.727-107.204  1.00  0.63           C  
ATOM   1051  CG  ARG A 168     -57.068  48.778-106.563  1.00  0.63           C  
ATOM   1052  CD  ARG A 168     -57.275  50.187-107.127  1.00  0.63           C  
ATOM   1053  NE  ARG A 168     -58.583  50.666-106.587  1.00  0.63           N  
ATOM   1054  CZ  ARG A 168     -59.314  51.694-107.029  1.00  0.63           C  
ATOM   1055  NH1 ARG A 168     -60.362  52.052-106.293  1.00  0.63           N  
ATOM   1056  NH2 ARG A 168     -59.037  52.336-108.154  1.00  0.63           N  
ATOM   1057  N   GLU A 169     -59.728  46.695-104.809  1.00  0.68           N  
ATOM   1058  CA  GLU A 169     -60.299  46.860-103.482  1.00  0.68           C  
ATOM   1059  C   GLU A 169     -60.172  45.603-102.641  1.00  0.68           C  
ATOM   1060  O   GLU A 169     -59.830  45.646-101.459  1.00  0.68           O  
ATOM   1061  CB  GLU A 169     -61.783  47.292-103.579  1.00  0.68           C  
ATOM   1062  CG  GLU A 169     -61.993  48.610-104.363  1.00  0.68           C  
ATOM   1063  CD  GLU A 169     -61.112  49.725-103.823  1.00  0.68           C  
ATOM   1064  OE1 GLU A 169     -61.389  50.262-102.730  1.00  0.68           O  
ATOM   1065  OE2 GLU A 169     -60.146  50.087-104.548  1.00  0.68           O  
ATOM   1066  N   VAL A 170     -60.359  44.427-103.290  1.00  0.71           N  
ATOM   1067  CA  VAL A 170     -60.125  43.101-102.727  1.00  0.71           C  
ATOM   1068  C   VAL A 170     -58.709  43.008-102.182  1.00  0.71           C  
ATOM   1069  O   VAL A 170     -58.508  42.598-101.043  1.00  0.71           O  
ATOM   1070  CB  VAL A 170     -60.417  42.032-103.812  1.00  0.71           C  
ATOM   1071  CG1 VAL A 170     -59.791  40.620-103.653  1.00  0.71           C  
ATOM   1072  CG2 VAL A 170     -61.947  41.937-104.019  1.00  0.71           C  
ATOM   1073  N   PHE A 171     -57.694  43.465-102.946  1.00  0.66           N  
ATOM   1074  CA  PHE A 171     -56.297  43.463-102.528  1.00  0.66           C  
ATOM   1075  C   PHE A 171     -55.965  44.424-101.413  1.00  0.66           C  
ATOM   1076  O   PHE A 171     -55.165  44.094-100.538  1.00  0.66           O  
ATOM   1077  CB  PHE A 171     -55.312  43.589-103.716  1.00  0.66           C  
ATOM   1078  CG  PHE A 171     -55.627  42.556-104.770  1.00  0.66           C  
ATOM   1079  CD1 PHE A 171     -56.266  41.332-104.474  1.00  0.66           C  
ATOM   1080  CD2 PHE A 171     -55.380  42.870-106.114  1.00  0.66           C  
ATOM   1081  CE1 PHE A 171     -56.819  40.550-105.483  1.00  0.66           C  
ATOM   1082  CE2 PHE A 171     -55.877  42.051-107.131  1.00  0.66           C  
ATOM   1083  CZ  PHE A 171     -56.674  40.943-106.809  1.00  0.66           C  
ATOM   1084  N   GLY A 172     -56.595  45.618-101.392  1.00  0.69           N  
ATOM   1085  CA  GLY A 172     -56.575  46.526-100.245  1.00  0.69           C  
ATOM   1086  C   GLY A 172     -56.921  45.875 -98.928  1.00  0.69           C  
ATOM   1087  O   GLY A 172     -56.162  45.964 -97.966  1.00  0.69           O  
ATOM   1088  N   GLU A 173     -58.076  45.184 -98.872  1.00  0.64           N  
ATOM   1089  CA  GLU A 173     -58.517  44.454 -97.699  1.00  0.64           C  
ATOM   1090  C   GLU A 173     -57.691  43.225 -97.322  1.00  0.64           C  
ATOM   1091  O   GLU A 173     -57.412  43.011 -96.144  1.00  0.64           O  
ATOM   1092  CB  GLU A 173     -59.993  44.017 -97.831  1.00  0.64           C  
ATOM   1093  CG  GLU A 173     -60.996  45.194 -97.791  1.00  0.64           C  
ATOM   1094  CD  GLU A 173     -62.445  44.721 -97.651  1.00  0.64           C  
ATOM   1095  OE1 GLU A 173     -62.689  43.484 -97.674  1.00  0.64           O  
ATOM   1096  OE2 GLU A 173     -63.321  45.607 -97.487  1.00  0.64           O  
ATOM   1097  N   ILE A 174     -57.287  42.355 -98.277  1.00  0.63           N  
ATOM   1098  CA  ILE A 174     -56.604  41.106 -97.925  1.00  0.63           C  
ATOM   1099  C   ILE A 174     -55.124  41.246 -97.633  1.00  0.63           C  
ATOM   1100  O   ILE A 174     -54.526  40.362 -97.017  1.00  0.63           O  
ATOM   1101  CB  ILE A 174     -56.731  40.012 -98.978  1.00  0.63           C  
ATOM   1102  CG1 ILE A 174     -56.151  40.442-100.338  1.00  0.63           C  
ATOM   1103  CG2 ILE A 174     -58.218  39.653 -99.099  1.00  0.63           C  
ATOM   1104  CD1 ILE A 174     -55.934  39.286-101.298  1.00  0.63           C  
ATOM   1105  N   ARG A 175     -54.478  42.354 -98.056  1.00  0.57           N  
ATOM   1106  CA  ARG A 175     -53.065  42.587 -97.830  1.00  0.57           C  
ATOM   1107  C   ARG A 175     -52.712  42.532 -96.352  1.00  0.57           C  
ATOM   1108  O   ARG A 175     -53.275  43.295 -95.573  1.00  0.57           O  
ATOM   1109  CB  ARG A 175     -52.648  43.960 -98.414  1.00  0.57           C  
ATOM   1110  CG  ARG A 175     -51.200  44.393 -98.096  1.00  0.57           C  
ATOM   1111  CD  ARG A 175     -50.864  45.807 -98.575  1.00  0.57           C  
ATOM   1112  NE  ARG A 175     -50.633  45.733-100.047  1.00  0.57           N  
ATOM   1113  CZ  ARG A 175     -50.422  46.807-100.818  1.00  0.57           C  
ATOM   1114  NH1 ARG A 175     -50.060  46.641-102.085  1.00  0.57           N  
ATOM   1115  NH2 ARG A 175     -50.554  48.043-100.346  1.00  0.57           N  
ATOM   1116  N   ARG A 176     -51.784  41.601 -95.991  1.00  0.52           N  
ATOM   1117  CA  ARG A 176     -51.269  41.290 -94.658  1.00  0.52           C  
ATOM   1118  C   ARG A 176     -51.956  40.080 -94.031  1.00  0.52           C  
ATOM   1119  O   ARG A 176     -51.329  39.300 -93.320  1.00  0.52           O  
ATOM   1120  CB  ARG A 176     -51.276  42.524 -93.717  1.00  0.52           C  
ATOM   1121  CG  ARG A 176     -50.663  42.387 -92.316  1.00  0.52           C  
ATOM   1122  CD  ARG A 176     -50.592  43.742 -91.589  1.00  0.52           C  
ATOM   1123  NE  ARG A 176     -51.989  44.309 -91.518  1.00  0.52           N  
ATOM   1124  CZ  ARG A 176     -52.333  45.585 -91.745  1.00  0.52           C  
ATOM   1125  NH1 ARG A 176     -53.619  45.920 -91.804  1.00  0.52           N  
ATOM   1126  NH2 ARG A 176     -51.427  46.545 -91.906  1.00  0.52           N  
ATOM   1127  N   TYR A 177     -53.236  39.825 -94.362  1.00  0.60           N  
ATOM   1128  CA  TYR A 177     -54.085  38.933 -93.581  1.00  0.60           C  
ATOM   1129  C   TYR A 177     -54.062  37.494 -94.050  1.00  0.60           C  
ATOM   1130  O   TYR A 177     -54.713  36.627 -93.473  1.00  0.60           O  
ATOM   1131  CB  TYR A 177     -55.558  39.408 -93.656  1.00  0.60           C  
ATOM   1132  CG  TYR A 177     -55.666  40.720 -92.951  1.00  0.60           C  
ATOM   1133  CD1 TYR A 177     -55.664  41.930 -93.662  1.00  0.60           C  
ATOM   1134  CD2 TYR A 177     -55.700  40.747 -91.549  1.00  0.60           C  
ATOM   1135  CE1 TYR A 177     -55.699  43.154 -92.980  1.00  0.60           C  
ATOM   1136  CE2 TYR A 177     -55.746  41.967 -90.865  1.00  0.60           C  
ATOM   1137  CZ  TYR A 177     -55.749  43.166 -91.582  1.00  0.60           C  
ATOM   1138  OH  TYR A 177     -55.787  44.380 -90.877  1.00  0.60           O  
ATOM   1139  N   TRP A 178     -53.295  37.176 -95.107  1.00  0.60           N  
ATOM   1140  CA  TRP A 178     -53.117  35.797 -95.515  1.00  0.60           C  
ATOM   1141  C   TRP A 178     -52.080  35.059 -94.674  1.00  0.60           C  
ATOM   1142  O   TRP A 178     -52.362  34.027 -94.078  1.00  0.60           O  
ATOM   1143  CB  TRP A 178     -52.708  35.737 -97.007  1.00  0.60           C  
ATOM   1144  CG  TRP A 178     -53.794  36.047 -98.002  1.00  0.60           C  
ATOM   1145  CD1 TRP A 178     -55.124  36.293 -97.808  1.00  0.60           C  
ATOM   1146  CD2 TRP A 178     -53.605  36.030 -99.436  1.00  0.60           C  
ATOM   1147  NE1 TRP A 178     -55.784  36.417 -99.017  1.00  0.60           N  
ATOM   1148  CE2 TRP A 178     -54.847  36.244-100.018  1.00  0.60           C  
ATOM   1149  CE3 TRP A 178     -52.454  35.834-100.208  1.00  0.60           C  
ATOM   1150  CZ2 TRP A 178     -55.003  36.291-101.404  1.00  0.60           C  
ATOM   1151  CZ3 TRP A 178     -52.599  35.926-101.602  1.00  0.60           C  
ATOM   1152  CH2 TRP A 178     -53.843  36.176-102.183  1.00  0.60           C  
ATOM   1153  N   LYS A 179     -50.849  35.592 -94.522  1.00  0.50           N  
ATOM   1154  CA  LYS A 179     -49.759  34.849 -93.887  1.00  0.50           C  
ATOM   1155  C   LYS A 179     -49.935  34.622 -92.387  1.00  0.50           C  
ATOM   1156  O   LYS A 179     -49.341  33.715 -91.814  1.00  0.50           O  
ATOM   1157  CB  LYS A 179     -48.398  35.563 -94.072  1.00  0.50           C  
ATOM   1158  CG  LYS A 179     -47.896  35.643 -95.521  1.00  0.50           C  
ATOM   1159  CD  LYS A 179     -46.547  36.382 -95.597  1.00  0.50           C  
ATOM   1160  CE  LYS A 179     -45.983  36.477 -97.019  1.00  0.50           C  
ATOM   1161  NZ  LYS A 179     -44.721  37.249 -97.011  1.00  0.50           N  
ATOM   1162  N   GLU A 180     -50.779  35.433 -91.723  1.00  0.44           N  
ATOM   1163  CA  GLU A 180     -51.203  35.262 -90.347  1.00  0.44           C  
ATOM   1164  C   GLU A 180     -51.963  33.977 -90.091  1.00  0.44           C  
ATOM   1165  O   GLU A 180     -51.938  33.416 -88.996  1.00  0.44           O  
ATOM   1166  CB  GLU A 180     -52.233  36.358 -90.011  1.00  0.44           C  
ATOM   1167  CG  GLU A 180     -51.693  37.798 -89.942  1.00  0.44           C  
ATOM   1168  CD  GLU A 180     -52.839  38.757 -89.624  1.00  0.44           C  
ATOM   1169  OE1 GLU A 180     -53.973  38.255 -89.384  1.00  0.44           O  
ATOM   1170  OE2 GLU A 180     -52.590  39.988 -89.621  1.00  0.44           O  
ATOM   1171  N   ARG A 181     -52.750  33.565 -91.093  1.00  0.41           N  
ATOM   1172  CA  ARG A 181     -53.720  32.510 -90.976  1.00  0.41           C  
ATOM   1173  C   ARG A 181     -53.268  31.265 -91.713  1.00  0.41           C  
ATOM   1174  O   ARG A 181     -53.787  30.177 -91.474  1.00  0.41           O  
ATOM   1175  CB  ARG A 181     -54.994  32.987 -91.686  1.00  0.41           C  
ATOM   1176  CG  ARG A 181     -55.614  34.315 -91.212  1.00  0.41           C  
ATOM   1177  CD  ARG A 181     -56.352  34.244 -89.874  1.00  0.41           C  
ATOM   1178  NE  ARG A 181     -55.378  34.704 -88.830  1.00  0.41           N  
ATOM   1179  CZ  ARG A 181     -55.094  34.039 -87.705  1.00  0.41           C  
ATOM   1180  NH1 ARG A 181     -54.061  34.422 -86.963  1.00  0.41           N  
ATOM   1181  NH2 ARG A 181     -55.820  33.003 -87.296  1.00  0.41           N  
ATOM   1182  N   ILE A 182     -52.279  31.397 -92.624  1.00  0.45           N  
ATOM   1183  CA  ILE A 182     -51.864  30.292 -93.461  1.00  0.45           C  
ATOM   1184  C   ILE A 182     -50.379  30.288 -93.817  1.00  0.45           C  
ATOM   1185  O   ILE A 182     -49.741  31.304 -94.103  1.00  0.45           O  
ATOM   1186  CB  ILE A 182     -52.729  30.165 -94.709  1.00  0.45           C  
ATOM   1187  CG1 ILE A 182     -52.507  28.828 -95.430  1.00  0.45           C  
ATOM   1188  CG2 ILE A 182     -52.624  31.377 -95.657  1.00  0.45           C  
ATOM   1189  CD1 ILE A 182     -53.047  27.645 -94.621  1.00  0.45           C  
ATOM   1190  N   THR A 183     -49.784  29.079 -93.789  1.00  0.52           N  
ATOM   1191  CA  THR A 183     -48.409  28.771 -94.160  1.00  0.52           C  
ATOM   1192  C   THR A 183     -48.149  28.913 -95.646  1.00  0.52           C  
ATOM   1193  O   THR A 183     -48.555  28.071 -96.437  1.00  0.52           O  
ATOM   1194  CB  THR A 183     -48.026  27.338 -93.796  1.00  0.52           C  
ATOM   1195  OG1 THR A 183     -48.247  27.117 -92.412  1.00  0.52           O  
ATOM   1196  CG2 THR A 183     -46.533  27.064 -94.039  1.00  0.52           C  
ATOM   1197  N   ALA A 184     -47.416  29.969 -96.057  1.00  0.65           N  
ATOM   1198  CA  ALA A 184     -46.958  30.170 -97.428  1.00  0.65           C  
ATOM   1199  C   ALA A 184     -48.026  30.155 -98.540  1.00  0.65           C  
ATOM   1200  O   ALA A 184     -47.849  29.420 -99.513  1.00  0.65           O  
ATOM   1201  CB  ALA A 184     -45.806  29.190 -97.746  1.00  0.65           C  
ATOM   1202  N   PRO A 185     -49.118  30.934 -98.451  1.00  0.71           N  
ATOM   1203  CA  PRO A 185     -50.197  30.957 -99.440  1.00  0.71           C  
ATOM   1204  C   PRO A 185     -49.769  31.085-100.889  1.00  0.71           C  
ATOM   1205  O   PRO A 185     -48.816  31.808-101.190  1.00  0.71           O  
ATOM   1206  CB  PRO A 185     -51.106  32.123 -99.013  1.00  0.71           C  
ATOM   1207  CG  PRO A 185     -50.197  33.043 -98.195  1.00  0.71           C  
ATOM   1208  CD  PRO A 185     -49.220  32.072 -97.535  1.00  0.71           C  
ATOM   1209  N   ILE A 186     -50.504  30.409-101.791  1.00  0.71           N  
ATOM   1210  CA  ILE A 186     -50.330  30.523-103.224  1.00  0.71           C  
ATOM   1211  C   ILE A 186     -51.638  30.924-103.860  1.00  0.71           C  
ATOM   1212  O   ILE A 186     -52.716  30.814-103.272  1.00  0.71           O  
ATOM   1213  CB  ILE A 186     -49.754  29.280-103.918  1.00  0.71           C  
ATOM   1214  CG1 ILE A 186     -50.737  28.088-103.998  1.00  0.71           C  
ATOM   1215  CG2 ILE A 186     -48.457  28.876-103.182  1.00  0.71           C  
ATOM   1216  CD1 ILE A 186     -50.239  26.983-104.939  1.00  0.71           C  
ATOM   1217  N   ILE A 187     -51.593  31.436-105.100  1.00  0.77           N  
ATOM   1218  CA  ILE A 187     -52.793  31.958-105.722  1.00  0.77           C  
ATOM   1219  C   ILE A 187     -52.811  31.677-107.206  1.00  0.77           C  
ATOM   1220  O   ILE A 187     -51.799  31.726-107.896  1.00  0.77           O  
ATOM   1221  CB  ILE A 187     -53.040  33.441-105.404  1.00  0.77           C  
ATOM   1222  CG1 ILE A 187     -54.273  34.034-106.143  1.00  0.77           C  
ATOM   1223  CG2 ILE A 187     -51.744  34.258-105.604  1.00  0.77           C  
ATOM   1224  CD1 ILE A 187     -54.834  35.265-105.443  1.00  0.77           C  
ATOM   1225  N   ILE A 188     -53.998  31.350-107.746  1.00  0.77           N  
ATOM   1226  CA  ILE A 188     -54.227  31.218-109.169  1.00  0.77           C  
ATOM   1227  C   ILE A 188     -55.278  32.235-109.588  1.00  0.77           C  
ATOM   1228  O   ILE A 188     -56.294  32.426-108.922  1.00  0.77           O  
ATOM   1229  CB  ILE A 188     -54.583  29.785-109.565  1.00  0.77           C  
ATOM   1230  CG1 ILE A 188     -54.706  29.620-111.099  1.00  0.77           C  
ATOM   1231  CG2 ILE A 188     -55.847  29.304-108.819  1.00  0.77           C  
ATOM   1232  CD1 ILE A 188     -54.750  28.157-111.553  1.00  0.77           C  
ATOM   1233  N   SER A 189     -55.043  32.972-110.690  1.00  0.78           N  
ATOM   1234  CA  SER A 189     -55.989  33.957-111.206  1.00  0.78           C  
ATOM   1235  C   SER A 189     -56.705  33.444-112.433  1.00  0.78           C  
ATOM   1236  O   SER A 189     -56.153  32.719-113.252  1.00  0.78           O  
ATOM   1237  CB  SER A 189     -55.338  35.320-111.554  1.00  0.78           C  
ATOM   1238  OG  SER A 189     -56.321  36.304-111.896  1.00  0.78           O  
ATOM   1239  N   LEU A 190     -57.995  33.780-112.554  1.00  0.76           N  
ATOM   1240  CA  LEU A 190     -58.847  33.414-113.665  1.00  0.76           C  
ATOM   1241  C   LEU A 190     -59.387  34.692-114.310  1.00  0.76           C  
ATOM   1242  O   LEU A 190     -60.270  34.658-115.170  1.00  0.76           O  
ATOM   1243  CB  LEU A 190     -60.045  32.568-113.145  1.00  0.76           C  
ATOM   1244  CG  LEU A 190     -59.766  31.088-112.780  1.00  0.76           C  
ATOM   1245  CD1 LEU A 190     -58.713  30.852-111.684  1.00  0.76           C  
ATOM   1246  CD2 LEU A 190     -61.067  30.434-112.307  1.00  0.76           C  
ATOM   1247  N   ALA A 191     -58.868  35.868-113.890  1.00  0.73           N  
ATOM   1248  CA  ALA A 191     -59.345  37.169-114.310  1.00  0.73           C  
ATOM   1249  C   ALA A 191     -58.832  37.596-115.681  1.00  0.73           C  
ATOM   1250  O   ALA A 191     -57.635  37.672-115.946  1.00  0.73           O  
ATOM   1251  CB  ALA A 191     -58.968  38.234-113.264  1.00  0.73           C  
ATOM   1252  N   LYS A 192     -59.761  37.890-116.606  1.00  0.70           N  
ATOM   1253  CA  LYS A 192     -59.440  38.140-117.994  1.00  0.70           C  
ATOM   1254  C   LYS A 192     -59.472  39.628-118.330  1.00  0.70           C  
ATOM   1255  O   LYS A 192     -60.522  40.192-118.635  1.00  0.70           O  
ATOM   1256  CB  LYS A 192     -60.438  37.328-118.866  1.00  0.70           C  
ATOM   1257  CG  LYS A 192     -60.099  35.825-118.848  1.00  0.70           C  
ATOM   1258  CD  LYS A 192     -61.019  34.894-119.665  1.00  0.70           C  
ATOM   1259  CE  LYS A 192     -60.422  33.473-119.785  1.00  0.70           C  
ATOM   1260  NZ  LYS A 192     -61.251  32.543-120.595  1.00  0.70           N  
ATOM   1261  N   GLY A 193     -58.290  40.286-118.315  1.00  0.74           N  
ATOM   1262  CA  GLY A 193     -58.147  41.720-118.552  1.00  0.74           C  
ATOM   1263  C   GLY A 193     -56.694  42.119-118.506  1.00  0.74           C  
ATOM   1264  O   GLY A 193     -55.814  41.272-118.617  1.00  0.74           O  
ATOM   1265  N   ILE A 194     -56.391  43.423-118.337  1.00  0.69           N  
ATOM   1266  CA  ILE A 194     -55.022  43.894-118.183  1.00  0.69           C  
ATOM   1267  C   ILE A 194     -55.037  45.205-117.421  1.00  0.69           C  
ATOM   1268  O   ILE A 194     -56.031  45.923-117.486  1.00  0.69           O  
ATOM   1269  CB  ILE A 194     -54.267  44.037-119.511  1.00  0.69           C  
ATOM   1270  CG1 ILE A 194     -52.727  44.070-119.331  1.00  0.69           C  
ATOM   1271  CG2 ILE A 194     -54.783  45.255-120.311  1.00  0.69           C  
ATOM   1272  CD1 ILE A 194     -51.971  43.701-120.614  1.00  0.69           C  
ATOM   1273  N   GLU A 195     -53.946  45.548-116.704  1.00  0.61           N  
ATOM   1274  CA  GLU A 195     -53.761  46.853-116.099  1.00  0.61           C  
ATOM   1275  C   GLU A 195     -52.599  47.551-116.787  1.00  0.61           C  
ATOM   1276  O   GLU A 195     -51.782  46.943-117.486  1.00  0.61           O  
ATOM   1277  CB  GLU A 195     -53.436  46.758-114.584  1.00  0.61           C  
ATOM   1278  CG  GLU A 195     -54.604  46.225-113.716  1.00  0.61           C  
ATOM   1279  CD  GLU A 195     -55.781  47.192-113.563  1.00  0.61           C  
ATOM   1280  OE1 GLU A 195     -55.710  48.337-114.076  1.00  0.61           O  
ATOM   1281  OE2 GLU A 195     -56.759  46.776-112.889  1.00  0.61           O  
ATOM   1282  N   ALA A 196     -52.479  48.873-116.602  1.00  0.50           N  
ATOM   1283  CA  ALA A 196     -51.312  49.612-117.028  1.00  0.50           C  
ATOM   1284  C   ALA A 196     -50.451  49.938-115.816  1.00  0.50           C  
ATOM   1285  O   ALA A 196     -50.931  50.072-114.693  1.00  0.50           O  
ATOM   1286  CB  ALA A 196     -51.709  50.899-117.776  1.00  0.50           C  
ATOM   1287  N   SER A 197     -49.118  50.047-115.995  1.00  0.48           N  
ATOM   1288  CA  SER A 197     -48.241  50.569-114.951  1.00  0.48           C  
ATOM   1289  C   SER A 197     -48.461  52.051-114.715  1.00  0.48           C  
ATOM   1290  O   SER A 197     -48.923  52.781-115.585  1.00  0.48           O  
ATOM   1291  CB  SER A 197     -46.727  50.338-115.225  1.00  0.48           C  
ATOM   1292  OG  SER A 197     -45.938  50.478-114.040  1.00  0.48           O  
ATOM   1293  N   LEU A 198     -48.114  52.556-113.522  1.00  0.42           N  
ATOM   1294  CA  LEU A 198     -48.025  53.987-113.304  1.00  0.42           C  
ATOM   1295  C   LEU A 198     -46.702  54.490-113.883  1.00  0.42           C  
ATOM   1296  O   LEU A 198     -45.797  53.665-114.013  1.00  0.42           O  
ATOM   1297  CB  LEU A 198     -48.140  54.318-111.798  1.00  0.42           C  
ATOM   1298  CG  LEU A 198     -49.431  53.781-111.133  1.00  0.42           C  
ATOM   1299  CD1 LEU A 198     -49.383  54.012-109.615  1.00  0.42           C  
ATOM   1300  CD2 LEU A 198     -50.716  54.385-111.727  1.00  0.42           C  
ATOM   1301  N   ASP A 199     -46.640  55.796-114.277  1.00  0.35           N  
ATOM   1302  CA  ASP A 199     -45.490  56.598-114.722  1.00  0.35           C  
ATOM   1303  C   ASP A 199     -45.801  57.327-116.030  1.00  0.35           C  
ATOM   1304  O   ASP A 199     -46.824  57.044-116.651  1.00  0.35           O  
ATOM   1305  CB  ASP A 199     -44.125  55.856-114.855  1.00  0.35           C  
ATOM   1306  CG  ASP A 199     -43.430  55.760-113.507  1.00  0.35           C  
ATOM   1307  OD1 ASP A 199     -43.776  56.563-112.602  1.00  0.35           O  
ATOM   1308  OD2 ASP A 199     -42.486  54.939-113.410  1.00  0.35           O  
ATOM   1309  N   PRO A 200     -45.002  58.298-116.499  1.00  0.37           N  
ATOM   1310  CA  PRO A 200     -45.166  58.880-117.833  1.00  0.37           C  
ATOM   1311  C   PRO A 200     -44.548  58.032-118.933  1.00  0.37           C  
ATOM   1312  O   PRO A 200     -44.773  58.338-120.099  1.00  0.37           O  
ATOM   1313  CB  PRO A 200     -44.454  60.238-117.723  1.00  0.37           C  
ATOM   1314  CG  PRO A 200     -43.379  60.011-116.658  1.00  0.37           C  
ATOM   1315  CD  PRO A 200     -44.093  59.096-115.665  1.00  0.37           C  
ATOM   1316  N   LEU A 201     -43.792  56.963-118.607  1.00  0.35           N  
ATOM   1317  CA  LEU A 201     -43.309  55.993-119.586  1.00  0.35           C  
ATOM   1318  C   LEU A 201     -43.783  54.566-119.268  1.00  0.35           C  
ATOM   1319  O   LEU A 201     -42.991  53.630-119.397  1.00  0.35           O  
ATOM   1320  CB  LEU A 201     -41.754  55.986-119.642  1.00  0.35           C  
ATOM   1321  CG  LEU A 201     -41.105  57.284-120.164  1.00  0.35           C  
ATOM   1322  CD1 LEU A 201     -39.581  57.219-119.982  1.00  0.35           C  
ATOM   1323  CD2 LEU A 201     -41.446  57.538-121.642  1.00  0.35           C  
ATOM   1324  N   PRO A 202     -45.001  54.285-118.815  1.00  0.36           N  
ATOM   1325  CA  PRO A 202     -45.323  52.985-118.261  1.00  0.36           C  
ATOM   1326  C   PRO A 202     -45.609  51.935-119.328  1.00  0.36           C  
ATOM   1327  O   PRO A 202     -45.664  52.229-120.522  1.00  0.36           O  
ATOM   1328  CB  PRO A 202     -46.585  53.318-117.482  1.00  0.36           C  
ATOM   1329  CG  PRO A 202     -47.333  54.300-118.374  1.00  0.36           C  
ATOM   1330  CD  PRO A 202     -46.215  55.064-119.078  1.00  0.36           C  
ATOM   1331  N   ARG A 203     -45.778  50.669-118.909  1.00  0.46           N  
ATOM   1332  CA  ARG A 203     -45.954  49.521-119.777  1.00  0.46           C  
ATOM   1333  C   ARG A 203     -47.020  48.619-119.189  1.00  0.46           C  
ATOM   1334  O   ARG A 203     -47.658  48.950-118.192  1.00  0.46           O  
ATOM   1335  CB  ARG A 203     -44.631  48.717-119.962  1.00  0.46           C  
ATOM   1336  CG  ARG A 203     -43.481  49.457-120.689  1.00  0.46           C  
ATOM   1337  CD  ARG A 203     -43.622  49.610-122.216  1.00  0.46           C  
ATOM   1338  NE  ARG A 203     -44.654  50.661-122.471  1.00  0.46           N  
ATOM   1339  CZ  ARG A 203     -45.495  50.701-123.509  1.00  0.46           C  
ATOM   1340  NH1 ARG A 203     -46.513  51.557-123.485  1.00  0.46           N  
ATOM   1341  NH2 ARG A 203     -45.343  49.937-124.579  1.00  0.46           N  
ATOM   1342  N   ILE A 204     -47.275  47.466-119.838  1.00  0.54           N  
ATOM   1343  CA  ILE A 204     -48.238  46.475-119.398  1.00  0.54           C  
ATOM   1344  C   ILE A 204     -47.997  45.939-117.990  1.00  0.54           C  
ATOM   1345  O   ILE A 204     -46.875  45.617-117.602  1.00  0.54           O  
ATOM   1346  CB  ILE A 204     -48.324  45.306-120.385  1.00  0.54           C  
ATOM   1347  CG1 ILE A 204     -47.015  44.489-120.519  1.00  0.54           C  
ATOM   1348  CG2 ILE A 204     -48.752  45.867-121.757  1.00  0.54           C  
ATOM   1349  CD1 ILE A 204     -47.170  43.257-121.418  1.00  0.54           C  
ATOM   1350  N   ILE A 205     -49.070  45.821-117.188  1.00  0.64           N  
ATOM   1351  CA  ILE A 205     -49.024  45.154-115.902  1.00  0.64           C  
ATOM   1352  C   ILE A 205     -50.098  44.102-115.972  1.00  0.64           C  
ATOM   1353  O   ILE A 205     -51.281  44.373-116.172  1.00  0.64           O  
ATOM   1354  CB  ILE A 205     -49.228  46.097-114.713  1.00  0.64           C  
ATOM   1355  CG1 ILE A 205     -48.028  47.065-114.576  1.00  0.64           C  
ATOM   1356  CG2 ILE A 205     -49.470  45.323-113.395  1.00  0.64           C  
ATOM   1357  CD1 ILE A 205     -46.680  46.418-114.231  1.00  0.64           C  
ATOM   1358  N   THR A 206     -49.708  42.823-115.860  1.00  0.73           N  
ATOM   1359  CA  THR A 206     -50.670  41.743-115.791  1.00  0.73           C  
ATOM   1360  C   THR A 206     -51.482  41.800-114.499  1.00  0.73           C  
ATOM   1361  O   THR A 206     -50.924  42.163-113.458  1.00  0.73           O  
ATOM   1362  CB  THR A 206     -50.069  40.360-115.956  1.00  0.73           C  
ATOM   1363  OG1 THR A 206     -49.030  40.080-115.033  1.00  0.73           O  
ATOM   1364  CG2 THR A 206     -49.485  40.231-117.367  1.00  0.73           C  
ATOM   1365  N   PRO A 207     -52.773  41.469-114.462  1.00  0.76           N  
ATOM   1366  CA  PRO A 207     -53.530  41.362-113.224  1.00  0.76           C  
ATOM   1367  C   PRO A 207     -52.911  40.403-112.229  1.00  0.76           C  
ATOM   1368  O   PRO A 207     -52.916  40.721-111.047  1.00  0.76           O  
ATOM   1369  CB  PRO A 207     -54.947  40.976-113.673  1.00  0.76           C  
ATOM   1370  CG  PRO A 207     -55.054  41.609-115.064  1.00  0.76           C  
ATOM   1371  CD  PRO A 207     -53.648  41.397-115.628  1.00  0.76           C  
ATOM   1372  N   THR A 208     -52.312  39.273-112.655  1.00  0.74           N  
ATOM   1373  CA  THR A 208     -51.548  38.376-111.784  1.00  0.74           C  
ATOM   1374  C   THR A 208     -50.420  39.063-111.051  1.00  0.74           C  
ATOM   1375  O   THR A 208     -50.260  38.874-109.850  1.00  0.74           O  
ATOM   1376  CB  THR A 208     -50.892  37.204-112.501  1.00  0.74           C  
ATOM   1377  OG1 THR A 208     -50.085  37.636-113.581  1.00  0.74           O  
ATOM   1378  CG2 THR A 208     -51.939  36.188-112.978  1.00  0.74           C  
ATOM   1379  N   GLN A 209     -49.627  39.900-111.744  1.00  0.72           N  
ATOM   1380  CA  GLN A 209     -48.542  40.651-111.162  1.00  0.72           C  
ATOM   1381  C   GLN A 209     -49.021  41.717-110.180  1.00  0.72           C  
ATOM   1382  O   GLN A 209     -48.402  41.964-109.145  1.00  0.72           O  
ATOM   1383  CB  GLN A 209     -47.656  41.238-112.281  1.00  0.72           C  
ATOM   1384  CG  GLN A 209     -46.253  41.695-111.820  1.00  0.72           C  
ATOM   1385  CD  GLN A 209     -45.344  40.517-111.448  1.00  0.72           C  
ATOM   1386  OE1 GLN A 209     -44.827  39.790-112.300  1.00  0.72           O  
ATOM   1387  NE2 GLN A 209     -45.089  40.314-110.136  1.00  0.72           N  
ATOM   1388  N   MET A 210     -50.173  42.371-110.461  1.00  0.74           N  
ATOM   1389  CA  MET A 210     -50.834  43.236-109.495  1.00  0.74           C  
ATOM   1390  C   MET A 210     -51.315  42.485-108.258  1.00  0.74           C  
ATOM   1391  O   MET A 210     -51.092  42.931-107.132  1.00  0.74           O  
ATOM   1392  CB  MET A 210     -52.031  43.990-110.130  1.00  0.74           C  
ATOM   1393  CG  MET A 210     -52.709  45.002-109.175  1.00  0.74           C  
ATOM   1394  SD  MET A 210     -54.086  45.940-109.896  1.00  0.74           S  
ATOM   1395  CE  MET A 210     -55.309  44.599-109.955  1.00  0.74           C  
ATOM   1396  N   ILE A 211     -51.947  41.298-108.432  1.00  0.75           N  
ATOM   1397  CA  ILE A 211     -52.384  40.452-107.325  1.00  0.75           C  
ATOM   1398  C   ILE A 211     -51.214  40.021-106.468  1.00  0.75           C  
ATOM   1399  O   ILE A 211     -51.237  40.141-105.245  1.00  0.75           O  
ATOM   1400  CB  ILE A 211     -53.061  39.150-107.797  1.00  0.75           C  
ATOM   1401  CG1 ILE A 211     -54.347  39.398-108.610  1.00  0.75           C  
ATOM   1402  CG2 ILE A 211     -53.401  38.261-106.576  1.00  0.75           C  
ATOM   1403  CD1 ILE A 211     -54.854  38.197-109.408  1.00  0.75           C  
ATOM   1404  N   SER A 212     -50.150  39.506-107.107  1.00  0.74           N  
ATOM   1405  CA  SER A 212     -49.021  38.913-106.425  1.00  0.74           C  
ATOM   1406  C   SER A 212     -48.214  39.909-105.609  1.00  0.74           C  
ATOM   1407  O   SER A 212     -48.052  39.757-104.397  1.00  0.74           O  
ATOM   1408  CB  SER A 212     -48.146  38.151-107.458  1.00  0.74           C  
ATOM   1409  OG  SER A 212     -47.445  39.014-108.355  1.00  0.74           O  
ATOM   1410  N   ASN A 213     -47.799  41.031-106.230  1.00  0.74           N  
ATOM   1411  CA  ASN A 213     -47.054  42.091-105.577  1.00  0.74           C  
ATOM   1412  C   ASN A 213     -47.833  42.724-104.432  1.00  0.74           C  
ATOM   1413  O   ASN A 213     -47.281  43.066-103.388  1.00  0.74           O  
ATOM   1414  CB  ASN A 213     -46.681  43.209-106.585  1.00  0.74           C  
ATOM   1415  CG  ASN A 213     -45.668  42.715-107.610  1.00  0.74           C  
ATOM   1416  OD1 ASN A 213     -44.963  41.721-107.456  1.00  0.74           O  
ATOM   1417  ND2 ASN A 213     -45.550  43.472-108.727  1.00  0.74           N  
ATOM   1418  N   ALA A 214     -49.160  42.907-104.589  1.00  0.77           N  
ATOM   1419  CA  ALA A 214     -49.980  43.474-103.548  1.00  0.77           C  
ATOM   1420  C   ALA A 214     -50.130  42.629-102.293  1.00  0.77           C  
ATOM   1421  O   ALA A 214     -50.209  43.184-101.194  1.00  0.77           O  
ATOM   1422  CB  ALA A 214     -51.360  43.874-104.098  1.00  0.77           C  
ATOM   1423  N   THR A 215     -50.184  41.290-102.426  1.00  0.72           N  
ATOM   1424  CA  THR A 215     -50.449  40.384-101.315  1.00  0.72           C  
ATOM   1425  C   THR A 215     -49.183  39.780-100.735  1.00  0.72           C  
ATOM   1426  O   THR A 215     -49.209  39.158 -99.671  1.00  0.72           O  
ATOM   1427  CB  THR A 215     -51.383  39.254-101.731  1.00  0.72           C  
ATOM   1428  OG1 THR A 215     -50.837  38.471-102.781  1.00  0.72           O  
ATOM   1429  CG2 THR A 215     -52.692  39.856-102.261  1.00  0.72           C  
ATOM   1430  N   GLY A 216     -48.020  40.005-101.386  1.00  0.69           N  
ATOM   1431  CA  GLY A 216     -46.725  39.521-100.920  1.00  0.69           C  
ATOM   1432  C   GLY A 216     -46.403  38.133-101.406  1.00  0.69           C  
ATOM   1433  O   GLY A 216     -45.663  37.395-100.751  1.00  0.69           O  
ATOM   1434  N   VAL A 217     -46.965  37.774-102.573  1.00  0.65           N  
ATOM   1435  CA  VAL A 217     -46.770  36.537-103.308  1.00  0.65           C  
ATOM   1436  C   VAL A 217     -45.854  36.859-104.495  1.00  0.65           C  
ATOM   1437  O   VAL A 217     -46.080  37.869-105.147  1.00  0.65           O  
ATOM   1438  CB  VAL A 217     -48.131  36.003-103.785  1.00  0.65           C  
ATOM   1439  CG1 VAL A 217     -48.021  35.015-104.965  1.00  0.65           C  
ATOM   1440  CG2 VAL A 217     -48.863  35.373-102.580  1.00  0.65           C  
ATOM   1441  N   PRO A 218     -44.797  36.144-104.860  1.00  0.55           N  
ATOM   1442  CA  PRO A 218     -43.981  36.539-106.014  1.00  0.55           C  
ATOM   1443  C   PRO A 218     -44.529  35.975-107.316  1.00  0.55           C  
ATOM   1444  O   PRO A 218     -45.468  35.183-107.308  1.00  0.55           O  
ATOM   1445  CB  PRO A 218     -42.602  35.944-105.685  1.00  0.55           C  
ATOM   1446  CG  PRO A 218     -42.911  34.736-104.797  1.00  0.55           C  
ATOM   1447  CD  PRO A 218     -44.093  35.231-103.965  1.00  0.55           C  
ATOM   1448  N   SER A 219     -43.934  36.369-108.462  1.00  0.52           N  
ATOM   1449  CA  SER A 219     -44.361  36.040-109.820  1.00  0.52           C  
ATOM   1450  C   SER A 219     -44.486  34.562-110.151  1.00  0.52           C  
ATOM   1451  O   SER A 219     -45.365  34.168-110.904  1.00  0.52           O  
ATOM   1452  CB  SER A 219     -43.412  36.654-110.879  1.00  0.52           C  
ATOM   1453  OG  SER A 219     -43.228  38.046-110.624  1.00  0.52           O  
ATOM   1454  N   GLU A 220     -43.592  33.712-109.621  1.00  0.46           N  
ATOM   1455  CA  GLU A 220     -43.590  32.270-109.806  1.00  0.46           C  
ATOM   1456  C   GLU A 220     -44.707  31.555-109.041  1.00  0.46           C  
ATOM   1457  O   GLU A 220     -45.335  30.622-109.541  1.00  0.46           O  
ATOM   1458  CB  GLU A 220     -42.177  31.784-109.397  1.00  0.46           C  
ATOM   1459  CG  GLU A 220     -41.091  32.377-110.342  1.00  0.46           C  
ATOM   1460  CD  GLU A 220     -39.658  32.336-109.810  1.00  0.46           C  
ATOM   1461  OE1 GLU A 220     -39.463  32.659-108.610  1.00  0.46           O  
ATOM   1462  OE2 GLU A 220     -38.749  32.102-110.648  1.00  0.46           O  
ATOM   1463  N   ASN A 221     -44.973  32.042-107.806  1.00  0.66           N  
ATOM   1464  CA  ASN A 221     -45.986  31.590-106.861  1.00  0.66           C  
ATOM   1465  C   ASN A 221     -47.415  31.908-107.332  1.00  0.66           C  
ATOM   1466  O   ASN A 221     -48.334  31.121-107.123  1.00  0.66           O  
ATOM   1467  CB  ASN A 221     -45.611  32.183-105.460  1.00  0.66           C  
ATOM   1468  CG  ASN A 221     -46.572  31.902-104.301  1.00  0.66           C  
ATOM   1469  OD1 ASN A 221     -47.784  32.003-104.429  1.00  0.66           O  
ATOM   1470  ND2 ASN A 221     -46.023  31.662-103.087  1.00  0.66           N  
ATOM   1471  N   ILE A 222     -47.653  33.073-107.977  1.00  0.72           N  
ATOM   1472  CA  ILE A 222     -48.904  33.334-108.689  1.00  0.72           C  
ATOM   1473  C   ILE A 222     -49.015  32.524-109.986  1.00  0.72           C  
ATOM   1474  O   ILE A 222     -48.084  32.413-110.780  1.00  0.72           O  
ATOM   1475  CB  ILE A 222     -49.157  34.825-108.937  1.00  0.72           C  
ATOM   1476  CG1 ILE A 222     -50.460  35.187-109.697  1.00  0.72           C  
ATOM   1477  CG2 ILE A 222     -47.974  35.418-109.730  1.00  0.72           C  
ATOM   1478  CD1 ILE A 222     -51.817  34.909-109.048  1.00  0.72           C  
ATOM   1479  N   LEU A 223     -50.196  31.934-110.235  1.00  0.73           N  
ATOM   1480  CA  LEU A 223     -50.490  31.167-111.429  1.00  0.73           C  
ATOM   1481  C   LEU A 223     -51.716  31.749-112.121  1.00  0.73           C  
ATOM   1482  O   LEU A 223     -52.402  32.636-111.611  1.00  0.73           O  
ATOM   1483  CB  LEU A 223     -50.750  29.659-111.119  1.00  0.73           C  
ATOM   1484  CG  LEU A 223     -49.484  28.834-110.768  1.00  0.73           C  
ATOM   1485  CD1 LEU A 223     -49.151  28.857-109.272  1.00  0.73           C  
ATOM   1486  CD2 LEU A 223     -49.554  27.395-111.321  1.00  0.73           C  
ATOM   1487  N   TYR A 224     -52.035  31.252-113.331  1.00  0.75           N  
ATOM   1488  CA  TYR A 224     -53.172  31.719-114.107  1.00  0.75           C  
ATOM   1489  C   TYR A 224     -53.866  30.544-114.796  1.00  0.75           C  
ATOM   1490  O   TYR A 224     -53.215  29.616-115.275  1.00  0.75           O  
ATOM   1491  CB  TYR A 224     -52.724  32.795-115.142  1.00  0.75           C  
ATOM   1492  CG  TYR A 224     -53.867  33.327-115.957  1.00  0.75           C  
ATOM   1493  CD1 TYR A 224     -54.779  34.242-115.416  1.00  0.75           C  
ATOM   1494  CD2 TYR A 224     -54.075  32.843-117.254  1.00  0.75           C  
ATOM   1495  CE1 TYR A 224     -55.911  34.637-116.143  1.00  0.75           C  
ATOM   1496  CE2 TYR A 224     -55.196  33.243-117.991  1.00  0.75           C  
ATOM   1497  CZ  TYR A 224     -56.112  34.135-117.431  1.00  0.75           C  
ATOM   1498  OH  TYR A 224     -57.218  34.511-118.205  1.00  0.75           O  
ATOM   1499  N   LEU A 225     -55.218  30.569-114.861  1.00  0.77           N  
ATOM   1500  CA  LEU A 225     -56.012  29.626-115.631  1.00  0.77           C  
ATOM   1501  C   LEU A 225     -56.810  30.354-116.688  1.00  0.77           C  
ATOM   1502  O   LEU A 225     -57.447  31.379-116.463  1.00  0.77           O  
ATOM   1503  CB  LEU A 225     -56.979  28.750-114.788  1.00  0.77           C  
ATOM   1504  CG  LEU A 225     -57.741  27.654-115.588  1.00  0.77           C  
ATOM   1505  CD1 LEU A 225     -57.966  26.412-114.734  1.00  0.77           C  
ATOM   1506  CD2 LEU A 225     -59.110  28.096-116.136  1.00  0.77           C  
ATOM   1507  N   GLY A 226     -56.817  29.799-117.910  1.00  0.78           N  
ATOM   1508  CA  GLY A 226     -57.526  30.385-119.028  1.00  0.78           C  
ATOM   1509  C   GLY A 226     -57.668  29.351-120.092  1.00  0.78           C  
ATOM   1510  O   GLY A 226     -56.789  28.520-120.292  1.00  0.78           O  
ATOM   1511  N   GLY A 227     -58.792  29.371-120.806  1.00  0.79           N  
ATOM   1512  CA  GLY A 227     -59.076  28.435-121.867  1.00  0.79           C  
ATOM   1513  C   GLY A 227     -60.487  28.684-122.287  1.00  0.79           C  
ATOM   1514  O   GLY A 227     -61.117  29.580-121.702  1.00  0.79           O  
ATOM   1515  N   PRO A 228     -60.997  27.931-123.262  1.00  0.78           N  
ATOM   1516  CA  PRO A 228     -62.339  28.069-123.802  1.00  0.78           C  
ATOM   1517  C   PRO A 228     -63.372  27.596-122.814  1.00  0.78           C  
ATOM   1518  O   PRO A 228     -63.929  26.510-122.938  1.00  0.78           O  
ATOM   1519  CB  PRO A 228     -62.325  27.153-125.044  1.00  0.78           C  
ATOM   1520  CG  PRO A 228     -61.314  26.066-124.688  1.00  0.78           C  
ATOM   1521  CD  PRO A 228     -60.259  26.860-123.928  1.00  0.78           C  
ATOM   1522  N   ASN A 229     -63.647  28.440-121.817  1.00  0.76           N  
ATOM   1523  CA  ASN A 229     -64.461  28.091-120.688  1.00  0.76           C  
ATOM   1524  C   ASN A 229     -65.657  29.004-120.657  1.00  0.76           C  
ATOM   1525  O   ASN A 229     -65.747  29.932-119.853  1.00  0.76           O  
ATOM   1526  CB  ASN A 229     -63.678  28.199-119.359  1.00  0.76           C  
ATOM   1527  CG  ASN A 229     -62.409  27.365-119.450  1.00  0.76           C  
ATOM   1528  OD1 ASN A 229     -62.347  26.322-120.091  1.00  0.76           O  
ATOM   1529  ND2 ASN A 229     -61.331  27.822-118.776  1.00  0.76           N  
ATOM   1530  N   ILE A 230     -66.636  28.761-121.546  1.00  0.72           N  
ATOM   1531  CA  ILE A 230     -67.957  29.344-121.388  1.00  0.72           C  
ATOM   1532  C   ILE A 230     -68.588  28.727-120.155  1.00  0.72           C  
ATOM   1533  O   ILE A 230     -68.755  27.515-120.057  1.00  0.72           O  
ATOM   1534  CB  ILE A 230     -68.866  29.137-122.594  1.00  0.72           C  
ATOM   1535  CG1 ILE A 230     -68.298  29.786-123.871  1.00  0.72           C  
ATOM   1536  CG2 ILE A 230     -70.287  29.663-122.321  1.00  0.72           C  
ATOM   1537  CD1 ILE A 230     -68.355  31.319-123.942  1.00  0.72           C  
ATOM   1538  N   ALA A 231     -68.931  29.557-119.155  1.00  0.74           N  
ATOM   1539  CA  ALA A 231     -69.416  29.104-117.873  1.00  0.74           C  
ATOM   1540  C   ALA A 231     -70.677  28.240-117.963  1.00  0.74           C  
ATOM   1541  O   ALA A 231     -70.808  27.234-117.268  1.00  0.74           O  
ATOM   1542  CB  ALA A 231     -69.622  30.342-116.978  1.00  0.74           C  
ATOM   1543  N   SER A 232     -71.611  28.569-118.882  1.00  0.66           N  
ATOM   1544  CA  SER A 232     -72.775  27.740-119.146  1.00  0.66           C  
ATOM   1545  C   SER A 232     -72.442  26.338-119.646  1.00  0.66           C  
ATOM   1546  O   SER A 232     -73.001  25.349-119.183  1.00  0.66           O  
ATOM   1547  CB  SER A 232     -73.789  28.405-120.102  1.00  0.66           C  
ATOM   1548  OG  SER A 232     -73.143  28.877-121.279  1.00  0.66           O  
ATOM   1549  N   GLU A 233     -71.482  26.220-120.575  1.00  0.68           N  
ATOM   1550  CA  GLU A 233     -71.035  24.957-121.131  1.00  0.68           C  
ATOM   1551  C   GLU A 233     -70.269  24.103-120.111  1.00  0.68           C  
ATOM   1552  O   GLU A 233     -70.509  22.909-119.928  1.00  0.68           O  
ATOM   1553  CB  GLU A 233     -70.306  25.226-122.484  1.00  0.68           C  
ATOM   1554  CG  GLU A 233     -71.253  26.024-123.438  1.00  0.68           C  
ATOM   1555  CD  GLU A 233     -70.791  26.398-124.845  1.00  0.68           C  
ATOM   1556  OE1 GLU A 233     -69.716  25.976-125.336  1.00  0.68           O  
ATOM   1557  OE2 GLU A 233     -71.595  27.096-125.525  1.00  0.68           O  
ATOM   1558  N   ILE A 234     -69.366  24.720-119.318  1.00  0.70           N  
ATOM   1559  CA  ILE A 234     -68.648  24.041-118.239  1.00  0.70           C  
ATOM   1560  C   ILE A 234     -69.549  23.497-117.111  1.00  0.70           C  
ATOM   1561  O   ILE A 234     -69.285  22.418-116.576  1.00  0.70           O  
ATOM   1562  CB  ILE A 234     -67.512  24.903-117.676  1.00  0.70           C  
ATOM   1563  CG1 ILE A 234     -66.528  25.416-118.757  1.00  0.70           C  
ATOM   1564  CG2 ILE A 234     -66.714  24.163-116.574  1.00  0.70           C  
ATOM   1565  CD1 ILE A 234     -65.684  24.343-119.447  1.00  0.70           C  
ATOM   1566  N   TYR A 235     -70.651  24.180-116.687  1.00  0.64           N  
ATOM   1567  CA  TYR A 235     -71.548  23.604-115.679  1.00  0.64           C  
ATOM   1568  C   TYR A 235     -72.259  22.332-116.120  1.00  0.64           C  
ATOM   1569  O   TYR A 235     -72.408  21.398-115.332  1.00  0.64           O  
ATOM   1570  CB  TYR A 235     -72.526  24.615-115.002  1.00  0.64           C  
ATOM   1571  CG  TYR A 235     -73.849  24.814-115.698  1.00  0.64           C  
ATOM   1572  CD1 TYR A 235     -74.894  23.886-115.541  1.00  0.64           C  
ATOM   1573  CD2 TYR A 235     -74.075  25.957-116.463  1.00  0.64           C  
ATOM   1574  CE1 TYR A 235     -76.120  24.078-116.192  1.00  0.64           C  
ATOM   1575  CE2 TYR A 235     -75.298  26.153-117.127  1.00  0.64           C  
ATOM   1576  CZ  TYR A 235     -76.312  25.197-117.007  1.00  0.64           C  
ATOM   1577  OH  TYR A 235     -77.513  25.355-117.728  1.00  0.64           O  
ATOM   1578  N   ASN A 236     -72.682  22.275-117.400  1.00  0.62           N  
ATOM   1579  CA  ASN A 236     -73.398  21.153-117.978  1.00  0.62           C  
ATOM   1580  C   ASN A 236     -72.521  19.911-118.059  1.00  0.62           C  
ATOM   1581  O   ASN A 236     -73.027  18.796-118.155  1.00  0.62           O  
ATOM   1582  CB  ASN A 236     -73.847  21.514-119.414  1.00  0.62           C  
ATOM   1583  CG  ASN A 236     -75.102  22.377-119.420  1.00  0.62           C  
ATOM   1584  OD1 ASN A 236     -75.994  22.230-118.585  1.00  0.62           O  
ATOM   1585  ND2 ASN A 236     -75.216  23.256-120.437  1.00  0.62           N  
ATOM   1586  N   LYS A 237     -71.183  20.114-118.004  1.00  0.66           N  
ATOM   1587  CA  LYS A 237     -70.137  19.108-118.045  1.00  0.66           C  
ATOM   1588  C   LYS A 237     -69.811  18.749-119.480  1.00  0.66           C  
ATOM   1589  O   LYS A 237     -69.310  17.662-119.753  1.00  0.66           O  
ATOM   1590  CB  LYS A 237     -70.369  17.833-117.176  1.00  0.66           C  
ATOM   1591  CG  LYS A 237     -70.561  18.094-115.671  1.00  0.66           C  
ATOM   1592  CD  LYS A 237     -70.909  16.797-114.911  1.00  0.66           C  
ATOM   1593  CE  LYS A 237     -71.127  16.990-113.404  1.00  0.66           C  
ATOM   1594  NZ  LYS A 237     -71.495  15.725-112.748  1.00  0.66           N  
ATOM   1595  N   GLU A 238     -70.066  19.687-120.417  1.00  0.67           N  
ATOM   1596  CA  GLU A 238     -69.681  19.612-121.812  1.00  0.67           C  
ATOM   1597  C   GLU A 238     -68.166  19.557-121.920  1.00  0.67           C  
ATOM   1598  O   GLU A 238     -67.451  20.184-121.134  1.00  0.67           O  
ATOM   1599  CB  GLU A 238     -70.274  20.821-122.586  1.00  0.67           C  
ATOM   1600  CG  GLU A 238     -71.818  20.925-122.433  1.00  0.67           C  
ATOM   1601  CD  GLU A 238     -72.432  22.211-122.984  1.00  0.67           C  
ATOM   1602  OE1 GLU A 238     -72.049  22.629-124.100  1.00  0.67           O  
ATOM   1603  OE2 GLU A 238     -73.315  22.792-122.295  1.00  0.67           O  
ATOM   1604  N   TYR A 239     -67.625  18.746-122.847  1.00  0.71           N  
ATOM   1605  CA  TYR A 239     -66.210  18.445-122.848  1.00  0.71           C  
ATOM   1606  C   TYR A 239     -65.354  19.655-123.250  1.00  0.71           C  
ATOM   1607  O   TYR A 239     -65.440  20.185-124.354  1.00  0.71           O  
ATOM   1608  CB  TYR A 239     -65.944  17.169-123.700  1.00  0.71           C  
ATOM   1609  CG  TYR A 239     -64.472  16.859-123.756  1.00  0.71           C  
ATOM   1610  CD1 TYR A 239     -63.810  16.081-122.787  1.00  0.71           C  
ATOM   1611  CD2 TYR A 239     -63.715  17.545-124.712  1.00  0.71           C  
ATOM   1612  CE1 TYR A 239     -62.403  16.025-122.768  1.00  0.71           C  
ATOM   1613  CE2 TYR A 239     -62.325  17.532-124.649  1.00  0.71           C  
ATOM   1614  CZ  TYR A 239     -61.660  16.754-123.711  1.00  0.71           C  
ATOM   1615  OH  TYR A 239     -60.248  16.781-123.722  1.00  0.71           O  
ATOM   1616  N   ALA A 240     -64.452  20.098-122.355  1.00  0.77           N  
ATOM   1617  CA  ALA A 240     -63.636  21.255-122.615  1.00  0.77           C  
ATOM   1618  C   ALA A 240     -62.236  21.100-122.052  1.00  0.77           C  
ATOM   1619  O   ALA A 240     -61.914  20.164-121.318  1.00  0.77           O  
ATOM   1620  CB  ALA A 240     -64.307  22.493-122.004  1.00  0.77           C  
ATOM   1621  N   ASN A 241     -61.343  22.046-122.397  1.00  0.78           N  
ATOM   1622  CA  ASN A 241     -60.001  22.058-121.874  1.00  0.78           C  
ATOM   1623  C   ASN A 241     -59.647  23.443-121.395  1.00  0.78           C  
ATOM   1624  O   ASN A 241     -60.291  24.433-121.726  1.00  0.78           O  
ATOM   1625  CB  ASN A 241     -58.927  21.460-122.845  1.00  0.78           C  
ATOM   1626  CG  ASN A 241     -58.659  22.248-124.130  1.00  0.78           C  
ATOM   1627  OD1 ASN A 241     -58.784  23.465-124.244  1.00  0.78           O  
ATOM   1628  ND2 ASN A 241     -58.212  21.515-125.177  1.00  0.78           N  
ATOM   1629  N   ALA A 242     -58.596  23.532-120.578  1.00  0.79           N  
ATOM   1630  CA  ALA A 242     -58.075  24.783-120.119  1.00  0.79           C  
ATOM   1631  C   ALA A 242     -56.575  24.659-119.997  1.00  0.79           C  
ATOM   1632  O   ALA A 242     -55.995  23.575-119.993  1.00  0.79           O  
ATOM   1633  CB  ALA A 242     -58.707  25.186-118.770  1.00  0.79           C  
ATOM   1634  N   ARG A 243     -55.892  25.805-119.916  1.00  0.75           N  
ATOM   1635  CA  ARG A 243     -54.473  25.863-119.702  1.00  0.75           C  
ATOM   1636  C   ARG A 243     -54.283  26.391-118.305  1.00  0.75           C  
ATOM   1637  O   ARG A 243     -54.988  27.311-117.885  1.00  0.75           O  
ATOM   1638  CB  ARG A 243     -53.847  26.840-120.725  1.00  0.75           C  
ATOM   1639  CG  ARG A 243     -52.310  26.956-120.734  1.00  0.75           C  
ATOM   1640  CD  ARG A 243     -51.842  27.957-121.803  1.00  0.75           C  
ATOM   1641  NE  ARG A 243     -50.387  28.231-121.601  1.00  0.75           N  
ATOM   1642  CZ  ARG A 243     -49.707  29.162-122.289  1.00  0.75           C  
ATOM   1643  NH1 ARG A 243     -48.494  29.527-121.880  1.00  0.75           N  
ATOM   1644  NH2 ARG A 243     -50.235  29.787-123.331  1.00  0.75           N  
ATOM   1645  N   ILE A 244     -53.318  25.830-117.564  1.00  0.73           N  
ATOM   1646  CA  ILE A 244     -52.802  26.429-116.349  1.00  0.73           C  
ATOM   1647  C   ILE A 244     -51.391  26.841-116.695  1.00  0.73           C  
ATOM   1648  O   ILE A 244     -50.679  26.165-117.438  1.00  0.73           O  
ATOM   1649  CB  ILE A 244     -52.830  25.516-115.122  1.00  0.73           C  
ATOM   1650  CG1 ILE A 244     -54.299  25.277-114.713  1.00  0.73           C  
ATOM   1651  CG2 ILE A 244     -52.045  26.132-113.933  1.00  0.73           C  
ATOM   1652  CD1 ILE A 244     -54.439  24.326-113.521  1.00  0.73           C  
ATOM   1653  N   CYS A 245     -50.951  28.005-116.199  1.00  0.75           N  
ATOM   1654  CA  CYS A 245     -49.556  28.361-116.251  1.00  0.75           C  
ATOM   1655  C   CYS A 245     -49.024  28.617-114.881  1.00  0.75           C  
ATOM   1656  O   CYS A 245     -49.651  29.297-114.075  1.00  0.75           O  
ATOM   1657  CB  CYS A 245     -49.250  29.587-117.113  1.00  0.75           C  
ATOM   1658  SG  CYS A 245     -48.892  29.059-118.805  1.00  0.75           S  
ATOM   1659  N   GLY A 246     -47.823  28.069-114.621  1.00  0.72           N  
ATOM   1660  CA  GLY A 246     -47.045  28.321-113.424  1.00  0.72           C  
ATOM   1661  C   GLY A 246     -45.621  28.035-113.718  1.00  0.72           C  
ATOM   1662  O   GLY A 246     -45.309  27.124-114.476  1.00  0.72           O  
ATOM   1663  N   ALA A 247     -44.685  28.771-113.114  1.00  0.62           N  
ATOM   1664  CA  ALA A 247     -43.290  28.399-113.198  1.00  0.62           C  
ATOM   1665  C   ALA A 247     -43.013  27.096-112.440  1.00  0.62           C  
ATOM   1666  O   ALA A 247     -42.495  26.105-112.966  1.00  0.62           O  
ATOM   1667  CB  ALA A 247     -42.499  29.570-112.588  1.00  0.62           C  
ATOM   1668  N   ASP A 248     -43.468  27.078-111.182  1.00  0.60           N  
ATOM   1669  CA  ASP A 248     -43.183  26.081-110.189  1.00  0.60           C  
ATOM   1670  C   ASP A 248     -43.713  24.674-110.408  1.00  0.60           C  
ATOM   1671  O   ASP A 248     -44.440  24.327-111.340  1.00  0.60           O  
ATOM   1672  CB  ASP A 248     -43.719  26.598-108.832  1.00  0.60           C  
ATOM   1673  CG  ASP A 248     -42.906  27.774-108.317  1.00  0.60           C  
ATOM   1674  OD1 ASP A 248     -41.858  28.082-108.926  1.00  0.60           O  
ATOM   1675  OD2 ASP A 248     -43.330  28.333-107.278  1.00  0.60           O  
ATOM   1676  N   LYS A 249     -43.375  23.812-109.431  1.00  0.55           N  
ATOM   1677  CA  LYS A 249     -43.938  22.491-109.244  1.00  0.55           C  
ATOM   1678  C   LYS A 249     -45.396  22.542-108.798  1.00  0.55           C  
ATOM   1679  O   LYS A 249     -46.105  21.545-108.916  1.00  0.55           O  
ATOM   1680  CB  LYS A 249     -43.113  21.694-108.201  1.00  0.55           C  
ATOM   1681  CG  LYS A 249     -41.683  21.390-108.680  1.00  0.55           C  
ATOM   1682  CD  LYS A 249     -40.842  20.644-107.628  1.00  0.55           C  
ATOM   1683  CE  LYS A 249     -39.417  20.340-108.111  1.00  0.55           C  
ATOM   1684  NZ  LYS A 249     -38.638  19.666-107.046  1.00  0.55           N  
ATOM   1685  N   TRP A 250     -45.887  23.725-108.348  1.00  0.66           N  
ATOM   1686  CA  TRP A 250     -47.265  23.999-107.963  1.00  0.66           C  
ATOM   1687  C   TRP A 250     -48.273  23.834-109.096  1.00  0.66           C  
ATOM   1688  O   TRP A 250     -49.471  23.711-108.846  1.00  0.66           O  
ATOM   1689  CB  TRP A 250     -47.422  25.431-107.384  1.00  0.66           C  
ATOM   1690  CG  TRP A 250     -46.753  25.666-106.041  1.00  0.66           C  
ATOM   1691  CD1 TRP A 250     -45.753  26.543-105.724  1.00  0.66           C  
ATOM   1692  CD2 TRP A 250     -47.173  25.069-104.796  1.00  0.66           C  
ATOM   1693  NE1 TRP A 250     -45.492  26.506-104.372  1.00  0.66           N  
ATOM   1694  CE2 TRP A 250     -46.369  25.627-103.780  1.00  0.66           C  
ATOM   1695  CE3 TRP A 250     -48.180  24.151-104.493  1.00  0.66           C  
ATOM   1696  CZ2 TRP A 250     -46.555  25.282-102.448  1.00  0.66           C  
ATOM   1697  CZ3 TRP A 250     -48.383  23.820-103.144  1.00  0.66           C  
ATOM   1698  CH2 TRP A 250     -47.583  24.377-102.136  1.00  0.66           C  
ATOM   1699  N   ARG A 251     -47.801  23.746-110.362  1.00  0.67           N  
ATOM   1700  CA  ARG A 251     -48.595  23.306-111.499  1.00  0.67           C  
ATOM   1701  C   ARG A 251     -49.303  21.970-111.270  1.00  0.67           C  
ATOM   1702  O   ARG A 251     -50.522  21.890-111.344  1.00  0.67           O  
ATOM   1703  CB  ARG A 251     -47.672  23.127-112.734  1.00  0.67           C  
ATOM   1704  CG  ARG A 251     -47.236  24.438-113.411  1.00  0.67           C  
ATOM   1705  CD  ARG A 251     -46.361  24.216-114.652  1.00  0.67           C  
ATOM   1706  NE  ARG A 251     -45.001  23.832-114.161  1.00  0.67           N  
ATOM   1707  CZ  ARG A 251     -44.378  22.675-114.406  1.00  0.67           C  
ATOM   1708  NH1 ARG A 251     -43.122  22.536-113.989  1.00  0.67           N  
ATOM   1709  NH2 ARG A 251     -44.971  21.675-115.050  1.00  0.67           N  
ATOM   1710  N   LYS A 252     -48.565  20.902-110.897  1.00  0.69           N  
ATOM   1711  CA  LYS A 252     -49.156  19.583-110.709  1.00  0.69           C  
ATOM   1712  C   LYS A 252     -50.172  19.448-109.570  1.00  0.69           C  
ATOM   1713  O   LYS A 252     -51.177  18.769-109.790  1.00  0.69           O  
ATOM   1714  CB  LYS A 252     -48.099  18.460-110.560  1.00  0.69           C  
ATOM   1715  CG  LYS A 252     -47.274  18.167-111.821  1.00  0.69           C  
ATOM   1716  CD  LYS A 252     -46.331  16.978-111.561  1.00  0.69           C  
ATOM   1717  CE  LYS A 252     -45.492  16.571-112.774  1.00  0.69           C  
ATOM   1718  NZ  LYS A 252     -44.610  15.432-112.422  1.00  0.69           N  
ATOM   1719  N   PRO A 253     -50.035  19.999-108.357  1.00  0.75           N  
ATOM   1720  CA  PRO A 253     -51.156  20.270-107.465  1.00  0.75           C  
ATOM   1721  C   PRO A 253     -52.349  20.938-108.124  1.00  0.75           C  
ATOM   1722  O   PRO A 253     -53.409  20.326-108.140  1.00  0.75           O  
ATOM   1723  CB  PRO A 253     -50.548  21.091-106.312  1.00  0.75           C  
ATOM   1724  CG  PRO A 253     -49.091  20.623-106.274  1.00  0.75           C  
ATOM   1725  CD  PRO A 253     -48.774  20.416-107.755  1.00  0.75           C  
ATOM   1726  N   LEU A 254     -52.200  22.141-108.723  1.00  0.75           N  
ATOM   1727  CA  LEU A 254     -53.288  22.885-109.336  1.00  0.75           C  
ATOM   1728  C   LEU A 254     -53.957  22.161-110.520  1.00  0.75           C  
ATOM   1729  O   LEU A 254     -55.169  22.237-110.701  1.00  0.75           O  
ATOM   1730  CB  LEU A 254     -52.861  24.341-109.660  1.00  0.75           C  
ATOM   1731  CG  LEU A 254     -52.548  25.205-108.409  1.00  0.75           C  
ATOM   1732  CD1 LEU A 254     -51.794  26.484-108.790  1.00  0.75           C  
ATOM   1733  CD2 LEU A 254     -53.815  25.566-107.617  1.00  0.75           C  
ATOM   1734  N   ALA A 255     -53.212  21.386-111.331  1.00  0.76           N  
ATOM   1735  CA  ALA A 255     -53.765  20.483-112.326  1.00  0.76           C  
ATOM   1736  C   ALA A 255     -54.644  19.368-111.762  1.00  0.76           C  
ATOM   1737  O   ALA A 255     -55.756  19.152-112.233  1.00  0.76           O  
ATOM   1738  CB  ALA A 255     -52.613  19.854-113.125  1.00  0.76           C  
ATOM   1739  N   LYS A 256     -54.214  18.662-110.689  1.00  0.71           N  
ATOM   1740  CA  LYS A 256     -55.028  17.664-109.994  1.00  0.71           C  
ATOM   1741  C   LYS A 256     -56.271  18.257-109.385  1.00  0.71           C  
ATOM   1742  O   LYS A 256     -57.326  17.637-109.311  1.00  0.71           O  
ATOM   1743  CB  LYS A 256     -54.277  17.030-108.790  1.00  0.71           C  
ATOM   1744  CG  LYS A 256     -53.104  16.135-109.177  1.00  0.71           C  
ATOM   1745  CD  LYS A 256     -52.300  15.696-107.947  1.00  0.71           C  
ATOM   1746  CE  LYS A 256     -51.090  14.869-108.370  1.00  0.71           C  
ATOM   1747  NZ  LYS A 256     -50.326  14.452-107.179  1.00  0.71           N  
ATOM   1748  N   PHE A 257     -56.113  19.476-108.877  1.00  0.67           N  
ATOM   1749  CA  PHE A 257     -57.092  20.194-108.135  1.00  0.67           C  
ATOM   1750  C   PHE A 257     -58.240  20.736-108.947  1.00  0.67           C  
ATOM   1751  O   PHE A 257     -59.314  21.005-108.422  1.00  0.67           O  
ATOM   1752  CB  PHE A 257     -56.320  21.392-107.538  1.00  0.67           C  
ATOM   1753  CG  PHE A 257     -55.575  21.082-106.268  1.00  0.67           C  
ATOM   1754  CD1 PHE A 257     -55.415  19.783-105.743  1.00  0.67           C  
ATOM   1755  CD2 PHE A 257     -54.983  22.162-105.593  1.00  0.67           C  
ATOM   1756  CE1 PHE A 257     -54.716  19.580-104.553  1.00  0.67           C  
ATOM   1757  CE2 PHE A 257     -54.258  21.957-104.414  1.00  0.67           C  
ATOM   1758  CZ  PHE A 257     -54.144  20.665-103.889  1.00  0.67           C  
ATOM   1759  N   LEU A 258     -58.019  20.972-110.238  1.00  0.75           N  
ATOM   1760  CA  LEU A 258     -59.019  21.628-111.049  1.00  0.75           C  
ATOM   1761  C   LEU A 258     -59.507  20.710-112.153  1.00  0.75           C  
ATOM   1762  O   LEU A 258     -60.623  20.865-112.643  1.00  0.75           O  
ATOM   1763  CB  LEU A 258     -58.388  22.887-111.689  1.00  0.75           C  
ATOM   1764  CG  LEU A 258     -58.291  24.165-110.816  1.00  0.75           C  
ATOM   1765  CD1 LEU A 258     -57.705  24.037-109.409  1.00  0.75           C  
ATOM   1766  CD2 LEU A 258     -57.419  25.156-111.580  1.00  0.75           C  
ATOM   1767  N   ARG A 259     -58.694  19.724-112.582  1.00  0.74           N  
ATOM   1768  CA  ARG A 259     -59.053  18.791-113.633  1.00  0.74           C  
ATOM   1769  C   ARG A 259     -60.244  17.893-113.334  1.00  0.74           C  
ATOM   1770  O   ARG A 259     -60.415  17.353-112.246  1.00  0.74           O  
ATOM   1771  CB  ARG A 259     -57.828  17.917-113.997  1.00  0.74           C  
ATOM   1772  CG  ARG A 259     -58.012  16.922-115.158  1.00  0.74           C  
ATOM   1773  CD  ARG A 259     -56.741  16.148-115.505  1.00  0.74           C  
ATOM   1774  NE  ARG A 259     -57.117  15.243-116.642  1.00  0.74           N  
ATOM   1775  CZ  ARG A 259     -56.273  14.394-117.244  1.00  0.74           C  
ATOM   1776  NH1 ARG A 259     -56.713  13.605-118.223  1.00  0.74           N  
ATOM   1777  NH2 ARG A 259     -54.996  14.327-116.885  1.00  0.74           N  
ATOM   1778  N   GLN A 260     -61.078  17.667-114.360  1.00  0.69           N  
ATOM   1779  CA  GLN A 260     -62.227  16.799-114.282  1.00  0.69           C  
ATOM   1780  C   GLN A 260     -62.176  15.894-115.493  1.00  0.69           C  
ATOM   1781  O   GLN A 260     -61.411  16.169-116.422  1.00  0.69           O  
ATOM   1782  CB  GLN A 260     -63.547  17.614-114.321  1.00  0.69           C  
ATOM   1783  CG  GLN A 260     -63.771  18.479-113.059  1.00  0.69           C  
ATOM   1784  CD  GLN A 260     -64.103  17.597-111.855  1.00  0.69           C  
ATOM   1785  OE1 GLN A 260     -64.384  16.409-112.031  1.00  0.69           O  
ATOM   1786  NE2 GLN A 260     -64.145  18.185-110.641  1.00  0.69           N  
ATOM   1787  N   PRO A 261     -62.967  14.831-115.596  1.00  0.71           N  
ATOM   1788  CA  PRO A 261     -63.033  14.022-116.811  1.00  0.71           C  
ATOM   1789  C   PRO A 261     -63.627  14.754-118.003  1.00  0.71           C  
ATOM   1790  O   PRO A 261     -63.618  14.187-119.091  1.00  0.71           O  
ATOM   1791  CB  PRO A 261     -63.911  12.824-116.408  1.00  0.71           C  
ATOM   1792  CG  PRO A 261     -63.693  12.698-114.897  1.00  0.71           C  
ATOM   1793  CD  PRO A 261     -63.581  14.154-114.449  1.00  0.71           C  
ATOM   1794  N   HIS A 262     -64.152  15.982-117.814  1.00  0.73           N  
ATOM   1795  CA  HIS A 262     -64.632  16.841-118.884  1.00  0.73           C  
ATOM   1796  C   HIS A 262     -64.010  18.226-118.826  1.00  0.73           C  
ATOM   1797  O   HIS A 262     -64.428  19.136-119.534  1.00  0.73           O  
ATOM   1798  CB  HIS A 262     -66.159  17.003-118.801  1.00  0.73           C  
ATOM   1799  CG  HIS A 262     -66.866  15.693-118.911  1.00  0.73           C  
ATOM   1800  ND1 HIS A 262     -66.782  14.977-120.088  1.00  0.73           N  
ATOM   1801  CD2 HIS A 262     -67.723  15.086-118.049  1.00  0.73           C  
ATOM   1802  CE1 HIS A 262     -67.608  13.967-119.934  1.00  0.73           C  
ATOM   1803  NE2 HIS A 262     -68.200  13.978-118.714  1.00  0.73           N  
ATOM   1804  N   PHE A 263     -62.978  18.421-117.982  1.00  0.74           N  
ATOM   1805  CA  PHE A 263     -62.282  19.689-117.873  1.00  0.74           C  
ATOM   1806  C   PHE A 263     -60.817  19.329-117.860  1.00  0.74           C  
ATOM   1807  O   PHE A 263     -60.226  19.024-116.825  1.00  0.74           O  
ATOM   1808  CB  PHE A 263     -62.690  20.464-116.585  1.00  0.74           C  
ATOM   1809  CG  PHE A 263     -62.243  21.900-116.584  1.00  0.74           C  
ATOM   1810  CD1 PHE A 263     -62.701  22.777-117.575  1.00  0.74           C  
ATOM   1811  CD2 PHE A 263     -61.430  22.404-115.556  1.00  0.74           C  
ATOM   1812  CE1 PHE A 263     -62.380  24.138-117.522  1.00  0.74           C  
ATOM   1813  CE2 PHE A 263     -61.103  23.765-115.498  1.00  0.74           C  
ATOM   1814  CZ  PHE A 263     -61.586  24.636-116.481  1.00  0.74           C  
ATOM   1815  N   ILE A 264     -60.213  19.284-119.053  1.00  0.75           N  
ATOM   1816  CA  ILE A 264     -58.880  18.751-119.244  1.00  0.75           C  
ATOM   1817  C   ILE A 264     -57.857  19.862-119.186  1.00  0.75           C  
ATOM   1818  O   ILE A 264     -57.990  20.905-119.813  1.00  0.75           O  
ATOM   1819  CB  ILE A 264     -58.816  17.960-120.541  1.00  0.75           C  
ATOM   1820  CG1 ILE A 264     -59.739  16.716-120.464  1.00  0.75           C  
ATOM   1821  CG2 ILE A 264     -57.376  17.566-120.927  1.00  0.75           C  
ATOM   1822  CD1 ILE A 264     -59.427  15.704-119.355  1.00  0.75           C  
ATOM   1823  N   VAL A 265     -56.794  19.679-118.390  1.00  0.78           N  
ATOM   1824  CA  VAL A 265     -55.861  20.745-118.093  1.00  0.78           C  
ATOM   1825  C   VAL A 265     -54.510  20.417-118.692  1.00  0.78           C  
ATOM   1826  O   VAL A 265     -54.004  19.303-118.547  1.00  0.78           O  
ATOM   1827  CB  VAL A 265     -55.747  20.979-116.591  1.00  0.78           C  
ATOM   1828  CG1 VAL A 265     -54.689  22.054-116.286  1.00  0.78           C  
ATOM   1829  CG2 VAL A 265     -57.121  21.434-116.051  1.00  0.78           C  
ATOM   1830  N   TRP A 266     -53.900  21.399-119.389  1.00  0.72           N  
ATOM   1831  CA  TRP A 266     -52.516  21.329-119.814  1.00  0.72           C  
ATOM   1832  C   TRP A 266     -51.722  22.425-119.122  1.00  0.72           C  
ATOM   1833  O   TRP A 266     -51.962  23.621-119.308  1.00  0.72           O  
ATOM   1834  CB  TRP A 266     -52.354  21.463-121.358  1.00  0.72           C  
ATOM   1835  CG  TRP A 266     -50.926  21.344-121.893  1.00  0.72           C  
ATOM   1836  CD1 TRP A 266     -49.823  20.768-121.317  1.00  0.72           C  
ATOM   1837  CD2 TRP A 266     -50.464  21.899-123.145  1.00  0.72           C  
ATOM   1838  NE1 TRP A 266     -48.706  20.944-122.108  1.00  0.72           N  
ATOM   1839  CE2 TRP A 266     -49.093  21.627-123.240  1.00  0.72           C  
ATOM   1840  CE3 TRP A 266     -51.138  22.596-124.150  1.00  0.72           C  
ATOM   1841  CZ2 TRP A 266     -48.343  22.050-124.334  1.00  0.72           C  
ATOM   1842  CZ3 TRP A 266     -50.387  23.014-125.263  1.00  0.72           C  
ATOM   1843  CH2 TRP A 266     -49.013  22.748-125.352  1.00  0.72           C  
ATOM   1844  N   ASP A 267     -50.729  22.020-118.311  1.00  0.73           N  
ATOM   1845  CA  ASP A 267     -49.846  22.933-117.634  1.00  0.73           C  
ATOM   1846  C   ASP A 267     -48.704  23.405-118.536  1.00  0.73           C  
ATOM   1847  O   ASP A 267     -47.990  22.614-119.150  1.00  0.73           O  
ATOM   1848  CB  ASP A 267     -49.183  22.286-116.397  1.00  0.73           C  
ATOM   1849  CG  ASP A 267     -50.153  21.697-115.394  1.00  0.73           C  
ATOM   1850  OD1 ASP A 267     -51.342  22.090-115.385  1.00  0.73           O  
ATOM   1851  OD2 ASP A 267     -49.655  20.860-114.594  1.00  0.73           O  
ATOM   1852  N   ASN A 268     -48.463  24.725-118.598  1.00  0.72           N  
ATOM   1853  CA  ASN A 268     -47.330  25.299-119.301  1.00  0.72           C  
ATOM   1854  C   ASN A 268     -46.593  26.232-118.350  1.00  0.72           C  
ATOM   1855  O   ASN A 268     -47.058  26.537-117.257  1.00  0.72           O  
ATOM   1856  CB  ASN A 268     -47.796  26.088-120.552  1.00  0.72           C  
ATOM   1857  CG  ASN A 268     -47.844  25.194-121.783  1.00  0.72           C  
ATOM   1858  OD1 ASN A 268     -46.806  25.047-122.434  1.00  0.72           O  
ATOM   1859  ND2 ASN A 268     -49.043  24.679-122.134  1.00  0.72           N  
ATOM   1860  N   SER A 269     -45.381  26.689-118.717  1.00  0.69           N  
ATOM   1861  CA  SER A 269     -44.575  27.526-117.837  1.00  0.69           C  
ATOM   1862  C   SER A 269     -44.685  29.019-118.097  1.00  0.69           C  
ATOM   1863  O   SER A 269     -44.516  29.815-117.178  1.00  0.69           O  
ATOM   1864  CB  SER A 269     -43.081  27.136-117.951  1.00  0.69           C  
ATOM   1865  OG  SER A 269     -42.670  27.069-119.321  1.00  0.69           O  
ATOM   1866  N   ASP A 270     -45.008  29.467-119.331  1.00  0.67           N  
ATOM   1867  CA  ASP A 270     -45.054  30.889-119.624  1.00  0.67           C  
ATOM   1868  C   ASP A 270     -46.399  31.501-119.233  1.00  0.67           C  
ATOM   1869  O   ASP A 270     -47.395  31.446-119.965  1.00  0.67           O  
ATOM   1870  CB  ASP A 270     -44.693  31.156-121.100  1.00  0.67           C  
ATOM   1871  CG  ASP A 270     -44.335  32.621-121.315  1.00  0.67           C  
ATOM   1872  OD1 ASP A 270     -44.815  33.481-120.529  1.00  0.67           O  
ATOM   1873  OD2 ASP A 270     -43.553  32.852-122.264  1.00  0.67           O  
ATOM   1874  N   LEU A 271     -46.424  32.072-118.014  1.00  0.70           N  
ATOM   1875  CA  LEU A 271     -47.542  32.722-117.370  1.00  0.70           C  
ATOM   1876  C   LEU A 271     -48.060  33.917-118.129  1.00  0.70           C  
ATOM   1877  O   LEU A 271     -49.267  34.077-118.318  1.00  0.70           O  
ATOM   1878  CB  LEU A 271     -47.093  33.123-115.940  1.00  0.70           C  
ATOM   1879  CG  LEU A 271     -48.199  33.697-115.035  1.00  0.70           C  
ATOM   1880  CD1 LEU A 271     -49.279  32.653-114.748  1.00  0.70           C  
ATOM   1881  CD2 LEU A 271     -47.620  34.213-113.710  1.00  0.70           C  
ATOM   1882  N   ILE A 272     -47.134  34.745-118.633  1.00  0.68           N  
ATOM   1883  CA  ILE A 272     -47.415  36.007-119.282  1.00  0.68           C  
ATOM   1884  C   ILE A 272     -48.223  35.803-120.559  1.00  0.68           C  
ATOM   1885  O   ILE A 272     -49.288  36.397-120.722  1.00  0.68           O  
ATOM   1886  CB  ILE A 272     -46.097  36.753-119.490  1.00  0.68           C  
ATOM   1887  CG1 ILE A 272     -45.482  37.145-118.119  1.00  0.68           C  
ATOM   1888  CG2 ILE A 272     -46.297  38.009-120.357  1.00  0.68           C  
ATOM   1889  CD1 ILE A 272     -44.017  37.595-118.201  1.00  0.68           C  
ATOM   1890  N   THR A 273     -47.825  34.850-121.432  1.00  0.72           N  
ATOM   1891  CA  THR A 273     -48.539  34.565-122.680  1.00  0.72           C  
ATOM   1892  C   THR A 273     -49.967  34.135-122.484  1.00  0.72           C  
ATOM   1893  O   THR A 273     -50.916  34.509-123.176  1.00  0.72           O  
ATOM   1894  CB  THR A 273     -47.922  33.393-123.431  1.00  0.72           C  
ATOM   1895  OG1 THR A 273     -46.523  33.525-123.604  1.00  0.72           O  
ATOM   1896  CG2 THR A 273     -48.546  33.245-124.825  1.00  0.72           C  
ATOM   1897  N   HIS A 274     -50.127  33.263-121.486  1.00  0.73           N  
ATOM   1898  CA  HIS A 274     -51.382  32.683-121.102  1.00  0.73           C  
ATOM   1899  C   HIS A 274     -52.358  33.687-120.540  1.00  0.73           C  
ATOM   1900  O   HIS A 274     -53.542  33.676-120.851  1.00  0.73           O  
ATOM   1901  CB  HIS A 274     -51.093  31.617-120.053  1.00  0.73           C  
ATOM   1902  CG  HIS A 274     -52.253  30.786-119.684  1.00  0.73           C  
ATOM   1903  ND1 HIS A 274     -52.005  29.853-118.721  1.00  0.73           N  
ATOM   1904  CD2 HIS A 274     -53.578  30.852-119.950  1.00  0.73           C  
ATOM   1905  CE1 HIS A 274     -53.170  29.374-118.390  1.00  0.73           C  
ATOM   1906  NE2 HIS A 274     -54.156  29.941-119.109  1.00  0.73           N  
ATOM   1907  N   GLU A 275     -51.890  34.590-119.683  1.00  0.72           N  
ATOM   1908  CA  GLU A 275     -52.752  35.604-119.136  1.00  0.72           C  
ATOM   1909  C   GLU A 275     -53.149  36.686-120.112  1.00  0.72           C  
ATOM   1910  O   GLU A 275     -54.322  37.052-120.219  1.00  0.72           O  
ATOM   1911  CB  GLU A 275     -52.075  36.217-117.938  1.00  0.72           C  
ATOM   1912  CG  GLU A 275     -53.022  37.147-117.160  1.00  0.72           C  
ATOM   1913  CD  GLU A 275     -52.288  37.622-115.950  1.00  0.72           C  
ATOM   1914  OE1 GLU A 275     -51.085  37.283-115.830  1.00  0.72           O  
ATOM   1915  OE2 GLU A 275     -52.864  38.366-115.122  1.00  0.72           O  
ATOM   1916  N   VAL A 276     -52.181  37.182-120.917  1.00  0.72           N  
ATOM   1917  CA  VAL A 276     -52.422  38.220-121.906  1.00  0.72           C  
ATOM   1918  C   VAL A 276     -53.472  37.782-122.920  1.00  0.72           C  
ATOM   1919  O   VAL A 276     -54.378  38.547-123.244  1.00  0.72           O  
ATOM   1920  CB  VAL A 276     -51.130  38.695-122.560  1.00  0.72           C  
ATOM   1921  CG1 VAL A 276     -51.421  39.751-123.643  1.00  0.72           C  
ATOM   1922  CG2 VAL A 276     -50.219  39.327-121.486  1.00  0.72           C  
ATOM   1923  N   MET A 277     -53.456  36.496-123.347  1.00  0.73           N  
ATOM   1924  CA  MET A 277     -54.531  35.848-124.092  1.00  0.73           C  
ATOM   1925  C   MET A 277     -55.934  36.140-123.630  1.00  0.73           C  
ATOM   1926  O   MET A 277     -56.783  36.565-124.413  1.00  0.73           O  
ATOM   1927  CB  MET A 277     -54.395  34.315-123.934  1.00  0.73           C  
ATOM   1928  CG  MET A 277     -55.538  33.429-124.496  1.00  0.73           C  
ATOM   1929  SD  MET A 277     -56.797  32.796-123.350  1.00  0.73           S  
ATOM   1930  CE  MET A 277     -55.856  31.319-122.892  1.00  0.73           C  
ATOM   1931  N   GLY A 278     -56.197  35.922-122.324  1.00  0.76           N  
ATOM   1932  CA  GLY A 278     -57.533  35.987-121.762  1.00  0.76           C  
ATOM   1933  C   GLY A 278     -58.081  37.377-121.789  1.00  0.76           C  
ATOM   1934  O   GLY A 278     -59.281  37.584-121.970  1.00  0.76           O  
ATOM   1935  N   GLY A 279     -57.177  38.364-121.658  1.00  0.77           N  
ATOM   1936  CA  GLY A 279     -57.493  39.769-121.825  1.00  0.77           C  
ATOM   1937  C   GLY A 279     -57.696  40.177-123.260  1.00  0.77           C  
ATOM   1938  O   GLY A 279     -58.699  40.814-123.579  1.00  0.77           O  
ATOM   1939  N   LEU A 280     -56.773  39.809-124.181  1.00  0.76           N  
ATOM   1940  CA  LEU A 280     -56.870  40.204-125.583  1.00  0.76           C  
ATOM   1941  C   LEU A 280     -58.092  39.610-126.284  1.00  0.76           C  
ATOM   1942  O   LEU A 280     -58.829  40.307-126.981  1.00  0.76           O  
ATOM   1943  CB  LEU A 280     -55.595  39.891-126.428  1.00  0.76           C  
ATOM   1944  CG  LEU A 280     -54.243  40.461-125.928  1.00  0.76           C  
ATOM   1945  CD1 LEU A 280     -53.139  40.328-126.988  1.00  0.76           C  
ATOM   1946  CD2 LEU A 280     -54.296  41.911-125.449  1.00  0.76           C  
ATOM   1947  N   LYS A 281     -58.389  38.308-126.070  1.00  0.73           N  
ATOM   1948  CA  LYS A 281     -59.469  37.601-126.743  1.00  0.73           C  
ATOM   1949  C   LYS A 281     -60.867  38.165-126.505  1.00  0.73           C  
ATOM   1950  O   LYS A 281     -61.731  38.141-127.383  1.00  0.73           O  
ATOM   1951  CB  LYS A 281     -59.388  36.074-126.497  1.00  0.73           C  
ATOM   1952  CG  LYS A 281     -59.712  35.609-125.076  1.00  0.73           C  
ATOM   1953  CD  LYS A 281     -61.192  35.294-124.873  1.00  0.73           C  
ATOM   1954  CE  LYS A 281     -61.535  35.250-123.397  1.00  0.73           C  
ATOM   1955  NZ  LYS A 281     -62.970  34.991-123.268  1.00  0.73           N  
ATOM   1956  N   ASN A 282     -61.127  38.726-125.303  1.00  0.74           N  
ATOM   1957  CA  ASN A 282     -62.392  39.367-124.984  1.00  0.74           C  
ATOM   1958  C   ASN A 282     -62.634  40.639-125.767  1.00  0.74           C  
ATOM   1959  O   ASN A 282     -63.787  41.012-125.977  1.00  0.74           O  
ATOM   1960  CB  ASN A 282     -62.490  39.741-123.486  1.00  0.74           C  
ATOM   1961  CG  ASN A 282     -62.892  38.542-122.646  1.00  0.74           C  
ATOM   1962  OD1 ASN A 282     -63.618  37.632-123.059  1.00  0.74           O  
ATOM   1963  ND2 ASN A 282     -62.431  38.544-121.377  1.00  0.74           N  
ATOM   1964  N   VAL A 283     -61.575  41.346-126.213  1.00  0.79           N  
ATOM   1965  CA  VAL A 283     -61.740  42.461-127.122  1.00  0.79           C  
ATOM   1966  C   VAL A 283     -62.216  41.983-128.474  1.00  0.79           C  
ATOM   1967  O   VAL A 283     -63.243  42.413-128.976  1.00  0.79           O  
ATOM   1968  CB  VAL A 283     -60.449  43.252-127.236  1.00  0.79           C  
ATOM   1969  CG1 VAL A 283     -60.532  44.302-128.354  1.00  0.79           C  
ATOM   1970  CG2 VAL A 283     -60.250  43.942-125.884  1.00  0.79           C  
ATOM   1971  N   TYR A 284     -61.556  40.980-129.061  1.00  0.76           N  
ATOM   1972  CA  TYR A 284     -61.841  40.472-130.392  1.00  0.76           C  
ATOM   1973  C   TYR A 284     -63.247  39.938-130.574  1.00  0.76           C  
ATOM   1974  O   TYR A 284     -63.865  40.067-131.631  1.00  0.76           O  
ATOM   1975  CB  TYR A 284     -60.855  39.333-130.680  1.00  0.76           C  
ATOM   1976  CG  TYR A 284     -59.425  39.823-130.513  1.00  0.76           C  
ATOM   1977  CD1 TYR A 284     -58.958  41.088-130.951  1.00  0.76           C  
ATOM   1978  CD2 TYR A 284     -58.499  38.947-129.939  1.00  0.76           C  
ATOM   1979  CE1 TYR A 284     -57.591  41.408-130.897  1.00  0.76           C  
ATOM   1980  CE2 TYR A 284     -57.182  39.353-129.718  1.00  0.76           C  
ATOM   1981  CZ  TYR A 284     -56.707  40.553-130.239  1.00  0.76           C  
ATOM   1982  OH  TYR A 284     -55.327  40.828-130.181  1.00  0.76           O  
ATOM   1983  N   ALA A 285     -63.800  39.365-129.493  1.00  0.76           N  
ATOM   1984  CA  ALA A 285     -65.160  38.899-129.386  1.00  0.76           C  
ATOM   1985  C   ALA A 285     -66.188  39.975-129.662  1.00  0.76           C  
ATOM   1986  O   ALA A 285     -67.233  39.721-130.251  1.00  0.76           O  
ATOM   1987  CB  ALA A 285     -65.338  38.357-127.966  1.00  0.76           C  
ATOM   1988  N   ILE A 286     -65.869  41.225-129.281  1.00  0.75           N  
ATOM   1989  CA  ILE A 286     -66.645  42.411-129.587  1.00  0.75           C  
ATOM   1990  C   ILE A 286     -66.697  42.659-131.080  1.00  0.75           C  
ATOM   1991  O   ILE A 286     -67.763  42.903-131.629  1.00  0.75           O  
ATOM   1992  CB  ILE A 286     -66.058  43.650-128.909  1.00  0.75           C  
ATOM   1993  CG1 ILE A 286     -65.858  43.409-127.394  1.00  0.75           C  
ATOM   1994  CG2 ILE A 286     -66.929  44.882-129.219  1.00  0.75           C  
ATOM   1995  CD1 ILE A 286     -65.166  44.566-126.669  1.00  0.75           C  
ATOM   1996  N   GLY A 287     -65.561  42.547-131.803  1.00  0.78           N  
ATOM   1997  CA  GLY A 287     -65.530  42.716-133.255  1.00  0.78           C  
ATOM   1998  C   GLY A 287     -66.285  41.645-133.986  1.00  0.78           C  
ATOM   1999  O   GLY A 287     -66.939  41.887-134.995  1.00  0.78           O  
ATOM   2000  N   ALA A 288     -66.252  40.418-133.453  1.00  0.77           N  
ATOM   2001  CA  ALA A 288     -67.030  39.312-133.959  1.00  0.77           C  
ATOM   2002  C   ALA A 288     -68.518  39.411-133.620  1.00  0.77           C  
ATOM   2003  O   ALA A 288     -69.367  38.849-134.312  1.00  0.77           O  
ATOM   2004  CB  ALA A 288     -66.445  38.031-133.369  1.00  0.77           C  
ATOM   2005  N   GLY A 289     -68.863  40.171-132.560  1.00  0.78           N  
ATOM   2006  CA  GLY A 289     -70.220  40.598-132.248  1.00  0.78           C  
ATOM   2007  C   GLY A 289     -70.676  41.686-133.171  1.00  0.78           C  
ATOM   2008  O   GLY A 289     -71.773  41.617-133.712  1.00  0.78           O  
ATOM   2009  N   MET A 290     -69.809  42.688-133.440  1.00  0.70           N  
ATOM   2010  CA  MET A 290     -70.066  43.751-134.398  1.00  0.70           C  
ATOM   2011  C   MET A 290     -70.326  43.195-135.782  1.00  0.70           C  
ATOM   2012  O   MET A 290     -71.320  43.543-136.407  1.00  0.70           O  
ATOM   2013  CB  MET A 290     -68.864  44.727-134.549  1.00  0.70           C  
ATOM   2014  CG  MET A 290     -68.561  45.615-133.331  1.00  0.70           C  
ATOM   2015  SD  MET A 290     -66.898  46.349-133.419  1.00  0.70           S  
ATOM   2016  CE  MET A 290     -67.112  47.373-131.943  1.00  0.70           C  
ATOM   2017  N   VAL A 291     -69.478  42.258-136.272  1.00  0.71           N  
ATOM   2018  CA  VAL A 291     -69.678  41.633-137.572  1.00  0.71           C  
ATOM   2019  C   VAL A 291     -70.979  40.856-137.635  1.00  0.71           C  
ATOM   2020  O   VAL A 291     -71.753  41.025-138.561  1.00  0.71           O  
ATOM   2021  CB  VAL A 291     -68.458  40.844-138.060  1.00  0.71           C  
ATOM   2022  CG1 VAL A 291     -68.444  39.356-137.650  1.00  0.71           C  
ATOM   2023  CG2 VAL A 291     -68.362  40.974-139.589  1.00  0.71           C  
ATOM   2024  N   ALA A 292     -71.333  40.093-136.578  1.00  0.72           N  
ATOM   2025  CA  ALA A 292     -72.573  39.341-136.500  1.00  0.72           C  
ATOM   2026  C   ALA A 292     -73.837  40.200-136.449  1.00  0.72           C  
ATOM   2027  O   ALA A 292     -74.957  39.704-136.567  1.00  0.72           O  
ATOM   2028  CB  ALA A 292     -72.526  38.449-135.238  1.00  0.72           C  
ATOM   2029  N   ALA A 293     -73.686  41.514-136.240  1.00  0.71           N  
ATOM   2030  CA  ALA A 293     -74.775  42.447-136.184  1.00  0.71           C  
ATOM   2031  C   ALA A 293     -74.937  43.260-137.445  1.00  0.71           C  
ATOM   2032  O   ALA A 293     -75.978  43.880-137.666  1.00  0.71           O  
ATOM   2033  CB  ALA A 293     -74.404  43.419-135.077  1.00  0.71           C  
ATOM   2034  N   LEU A 294     -73.914  43.265-138.318  1.00  0.67           N  
ATOM   2035  CA  LEU A 294     -74.022  43.887-139.615  1.00  0.67           C  
ATOM   2036  C   LEU A 294     -74.835  43.004-140.548  1.00  0.67           C  
ATOM   2037  O   LEU A 294     -74.855  41.777-140.458  1.00  0.67           O  
ATOM   2038  CB  LEU A 294     -72.651  44.204-140.261  1.00  0.67           C  
ATOM   2039  CG  LEU A 294     -71.713  45.114-139.442  1.00  0.67           C  
ATOM   2040  CD1 LEU A 294     -70.383  45.282-140.188  1.00  0.67           C  
ATOM   2041  CD2 LEU A 294     -72.312  46.488-139.104  1.00  0.67           C  
ATOM   2042  N   THR A 295     -75.575  43.630-141.473  1.00  0.47           N  
ATOM   2043  CA  THR A 295     -76.417  42.934-142.435  1.00  0.47           C  
ATOM   2044  C   THR A 295     -75.644  42.029-143.382  1.00  0.47           C  
ATOM   2045  O   THR A 295     -74.839  42.511-144.173  1.00  0.47           O  
ATOM   2046  CB  THR A 295     -77.216  43.915-143.280  1.00  0.47           C  
ATOM   2047  OG1 THR A 295     -77.972  44.765-142.431  1.00  0.47           O  
ATOM   2048  CG2 THR A 295     -78.225  43.200-144.187  1.00  0.47           C  
ATOM   2049  N   ASN A 296     -75.921  40.703-143.337  1.00  0.44           N  
ATOM   2050  CA  ASN A 296     -75.321  39.672-144.181  1.00  0.44           C  
ATOM   2051  C   ASN A 296     -73.886  39.314-143.822  1.00  0.44           C  
ATOM   2052  O   ASN A 296     -73.042  39.256-144.705  1.00  0.44           O  
ATOM   2053  CB  ASN A 296     -75.347  39.952-145.713  1.00  0.44           C  
ATOM   2054  CG  ASN A 296     -76.707  40.411-146.203  1.00  0.44           C  
ATOM   2055  OD1 ASN A 296     -77.777  39.979-145.774  1.00  0.44           O  
ATOM   2056  ND2 ASN A 296     -76.672  41.355-147.175  1.00  0.44           N  
ATOM   2057  N   GLU A 297     -73.568  39.068-142.539  1.00  0.44           N  
ATOM   2058  CA  GLU A 297     -72.237  38.623-142.174  1.00  0.44           C  
ATOM   2059  C   GLU A 297     -72.285  37.328-141.389  1.00  0.44           C  
ATOM   2060  O   GLU A 297     -73.080  37.147-140.463  1.00  0.44           O  
ATOM   2061  CB  GLU A 297     -71.544  39.660-141.288  1.00  0.44           C  
ATOM   2062  CG  GLU A 297     -71.263  41.029-141.959  1.00  0.44           C  
ATOM   2063  CD  GLU A 297     -70.118  41.052-142.967  1.00  0.44           C  
ATOM   2064  OE1 GLU A 297     -69.365  40.050-143.079  1.00  0.44           O  
ATOM   2065  OE2 GLU A 297     -69.938  42.124-143.599  1.00  0.44           O  
ATOM   2066  N   SER A 298     -71.407  36.376-141.746  1.00  0.74           N  
ATOM   2067  CA  SER A 298     -71.496  35.017-141.247  1.00  0.74           C  
ATOM   2068  C   SER A 298     -70.194  34.482-140.678  1.00  0.74           C  
ATOM   2069  O   SER A 298     -69.614  35.049-139.752  1.00  0.74           O  
ATOM   2070  CB  SER A 298     -72.049  34.082-142.337  1.00  0.74           C  
ATOM   2071  OG  SER A 298     -73.445  34.274-142.512  1.00  0.74           O  
ATOM   2072  N   ALA A 299     -69.733  33.297-141.124  1.00  0.74           N  
ATOM   2073  CA  ALA A 299     -68.712  32.548-140.441  1.00  0.74           C  
ATOM   2074  C   ALA A 299     -67.385  32.766-141.129  1.00  0.74           C  
ATOM   2075  O   ALA A 299     -66.358  32.779-140.462  1.00  0.74           O  
ATOM   2076  CB  ALA A 299     -69.103  31.057-140.434  1.00  0.74           C  
ATOM   2077  N   THR A 300     -67.366  33.029-142.457  1.00  0.73           N  
ATOM   2078  CA  THR A 300     -66.167  33.431-143.189  1.00  0.73           C  
ATOM   2079  C   THR A 300     -65.607  34.714-142.618  1.00  0.73           C  
ATOM   2080  O   THR A 300     -64.443  34.778-142.232  1.00  0.73           O  
ATOM   2081  CB  THR A 300     -66.399  33.639-144.690  1.00  0.73           C  
ATOM   2082  OG1 THR A 300     -67.463  34.545-144.938  1.00  0.73           O  
ATOM   2083  CG2 THR A 300     -66.806  32.326-145.367  1.00  0.73           C  
ATOM   2084  N   SER A 301     -66.475  35.723-142.424  1.00  0.73           N  
ATOM   2085  CA  SER A 301     -66.184  36.981-141.770  1.00  0.73           C  
ATOM   2086  C   SER A 301     -65.696  36.806-140.352  1.00  0.73           C  
ATOM   2087  O   SER A 301     -64.653  37.322-139.963  1.00  0.73           O  
ATOM   2088  CB  SER A 301     -67.454  37.871-141.721  1.00  0.73           C  
ATOM   2089  OG  SER A 301     -68.180  37.776-142.942  1.00  0.73           O  
ATOM   2090  N   LYS A 302     -66.391  35.991-139.534  1.00  0.73           N  
ATOM   2091  CA  LYS A 302     -65.979  35.719-138.167  1.00  0.73           C  
ATOM   2092  C   LYS A 302     -64.624  35.022-138.053  1.00  0.73           C  
ATOM   2093  O   LYS A 302     -63.790  35.384-137.223  1.00  0.73           O  
ATOM   2094  CB  LYS A 302     -67.084  34.934-137.425  1.00  0.73           C  
ATOM   2095  CG  LYS A 302     -66.811  34.774-135.922  1.00  0.73           C  
ATOM   2096  CD  LYS A 302     -68.042  34.340-135.107  1.00  0.73           C  
ATOM   2097  CE  LYS A 302     -69.114  35.428-134.959  1.00  0.73           C  
ATOM   2098  NZ  LYS A 302     -70.070  35.059-133.894  1.00  0.73           N  
ATOM   2099  N   SER A 303     -64.352  34.041-138.934  1.00  0.78           N  
ATOM   2100  CA  SER A 303     -63.066  33.376-139.074  1.00  0.78           C  
ATOM   2101  C   SER A 303     -61.937  34.299-139.476  1.00  0.78           C  
ATOM   2102  O   SER A 303     -60.830  34.203-138.949  1.00  0.78           O  
ATOM   2103  CB  SER A 303     -63.101  32.274-140.148  1.00  0.78           C  
ATOM   2104  OG  SER A 303     -63.939  31.209-139.732  1.00  0.78           O  
ATOM   2105  N   VAL A 304     -62.180  35.240-140.417  1.00  0.78           N  
ATOM   2106  CA  VAL A 304     -61.216  36.284-140.749  1.00  0.78           C  
ATOM   2107  C   VAL A 304     -60.924  37.183-139.568  1.00  0.78           C  
ATOM   2108  O   VAL A 304     -59.766  37.469-139.266  1.00  0.78           O  
ATOM   2109  CB  VAL A 304     -61.625  37.183-141.909  1.00  0.78           C  
ATOM   2110  CG1 VAL A 304     -60.570  38.304-142.063  1.00  0.78           C  
ATOM   2111  CG2 VAL A 304     -61.707  36.339-143.190  1.00  0.78           C  
ATOM   2112  N   TYR A 305     -61.972  37.615-138.836  1.00  0.78           N  
ATOM   2113  CA  TYR A 305     -61.817  38.441-137.655  1.00  0.78           C  
ATOM   2114  C   TYR A 305     -60.989  37.702-136.627  1.00  0.78           C  
ATOM   2115  O   TYR A 305     -59.978  38.219-136.181  1.00  0.78           O  
ATOM   2116  CB  TYR A 305     -63.185  38.849-137.041  1.00  0.78           C  
ATOM   2117  CG  TYR A 305     -63.840  40.017-137.745  1.00  0.78           C  
ATOM   2118  CD1 TYR A 305     -63.952  40.118-139.146  1.00  0.78           C  
ATOM   2119  CD2 TYR A 305     -64.420  41.028-136.960  1.00  0.78           C  
ATOM   2120  CE1 TYR A 305     -64.679  41.156-139.736  1.00  0.78           C  
ATOM   2121  CE2 TYR A 305     -65.104  42.099-137.550  1.00  0.78           C  
ATOM   2122  CZ  TYR A 305     -65.245  42.150-138.937  1.00  0.78           C  
ATOM   2123  OH  TYR A 305     -65.955  43.205-139.536  1.00  0.78           O  
ATOM   2124  N   PHE A 306     -61.294  36.423-136.337  1.00  0.78           N  
ATOM   2125  CA  PHE A 306     -60.472  35.590-135.478  1.00  0.78           C  
ATOM   2126  C   PHE A 306     -59.002  35.494-135.926  1.00  0.78           C  
ATOM   2127  O   PHE A 306     -58.090  35.666-135.115  1.00  0.78           O  
ATOM   2128  CB  PHE A 306     -61.130  34.178-135.419  1.00  0.78           C  
ATOM   2129  CG  PHE A 306     -60.303  33.119-134.737  1.00  0.78           C  
ATOM   2130  CD1 PHE A 306     -59.551  33.373-133.578  1.00  0.78           C  
ATOM   2131  CD2 PHE A 306     -60.191  31.869-135.358  1.00  0.78           C  
ATOM   2132  CE1 PHE A 306     -58.689  32.400-133.060  1.00  0.78           C  
ATOM   2133  CE2 PHE A 306     -59.327  30.897-134.853  1.00  0.78           C  
ATOM   2134  CZ  PHE A 306     -58.581  31.161-133.700  1.00  0.78           C  
ATOM   2135  N   ALA A 307     -58.725  35.251-137.221  1.00  0.81           N  
ATOM   2136  CA  ALA A 307     -57.368  35.151-137.722  1.00  0.81           C  
ATOM   2137  C   ALA A 307     -56.536  36.425-137.574  1.00  0.81           C  
ATOM   2138  O   ALA A 307     -55.426  36.392-137.049  1.00  0.81           O  
ATOM   2139  CB  ALA A 307     -57.429  34.733-139.204  1.00  0.81           C  
ATOM   2140  N   LEU A 308     -57.081  37.594-137.964  1.00  0.78           N  
ATOM   2141  CA  LEU A 308     -56.416  38.883-137.828  1.00  0.78           C  
ATOM   2142  C   LEU A 308     -56.228  39.308-136.382  1.00  0.78           C  
ATOM   2143  O   LEU A 308     -55.174  39.785-135.972  1.00  0.78           O  
ATOM   2144  CB  LEU A 308     -57.199  39.970-138.592  1.00  0.78           C  
ATOM   2145  CG  LEU A 308     -57.358  39.686-140.101  1.00  0.78           C  
ATOM   2146  CD1 LEU A 308     -58.244  40.771-140.719  1.00  0.78           C  
ATOM   2147  CD2 LEU A 308     -56.007  39.576-140.823  1.00  0.78           C  
ATOM   2148  N   CYS A 309     -57.244  39.060-135.540  1.00  0.80           N  
ATOM   2149  CA  CYS A 309     -57.188  39.249-134.107  1.00  0.80           C  
ATOM   2150  C   CYS A 309     -56.075  38.443-133.453  1.00  0.80           C  
ATOM   2151  O   CYS A 309     -55.309  38.970-132.648  1.00  0.80           O  
ATOM   2152  CB  CYS A 309     -58.551  38.813-133.537  1.00  0.80           C  
ATOM   2153  SG  CYS A 309     -59.865  40.039-133.903  1.00  0.80           S  
ATOM   2154  N   THR A 310     -55.906  37.162-133.849  1.00  0.77           N  
ATOM   2155  CA  THR A 310     -54.766  36.322-133.477  1.00  0.77           C  
ATOM   2156  C   THR A 310     -53.438  36.886-133.950  1.00  0.77           C  
ATOM   2157  O   THR A 310     -52.469  36.903-133.194  1.00  0.77           O  
ATOM   2158  CB  THR A 310     -54.887  34.890-133.987  1.00  0.77           C  
ATOM   2159  OG1 THR A 310     -55.976  34.235-133.355  1.00  0.77           O  
ATOM   2160  CG2 THR A 310     -53.648  34.039-133.668  1.00  0.77           C  
ATOM   2161  N   SER A 311     -53.342  37.416-135.190  1.00  0.76           N  
ATOM   2162  CA  SER A 311     -52.135  38.093-135.676  1.00  0.76           C  
ATOM   2163  C   SER A 311     -51.741  39.280-134.819  1.00  0.76           C  
ATOM   2164  O   SER A 311     -50.586  39.403-134.405  1.00  0.76           O  
ATOM   2165  CB  SER A 311     -52.260  38.616-137.131  1.00  0.76           C  
ATOM   2166  OG  SER A 311     -52.524  37.533-138.019  1.00  0.76           O  
ATOM   2167  N   GLU A 312     -52.719  40.132-134.440  1.00  0.75           N  
ATOM   2168  CA  GLU A 312     -52.510  41.176-133.455  1.00  0.75           C  
ATOM   2169  C   GLU A 312     -52.090  40.644-132.090  1.00  0.75           C  
ATOM   2170  O   GLU A 312     -51.198  41.215-131.470  1.00  0.75           O  
ATOM   2171  CB  GLU A 312     -53.720  42.124-133.289  1.00  0.75           C  
ATOM   2172  CG  GLU A 312     -53.972  43.032-134.517  1.00  0.75           C  
ATOM   2173  CD  GLU A 312     -54.836  44.236-134.171  1.00  0.75           C  
ATOM   2174  OE1 GLU A 312     -54.935  45.159-135.008  1.00  0.75           O  
ATOM   2175  OE2 GLU A 312     -55.433  44.282-133.065  1.00  0.75           O  
ATOM   2176  N   MET A 313     -52.651  39.508-131.592  1.00  0.76           N  
ATOM   2177  CA  MET A 313     -52.209  38.917-130.327  1.00  0.76           C  
ATOM   2178  C   MET A 313     -50.737  38.629-130.283  1.00  0.76           C  
ATOM   2179  O   MET A 313     -50.067  39.068-129.362  1.00  0.76           O  
ATOM   2180  CB  MET A 313     -52.856  37.546-129.980  1.00  0.76           C  
ATOM   2181  CG  MET A 313     -54.353  37.627-129.713  1.00  0.76           C  
ATOM   2182  SD  MET A 313     -55.225  36.043-129.552  1.00  0.76           S  
ATOM   2183  CE  MET A 313     -55.026  35.899-127.756  1.00  0.76           C  
ATOM   2184  N   ILE A 314     -50.189  37.941-131.302  1.00  0.71           N  
ATOM   2185  CA  ILE A 314     -48.780  37.572-131.329  1.00  0.71           C  
ATOM   2186  C   ILE A 314     -47.900  38.806-131.327  1.00  0.71           C  
ATOM   2187  O   ILE A 314     -46.966  38.936-130.548  1.00  0.71           O  
ATOM   2188  CB  ILE A 314     -48.455  36.708-132.552  1.00  0.71           C  
ATOM   2189  CG1 ILE A 314     -49.377  35.474-132.593  1.00  0.71           C  
ATOM   2190  CG2 ILE A 314     -46.976  36.269-132.511  1.00  0.71           C  
ATOM   2191  CD1 ILE A 314     -49.245  34.594-133.842  1.00  0.71           C  
ATOM   2192  N   TYR A 315     -48.244  39.796-132.166  1.00  0.66           N  
ATOM   2193  CA  TYR A 315     -47.504  41.030-132.283  1.00  0.66           C  
ATOM   2194  C   TYR A 315     -47.500  41.885-131.005  1.00  0.66           C  
ATOM   2195  O   TYR A 315     -46.476  42.414-130.580  1.00  0.66           O  
ATOM   2196  CB  TYR A 315     -48.113  41.783-133.492  1.00  0.66           C  
ATOM   2197  CG  TYR A 315     -47.128  42.763-134.039  1.00  0.66           C  
ATOM   2198  CD1 TYR A 315     -46.062  42.322-134.842  1.00  0.66           C  
ATOM   2199  CD2 TYR A 315     -47.235  44.121-133.718  1.00  0.66           C  
ATOM   2200  CE1 TYR A 315     -45.112  43.238-135.322  1.00  0.66           C  
ATOM   2201  CE2 TYR A 315     -46.262  45.022-134.166  1.00  0.66           C  
ATOM   2202  CZ  TYR A 315     -45.202  44.589-134.963  1.00  0.66           C  
ATOM   2203  OH  TYR A 315     -44.202  45.515-135.332  1.00  0.66           O  
ATOM   2204  N   ILE A 316     -48.665  42.018-130.343  1.00  0.67           N  
ATOM   2205  CA  ILE A 316     -48.825  42.693-129.063  1.00  0.67           C  
ATOM   2206  C   ILE A 316     -48.212  41.942-127.907  1.00  0.67           C  
ATOM   2207  O   ILE A 316     -47.563  42.531-127.047  1.00  0.67           O  
ATOM   2208  CB  ILE A 316     -50.302  42.926-128.783  1.00  0.67           C  
ATOM   2209  CG1 ILE A 316     -50.859  43.921-129.822  1.00  0.67           C  
ATOM   2210  CG2 ILE A 316     -50.564  43.407-127.330  1.00  0.67           C  
ATOM   2211  CD1 ILE A 316     -52.376  43.832-129.897  1.00  0.67           C  
ATOM   2212  N   THR A 317     -48.384  40.610-127.825  1.00  0.69           N  
ATOM   2213  CA  THR A 317     -47.764  39.835-126.765  1.00  0.69           C  
ATOM   2214  C   THR A 317     -46.256  39.891-126.847  1.00  0.69           C  
ATOM   2215  O   THR A 317     -45.587  40.104-125.840  1.00  0.69           O  
ATOM   2216  CB  THR A 317     -48.213  38.393-126.637  1.00  0.69           C  
ATOM   2217  OG1 THR A 317     -47.871  37.534-127.713  1.00  0.69           O  
ATOM   2218  CG2 THR A 317     -49.708  38.235-126.350  1.00  0.69           C  
ATOM   2219  N   HIS A 318     -45.712  39.827-128.084  1.00  0.68           N  
ATOM   2220  CA  HIS A 318     -44.304  40.001-128.412  1.00  0.68           C  
ATOM   2221  C   HIS A 318     -43.642  41.310-127.978  1.00  0.68           C  
ATOM   2222  O   HIS A 318     -42.431  41.441-128.100  1.00  0.68           O  
ATOM   2223  CB  HIS A 318     -44.008  39.711-129.905  1.00  0.68           C  
ATOM   2224  CG  HIS A 318     -44.207  38.258-130.247  1.00  0.68           C  
ATOM   2225  ND1 HIS A 318     -43.736  37.751-131.446  1.00  0.68           N  
ATOM   2226  CD2 HIS A 318     -44.675  37.247-129.468  1.00  0.68           C  
ATOM   2227  CE1 HIS A 318     -43.916  36.450-131.362  1.00  0.68           C  
ATOM   2228  NE2 HIS A 318     -44.481  36.091-130.186  1.00  0.68           N  
ATOM   2229  N   LEU A 319     -44.361  42.267-127.334  1.00  0.61           N  
ATOM   2230  CA  LEU A 319     -43.771  43.332-126.523  1.00  0.61           C  
ATOM   2231  C   LEU A 319     -42.868  42.759-125.426  1.00  0.61           C  
ATOM   2232  O   LEU A 319     -41.824  43.314-125.078  1.00  0.61           O  
ATOM   2233  CB  LEU A 319     -44.881  44.157-125.812  1.00  0.61           C  
ATOM   2234  CG  LEU A 319     -45.729  45.051-126.736  1.00  0.61           C  
ATOM   2235  CD1 LEU A 319     -46.965  45.582-125.989  1.00  0.61           C  
ATOM   2236  CD2 LEU A 319     -44.919  46.221-127.301  1.00  0.61           C  
ATOM   2237  N   LEU A 320     -43.261  41.587-124.890  1.00  0.55           N  
ATOM   2238  CA  LEU A 320     -42.434  40.735-124.067  1.00  0.55           C  
ATOM   2239  C   LEU A 320     -42.146  39.478-124.868  1.00  0.55           C  
ATOM   2240  O   LEU A 320     -42.951  39.043-125.678  1.00  0.55           O  
ATOM   2241  CB  LEU A 320     -43.143  40.347-122.748  1.00  0.55           C  
ATOM   2242  CG  LEU A 320     -43.470  41.545-121.832  1.00  0.55           C  
ATOM   2243  CD1 LEU A 320     -44.227  41.075-120.585  1.00  0.55           C  
ATOM   2244  CD2 LEU A 320     -42.227  42.345-121.417  1.00  0.55           C  
ATOM   2245  N   GLU A 321     -40.954  38.872-124.719  1.00  0.54           N  
ATOM   2246  CA  GLU A 321     -40.571  37.748-125.565  1.00  0.54           C  
ATOM   2247  C   GLU A 321     -41.371  36.479-125.313  1.00  0.54           C  
ATOM   2248  O   GLU A 321     -41.111  35.753-124.356  1.00  0.54           O  
ATOM   2249  CB  GLU A 321     -39.071  37.407-125.388  1.00  0.54           C  
ATOM   2250  CG  GLU A 321     -38.475  36.606-126.568  1.00  0.54           C  
ATOM   2251  CD  GLU A 321     -38.396  37.505-127.788  1.00  0.54           C  
ATOM   2252  OE1 GLU A 321     -37.606  38.487-127.706  1.00  0.54           O  
ATOM   2253  OE2 GLU A 321     -39.155  37.281-128.754  1.00  0.54           O  
ATOM   2254  N   GLU A 322     -42.351  36.184-126.184  1.00  0.57           N  
ATOM   2255  CA  GLU A 322     -43.228  35.048-126.025  1.00  0.57           C  
ATOM   2256  C   GLU A 322     -43.214  34.164-127.248  1.00  0.57           C  
ATOM   2257  O   GLU A 322     -42.918  34.564-128.370  1.00  0.57           O  
ATOM   2258  CB  GLU A 322     -44.690  35.460-125.822  1.00  0.57           C  
ATOM   2259  CG  GLU A 322     -44.937  36.321-124.565  1.00  0.57           C  
ATOM   2260  CD  GLU A 322     -46.422  36.549-124.434  1.00  0.57           C  
ATOM   2261  OE1 GLU A 322     -47.165  35.888-125.219  1.00  0.57           O  
ATOM   2262  OE2 GLU A 322     -46.869  37.369-123.600  1.00  0.57           O  
ATOM   2263  N   GLU A 323     -43.559  32.887-127.067  1.00  0.65           N  
ATOM   2264  CA  GLU A 323     -43.441  31.897-128.114  1.00  0.65           C  
ATOM   2265  C   GLU A 323     -44.761  31.641-128.848  1.00  0.65           C  
ATOM   2266  O   GLU A 323     -45.779  31.397-128.195  1.00  0.65           O  
ATOM   2267  CB  GLU A 323     -42.928  30.619-127.443  1.00  0.65           C  
ATOM   2268  CG  GLU A 323     -42.721  29.368-128.317  1.00  0.65           C  
ATOM   2269  CD  GLU A 323     -42.181  28.262-127.411  1.00  0.65           C  
ATOM   2270  OE1 GLU A 323     -42.918  27.840-126.476  1.00  0.65           O  
ATOM   2271  OE2 GLU A 323     -41.007  27.876-127.609  1.00  0.65           O  
ATOM   2272  N   PRO A 324     -44.847  31.654-130.188  1.00  0.71           N  
ATOM   2273  CA  PRO A 324     -46.100  31.425-130.905  1.00  0.71           C  
ATOM   2274  C   PRO A 324     -46.751  30.075-130.655  1.00  0.71           C  
ATOM   2275  O   PRO A 324     -47.958  29.964-130.834  1.00  0.71           O  
ATOM   2276  CB  PRO A 324     -45.752  31.635-132.387  1.00  0.71           C  
ATOM   2277  CG  PRO A 324     -44.549  32.582-132.353  1.00  0.71           C  
ATOM   2278  CD  PRO A 324     -43.803  32.159-131.085  1.00  0.71           C  
ATOM   2279  N   GLU A 325     -46.005  29.031-130.230  1.00  0.68           N  
ATOM   2280  CA  GLU A 325     -46.569  27.739-129.861  1.00  0.68           C  
ATOM   2281  C   GLU A 325     -47.557  27.835-128.708  1.00  0.68           C  
ATOM   2282  O   GLU A 325     -48.577  27.152-128.656  1.00  0.68           O  
ATOM   2283  CB  GLU A 325     -45.477  26.715-129.488  1.00  0.68           C  
ATOM   2284  CG  GLU A 325     -46.065  25.307-129.217  1.00  0.68           C  
ATOM   2285  CD  GLU A 325     -45.001  24.272-128.887  1.00  0.68           C  
ATOM   2286  OE1 GLU A 325     -44.020  24.174-129.666  1.00  0.68           O  
ATOM   2287  OE2 GLU A 325     -45.186  23.562-127.863  1.00  0.68           O  
ATOM   2288  N   LYS A 326     -47.329  28.772-127.767  1.00  0.67           N  
ATOM   2289  CA  LYS A 326     -48.210  29.016-126.644  1.00  0.67           C  
ATOM   2290  C   LYS A 326     -49.596  29.499-127.070  1.00  0.67           C  
ATOM   2291  O   LYS A 326     -50.572  29.354-126.328  1.00  0.67           O  
ATOM   2292  CB  LYS A 326     -47.595  30.090-125.723  1.00  0.67           C  
ATOM   2293  CG  LYS A 326     -46.161  29.842-125.232  1.00  0.67           C  
ATOM   2294  CD  LYS A 326     -45.899  28.496-124.541  1.00  0.67           C  
ATOM   2295  CE  LYS A 326     -44.456  28.420-124.024  1.00  0.67           C  
ATOM   2296  NZ  LYS A 326     -44.011  27.009-123.927  1.00  0.67           N  
ATOM   2297  N   LEU A 327     -49.711  30.057-128.296  1.00  0.70           N  
ATOM   2298  CA  LEU A 327     -50.972  30.356-128.934  1.00  0.70           C  
ATOM   2299  C   LEU A 327     -51.710  29.120-129.429  1.00  0.70           C  
ATOM   2300  O   LEU A 327     -52.934  29.112-129.478  1.00  0.70           O  
ATOM   2301  CB  LEU A 327     -50.837  31.401-130.071  1.00  0.70           C  
ATOM   2302  CG  LEU A 327     -50.706  32.860-129.578  1.00  0.70           C  
ATOM   2303  CD1 LEU A 327     -49.287  33.298-129.196  1.00  0.70           C  
ATOM   2304  CD2 LEU A 327     -51.321  33.806-130.606  1.00  0.70           C  
ATOM   2305  N   ALA A 328     -51.028  27.996-129.712  1.00  0.69           N  
ATOM   2306  CA  ALA A 328     -51.677  26.807-130.240  1.00  0.69           C  
ATOM   2307  C   ALA A 328     -52.192  25.903-129.130  1.00  0.69           C  
ATOM   2308  O   ALA A 328     -52.736  24.827-129.361  1.00  0.69           O  
ATOM   2309  CB  ALA A 328     -50.698  26.007-131.117  1.00  0.69           C  
ATOM   2310  N   GLY A 329     -52.081  26.377-127.876  1.00  0.73           N  
ATOM   2311  CA  GLY A 329     -52.823  25.857-126.746  1.00  0.73           C  
ATOM   2312  C   GLY A 329     -54.278  26.297-126.748  1.00  0.73           C  
ATOM   2313  O   GLY A 329     -54.880  26.566-127.786  1.00  0.73           O  
ATOM   2314  N   PRO A 330     -54.910  26.417-125.593  1.00  0.78           N  
ATOM   2315  CA  PRO A 330     -56.313  26.821-125.485  1.00  0.78           C  
ATOM   2316  C   PRO A 330     -56.589  28.265-125.862  1.00  0.78           C  
ATOM   2317  O   PRO A 330     -57.715  28.721-125.718  1.00  0.78           O  
ATOM   2318  CB  PRO A 330     -56.694  26.480-124.042  1.00  0.78           C  
ATOM   2319  CG  PRO A 330     -55.719  25.367-123.682  1.00  0.78           C  
ATOM   2320  CD  PRO A 330     -54.432  25.835-124.342  1.00  0.78           C  
ATOM   2321  N   LEU A 331     -55.572  29.027-126.276  1.00  0.62           N  
ATOM   2322  CA  LEU A 331     -55.677  30.399-126.709  1.00  0.62           C  
ATOM   2323  C   LEU A 331     -56.459  30.636-127.993  1.00  0.62           C  
ATOM   2324  O   LEU A 331     -57.361  31.473-128.047  1.00  0.62           O  
ATOM   2325  CB  LEU A 331     -54.220  30.850-126.876  1.00  0.62           C  
ATOM   2326  CG  LEU A 331     -54.003  32.317-127.259  1.00  0.62           C  
ATOM   2327  CD1 LEU A 331     -52.700  32.795-126.598  1.00  0.62           C  
ATOM   2328  CD2 LEU A 331     -54.034  32.596-128.765  1.00  0.62           C  
ATOM   2329  N   LEU A 332     -56.176  29.866-129.066  1.00  0.76           N  
ATOM   2330  CA  LEU A 332     -56.975  29.859-130.283  1.00  0.76           C  
ATOM   2331  C   LEU A 332     -58.395  29.382-130.005  1.00  0.76           C  
ATOM   2332  O   LEU A 332     -59.375  29.897-130.539  1.00  0.76           O  
ATOM   2333  CB  LEU A 332     -56.301  28.975-131.362  1.00  0.76           C  
ATOM   2334  CG  LEU A 332     -54.986  29.562-131.920  1.00  0.76           C  
ATOM   2335  CD1 LEU A 332     -54.265  28.527-132.794  1.00  0.76           C  
ATOM   2336  CD2 LEU A 332     -55.152  30.874-132.696  1.00  0.76           C  
ATOM   2337  N   ALA A 333     -58.521  28.393-129.104  1.00  0.77           N  
ATOM   2338  CA  ALA A 333     -59.775  27.878-128.616  1.00  0.77           C  
ATOM   2339  C   ALA A 333     -60.634  28.863-127.801  1.00  0.77           C  
ATOM   2340  O   ALA A 333     -61.837  28.977-128.046  1.00  0.77           O  
ATOM   2341  CB  ALA A 333     -59.463  26.610-127.799  1.00  0.77           C  
ATOM   2342  N   ASP A 334     -60.061  29.622-126.828  1.00  0.74           N  
ATOM   2343  CA  ASP A 334     -60.770  30.639-126.051  1.00  0.74           C  
ATOM   2344  C   ASP A 334     -61.275  31.745-126.963  1.00  0.74           C  
ATOM   2345  O   ASP A 334     -62.432  32.171-126.908  1.00  0.74           O  
ATOM   2346  CB  ASP A 334     -59.880  31.194-124.897  1.00  0.74           C  
ATOM   2347  CG  ASP A 334     -60.636  31.926-123.797  1.00  0.74           C  
ATOM   2348  OD1 ASP A 334     -61.880  32.108-123.837  1.00  0.74           O  
ATOM   2349  OD2 ASP A 334     -59.964  32.343-122.815  1.00  0.74           O  
ATOM   2350  N   THR A 335     -60.418  32.171-127.908  1.00  0.74           N  
ATOM   2351  CA  THR A 335     -60.799  33.112-128.945  1.00  0.74           C  
ATOM   2352  C   THR A 335     -61.912  32.560-129.841  1.00  0.74           C  
ATOM   2353  O   THR A 335     -62.921  33.228-130.024  1.00  0.74           O  
ATOM   2354  CB  THR A 335     -59.608  33.605-129.761  1.00  0.74           C  
ATOM   2355  OG1 THR A 335     -58.546  34.029-128.922  1.00  0.74           O  
ATOM   2356  CG2 THR A 335     -59.972  34.859-130.556  1.00  0.74           C  
ATOM   2357  N   TYR A 336     -61.875  31.292-130.335  1.00  0.73           N  
ATOM   2358  CA  TYR A 336     -63.023  30.716-131.054  1.00  0.73           C  
ATOM   2359  C   TYR A 336     -64.308  30.746-130.223  1.00  0.73           C  
ATOM   2360  O   TYR A 336     -65.348  31.228-130.676  1.00  0.73           O  
ATOM   2361  CB  TYR A 336     -62.731  29.237-131.535  1.00  0.73           C  
ATOM   2362  CG  TYR A 336     -63.834  28.510-132.337  1.00  0.73           C  
ATOM   2363  CD1 TYR A 336     -63.528  27.915-133.580  1.00  0.73           C  
ATOM   2364  CD2 TYR A 336     -65.161  28.349-131.873  1.00  0.73           C  
ATOM   2365  CE1 TYR A 336     -64.527  27.318-134.371  1.00  0.73           C  
ATOM   2366  CE2 TYR A 336     -66.165  27.792-132.669  1.00  0.73           C  
ATOM   2367  CZ  TYR A 336     -65.850  27.304-133.932  1.00  0.73           C  
ATOM   2368  OH  TYR A 336     -66.882  26.827-134.759  1.00  0.73           O  
ATOM   2369  N   VAL A 337     -64.277  30.241-128.970  1.00  0.75           N  
ATOM   2370  CA  VAL A 337     -65.497  30.050-128.193  1.00  0.75           C  
ATOM   2371  C   VAL A 337     -66.182  31.355-127.845  1.00  0.75           C  
ATOM   2372  O   VAL A 337     -67.396  31.524-127.965  1.00  0.75           O  
ATOM   2373  CB  VAL A 337     -65.277  29.184-126.954  1.00  0.75           C  
ATOM   2374  CG1 VAL A 337     -64.596  29.899-125.779  1.00  0.75           C  
ATOM   2375  CG2 VAL A 337     -66.627  28.633-126.514  1.00  0.75           C  
ATOM   2376  N   THR A 338     -65.370  32.348-127.455  1.00  0.72           N  
ATOM   2377  CA  THR A 338     -65.806  33.670-127.050  1.00  0.72           C  
ATOM   2378  C   THR A 338     -66.396  34.439-128.205  1.00  0.72           C  
ATOM   2379  O   THR A 338     -67.390  35.147-128.063  1.00  0.72           O  
ATOM   2380  CB  THR A 338     -64.679  34.467-126.438  1.00  0.72           C  
ATOM   2381  OG1 THR A 338     -64.095  33.708-125.392  1.00  0.72           O  
ATOM   2382  CG2 THR A 338     -65.213  35.730-125.755  1.00  0.72           C  
ATOM   2383  N   LEU A 339     -65.805  34.296-129.404  1.00  0.74           N  
ATOM   2384  CA  LEU A 339     -66.308  34.897-130.619  1.00  0.74           C  
ATOM   2385  C   LEU A 339     -67.626  34.273-131.085  1.00  0.74           C  
ATOM   2386  O   LEU A 339     -68.455  34.942-131.710  1.00  0.74           O  
ATOM   2387  CB  LEU A 339     -65.229  34.837-131.734  1.00  0.74           C  
ATOM   2388  CG  LEU A 339     -64.203  36.004-131.721  1.00  0.74           C  
ATOM   2389  CD1 LEU A 339     -63.356  36.179-130.454  1.00  0.74           C  
ATOM   2390  CD2 LEU A 339     -63.273  35.917-132.937  1.00  0.74           C  
ATOM   2391  N   LEU A 340     -67.877  32.974-130.812  1.00  0.71           N  
ATOM   2392  CA  LEU A 340     -69.154  32.354-131.122  1.00  0.71           C  
ATOM   2393  C   LEU A 340     -70.253  32.580-130.085  1.00  0.71           C  
ATOM   2394  O   LEU A 340     -71.361  32.957-130.462  1.00  0.71           O  
ATOM   2395  CB  LEU A 340     -68.987  30.840-131.403  1.00  0.71           C  
ATOM   2396  CG  LEU A 340     -70.230  30.145-132.018  1.00  0.71           C  
ATOM   2397  CD1 LEU A 340     -70.767  30.837-133.284  1.00  0.71           C  
ATOM   2398  CD2 LEU A 340     -69.932  28.670-132.319  1.00  0.71           C  
ATOM   2399  N   LYS A 341     -69.989  32.370-128.774  1.00  0.64           N  
ATOM   2400  CA  LYS A 341     -71.042  32.357-127.759  1.00  0.64           C  
ATOM   2401  C   LYS A 341     -70.690  33.138-126.503  1.00  0.64           C  
ATOM   2402  O   LYS A 341     -71.346  33.028-125.468  1.00  0.64           O  
ATOM   2403  CB  LYS A 341     -71.371  30.904-127.333  1.00  0.64           C  
ATOM   2404  CG  LYS A 341     -72.007  30.069-128.455  1.00  0.64           C  
ATOM   2405  CD  LYS A 341     -72.454  28.703-127.932  1.00  0.64           C  
ATOM   2406  CE  LYS A 341     -73.136  27.791-128.949  1.00  0.64           C  
ATOM   2407  NZ  LYS A 341     -73.500  26.531-128.274  1.00  0.64           N  
ATOM   2408  N   GLY A 342     -69.640  33.978-126.537  1.00  0.68           N  
ATOM   2409  CA  GLY A 342     -69.307  34.834-125.409  1.00  0.68           C  
ATOM   2410  C   GLY A 342     -70.261  35.980-125.171  1.00  0.68           C  
ATOM   2411  O   GLY A 342     -70.849  36.552-126.084  1.00  0.68           O  
ATOM   2412  N   ARG A 343     -70.354  36.431-123.904  1.00  0.64           N  
ATOM   2413  CA  ARG A 343     -71.136  37.593-123.493  1.00  0.64           C  
ATOM   2414  C   ARG A 343     -70.697  38.878-124.193  1.00  0.64           C  
ATOM   2415  O   ARG A 343     -71.504  39.742-124.530  1.00  0.64           O  
ATOM   2416  CB  ARG A 343     -71.044  37.783-121.956  1.00  0.64           C  
ATOM   2417  CG  ARG A 343     -71.625  36.597-121.151  1.00  0.64           C  
ATOM   2418  CD  ARG A 343     -71.393  36.685-119.636  1.00  0.64           C  
ATOM   2419  NE  ARG A 343     -69.909  36.573-119.431  1.00  0.64           N  
ATOM   2420  CZ  ARG A 343     -69.255  37.022-118.352  1.00  0.64           C  
ATOM   2421  NH1 ARG A 343     -69.898  37.389-117.252  1.00  0.64           N  
ATOM   2422  NH2 ARG A 343     -67.929  37.126-118.384  1.00  0.64           N  
ATOM   2423  N   ASN A 344     -69.380  39.000-124.461  1.00  0.72           N  
ATOM   2424  CA  ASN A 344     -68.792  40.050-125.265  1.00  0.72           C  
ATOM   2425  C   ASN A 344     -69.295  40.107-126.702  1.00  0.72           C  
ATOM   2426  O   ASN A 344     -69.530  41.192-127.230  1.00  0.72           O  
ATOM   2427  CB  ASN A 344     -67.250  39.922-125.239  1.00  0.72           C  
ATOM   2428  CG  ASN A 344     -66.773  40.438-123.891  1.00  0.72           C  
ATOM   2429  OD1 ASN A 344     -66.710  39.736-122.882  1.00  0.72           O  
ATOM   2430  ND2 ASN A 344     -66.485  41.759-123.842  1.00  0.72           N  
ATOM   2431  N   ALA A 345     -69.496  38.947-127.356  1.00  0.74           N  
ATOM   2432  CA  ALA A 345     -70.126  38.882-128.655  1.00  0.74           C  
ATOM   2433  C   ALA A 345     -71.601  39.288-128.615  1.00  0.74           C  
ATOM   2434  O   ALA A 345     -72.063  40.057-129.453  1.00  0.74           O  
ATOM   2435  CB  ALA A 345     -69.955  37.461-129.232  1.00  0.74           C  
ATOM   2436  N   TRP A 346     -72.366  38.814-127.604  1.00  0.65           N  
ATOM   2437  CA  TRP A 346     -73.785  39.114-127.445  1.00  0.65           C  
ATOM   2438  C   TRP A 346     -74.125  40.591-127.248  1.00  0.65           C  
ATOM   2439  O   TRP A 346     -74.999  41.136-127.924  1.00  0.65           O  
ATOM   2440  CB  TRP A 346     -74.347  38.308-126.235  1.00  0.65           C  
ATOM   2441  CG  TRP A 346     -75.827  38.493-125.915  1.00  0.65           C  
ATOM   2442  CD1 TRP A 346     -76.413  39.246-124.932  1.00  0.65           C  
ATOM   2443  CD2 TRP A 346     -76.906  37.850-126.618  1.00  0.65           C  
ATOM   2444  NE1 TRP A 346     -77.788  39.072-124.929  1.00  0.65           N  
ATOM   2445  CE2 TRP A 346     -78.099  38.241-125.997  1.00  0.65           C  
ATOM   2446  CE3 TRP A 346     -76.898  36.973-127.703  1.00  0.65           C  
ATOM   2447  CZ2 TRP A 346     -79.331  37.757-126.440  1.00  0.65           C  
ATOM   2448  CZ3 TRP A 346     -78.137  36.491-128.155  1.00  0.65           C  
ATOM   2449  CH2 TRP A 346     -79.333  36.876-127.536  1.00  0.65           C  
ATOM   2450  N   TYR A 347     -73.441  41.311-126.326  1.00  0.64           N  
ATOM   2451  CA  TYR A 347     -73.691  42.739-126.168  1.00  0.64           C  
ATOM   2452  C   TYR A 347     -73.188  43.522-127.386  1.00  0.64           C  
ATOM   2453  O   TYR A 347     -73.824  44.474-127.834  1.00  0.64           O  
ATOM   2454  CB  TYR A 347     -73.240  43.314-124.775  1.00  0.64           C  
ATOM   2455  CG  TYR A 347     -71.877  43.944-124.815  1.00  0.64           C  
ATOM   2456  CD1 TYR A 347     -71.755  45.233-125.368  1.00  0.64           C  
ATOM   2457  CD2 TYR A 347     -70.723  43.194-124.552  1.00  0.64           C  
ATOM   2458  CE1 TYR A 347     -70.514  45.684-125.824  1.00  0.64           C  
ATOM   2459  CE2 TYR A 347     -69.470  43.677-124.958  1.00  0.64           C  
ATOM   2460  CZ  TYR A 347     -69.388  44.893-125.639  1.00  0.64           C  
ATOM   2461  OH  TYR A 347     -68.203  45.321-126.236  1.00  0.64           O  
ATOM   2462  N   GLY A 348     -72.019  43.121-127.945  1.00  0.75           N  
ATOM   2463  CA  GLY A 348     -71.413  43.767-129.103  1.00  0.75           C  
ATOM   2464  C   GLY A 348     -72.250  43.659-130.345  1.00  0.75           C  
ATOM   2465  O   GLY A 348     -72.258  44.560-131.179  1.00  0.75           O  
ATOM   2466  N   GLN A 349     -73.018  42.560-130.477  1.00  0.67           N  
ATOM   2467  CA  GLN A 349     -74.036  42.428-131.494  1.00  0.67           C  
ATOM   2468  C   GLN A 349     -75.207  43.384-131.317  1.00  0.67           C  
ATOM   2469  O   GLN A 349     -75.685  44.017-132.257  1.00  0.67           O  
ATOM   2470  CB  GLN A 349     -74.551  40.968-131.593  1.00  0.67           C  
ATOM   2471  CG  GLN A 349     -75.497  40.736-132.799  1.00  0.67           C  
ATOM   2472  CD  GLN A 349     -76.044  39.311-132.886  1.00  0.67           C  
ATOM   2473  OE1 GLN A 349     -76.391  38.673-131.894  1.00  0.67           O  
ATOM   2474  NE2 GLN A 349     -76.180  38.801-134.134  1.00  0.67           N  
ATOM   2475  N   LYS A 350     -75.699  43.548-130.078  1.00  0.69           N  
ATOM   2476  CA  LYS A 350     -76.746  44.506-129.773  1.00  0.69           C  
ATOM   2477  C   LYS A 350     -76.343  45.953-130.013  1.00  0.69           C  
ATOM   2478  O   LYS A 350     -77.128  46.731-130.547  1.00  0.69           O  
ATOM   2479  CB  LYS A 350     -77.266  44.311-128.333  1.00  0.69           C  
ATOM   2480  CG  LYS A 350     -78.084  43.021-128.193  1.00  0.69           C  
ATOM   2481  CD  LYS A 350     -78.606  42.815-126.766  1.00  0.69           C  
ATOM   2482  CE  LYS A 350     -79.596  41.653-126.666  1.00  0.69           C  
ATOM   2483  NZ  LYS A 350     -79.995  41.467-125.256  1.00  0.69           N  
ATOM   2484  N   LEU A 351     -75.093  46.320-129.678  1.00  0.68           N  
ATOM   2485  CA  LEU A 351     -74.548  47.659-129.808  1.00  0.68           C  
ATOM   2486  C   LEU A 351     -74.557  48.225-131.231  1.00  0.68           C  
ATOM   2487  O   LEU A 351     -74.663  49.428-131.450  1.00  0.68           O  
ATOM   2488  CB  LEU A 351     -73.108  47.658-129.247  1.00  0.68           C  
ATOM   2489  CG  LEU A 351     -72.452  49.049-129.142  1.00  0.68           C  
ATOM   2490  CD1 LEU A 351     -73.185  49.974-128.161  1.00  0.68           C  
ATOM   2491  CD2 LEU A 351     -70.989  48.914-128.732  1.00  0.68           C  
ATOM   2492  N   ALA A 352     -74.495  47.373-132.275  1.00  0.69           N  
ATOM   2493  CA  ALA A 352     -74.584  47.837-133.651  1.00  0.69           C  
ATOM   2494  C   ALA A 352     -75.959  48.398-134.020  1.00  0.69           C  
ATOM   2495  O   ALA A 352     -76.097  49.178-134.957  1.00  0.69           O  
ATOM   2496  CB  ALA A 352     -74.263  46.683-134.605  1.00  0.69           C  
ATOM   2497  N   LYS A 353     -77.015  48.047-133.252  1.00  0.57           N  
ATOM   2498  CA  LYS A 353     -78.330  48.641-133.406  1.00  0.57           C  
ATOM   2499  C   LYS A 353     -78.401  50.016-132.742  1.00  0.57           C  
ATOM   2500  O   LYS A 353     -79.322  50.787-133.004  1.00  0.57           O  
ATOM   2501  CB  LYS A 353     -79.424  47.725-132.793  1.00  0.57           C  
ATOM   2502  CG  LYS A 353     -79.552  46.357-133.488  1.00  0.57           C  
ATOM   2503  CD  LYS A 353     -80.678  45.497-132.885  1.00  0.57           C  
ATOM   2504  CE  LYS A 353     -80.901  44.179-133.636  1.00  0.57           C  
ATOM   2505  NZ  LYS A 353     -82.022  43.427-133.024  1.00  0.57           N  
ATOM   2506  N   GLY A 354     -77.410  50.352-131.886  1.00  0.65           N  
ATOM   2507  CA  GLY A 354     -77.291  51.623-131.189  1.00  0.65           C  
ATOM   2508  C   GLY A 354     -77.022  51.457-129.716  1.00  0.65           C  
ATOM   2509  O   GLY A 354     -76.540  50.417-129.272  1.00  0.65           O  
ATOM   2510  N   GLU A 355     -77.365  52.509-128.939  1.00  0.58           N  
ATOM   2511  CA  GLU A 355     -77.331  52.551-127.481  1.00  0.58           C  
ATOM   2512  C   GLU A 355     -75.939  52.619-126.847  1.00  0.58           C  
ATOM   2513  O   GLU A 355     -74.910  52.675-127.522  1.00  0.58           O  
ATOM   2514  CB  GLU A 355     -78.154  51.385-126.871  1.00  0.58           C  
ATOM   2515  CG  GLU A 355     -79.573  51.212-127.474  1.00  0.58           C  
ATOM   2516  CD  GLU A 355     -80.482  52.395-127.176  1.00  0.58           C  
ATOM   2517  OE1 GLU A 355     -81.115  52.380-126.091  1.00  0.58           O  
ATOM   2518  OE2 GLU A 355     -80.573  53.300-128.049  1.00  0.58           O  
ATOM   2519  N   LEU A 356     -75.848  52.674-125.497  1.00  0.61           N  
ATOM   2520  CA  LEU A 356     -74.571  52.594-124.813  1.00  0.61           C  
ATOM   2521  C   LEU A 356     -74.221  51.170-124.433  1.00  0.61           C  
ATOM   2522  O   LEU A 356     -75.057  50.352-124.053  1.00  0.61           O  
ATOM   2523  CB  LEU A 356     -74.530  53.416-123.498  1.00  0.61           C  
ATOM   2524  CG  LEU A 356     -74.774  54.928-123.665  1.00  0.61           C  
ATOM   2525  CD1 LEU A 356     -74.963  55.593-122.293  1.00  0.61           C  
ATOM   2526  CD2 LEU A 356     -73.647  55.616-124.442  1.00  0.61           C  
ATOM   2527  N   THR A 357     -72.909  50.861-124.433  1.00  0.61           N  
ATOM   2528  CA  THR A 357     -72.356  49.608-123.928  1.00  0.61           C  
ATOM   2529  C   THR A 357     -72.758  49.319-122.496  1.00  0.61           C  
ATOM   2530  O   THR A 357     -73.110  48.194-122.154  1.00  0.61           O  
ATOM   2531  CB  THR A 357     -70.833  49.627-123.972  1.00  0.61           C  
ATOM   2532  OG1 THR A 357     -70.405  49.743-125.317  1.00  0.61           O  
ATOM   2533  CG2 THR A 357     -70.228  48.338-123.416  1.00  0.61           C  
ATOM   2534  N   LEU A 358     -72.745  50.341-121.615  1.00  0.58           N  
ATOM   2535  CA  LEU A 358     -73.149  50.202-120.227  1.00  0.58           C  
ATOM   2536  C   LEU A 358     -74.605  49.766-120.062  1.00  0.58           C  
ATOM   2537  O   LEU A 358     -74.897  48.803-119.361  1.00  0.58           O  
ATOM   2538  CB  LEU A 358     -72.890  51.554-119.514  1.00  0.58           C  
ATOM   2539  CG  LEU A 358     -73.215  51.590-118.006  1.00  0.58           C  
ATOM   2540  CD1 LEU A 358     -72.383  50.583-117.197  1.00  0.58           C  
ATOM   2541  CD2 LEU A 358     -73.008  53.010-117.456  1.00  0.58           C  
ATOM   2542  N   GLU A 359     -75.543  50.400-120.793  1.00  0.63           N  
ATOM   2543  CA  GLU A 359     -76.958  50.069-120.803  1.00  0.63           C  
ATOM   2544  C   GLU A 359     -77.251  48.678-121.351  1.00  0.63           C  
ATOM   2545  O   GLU A 359     -78.076  47.924-120.831  1.00  0.63           O  
ATOM   2546  CB  GLU A 359     -77.704  51.124-121.644  1.00  0.63           C  
ATOM   2547  CG  GLU A 359     -77.591  52.549-121.050  1.00  0.63           C  
ATOM   2548  CD  GLU A 359     -78.062  53.611-122.038  1.00  0.63           C  
ATOM   2549  OE1 GLU A 359     -77.645  53.525-123.224  1.00  0.63           O  
ATOM   2550  OE2 GLU A 359     -78.768  54.546-121.588  1.00  0.63           O  
ATOM   2551  N   MET A 360     -76.533  48.268-122.418  1.00  0.64           N  
ATOM   2552  CA  MET A 360     -76.552  46.899-122.901  1.00  0.64           C  
ATOM   2553  C   MET A 360     -76.010  45.899-121.882  1.00  0.64           C  
ATOM   2554  O   MET A 360     -76.545  44.799-121.746  1.00  0.64           O  
ATOM   2555  CB  MET A 360     -75.831  46.776-124.266  1.00  0.64           C  
ATOM   2556  CG  MET A 360     -76.517  47.556-125.413  1.00  0.64           C  
ATOM   2557  SD  MET A 360     -78.234  47.046-125.765  1.00  0.64           S  
ATOM   2558  CE  MET A 360     -79.088  48.358-124.834  1.00  0.64           C  
ATOM   2559  N   GLY A 361     -74.971  46.283-121.106  1.00  0.67           N  
ATOM   2560  CA  GLY A 361     -74.437  45.519-119.981  1.00  0.67           C  
ATOM   2561  C   GLY A 361     -75.390  45.345-118.825  1.00  0.67           C  
ATOM   2562  O   GLY A 361     -75.476  44.274-118.232  1.00  0.67           O  
ATOM   2563  N   ASP A 362     -76.209  46.363-118.511  1.00  0.66           N  
ATOM   2564  CA  ASP A 362     -77.240  46.245-117.495  1.00  0.66           C  
ATOM   2565  C   ASP A 362     -78.416  45.387-117.961  1.00  0.66           C  
ATOM   2566  O   ASP A 362     -79.200  44.880-117.157  1.00  0.66           O  
ATOM   2567  CB  ASP A 362     -77.754  47.633-117.039  1.00  0.66           C  
ATOM   2568  CG  ASP A 362     -76.829  48.222-115.991  1.00  0.66           C  
ATOM   2569  OD1 ASP A 362     -76.491  47.463-115.043  1.00  0.66           O  
ATOM   2570  OD2 ASP A 362     -76.541  49.438-116.081  1.00  0.66           O  
ATOM   2571  N   SER A 363     -78.542  45.122-119.274  1.00  0.62           N  
ATOM   2572  CA  SER A 363     -79.516  44.168-119.795  1.00  0.62           C  
ATOM   2573  C   SER A 363     -78.937  42.756-119.870  1.00  0.62           C  
ATOM   2574  O   SER A 363     -79.556  41.850-120.431  1.00  0.62           O  
ATOM   2575  CB  SER A 363     -80.032  44.531-121.216  1.00  0.62           C  
ATOM   2576  OG  SER A 363     -80.876  45.681-121.205  1.00  0.62           O  
ATOM   2577  N   ILE A 364     -77.738  42.501-119.299  1.00  0.57           N  
ATOM   2578  CA  ILE A 364     -77.197  41.160-119.130  1.00  0.57           C  
ATOM   2579  C   ILE A 364     -77.884  40.395-118.004  1.00  0.57           C  
ATOM   2580  O   ILE A 364     -78.106  40.882-116.893  1.00  0.57           O  
ATOM   2581  CB  ILE A 364     -75.679  41.161-118.940  1.00  0.57           C  
ATOM   2582  CG1 ILE A 364     -75.011  41.664-120.241  1.00  0.57           C  
ATOM   2583  CG2 ILE A 364     -75.132  39.766-118.553  1.00  0.57           C  
ATOM   2584  CD1 ILE A 364     -73.505  41.914-120.101  1.00  0.57           C  
ATOM   2585  N   LYS A 365     -78.219  39.117-118.275  1.00  0.58           N  
ATOM   2586  CA  LYS A 365     -78.772  38.191-117.312  1.00  0.58           C  
ATOM   2587  C   LYS A 365     -77.848  37.952-116.122  1.00  0.58           C  
ATOM   2588  O   LYS A 365     -76.665  37.646-116.260  1.00  0.58           O  
ATOM   2589  CB  LYS A 365     -79.073  36.861-118.031  1.00  0.58           C  
ATOM   2590  CG  LYS A 365     -79.839  35.816-117.210  1.00  0.58           C  
ATOM   2591  CD  LYS A 365     -80.068  34.580-118.089  1.00  0.58           C  
ATOM   2592  CE  LYS A 365     -80.800  33.433-117.408  1.00  0.58           C  
ATOM   2593  NZ  LYS A 365     -80.849  32.310-118.368  1.00  0.58           N  
ATOM   2594  N   GLY A 366     -78.379  38.151-114.900  1.00  0.49           N  
ATOM   2595  CA  GLY A 366     -77.627  38.029-113.658  1.00  0.49           C  
ATOM   2596  C   GLY A 366     -76.963  39.298-113.222  1.00  0.49           C  
ATOM   2597  O   GLY A 366     -76.643  39.450-112.045  1.00  0.49           O  
ATOM   2598  N   LYS A 367     -76.803  40.248-114.168  1.00  0.46           N  
ATOM   2599  CA  LYS A 367     -75.945  41.419-114.098  1.00  0.46           C  
ATOM   2600  C   LYS A 367     -74.471  41.021-114.135  1.00  0.46           C  
ATOM   2601  O   LYS A 367     -73.624  41.531-113.403  1.00  0.46           O  
ATOM   2602  CB  LYS A 367     -76.281  42.392-112.934  1.00  0.46           C  
ATOM   2603  CG  LYS A 367     -77.777  42.738-112.797  1.00  0.46           C  
ATOM   2604  CD  LYS A 367     -78.352  43.559-113.964  1.00  0.46           C  
ATOM   2605  CE  LYS A 367     -79.822  43.937-113.751  1.00  0.46           C  
ATOM   2606  NZ  LYS A 367     -80.245  44.925-114.758  1.00  0.46           N  
ATOM   2607  N   GLY A 368     -74.132  40.049-115.013  1.00  0.61           N  
ATOM   2608  CA  GLY A 368     -72.758  39.649-115.273  1.00  0.61           C  
ATOM   2609  C   GLY A 368     -71.991  40.655-116.093  1.00  0.61           C  
ATOM   2610  O   GLY A 368     -72.512  41.298-116.993  1.00  0.61           O  
ATOM   2611  N   THR A 369     -70.690  40.793-115.818  1.00  0.62           N  
ATOM   2612  CA  THR A 369     -69.876  41.858-116.384  1.00  0.62           C  
ATOM   2613  C   THR A 369     -69.222  41.555-117.721  1.00  0.62           C  
ATOM   2614  O   THR A 369     -68.824  40.429-118.035  1.00  0.62           O  
ATOM   2615  CB  THR A 369     -68.762  42.258-115.439  1.00  0.62           C  
ATOM   2616  OG1 THR A 369     -68.035  41.108-115.031  1.00  0.62           O  
ATOM   2617  CG2 THR A 369     -69.370  42.869-114.171  1.00  0.62           C  
ATOM   2618  N   ILE A 370     -69.049  42.621-118.524  1.00  0.65           N  
ATOM   2619  CA  ILE A 370     -68.226  42.649-119.718  1.00  0.65           C  
ATOM   2620  C   ILE A 370     -66.779  42.948-119.344  1.00  0.65           C  
ATOM   2621  O   ILE A 370     -66.517  43.642-118.366  1.00  0.65           O  
ATOM   2622  CB  ILE A 370     -68.725  43.700-120.713  1.00  0.65           C  
ATOM   2623  CG1 ILE A 370     -68.663  45.140-120.139  1.00  0.65           C  
ATOM   2624  CG2 ILE A 370     -70.167  43.321-121.117  1.00  0.65           C  
ATOM   2625  CD1 ILE A 370     -69.023  46.216-121.162  1.00  0.65           C  
ATOM   2626  N   GLN A 371     -65.785  42.430-120.101  1.00  0.71           N  
ATOM   2627  CA  GLN A 371     -64.389  42.778-119.835  1.00  0.71           C  
ATOM   2628  C   GLN A 371     -63.727  43.440-121.024  1.00  0.71           C  
ATOM   2629  O   GLN A 371     -62.926  44.355-120.874  1.00  0.71           O  
ATOM   2630  CB  GLN A 371     -63.555  41.526-119.460  1.00  0.71           C  
ATOM   2631  CG  GLN A 371     -64.053  40.771-118.202  1.00  0.71           C  
ATOM   2632  CD  GLN A 371     -64.128  41.684-116.976  1.00  0.71           C  
ATOM   2633  OE1 GLN A 371     -63.168  42.346-116.579  1.00  0.71           O  
ATOM   2634  NE2 GLN A 371     -65.313  41.733-116.327  1.00  0.71           N  
ATOM   2635  N   GLY A 372     -64.068  43.006-122.256  1.00  0.77           N  
ATOM   2636  CA  GLY A 372     -63.501  43.529-123.495  1.00  0.77           C  
ATOM   2637  C   GLY A 372     -63.478  45.019-123.709  1.00  0.77           C  
ATOM   2638  O   GLY A 372     -62.488  45.540-124.192  1.00  0.77           O  
ATOM   2639  N   VAL A 373     -64.541  45.782-123.395  1.00  0.73           N  
ATOM   2640  CA  VAL A 373     -64.475  47.227-123.605  1.00  0.73           C  
ATOM   2641  C   VAL A 373     -63.439  47.891-122.725  1.00  0.73           C  
ATOM   2642  O   VAL A 373     -62.519  48.542-123.196  1.00  0.73           O  
ATOM   2643  CB  VAL A 373     -65.830  47.864-123.396  1.00  0.73           C  
ATOM   2644  CG1 VAL A 373     -65.774  49.362-123.753  1.00  0.73           C  
ATOM   2645  CG2 VAL A 373     -66.782  47.144-124.353  1.00  0.73           C  
ATOM   2646  N   SER A 374     -63.476  47.577-121.423  1.00  0.74           N  
ATOM   2647  CA  SER A 374     -62.523  48.046-120.436  1.00  0.74           C  
ATOM   2648  C   SER A 374     -61.096  47.625-120.760  1.00  0.74           C  
ATOM   2649  O   SER A 374     -60.136  48.370-120.580  1.00  0.74           O  
ATOM   2650  CB  SER A 374     -62.902  47.509-119.029  1.00  0.74           C  
ATOM   2651  OG  SER A 374     -64.314  47.616-118.820  1.00  0.74           O  
ATOM   2652  N   ALA A 375     -60.922  46.395-121.286  1.00  0.76           N  
ATOM   2653  CA  ALA A 375     -59.668  45.924-121.833  1.00  0.76           C  
ATOM   2654  C   ALA A 375     -59.182  46.694-123.064  1.00  0.76           C  
ATOM   2655  O   ALA A 375     -58.007  47.035-123.157  1.00  0.76           O  
ATOM   2656  CB  ALA A 375     -59.786  44.422-122.166  1.00  0.76           C  
ATOM   2657  N   VAL A 376     -60.060  47.016-124.041  1.00  0.79           N  
ATOM   2658  CA  VAL A 376     -59.685  47.802-125.211  1.00  0.79           C  
ATOM   2659  C   VAL A 376     -59.295  49.232-124.876  1.00  0.79           C  
ATOM   2660  O   VAL A 376     -58.306  49.743-125.406  1.00  0.79           O  
ATOM   2661  CB  VAL A 376     -60.670  47.698-126.374  1.00  0.79           C  
ATOM   2662  CG1 VAL A 376     -61.768  48.775-126.372  1.00  0.79           C  
ATOM   2663  CG2 VAL A 376     -59.869  47.747-127.688  1.00  0.79           C  
ATOM   2664  N   ASP A 377     -60.005  49.868-123.915  1.00  0.75           N  
ATOM   2665  CA  ASP A 377     -59.673  51.159-123.342  1.00  0.75           C  
ATOM   2666  C   ASP A 377     -58.269  51.146-122.728  1.00  0.75           C  
ATOM   2667  O   ASP A 377     -57.440  52.025-122.972  1.00  0.75           O  
ATOM   2668  CB  ASP A 377     -60.678  51.521-122.206  1.00  0.75           C  
ATOM   2669  CG  ASP A 377     -62.131  51.619-122.651  1.00  0.75           C  
ATOM   2670  OD1 ASP A 377     -62.399  51.724-123.869  1.00  0.75           O  
ATOM   2671  OD2 ASP A 377     -62.997  51.610-121.734  1.00  0.75           O  
ATOM   2672  N   ALA A 378     -57.943  50.078-121.966  1.00  0.75           N  
ATOM   2673  CA  ALA A 378     -56.619  49.830-121.432  1.00  0.75           C  
ATOM   2674  C   ALA A 378     -55.551  49.644-122.512  1.00  0.75           C  
ATOM   2675  O   ALA A 378     -54.458  50.200-122.433  1.00  0.75           O  
ATOM   2676  CB  ALA A 378     -56.662  48.591-120.513  1.00  0.75           C  
ATOM   2677  N   PHE A 379     -55.839  48.889-123.593  1.00  0.71           N  
ATOM   2678  CA  PHE A 379     -54.932  48.755-124.727  1.00  0.71           C  
ATOM   2679  C   PHE A 379     -54.681  50.068-125.445  1.00  0.71           C  
ATOM   2680  O   PHE A 379     -53.551  50.367-125.822  1.00  0.71           O  
ATOM   2681  CB  PHE A 379     -55.414  47.735-125.787  1.00  0.71           C  
ATOM   2682  CG  PHE A 379     -55.706  46.363-125.233  1.00  0.71           C  
ATOM   2683  CD1 PHE A 379     -55.140  45.817-124.060  1.00  0.71           C  
ATOM   2684  CD2 PHE A 379     -56.619  45.586-125.953  1.00  0.71           C  
ATOM   2685  CE1 PHE A 379     -55.568  44.566-123.588  1.00  0.71           C  
ATOM   2686  CE2 PHE A 379     -56.994  44.316-125.515  1.00  0.71           C  
ATOM   2687  CZ  PHE A 379     -56.526  43.837-124.294  1.00  0.71           C  
ATOM   2688  N   TYR A 380     -55.723  50.909-125.620  1.00  0.68           N  
ATOM   2689  CA  TYR A 380     -55.586  52.255-126.142  1.00  0.68           C  
ATOM   2690  C   TYR A 380     -54.671  53.111-125.276  1.00  0.68           C  
ATOM   2691  O   TYR A 380     -53.813  53.815-125.803  1.00  0.68           O  
ATOM   2692  CB  TYR A 380     -56.981  52.931-126.274  1.00  0.68           C  
ATOM   2693  CG  TYR A 380     -56.880  54.362-126.744  1.00  0.68           C  
ATOM   2694  CD1 TYR A 380     -56.546  54.656-128.075  1.00  0.68           C  
ATOM   2695  CD2 TYR A 380     -57.030  55.417-125.826  1.00  0.68           C  
ATOM   2696  CE1 TYR A 380     -56.371  55.985-128.484  1.00  0.68           C  
ATOM   2697  CE2 TYR A 380     -56.852  56.747-126.232  1.00  0.68           C  
ATOM   2698  CZ  TYR A 380     -56.525  57.027-127.564  1.00  0.68           C  
ATOM   2699  OH  TYR A 380     -56.343  58.355-127.992  1.00  0.68           O  
ATOM   2700  N   GLU A 381     -54.808  53.053-123.936  1.00  0.70           N  
ATOM   2701  CA  GLU A 381     -53.902  53.741-123.037  1.00  0.70           C  
ATOM   2702  C   GLU A 381     -52.460  53.258-123.174  1.00  0.70           C  
ATOM   2703  O   GLU A 381     -51.549  54.049-123.396  1.00  0.70           O  
ATOM   2704  CB  GLU A 381     -54.384  53.603-121.575  1.00  0.70           C  
ATOM   2705  CG  GLU A 381     -53.478  54.373-120.589  1.00  0.70           C  
ATOM   2706  CD  GLU A 381     -53.955  54.385-119.142  1.00  0.70           C  
ATOM   2707  OE1 GLU A 381     -55.044  53.837-118.848  1.00  0.70           O  
ATOM   2708  OE2 GLU A 381     -53.199  54.970-118.321  1.00  0.70           O  
ATOM   2709  N   LEU A 382     -52.227  51.930-123.172  1.00  0.65           N  
ATOM   2710  CA  LEU A 382     -50.905  51.344-123.336  1.00  0.65           C  
ATOM   2711  C   LEU A 382     -50.227  51.713-124.656  1.00  0.65           C  
ATOM   2712  O   LEU A 382     -49.055  52.084-124.678  1.00  0.65           O  
ATOM   2713  CB  LEU A 382     -51.008  49.797-123.244  1.00  0.65           C  
ATOM   2714  CG  LEU A 382     -51.392  49.257-121.849  1.00  0.65           C  
ATOM   2715  CD1 LEU A 382     -51.948  47.824-121.949  1.00  0.65           C  
ATOM   2716  CD2 LEU A 382     -50.217  49.354-120.863  1.00  0.65           C  
ATOM   2717  N   LEU A 383     -50.971  51.669-125.779  1.00  0.61           N  
ATOM   2718  CA  LEU A 383     -50.472  52.002-127.102  1.00  0.61           C  
ATOM   2719  C   LEU A 383     -50.371  53.503-127.368  1.00  0.61           C  
ATOM   2720  O   LEU A 383     -49.748  53.915-128.343  1.00  0.61           O  
ATOM   2721  CB  LEU A 383     -51.405  51.408-128.190  1.00  0.61           C  
ATOM   2722  CG  LEU A 383     -51.433  49.869-128.291  1.00  0.61           C  
ATOM   2723  CD1 LEU A 383     -52.569  49.455-129.242  1.00  0.61           C  
ATOM   2724  CD2 LEU A 383     -50.087  49.300-128.773  1.00  0.61           C  
ATOM   2725  N   SER A 384     -50.984  54.380-126.538  1.00  0.67           N  
ATOM   2726  CA  SER A 384     -50.866  55.827-126.728  1.00  0.67           C  
ATOM   2727  C   SER A 384     -49.787  56.419-125.847  1.00  0.67           C  
ATOM   2728  O   SER A 384     -49.393  57.574-126.001  1.00  0.67           O  
ATOM   2729  CB  SER A 384     -52.207  56.589-126.495  1.00  0.67           C  
ATOM   2730  OG  SER A 384     -52.644  56.600-125.133  1.00  0.67           O  
ATOM   2731  N   GLN A 385     -49.229  55.593-124.943  1.00  0.55           N  
ATOM   2732  CA  GLN A 385     -48.114  55.943-124.090  1.00  0.55           C  
ATOM   2733  C   GLN A 385     -46.800  55.451-124.673  1.00  0.55           C  
ATOM   2734  O   GLN A 385     -45.740  55.674-124.090  1.00  0.55           O  
ATOM   2735  CB  GLN A 385     -48.272  55.261-122.711  1.00  0.55           C  
ATOM   2736  CG  GLN A 385     -49.441  55.805-121.860  1.00  0.55           C  
ATOM   2737  CD  GLN A 385     -49.807  54.826-120.740  1.00  0.55           C  
ATOM   2738  OE1 GLN A 385     -49.539  53.625-120.795  1.00  0.55           O  
ATOM   2739  NE2 GLN A 385     -50.459  55.366-119.684  1.00  0.55           N  
ATOM   2740  N   ASP A 386     -46.817  54.796-125.850  1.00  0.55           N  
ATOM   2741  CA  ASP A 386     -45.608  54.490-126.578  1.00  0.55           C  
ATOM   2742  C   ASP A 386     -45.683  55.100-127.961  1.00  0.55           C  
ATOM   2743  O   ASP A 386     -46.630  55.790-128.331  1.00  0.55           O  
ATOM   2744  CB  ASP A 386     -45.204  52.983-126.569  1.00  0.55           C  
ATOM   2745  CG  ASP A 386     -46.245  52.041-127.157  1.00  0.55           C  
ATOM   2746  OD1 ASP A 386     -46.514  52.131-128.374  1.00  0.55           O  
ATOM   2747  OD2 ASP A 386     -46.709  51.149-126.397  1.00  0.55           O  
ATOM   2748  N   SER A 387     -44.599  54.931-128.730  1.00  0.45           N  
ATOM   2749  CA  SER A 387     -44.519  55.427-130.084  1.00  0.45           C  
ATOM   2750  C   SER A 387     -43.551  54.550-130.823  1.00  0.45           C  
ATOM   2751  O   SER A 387     -43.594  53.328-130.706  1.00  0.45           O  
ATOM   2752  CB  SER A 387     -44.231  56.965-130.192  1.00  0.45           C  
ATOM   2753  OG  SER A 387     -44.239  57.451-131.540  1.00  0.45           O  
ATOM   2754  N   LEU A 388     -42.646  55.116-131.632  1.00  0.34           N  
ATOM   2755  CA  LEU A 388     -41.556  54.363-132.212  1.00  0.34           C  
ATOM   2756  C   LEU A 388     -40.623  53.776-131.153  1.00  0.34           C  
ATOM   2757  O   LEU A 388     -39.762  54.446-130.586  1.00  0.34           O  
ATOM   2758  CB  LEU A 388     -40.760  55.248-133.195  1.00  0.34           C  
ATOM   2759  CG  LEU A 388     -39.658  54.512-133.983  1.00  0.34           C  
ATOM   2760  CD1 LEU A 388     -40.230  53.407-134.885  1.00  0.34           C  
ATOM   2761  CD2 LEU A 388     -38.856  55.527-134.809  1.00  0.34           C  
ATOM   2762  N   SER A 389     -40.807  52.477-130.844  1.00  0.38           N  
ATOM   2763  CA  SER A 389     -39.961  51.743-129.918  1.00  0.38           C  
ATOM   2764  C   SER A 389     -38.583  51.512-130.508  1.00  0.38           C  
ATOM   2765  O   SER A 389     -38.411  51.430-131.723  1.00  0.38           O  
ATOM   2766  CB  SER A 389     -40.588  50.402-129.462  1.00  0.38           C  
ATOM   2767  OG  SER A 389     -39.844  49.796-128.401  1.00  0.38           O  
ATOM   2768  N   VAL A 390     -37.551  51.427-129.651  1.00  0.37           N  
ATOM   2769  CA  VAL A 390     -36.156  51.350-130.045  1.00  0.37           C  
ATOM   2770  C   VAL A 390     -35.852  50.164-130.957  1.00  0.37           C  
ATOM   2771  O   VAL A 390     -35.918  49.003-130.563  1.00  0.37           O  
ATOM   2772  CB  VAL A 390     -35.253  51.330-128.810  1.00  0.37           C  
ATOM   2773  CG1 VAL A 390     -33.771  51.133-129.186  1.00  0.37           C  
ATOM   2774  CG2 VAL A 390     -35.418  52.652-128.034  1.00  0.37           C  
ATOM   2775  N   MET A 391     -35.485  50.433-132.228  1.00  0.40           N  
ATOM   2776  CA  MET A 391     -35.239  49.388-133.207  1.00  0.40           C  
ATOM   2777  C   MET A 391     -33.772  48.962-133.277  1.00  0.40           C  
ATOM   2778  O   MET A 391     -33.368  48.243-134.183  1.00  0.40           O  
ATOM   2779  CB  MET A 391     -35.720  49.823-134.621  1.00  0.40           C  
ATOM   2780  CG  MET A 391     -37.242  50.074-134.729  1.00  0.40           C  
ATOM   2781  SD  MET A 391     -37.815  50.550-136.392  1.00  0.40           S  
ATOM   2782  CE  MET A 391     -37.637  48.930-137.196  1.00  0.40           C  
ATOM   2783  N   HIS A 392     -32.939  49.402-132.312  1.00  0.32           N  
ATOM   2784  CA  HIS A 392     -31.510  49.126-132.257  1.00  0.32           C  
ATOM   2785  C   HIS A 392     -31.098  47.662-132.041  1.00  0.32           C  
ATOM   2786  O   HIS A 392     -30.203  47.223-132.762  1.00  0.32           O  
ATOM   2787  CB  HIS A 392     -30.869  50.045-131.185  1.00  0.32           C  
ATOM   2788  CG  HIS A 392     -29.419  49.819-130.928  1.00  0.32           C  
ATOM   2789  ND1 HIS A 392     -28.471  50.497-131.659  1.00  0.32           N  
ATOM   2790  CD2 HIS A 392     -28.829  48.967-130.052  1.00  0.32           C  
ATOM   2791  CE1 HIS A 392     -27.315  50.043-131.219  1.00  0.32           C  
ATOM   2792  NE2 HIS A 392     -27.474  49.114-130.245  1.00  0.32           N  
ATOM   2793  N   PRO A 393     -31.640  46.836-131.137  1.00  0.31           N  
ATOM   2794  CA  PRO A 393     -31.228  45.437-131.083  1.00  0.31           C  
ATOM   2795  C   PRO A 393     -32.284  44.606-131.787  1.00  0.31           C  
ATOM   2796  O   PRO A 393     -32.798  45.013-132.825  1.00  0.31           O  
ATOM   2797  CB  PRO A 393     -31.196  45.192-129.562  1.00  0.31           C  
ATOM   2798  CG  PRO A 393     -32.385  45.999-129.032  1.00  0.31           C  
ATOM   2799  CD  PRO A 393     -32.351  47.249-129.914  1.00  0.31           C  
ATOM   2800  N   GLU A 394     -32.664  43.434-131.242  1.00  0.41           N  
ATOM   2801  CA  GLU A 394     -33.786  42.674-131.744  1.00  0.41           C  
ATOM   2802  C   GLU A 394     -35.125  43.394-131.576  1.00  0.41           C  
ATOM   2803  O   GLU A 394     -35.794  43.360-130.544  1.00  0.41           O  
ATOM   2804  CB  GLU A 394     -33.815  41.263-131.128  1.00  0.41           C  
ATOM   2805  CG  GLU A 394     -34.829  40.330-131.821  1.00  0.41           C  
ATOM   2806  CD  GLU A 394     -34.667  38.869-131.415  1.00  0.41           C  
ATOM   2807  OE1 GLU A 394     -33.822  38.568-130.536  1.00  0.41           O  
ATOM   2808  OE2 GLU A 394     -35.389  38.051-132.040  1.00  0.41           O  
ATOM   2809  N   ALA A 395     -35.554  44.081-132.650  1.00  0.51           N  
ATOM   2810  CA  ALA A 395     -36.709  44.948-132.667  1.00  0.51           C  
ATOM   2811  C   ALA A 395     -38.006  44.209-132.965  1.00  0.51           C  
ATOM   2812  O   ALA A 395     -39.012  44.802-133.343  1.00  0.51           O  
ATOM   2813  CB  ALA A 395     -36.469  46.054-133.708  1.00  0.51           C  
ATOM   2814  N   ASN A 396     -38.033  42.882-132.721  1.00  0.53           N  
ATOM   2815  CA  ASN A 396     -39.214  42.039-132.856  1.00  0.53           C  
ATOM   2816  C   ASN A 396     -40.218  42.339-131.749  1.00  0.53           C  
ATOM   2817  O   ASN A 396     -41.406  42.056-131.861  1.00  0.53           O  
ATOM   2818  CB  ASN A 396     -38.830  40.532-132.822  1.00  0.53           C  
ATOM   2819  CG  ASN A 396     -37.981  40.193-134.043  1.00  0.53           C  
ATOM   2820  OD1 ASN A 396     -38.077  40.839-135.089  1.00  0.53           O  
ATOM   2821  ND2 ASN A 396     -37.117  39.160-133.944  1.00  0.53           N  
ATOM   2822  N   ARG A 397     -39.744  43.015-130.682  1.00  0.51           N  
ATOM   2823  CA  ARG A 397     -40.558  43.500-129.590  1.00  0.51           C  
ATOM   2824  C   ARG A 397     -41.021  44.935-129.806  1.00  0.51           C  
ATOM   2825  O   ARG A 397     -41.641  45.546-128.935  1.00  0.51           O  
ATOM   2826  CB  ARG A 397     -39.742  43.472-128.270  1.00  0.51           C  
ATOM   2827  CG  ARG A 397     -39.138  42.103-127.907  1.00  0.51           C  
ATOM   2828  CD  ARG A 397     -38.369  42.170-126.591  1.00  0.51           C  
ATOM   2829  NE  ARG A 397     -37.729  40.839-126.416  1.00  0.51           N  
ATOM   2830  CZ  ARG A 397     -36.813  40.519-125.499  1.00  0.51           C  
ATOM   2831  NH1 ARG A 397     -36.224  39.339-125.653  1.00  0.51           N  
ATOM   2832  NH2 ARG A 397     -36.505  41.305-124.476  1.00  0.51           N  
ATOM   2833  N   SER A 398     -40.730  45.528-130.981  1.00  0.57           N  
ATOM   2834  CA  SER A 398     -41.122  46.894-131.292  1.00  0.57           C  
ATOM   2835  C   SER A 398     -42.439  46.954-132.032  1.00  0.57           C  
ATOM   2836  O   SER A 398     -42.731  46.190-132.952  1.00  0.57           O  
ATOM   2837  CB  SER A 398     -40.071  47.693-132.107  1.00  0.57           C  
ATOM   2838  OG  SER A 398     -38.941  47.966-131.276  1.00  0.57           O  
ATOM   2839  N   VAL A 399     -43.285  47.916-131.626  1.00  0.59           N  
ATOM   2840  CA  VAL A 399     -44.599  48.137-132.196  1.00  0.59           C  
ATOM   2841  C   VAL A 399     -44.661  49.568-132.714  1.00  0.59           C  
ATOM   2842  O   VAL A 399     -43.658  50.102-133.184  1.00  0.59           O  
ATOM   2843  CB  VAL A 399     -45.706  47.812-131.189  1.00  0.59           C  
ATOM   2844  CG1 VAL A 399     -45.601  46.313-130.837  1.00  0.59           C  
ATOM   2845  CG2 VAL A 399     -45.575  48.663-129.906  1.00  0.59           C  
ATOM   2846  N   ALA A 400     -45.830  50.234-132.664  1.00  0.61           N  
ATOM   2847  CA  ALA A 400     -45.973  51.587-133.156  1.00  0.61           C  
ATOM   2848  C   ALA A 400     -47.224  52.220-132.527  1.00  0.61           C  
ATOM   2849  O   ALA A 400     -48.068  51.472-132.027  1.00  0.61           O  
ATOM   2850  CB  ALA A 400     -46.007  51.588-134.711  1.00  0.61           C  
ATOM   2851  N   PRO A 401     -47.427  53.543-132.518  1.00  0.43           N  
ATOM   2852  CA  PRO A 401     -48.288  54.177-131.510  1.00  0.43           C  
ATOM   2853  C   PRO A 401     -49.729  54.182-131.954  1.00  0.43           C  
ATOM   2854  O   PRO A 401     -50.057  54.944-132.861  1.00  0.43           O  
ATOM   2855  CB  PRO A 401     -47.861  55.667-131.519  1.00  0.43           C  
ATOM   2856  CG  PRO A 401     -47.118  55.870-132.848  1.00  0.43           C  
ATOM   2857  CD  PRO A 401     -46.520  54.502-133.156  1.00  0.43           C  
ATOM   2858  N   VAL A 402     -50.624  53.356-131.363  1.00  0.60           N  
ATOM   2859  CA  VAL A 402     -52.075  53.367-131.615  1.00  0.60           C  
ATOM   2860  C   VAL A 402     -52.399  52.719-132.948  1.00  0.60           C  
ATOM   2861  O   VAL A 402     -53.190  51.787-133.068  1.00  0.60           O  
ATOM   2862  CB  VAL A 402     -52.747  54.750-131.488  1.00  0.60           C  
ATOM   2863  CG1 VAL A 402     -54.248  54.725-131.864  1.00  0.60           C  
ATOM   2864  CG2 VAL A 402     -52.567  55.257-130.046  1.00  0.60           C  
ATOM   2865  N   GLU A 403     -51.749  53.229-134.002  1.00  0.57           N  
ATOM   2866  CA  GLU A 403     -51.897  52.946-135.394  1.00  0.57           C  
ATOM   2867  C   GLU A 403     -51.627  51.510-135.776  1.00  0.57           C  
ATOM   2868  O   GLU A 403     -52.347  50.964-136.614  1.00  0.57           O  
ATOM   2869  CB  GLU A 403     -51.053  53.940-136.208  1.00  0.57           C  
ATOM   2870  CG  GLU A 403     -51.615  55.374-136.056  1.00  0.57           C  
ATOM   2871  CD  GLU A 403     -51.006  56.370-137.037  1.00  0.57           C  
ATOM   2872  OE1 GLU A 403     -49.971  56.046-137.665  1.00  0.57           O  
ATOM   2873  OE2 GLU A 403     -51.643  57.444-137.183  1.00  0.57           O  
ATOM   2874  N   MET A 404     -50.629  50.896-135.111  1.00  0.62           N  
ATOM   2875  CA  MET A 404     -50.116  49.551-135.302  1.00  0.62           C  
ATOM   2876  C   MET A 404     -51.105  48.418-135.096  1.00  0.62           C  
ATOM   2877  O   MET A 404     -50.944  47.341-135.656  1.00  0.62           O  
ATOM   2878  CB  MET A 404     -48.932  49.341-134.335  1.00  0.62           C  
ATOM   2879  CG  MET A 404     -48.184  48.002-134.495  1.00  0.62           C  
ATOM   2880  SD  MET A 404     -47.796  47.479-136.204  1.00  0.62           S  
ATOM   2881  CE  MET A 404     -46.244  48.360-136.503  1.00  0.62           C  
ATOM   2882  N   CYS A 405     -52.153  48.623-134.285  1.00  0.74           N  
ATOM   2883  CA  CYS A 405     -53.165  47.605-134.049  1.00  0.74           C  
ATOM   2884  C   CYS A 405     -54.512  48.068-134.604  1.00  0.74           C  
ATOM   2885  O   CYS A 405     -55.332  48.571-133.824  1.00  0.74           O  
ATOM   2886  CB  CYS A 405     -53.272  47.290-132.533  1.00  0.74           C  
ATOM   2887  SG  CYS A 405     -51.637  46.896-131.806  1.00  0.74           S  
ATOM   2888  N   PRO A 406     -54.803  48.015-135.917  1.00  0.76           N  
ATOM   2889  CA  PRO A 406     -56.077  48.420-136.480  1.00  0.76           C  
ATOM   2890  C   PRO A 406     -57.291  47.744-135.908  1.00  0.76           C  
ATOM   2891  O   PRO A 406     -58.300  48.430-135.751  1.00  0.76           O  
ATOM   2892  CB  PRO A 406     -55.956  48.185-137.992  1.00  0.76           C  
ATOM   2893  CG  PRO A 406     -54.449  48.200-138.232  1.00  0.76           C  
ATOM   2894  CD  PRO A 406     -53.931  47.504-136.975  1.00  0.76           C  
ATOM   2895  N   ILE A 407     -57.245  46.440-135.607  1.00  0.80           N  
ATOM   2896  CA  ILE A 407     -58.384  45.698-135.111  1.00  0.80           C  
ATOM   2897  C   ILE A 407     -58.727  46.099-133.685  1.00  0.80           C  
ATOM   2898  O   ILE A 407     -59.861  46.490-133.404  1.00  0.80           O  
ATOM   2899  CB  ILE A 407     -58.170  44.195-135.243  1.00  0.80           C  
ATOM   2900  CG1 ILE A 407     -57.771  43.786-136.688  1.00  0.80           C  
ATOM   2901  CG2 ILE A 407     -59.423  43.438-134.762  1.00  0.80           C  
ATOM   2902  CD1 ILE A 407     -58.828  44.101-137.748  1.00  0.80           C  
ATOM   2903  N   LEU A 408     -57.750  46.137-132.748  1.00  0.79           N  
ATOM   2904  CA  LEU A 408     -58.002  46.669-131.411  1.00  0.79           C  
ATOM   2905  C   LEU A 408     -58.441  48.133-131.412  1.00  0.79           C  
ATOM   2906  O   LEU A 408     -59.411  48.508-130.752  1.00  0.79           O  
ATOM   2907  CB  LEU A 408     -56.757  46.622-130.486  1.00  0.79           C  
ATOM   2908  CG  LEU A 408     -56.235  45.245-130.040  1.00  0.79           C  
ATOM   2909  CD1 LEU A 408     -55.040  45.472-129.113  1.00  0.79           C  
ATOM   2910  CD2 LEU A 408     -57.272  44.364-129.343  1.00  0.79           C  
ATOM   2911  N   LYS A 409     -57.759  49.016-132.178  1.00  0.73           N  
ATOM   2912  CA  LYS A 409     -58.106  50.428-132.211  1.00  0.73           C  
ATOM   2913  C   LYS A 409     -59.459  50.699-132.861  1.00  0.73           C  
ATOM   2914  O   LYS A 409     -60.162  51.629-132.472  1.00  0.73           O  
ATOM   2915  CB  LYS A 409     -56.996  51.326-132.830  1.00  0.73           C  
ATOM   2916  CG  LYS A 409     -57.050  51.440-134.363  1.00  0.73           C  
ATOM   2917  CD  LYS A 409     -55.794  52.050-135.007  1.00  0.73           C  
ATOM   2918  CE  LYS A 409     -55.948  52.213-136.528  1.00  0.73           C  
ATOM   2919  NZ  LYS A 409     -54.653  52.473-137.193  1.00  0.73           N  
ATOM   2920  N   ALA A 410     -59.873  49.898-133.869  1.00  0.80           N  
ATOM   2921  CA  ALA A 410     -61.186  49.981-134.476  1.00  0.80           C  
ATOM   2922  C   ALA A 410     -62.294  49.661-133.495  1.00  0.80           C  
ATOM   2923  O   ALA A 410     -63.278  50.391-133.400  1.00  0.80           O  
ATOM   2924  CB  ALA A 410     -61.288  49.015-135.672  1.00  0.80           C  
ATOM   2925  N   LEU A 411     -62.117  48.589-132.696  1.00  0.79           N  
ATOM   2926  CA  LEU A 411     -63.028  48.232-131.627  1.00  0.79           C  
ATOM   2927  C   LEU A 411     -63.102  49.307-130.561  1.00  0.79           C  
ATOM   2928  O   LEU A 411     -64.194  49.746-130.216  1.00  0.79           O  
ATOM   2929  CB  LEU A 411     -62.610  46.887-130.990  1.00  0.79           C  
ATOM   2930  CG  LEU A 411     -63.198  45.636-131.678  1.00  0.79           C  
ATOM   2931  CD1 LEU A 411     -62.974  45.547-133.187  1.00  0.79           C  
ATOM   2932  CD2 LEU A 411     -62.591  44.409-131.017  1.00  0.79           C  
ATOM   2933  N   HIS A 412     -61.942  49.826-130.097  1.00  0.75           N  
ATOM   2934  CA  HIS A 412     -61.859  50.951-129.167  1.00  0.75           C  
ATOM   2935  C   HIS A 412     -62.639  52.158-129.637  1.00  0.75           C  
ATOM   2936  O   HIS A 412     -63.510  52.661-128.943  1.00  0.75           O  
ATOM   2937  CB  HIS A 412     -60.374  51.377-128.978  1.00  0.75           C  
ATOM   2938  CG  HIS A 412     -60.177  52.646-128.212  1.00  0.75           C  
ATOM   2939  ND1 HIS A 412     -60.413  52.620-126.865  1.00  0.75           N  
ATOM   2940  CD2 HIS A 412     -59.949  53.919-128.630  1.00  0.75           C  
ATOM   2941  CE1 HIS A 412     -60.341  53.872-126.471  1.00  0.75           C  
ATOM   2942  NE2 HIS A 412     -60.058  54.705-127.503  1.00  0.75           N  
ATOM   2943  N   ARG A 413     -62.405  52.597-130.884  1.00  0.69           N  
ATOM   2944  CA  ARG A 413     -63.101  53.727-131.454  1.00  0.69           C  
ATOM   2945  C   ARG A 413     -64.607  53.550-131.592  1.00  0.69           C  
ATOM   2946  O   ARG A 413     -65.339  54.500-131.365  1.00  0.69           O  
ATOM   2947  CB  ARG A 413     -62.461  54.116-132.808  1.00  0.69           C  
ATOM   2948  CG  ARG A 413     -61.046  54.710-132.632  1.00  0.69           C  
ATOM   2949  CD  ARG A 413     -60.331  54.989-133.955  1.00  0.69           C  
ATOM   2950  NE  ARG A 413     -58.986  55.563-133.611  1.00  0.69           N  
ATOM   2951  CZ  ARG A 413     -58.100  56.026-134.504  1.00  0.69           C  
ATOM   2952  NH1 ARG A 413     -56.965  56.581-134.085  1.00  0.69           N  
ATOM   2953  NH2 ARG A 413     -58.334  55.951-135.811  1.00  0.69           N  
ATOM   2954  N   ILE A 414     -65.126  52.362-131.984  1.00  0.72           N  
ATOM   2955  CA  ILE A 414     -66.572  52.128-132.067  1.00  0.72           C  
ATOM   2956  C   ILE A 414     -67.256  52.158-130.704  1.00  0.72           C  
ATOM   2957  O   ILE A 414     -68.343  52.705-130.536  1.00  0.72           O  
ATOM   2958  CB  ILE A 414     -66.898  50.843-132.830  1.00  0.72           C  
ATOM   2959  CG1 ILE A 414     -66.423  50.953-134.301  1.00  0.72           C  
ATOM   2960  CG2 ILE A 414     -68.420  50.559-132.795  1.00  0.72           C  
ATOM   2961  CD1 ILE A 414     -66.347  49.604-135.023  1.00  0.72           C  
ATOM   2962  N   LEU A 415     -66.624  51.555-129.681  1.00  0.71           N  
ATOM   2963  CA  LEU A 415     -67.132  51.546-128.324  1.00  0.71           C  
ATOM   2964  C   LEU A 415     -67.060  52.922-127.664  1.00  0.71           C  
ATOM   2965  O   LEU A 415     -68.002  53.366-127.003  1.00  0.71           O  
ATOM   2966  CB  LEU A 415     -66.334  50.512-127.488  1.00  0.71           C  
ATOM   2967  CG  LEU A 415     -66.367  49.072-128.055  1.00  0.71           C  
ATOM   2968  CD1 LEU A 415     -65.173  48.262-127.542  1.00  0.71           C  
ATOM   2969  CD2 LEU A 415     -67.699  48.374-127.786  1.00  0.71           C  
ATOM   2970  N   ILE A 416     -65.926  53.629-127.839  1.00  0.61           N  
ATOM   2971  CA  ILE A 416     -65.690  54.935-127.265  1.00  0.61           C  
ATOM   2972  C   ILE A 416     -64.963  55.862-128.262  1.00  0.61           C  
ATOM   2973  O   ILE A 416     -63.835  55.636-128.691  1.00  0.61           O  
ATOM   2974  CB  ILE A 416     -64.969  54.817-125.915  1.00  0.61           C  
ATOM   2975  CG1 ILE A 416     -64.733  56.195-125.249  1.00  0.61           C  
ATOM   2976  CG2 ILE A 416     -63.681  53.972-126.037  1.00  0.61           C  
ATOM   2977  CD1 ILE A 416     -64.253  56.080-123.796  1.00  0.61           C  
ATOM   2978  N   THR A 417     -65.542  57.005-128.686  1.00  0.49           N  
ATOM   2979  CA  THR A 417     -66.905  57.485-128.503  1.00  0.49           C  
ATOM   2980  C   THR A 417     -67.927  56.720-129.331  1.00  0.49           C  
ATOM   2981  O   THR A 417     -67.635  56.185-130.394  1.00  0.49           O  
ATOM   2982  CB  THR A 417     -67.083  58.981-128.736  1.00  0.49           C  
ATOM   2983  OG1 THR A 417     -66.843  59.396-130.072  1.00  0.49           O  
ATOM   2984  CG2 THR A 417     -66.119  59.771-127.847  1.00  0.49           C  
ATOM   2985  N   ARG A 418     -69.200  56.678-128.876  1.00  0.44           N  
ATOM   2986  CA  ARG A 418     -70.283  55.955-129.540  1.00  0.44           C  
ATOM   2987  C   ARG A 418     -70.652  56.509-130.917  1.00  0.44           C  
ATOM   2988  O   ARG A 418     -71.461  55.946-131.649  1.00  0.44           O  
ATOM   2989  CB  ARG A 418     -71.559  55.992-128.649  1.00  0.44           C  
ATOM   2990  CG  ARG A 418     -72.203  57.392-128.538  1.00  0.44           C  
ATOM   2991  CD  ARG A 418     -73.473  57.431-127.688  1.00  0.44           C  
ATOM   2992  NE  ARG A 418     -73.992  58.837-127.761  1.00  0.44           N  
ATOM   2993  CZ  ARG A 418     -73.580  59.850-126.987  1.00  0.44           C  
ATOM   2994  NH1 ARG A 418     -74.030  61.078-127.232  1.00  0.44           N  
ATOM   2995  NH2 ARG A 418     -72.733  59.667-125.980  1.00  0.44           N  
ATOM   2996  N   ASP A 419     -70.076  57.672-131.263  1.00  0.52           N  
ATOM   2997  CA  ASP A 419     -70.327  58.449-132.448  1.00  0.52           C  
ATOM   2998  C   ASP A 419     -69.614  57.856-133.667  1.00  0.52           C  
ATOM   2999  O   ASP A 419     -69.930  58.149-134.820  1.00  0.52           O  
ATOM   3000  CB  ASP A 419     -69.820  59.893-132.179  1.00  0.52           C  
ATOM   3001  CG  ASP A 419     -70.197  60.336-130.775  1.00  0.52           C  
ATOM   3002  OD1 ASP A 419     -71.403  60.454-130.451  1.00  0.52           O  
ATOM   3003  OD2 ASP A 419     -69.247  60.491-129.966  1.00  0.52           O  
ATOM   3004  N   ARG A 420     -68.616  56.975-133.438  1.00  0.59           N  
ATOM   3005  CA  ARG A 420     -67.958  56.223-134.484  1.00  0.59           C  
ATOM   3006  C   ARG A 420     -68.878  55.169-135.114  1.00  0.59           C  
ATOM   3007  O   ARG A 420     -69.431  54.346-134.387  1.00  0.59           O  
ATOM   3008  CB  ARG A 420     -66.737  55.497-133.885  1.00  0.59           C  
ATOM   3009  CG  ARG A 420     -65.917  54.601-134.842  1.00  0.59           C  
ATOM   3010  CD  ARG A 420     -64.951  55.363-135.743  1.00  0.59           C  
ATOM   3011  NE  ARG A 420     -64.305  54.324-136.604  1.00  0.59           N  
ATOM   3012  CZ  ARG A 420     -63.456  54.576-137.605  1.00  0.59           C  
ATOM   3013  NH1 ARG A 420     -63.095  53.579-138.409  1.00  0.59           N  
ATOM   3014  NH2 ARG A 420     -62.994  55.801-137.834  1.00  0.59           N  
ATOM   3015  N   PRO A 421     -69.074  55.078-136.427  1.00  0.70           N  
ATOM   3016  CA  PRO A 421     -70.046  54.137-136.967  1.00  0.70           C  
ATOM   3017  C   PRO A 421     -69.521  52.710-136.935  1.00  0.70           C  
ATOM   3018  O   PRO A 421     -68.386  52.458-137.353  1.00  0.70           O  
ATOM   3019  CB  PRO A 421     -70.261  54.638-138.409  1.00  0.70           C  
ATOM   3020  CG  PRO A 421     -68.972  55.391-138.759  1.00  0.70           C  
ATOM   3021  CD  PRO A 421     -68.589  56.026-137.426  1.00  0.70           C  
ATOM   3022  N   ALA A 422     -70.363  51.751-136.489  1.00  0.74           N  
ATOM   3023  CA  ALA A 422     -70.046  50.339-136.408  1.00  0.74           C  
ATOM   3024  C   ALA A 422     -69.736  49.733-137.765  1.00  0.74           C  
ATOM   3025  O   ALA A 422     -68.773  48.986-137.913  1.00  0.74           O  
ATOM   3026  CB  ALA A 422     -71.188  49.580-135.707  1.00  0.74           C  
ATOM   3027  N   ASP A 423     -70.492  50.133-138.803  1.00  0.71           N  
ATOM   3028  CA  ASP A 423     -70.344  49.832-140.215  1.00  0.71           C  
ATOM   3029  C   ASP A 423     -68.931  50.043-140.768  1.00  0.71           C  
ATOM   3030  O   ASP A 423     -68.511  49.439-141.754  1.00  0.71           O  
ATOM   3031  CB  ASP A 423     -71.334  50.731-141.010  1.00  0.71           C  
ATOM   3032  CG  ASP A 423     -72.783  50.610-140.545  1.00  0.71           C  
ATOM   3033  OD1 ASP A 423     -73.062  49.857-139.579  1.00  0.71           O  
ATOM   3034  OD2 ASP A 423     -73.617  51.333-141.141  1.00  0.71           O  
ATOM   3035  N   SER A 424     -68.109  50.877-140.098  1.00  0.71           N  
ATOM   3036  CA  SER A 424     -66.743  51.133-140.527  1.00  0.71           C  
ATOM   3037  C   SER A 424     -65.753  50.095-140.018  1.00  0.71           C  
ATOM   3038  O   SER A 424     -64.563  50.179-140.322  1.00  0.71           O  
ATOM   3039  CB  SER A 424     -66.240  52.545-140.101  1.00  0.71           C  
ATOM   3040  OG  SER A 424     -66.011  52.679-138.690  1.00  0.71           O  
ATOM   3041  N   ILE A 425     -66.210  49.062-139.266  1.00  0.69           N  
ATOM   3042  CA  ILE A 425     -65.374  47.962-138.803  1.00  0.69           C  
ATOM   3043  C   ILE A 425     -64.752  47.178-139.946  1.00  0.69           C  
ATOM   3044  O   ILE A 425     -63.557  46.896-139.928  1.00  0.69           O  
ATOM   3045  CB  ILE A 425     -66.115  47.033-137.830  1.00  0.69           C  
ATOM   3046  CG1 ILE A 425     -65.190  46.004-137.143  1.00  0.69           C  
ATOM   3047  CG2 ILE A 425     -67.296  46.302-138.505  1.00  0.69           C  
ATOM   3048  CD1 ILE A 425     -64.070  46.632-136.313  1.00  0.69           C  
ATOM   3049  N   LEU A 426     -65.529  46.900-141.018  1.00  0.72           N  
ATOM   3050  CA  LEU A 426     -65.122  46.151-142.195  1.00  0.72           C  
ATOM   3051  C   LEU A 426     -63.941  46.760-142.925  1.00  0.72           C  
ATOM   3052  O   LEU A 426     -63.105  46.056-143.484  1.00  0.72           O  
ATOM   3053  CB  LEU A 426     -66.299  46.035-143.190  1.00  0.72           C  
ATOM   3054  CG  LEU A 426     -67.426  45.094-142.724  1.00  0.72           C  
ATOM   3055  CD1 LEU A 426     -68.670  45.284-143.600  1.00  0.72           C  
ATOM   3056  CD2 LEU A 426     -66.993  43.622-142.779  1.00  0.72           C  
ATOM   3057  N   GLN A 427     -63.827  48.103-142.925  1.00  0.73           N  
ATOM   3058  CA  GLN A 427     -62.705  48.796-143.525  1.00  0.73           C  
ATOM   3059  C   GLN A 427     -61.374  48.473-142.864  1.00  0.73           C  
ATOM   3060  O   GLN A 427     -60.386  48.213-143.538  1.00  0.73           O  
ATOM   3061  CB  GLN A 427     -62.954  50.320-143.517  1.00  0.73           C  
ATOM   3062  CG  GLN A 427     -62.007  51.112-144.450  1.00  0.73           C  
ATOM   3063  CD  GLN A 427     -62.209  50.718-145.917  1.00  0.73           C  
ATOM   3064  OE1 GLN A 427     -63.334  50.636-146.421  1.00  0.73           O  
ATOM   3065  NE2 GLN A 427     -61.113  50.437-146.640  1.00  0.73           N  
ATOM   3066  N   ALA A 428     -61.328  48.391-141.517  1.00  0.68           N  
ATOM   3067  CA  ALA A 428     -60.132  47.974-140.812  1.00  0.68           C  
ATOM   3068  C   ALA A 428     -59.702  46.552-141.171  1.00  0.68           C  
ATOM   3069  O   ALA A 428     -58.529  46.282-141.376  1.00  0.68           O  
ATOM   3070  CB  ALA A 428     -60.353  48.105-139.292  1.00  0.68           C  
ATOM   3071  N   ILE A 429     -60.665  45.621-141.315  1.00  0.67           N  
ATOM   3072  CA  ILE A 429     -60.436  44.249-141.760  1.00  0.67           C  
ATOM   3073  C   ILE A 429     -59.905  44.150-143.186  1.00  0.67           C  
ATOM   3074  O   ILE A 429     -59.091  43.295-143.532  1.00  0.67           O  
ATOM   3075  CB  ILE A 429     -61.719  43.419-141.725  1.00  0.67           C  
ATOM   3076  CG1 ILE A 429     -62.637  43.765-140.539  1.00  0.67           C  
ATOM   3077  CG2 ILE A 429     -61.368  41.922-141.716  1.00  0.67           C  
ATOM   3078  CD1 ILE A 429     -62.077  43.459-139.148  1.00  0.67           C  
ATOM   3079  N   ARG A 430     -60.430  45.000-144.082  1.00  0.71           N  
ATOM   3080  CA  ARG A 430     -60.047  45.101-145.473  1.00  0.71           C  
ATOM   3081  C   ARG A 430     -58.643  45.624-145.709  1.00  0.71           C  
ATOM   3082  O   ARG A 430     -57.918  45.128-146.575  1.00  0.71           O  
ATOM   3083  CB  ARG A 430     -61.084  46.000-146.174  1.00  0.71           C  
ATOM   3084  CG  ARG A 430     -60.867  46.153-147.686  1.00  0.71           C  
ATOM   3085  CD  ARG A 430     -62.174  46.291-148.455  1.00  0.71           C  
ATOM   3086  NE  ARG A 430     -62.851  47.559-148.051  1.00  0.71           N  
ATOM   3087  CZ  ARG A 430     -64.106  47.842-148.417  1.00  0.71           C  
ATOM   3088  NH1 ARG A 430     -64.640  49.016-148.097  1.00  0.71           N  
ATOM   3089  NH2 ARG A 430     -64.838  46.963-149.102  1.00  0.71           N  
ATOM   3090  N   ASP A 431     -58.245  46.634-144.920  1.00  0.73           N  
ATOM   3091  CA  ASP A 431     -56.999  47.345-145.086  1.00  0.73           C  
ATOM   3092  C   ASP A 431     -55.929  46.827-144.118  1.00  0.73           C  
ATOM   3093  O   ASP A 431     -54.827  47.372-144.043  1.00  0.73           O  
ATOM   3094  CB  ASP A 431     -57.262  48.848-144.812  1.00  0.73           C  
ATOM   3095  CG  ASP A 431     -58.278  49.458-145.759  1.00  0.73           C  
ATOM   3096  OD1 ASP A 431     -58.573  48.897-146.848  1.00  0.73           O  
ATOM   3097  OD2 ASP A 431     -58.806  50.538-145.381  1.00  0.73           O  
ATOM   3098  N   GLU A 432     -56.238  45.747-143.362  1.00  0.69           N  
ATOM   3099  CA  GLU A 432     -55.365  45.116-142.384  1.00  0.69           C  
ATOM   3100  C   GLU A 432     -54.043  44.618-142.950  1.00  0.69           C  
ATOM   3101  O   GLU A 432     -53.942  44.163-144.093  1.00  0.69           O  
ATOM   3102  CB  GLU A 432     -56.099  43.963-141.637  1.00  0.69           C  
ATOM   3103  CG  GLU A 432     -55.298  43.233-140.520  1.00  0.69           C  
ATOM   3104  CD  GLU A 432     -54.826  44.105-139.362  1.00  0.69           C  
ATOM   3105  OE1 GLU A 432     -55.059  45.337-139.391  1.00  0.69           O  
ATOM   3106  OE2 GLU A 432     -54.224  43.516-138.432  1.00  0.69           O  
ATOM   3107  N   THR A 433     -52.956  44.720-142.156  1.00  0.68           N  
ATOM   3108  CA  THR A 433     -51.648  44.224-142.565  1.00  0.68           C  
ATOM   3109  C   THR A 433     -51.636  42.711-142.742  1.00  0.68           C  
ATOM   3110  O   THR A 433     -52.273  41.944-142.027  1.00  0.68           O  
ATOM   3111  CB  THR A 433     -50.462  44.701-141.729  1.00  0.68           C  
ATOM   3112  OG1 THR A 433     -50.551  44.302-140.375  1.00  0.68           O  
ATOM   3113  CG2 THR A 433     -50.420  46.239-141.751  1.00  0.68           C  
ATOM   3114  N   MET A 434     -50.921  42.214-143.768  1.00  0.66           N  
ATOM   3115  CA  MET A 434     -50.952  40.794-144.086  1.00  0.66           C  
ATOM   3116  C   MET A 434     -50.059  39.968-143.175  1.00  0.66           C  
ATOM   3117  O   MET A 434     -50.161  38.745-143.124  1.00  0.66           O  
ATOM   3118  CB  MET A 434     -50.520  40.564-145.554  1.00  0.66           C  
ATOM   3119  CG  MET A 434     -51.477  41.193-146.583  1.00  0.66           C  
ATOM   3120  SD  MET A 434     -53.154  40.498-146.539  1.00  0.66           S  
ATOM   3121  CE  MET A 434     -53.781  41.678-147.761  1.00  0.66           C  
ATOM   3122  N   TYR A 435     -49.177  40.649-142.437  1.00  0.54           N  
ATOM   3123  CA  TYR A 435     -48.298  40.116-141.440  1.00  0.54           C  
ATOM   3124  C   TYR A 435     -48.015  41.298-140.471  1.00  0.54           C  
ATOM   3125  O   TYR A 435     -48.518  42.429-140.743  1.00  0.54           O  
ATOM   3126  CB  TYR A 435     -47.006  39.498-142.058  1.00  0.54           C  
ATOM   3127  CG  TYR A 435     -46.166  40.501-142.808  1.00  0.54           C  
ATOM   3128  CD1 TYR A 435     -45.150  41.192-142.131  1.00  0.54           C  
ATOM   3129  CD2 TYR A 435     -46.375  40.762-144.174  1.00  0.54           C  
ATOM   3130  CE1 TYR A 435     -44.355  42.131-142.799  1.00  0.54           C  
ATOM   3131  CE2 TYR A 435     -45.584  41.707-144.846  1.00  0.54           C  
ATOM   3132  CZ  TYR A 435     -44.573  42.389-144.155  1.00  0.54           C  
ATOM   3133  OH  TYR A 435     -43.773  43.342-144.816  1.00  0.54           O  
ATOM   3134  OXT TYR A 435     -47.307  41.079-139.455  1.00  0.54           O  
TER    3135      TYR A 435                                                      
ATOM   3136  N   ASP B  36     -50.293  40.300-174.022  1.00  0.47           N  
ATOM   3137  CA  ASP B  36     -51.710  40.131-174.489  1.00  0.47           C  
ATOM   3138  C   ASP B  36     -52.628  39.882-173.308  1.00  0.47           C  
ATOM   3139  O   ASP B  36     -52.093  39.678-172.217  1.00  0.47           O  
ATOM   3140  CB  ASP B  36     -51.706  38.994-175.555  1.00  0.47           C  
ATOM   3141  CG  ASP B  36     -50.812  39.374-176.731  1.00  0.47           C  
ATOM   3142  OD1 ASP B  36     -50.059  40.374-176.565  1.00  0.47           O  
ATOM   3143  OD2 ASP B  36     -50.848  38.669-177.755  1.00  0.47           O  
ATOM   3144  N   PRO B  37     -53.951  39.930-173.411  1.00  0.57           N  
ATOM   3145  CA  PRO B  37     -54.820  39.502-172.325  1.00  0.57           C  
ATOM   3146  C   PRO B  37     -54.817  37.994-172.241  1.00  0.57           C  
ATOM   3147  O   PRO B  37     -54.816  37.326-173.277  1.00  0.57           O  
ATOM   3148  CB  PRO B  37     -56.196  40.052-172.725  1.00  0.57           C  
ATOM   3149  CG  PRO B  37     -56.163  40.106-174.253  1.00  0.57           C  
ATOM   3150  CD  PRO B  37     -54.706  40.466-174.548  1.00  0.57           C  
ATOM   3151  N   LEU B  38     -54.790  37.446-171.021  1.00  0.62           N  
ATOM   3152  CA  LEU B  38     -54.695  36.025-170.799  1.00  0.62           C  
ATOM   3153  C   LEU B  38     -56.105  35.448-170.809  1.00  0.62           C  
ATOM   3154  O   LEU B  38     -57.077  36.067-170.371  1.00  0.62           O  
ATOM   3155  CB  LEU B  38     -53.970  35.712-169.456  1.00  0.62           C  
ATOM   3156  CG  LEU B  38     -52.514  36.240-169.339  1.00  0.62           C  
ATOM   3157  CD1 LEU B  38     -51.929  35.988-167.939  1.00  0.62           C  
ATOM   3158  CD2 LEU B  38     -51.553  35.644-170.379  1.00  0.62           C  
ATOM   3159  N   ARG B  39     -56.286  34.241-171.364  1.00  0.65           N  
ATOM   3160  CA  ARG B  39     -57.565  33.574-171.384  1.00  0.65           C  
ATOM   3161  C   ARG B  39     -57.658  32.593-170.240  1.00  0.65           C  
ATOM   3162  O   ARG B  39     -56.712  31.907-169.865  1.00  0.65           O  
ATOM   3163  CB  ARG B  39     -57.836  32.836-172.718  1.00  0.65           C  
ATOM   3164  CG  ARG B  39     -59.272  32.269-172.850  1.00  0.65           C  
ATOM   3165  CD  ARG B  39     -59.497  31.429-174.108  1.00  0.65           C  
ATOM   3166  NE  ARG B  39     -60.951  31.098-174.238  1.00  0.65           N  
ATOM   3167  CZ  ARG B  39     -61.814  31.855-174.920  1.00  0.65           C  
ATOM   3168  NH1 ARG B  39     -63.012  31.388-175.245  1.00  0.65           N  
ATOM   3169  NH2 ARG B  39     -61.533  33.114-175.224  1.00  0.65           N  
ATOM   3170  N   ILE B  40     -58.850  32.496-169.647  1.00  0.73           N  
ATOM   3171  CA  ILE B  40     -59.090  31.645-168.515  1.00  0.73           C  
ATOM   3172  C   ILE B  40     -60.084  30.554-168.828  1.00  0.73           C  
ATOM   3173  O   ILE B  40     -61.058  30.725-169.568  1.00  0.73           O  
ATOM   3174  CB  ILE B  40     -59.542  32.486-167.338  1.00  0.73           C  
ATOM   3175  CG1 ILE B  40     -59.828  31.655-166.055  1.00  0.73           C  
ATOM   3176  CG2 ILE B  40     -60.687  33.422-167.749  1.00  0.73           C  
ATOM   3177  CD1 ILE B  40     -60.325  32.433-164.839  1.00  0.73           C  
ATOM   3178  N   VAL B  41     -59.836  29.377-168.232  1.00  0.78           N  
ATOM   3179  CA  VAL B  41     -60.824  28.333-168.097  1.00  0.78           C  
ATOM   3180  C   VAL B  41     -61.032  27.976-166.626  1.00  0.78           C  
ATOM   3181  O   VAL B  41     -60.103  27.700-165.865  1.00  0.78           O  
ATOM   3182  CB  VAL B  41     -60.483  27.100-168.918  1.00  0.78           C  
ATOM   3183  CG1 VAL B  41     -59.144  26.497-168.457  1.00  0.78           C  
ATOM   3184  CG2 VAL B  41     -61.644  26.088-168.841  1.00  0.78           C  
ATOM   3185  N   GLY B  42     -62.302  27.962-166.179  1.00  0.80           N  
ATOM   3186  CA  GLY B  42     -62.709  27.333-164.931  1.00  0.80           C  
ATOM   3187  C   GLY B  42     -62.983  25.873-165.165  1.00  0.80           C  
ATOM   3188  O   GLY B  42     -63.939  25.508-165.839  1.00  0.80           O  
ATOM   3189  N   VAL B  43     -62.154  24.966-164.636  1.00  0.80           N  
ATOM   3190  CA  VAL B  43     -62.378  23.537-164.753  1.00  0.80           C  
ATOM   3191  C   VAL B  43     -63.087  23.063-163.512  1.00  0.80           C  
ATOM   3192  O   VAL B  43     -62.482  22.848-162.461  1.00  0.80           O  
ATOM   3193  CB  VAL B  43     -61.099  22.731-164.925  1.00  0.80           C  
ATOM   3194  CG1 VAL B  43     -61.428  21.231-165.090  1.00  0.80           C  
ATOM   3195  CG2 VAL B  43     -60.363  23.262-166.163  1.00  0.80           C  
ATOM   3196  N   GLY B  44     -64.412  22.879-163.613  1.00  0.80           N  
ATOM   3197  CA  GLY B  44     -65.238  22.546-162.469  1.00  0.80           C  
ATOM   3198  C   GLY B  44     -66.119  23.697-162.104  1.00  0.80           C  
ATOM   3199  O   GLY B  44     -65.813  24.866-162.310  1.00  0.80           O  
ATOM   3200  N   ALA B  45     -67.312  23.371-161.592  1.00  0.73           N  
ATOM   3201  CA  ALA B  45     -68.420  24.273-161.789  1.00  0.73           C  
ATOM   3202  C   ALA B  45     -69.531  24.066-160.782  1.00  0.73           C  
ATOM   3203  O   ALA B  45     -70.652  24.541-160.974  1.00  0.73           O  
ATOM   3204  CB  ALA B  45     -68.952  24.048-163.211  1.00  0.73           C  
ATOM   3205  N   GLY B  46     -69.246  23.330-159.689  1.00  0.73           N  
ATOM   3206  CA  GLY B  46     -70.181  23.060-158.597  1.00  0.73           C  
ATOM   3207  C   GLY B  46     -70.434  24.267-157.731  1.00  0.73           C  
ATOM   3208  O   GLY B  46     -70.418  25.400-158.206  1.00  0.73           O  
ATOM   3209  N   ALA B  47     -70.686  24.054-156.422  1.00  0.70           N  
ATOM   3210  CA  ALA B  47     -70.964  25.140-155.501  1.00  0.70           C  
ATOM   3211  C   ALA B  47     -69.823  26.145-155.382  1.00  0.70           C  
ATOM   3212  O   ALA B  47     -70.004  27.332-155.617  1.00  0.70           O  
ATOM   3213  CB  ALA B  47     -71.291  24.553-154.109  1.00  0.70           C  
ATOM   3214  N   TRP B  48     -68.583  25.684-155.103  1.00  0.71           N  
ATOM   3215  CA  TRP B  48     -67.430  26.568-155.078  1.00  0.71           C  
ATOM   3216  C   TRP B  48     -67.040  27.072-156.463  1.00  0.71           C  
ATOM   3217  O   TRP B  48     -66.826  28.263-156.650  1.00  0.71           O  
ATOM   3218  CB  TRP B  48     -66.244  25.903-154.319  1.00  0.71           C  
ATOM   3219  CG  TRP B  48     -64.987  26.730-154.031  1.00  0.71           C  
ATOM   3220  CD1 TRP B  48     -63.700  26.260-154.053  1.00  0.71           C  
ATOM   3221  CD2 TRP B  48     -64.883  28.136-153.677  1.00  0.71           C  
ATOM   3222  NE1 TRP B  48     -62.805  27.263-153.745  1.00  0.71           N  
ATOM   3223  CE2 TRP B  48     -63.513  28.427-153.551  1.00  0.71           C  
ATOM   3224  CE3 TRP B  48     -65.844  29.133-153.477  1.00  0.71           C  
ATOM   3225  CZ2 TRP B  48     -63.067  29.718-153.280  1.00  0.71           C  
ATOM   3226  CZ3 TRP B  48     -65.393  30.434-153.203  1.00  0.71           C  
ATOM   3227  CH2 TRP B  48     -64.028  30.729-153.126  1.00  0.71           C  
ATOM   3228  N   GLY B  49     -67.009  26.189-157.489  1.00  0.78           N  
ATOM   3229  CA  GLY B  49     -66.754  26.545-158.889  1.00  0.78           C  
ATOM   3230  C   GLY B  49     -67.586  27.664-159.465  1.00  0.78           C  
ATOM   3231  O   GLY B  49     -67.067  28.590-160.079  1.00  0.78           O  
ATOM   3232  N   SER B  50     -68.920  27.629-159.283  1.00  0.71           N  
ATOM   3233  CA  SER B  50     -69.789  28.710-159.735  1.00  0.71           C  
ATOM   3234  C   SER B  50     -69.542  30.026-159.011  1.00  0.71           C  
ATOM   3235  O   SER B  50     -69.533  31.084-159.634  1.00  0.71           O  
ATOM   3236  CB  SER B  50     -71.290  28.341-159.648  1.00  0.71           C  
ATOM   3237  OG  SER B  50     -71.576  27.237-160.508  1.00  0.71           O  
ATOM   3238  N   VAL B  51     -69.299  30.004-157.682  1.00  0.73           N  
ATOM   3239  CA  VAL B  51     -68.944  31.191-156.908  1.00  0.73           C  
ATOM   3240  C   VAL B  51     -67.614  31.763-157.310  1.00  0.73           C  
ATOM   3241  O   VAL B  51     -67.441  32.971-157.459  1.00  0.73           O  
ATOM   3242  CB  VAL B  51     -68.812  30.876-155.432  1.00  0.73           C  
ATOM   3243  CG1 VAL B  51     -68.360  32.102-154.628  1.00  0.73           C  
ATOM   3244  CG2 VAL B  51     -70.166  30.448-154.892  1.00  0.73           C  
ATOM   3245  N   PHE B  52     -66.621  30.886-157.494  1.00  0.73           N  
ATOM   3246  CA  PHE B  52     -65.290  31.262-157.879  1.00  0.73           C  
ATOM   3247  C   PHE B  52     -65.268  31.927-159.245  1.00  0.73           C  
ATOM   3248  O   PHE B  52     -64.701  33.000-159.436  1.00  0.73           O  
ATOM   3249  CB  PHE B  52     -64.408  30.001-157.846  1.00  0.73           C  
ATOM   3250  CG  PHE B  52     -62.991  30.436-157.888  1.00  0.73           C  
ATOM   3251  CD1 PHE B  52     -62.435  31.086-156.776  1.00  0.73           C  
ATOM   3252  CD2 PHE B  52     -62.236  30.278-159.054  1.00  0.73           C  
ATOM   3253  CE1 PHE B  52     -61.106  31.515-156.805  1.00  0.73           C  
ATOM   3254  CE2 PHE B  52     -60.913  30.723-159.092  1.00  0.73           C  
ATOM   3255  CZ  PHE B  52     -60.344  31.300-157.959  1.00  0.73           C  
ATOM   3256  N   CYS B  53     -66.006  31.347-160.207  1.00  0.75           N  
ATOM   3257  CA  CYS B  53     -66.290  31.978-161.475  1.00  0.75           C  
ATOM   3258  C   CYS B  53     -67.019  33.295-161.328  1.00  0.75           C  
ATOM   3259  O   CYS B  53     -66.748  34.217-162.082  1.00  0.75           O  
ATOM   3260  CB  CYS B  53     -67.031  31.024-162.432  1.00  0.75           C  
ATOM   3261  SG  CYS B  53     -65.872  29.709-162.942  1.00  0.75           S  
ATOM   3262  N   ALA B  54     -67.935  33.472-160.352  1.00  0.68           N  
ATOM   3263  CA  ALA B  54     -68.583  34.753-160.094  1.00  0.68           C  
ATOM   3264  C   ALA B  54     -67.600  35.877-159.799  1.00  0.68           C  
ATOM   3265  O   ALA B  54     -67.734  36.990-160.288  1.00  0.68           O  
ATOM   3266  CB  ALA B  54     -69.641  34.665-158.981  1.00  0.68           C  
ATOM   3267  N   LEU B  55     -66.543  35.574-159.029  1.00  0.71           N  
ATOM   3268  CA  LEU B  55     -65.406  36.463-158.855  1.00  0.71           C  
ATOM   3269  C   LEU B  55     -64.624  36.682-160.152  1.00  0.71           C  
ATOM   3270  O   LEU B  55     -64.487  37.813-160.604  1.00  0.71           O  
ATOM   3271  CB  LEU B  55     -64.455  35.896-157.760  1.00  0.71           C  
ATOM   3272  CG  LEU B  55     -65.160  35.477-156.447  1.00  0.71           C  
ATOM   3273  CD1 LEU B  55     -64.233  34.604-155.587  1.00  0.71           C  
ATOM   3274  CD2 LEU B  55     -65.693  36.668-155.638  1.00  0.71           C  
ATOM   3275  N   LEU B  56     -64.183  35.593-160.826  1.00  0.71           N  
ATOM   3276  CA  LEU B  56     -63.364  35.620-162.032  1.00  0.71           C  
ATOM   3277  C   LEU B  56     -63.982  36.318-163.224  1.00  0.71           C  
ATOM   3278  O   LEU B  56     -63.283  36.974-163.996  1.00  0.71           O  
ATOM   3279  CB  LEU B  56     -63.062  34.185-162.511  1.00  0.71           C  
ATOM   3280  CG  LEU B  56     -62.150  33.365-161.592  1.00  0.71           C  
ATOM   3281  CD1 LEU B  56     -62.221  31.899-162.044  1.00  0.71           C  
ATOM   3282  CD2 LEU B  56     -60.722  33.931-161.623  1.00  0.71           C  
ATOM   3283  N   GLN B  57     -65.305  36.155-163.426  1.00  0.61           N  
ATOM   3284  CA  GLN B  57     -66.078  36.864-164.420  1.00  0.61           C  
ATOM   3285  C   GLN B  57     -65.963  38.380-164.192  1.00  0.61           C  
ATOM   3286  O   GLN B  57     -65.334  39.057-165.002  1.00  0.61           O  
ATOM   3287  CB  GLN B  57     -67.562  36.390-164.348  1.00  0.61           C  
ATOM   3288  CG  GLN B  57     -67.874  34.950-164.863  1.00  0.61           C  
ATOM   3289  CD  GLN B  57     -69.256  34.377-164.468  1.00  0.61           C  
ATOM   3290  OE1 GLN B  57     -70.217  34.224-165.212  1.00  0.61           O  
ATOM   3291  NE2 GLN B  57     -69.347  33.961-163.197  1.00  0.61           N  
ATOM   3292  N   ASP B  58     -66.444  38.919-163.037  1.00  0.57           N  
ATOM   3293  CA  ASP B  58     -66.355  40.330-162.658  1.00  0.57           C  
ATOM   3294  C   ASP B  58     -64.939  40.890-162.832  1.00  0.57           C  
ATOM   3295  O   ASP B  58     -64.663  41.796-163.622  1.00  0.57           O  
ATOM   3296  CB  ASP B  58     -66.688  40.480-161.125  1.00  0.57           C  
ATOM   3297  CG  ASP B  58     -68.164  40.447-160.747  1.00  0.57           C  
ATOM   3298  OD1 ASP B  58     -68.994  40.682-161.649  1.00  0.57           O  
ATOM   3299  OD2 ASP B  58     -68.482  40.239-159.534  1.00  0.57           O  
ATOM   3300  N   ALA B  59     -63.981  40.276-162.120  1.00  0.63           N  
ATOM   3301  CA  ALA B  59     -62.591  40.624-162.226  1.00  0.63           C  
ATOM   3302  C   ALA B  59     -61.762  39.373-161.972  1.00  0.63           C  
ATOM   3303  O   ALA B  59     -61.940  38.698-160.969  1.00  0.63           O  
ATOM   3304  CB  ALA B  59     -62.234  41.729-161.209  1.00  0.63           C  
ATOM   3305  N   TYR B  60     -60.801  38.992-162.831  1.00  0.47           N  
ATOM   3306  CA  TYR B  60     -60.246  39.721-163.954  1.00  0.47           C  
ATOM   3307  C   TYR B  60     -61.009  39.813-165.257  1.00  0.47           C  
ATOM   3308  O   TYR B  60     -60.727  40.725-166.022  1.00  0.47           O  
ATOM   3309  CB  TYR B  60     -58.896  39.132-164.399  1.00  0.47           C  
ATOM   3310  CG  TYR B  60     -58.919  37.662-164.734  1.00  0.47           C  
ATOM   3311  CD1 TYR B  60     -59.041  37.168-166.041  1.00  0.47           C  
ATOM   3312  CD2 TYR B  60     -58.612  36.762-163.727  1.00  0.47           C  
ATOM   3313  CE1 TYR B  60     -58.550  35.892-166.356  1.00  0.47           C  
ATOM   3314  CE2 TYR B  60     -58.159  35.480-164.000  1.00  0.47           C  
ATOM   3315  CZ  TYR B  60     -58.033  35.099-165.324  1.00  0.47           C  
ATOM   3316  OH  TYR B  60     -57.337  33.919-165.542  1.00  0.47           O  
ATOM   3317  N   GLY B  61     -61.919  38.857-165.565  1.00  0.53           N  
ATOM   3318  CA  GLY B  61     -62.423  38.605-166.917  1.00  0.53           C  
ATOM   3319  C   GLY B  61     -62.823  39.835-167.654  1.00  0.53           C  
ATOM   3320  O   GLY B  61     -62.297  40.153-168.716  1.00  0.53           O  
ATOM   3321  N   HIS B  62     -63.722  40.598-167.037  1.00  0.52           N  
ATOM   3322  CA  HIS B  62     -64.337  41.717-167.693  1.00  0.52           C  
ATOM   3323  C   HIS B  62     -63.721  43.032-167.333  1.00  0.52           C  
ATOM   3324  O   HIS B  62     -63.648  43.945-168.148  1.00  0.52           O  
ATOM   3325  CB  HIS B  62     -65.801  41.714-167.254  1.00  0.52           C  
ATOM   3326  CG  HIS B  62     -66.488  40.457-167.673  1.00  0.52           C  
ATOM   3327  ND1 HIS B  62     -66.006  39.774-168.777  1.00  0.52           N  
ATOM   3328  CD2 HIS B  62     -67.151  39.616-166.849  1.00  0.52           C  
ATOM   3329  CE1 HIS B  62     -66.345  38.528-168.568  1.00  0.52           C  
ATOM   3330  NE2 HIS B  62     -67.028  38.373-167.413  1.00  0.52           N  
ATOM   3331  N   LEU B  63     -63.198  43.164-166.107  1.00  0.50           N  
ATOM   3332  CA  LEU B  63     -62.653  44.433-165.680  1.00  0.50           C  
ATOM   3333  C   LEU B  63     -61.174  44.566-166.042  1.00  0.50           C  
ATOM   3334  O   LEU B  63     -60.575  45.629-165.866  1.00  0.50           O  
ATOM   3335  CB  LEU B  63     -62.929  44.578-164.160  1.00  0.50           C  
ATOM   3336  CG  LEU B  63     -62.768  45.986-163.548  1.00  0.50           C  
ATOM   3337  CD1 LEU B  63     -63.663  47.030-164.237  1.00  0.50           C  
ATOM   3338  CD2 LEU B  63     -63.111  45.929-162.051  1.00  0.50           C  
ATOM   3339  N   ARG B  64     -60.534  43.505-166.599  1.00  0.44           N  
ATOM   3340  CA  ARG B  64     -59.165  43.629-167.072  1.00  0.44           C  
ATOM   3341  C   ARG B  64     -58.602  42.654-168.120  1.00  0.44           C  
ATOM   3342  O   ARG B  64     -57.746  43.090-168.889  1.00  0.44           O  
ATOM   3343  CB  ARG B  64     -58.244  43.523-165.827  1.00  0.44           C  
ATOM   3344  CG  ARG B  64     -56.735  43.495-166.126  1.00  0.44           C  
ATOM   3345  CD  ARG B  64     -55.882  43.916-164.942  1.00  0.44           C  
ATOM   3346  NE  ARG B  64     -54.476  43.694-165.411  1.00  0.44           N  
ATOM   3347  CZ  ARG B  64     -53.443  44.501-165.150  1.00  0.44           C  
ATOM   3348  NH1 ARG B  64     -52.338  44.383-165.885  1.00  0.44           N  
ATOM   3349  NH2 ARG B  64     -53.496  45.417-164.186  1.00  0.44           N  
ATOM   3350  N   ASP B  65     -58.993  41.360-168.218  1.00  0.49           N  
ATOM   3351  CA  ASP B  65     -58.210  40.422-169.048  1.00  0.49           C  
ATOM   3352  C   ASP B  65     -58.972  39.967-170.295  1.00  0.49           C  
ATOM   3353  O   ASP B  65     -59.701  40.747-170.905  1.00  0.49           O  
ATOM   3354  CB  ASP B  65     -57.714  39.219-168.201  1.00  0.49           C  
ATOM   3355  CG  ASP B  65     -56.256  38.837-168.381  1.00  0.49           C  
ATOM   3356  OD1 ASP B  65     -55.529  39.467-169.188  1.00  0.49           O  
ATOM   3357  OD2 ASP B  65     -55.848  37.881-167.683  1.00  0.49           O  
ATOM   3358  N   LYS B  66     -58.835  38.694-170.764  1.00  0.56           N  
ATOM   3359  CA  LYS B  66     -59.680  38.245-171.863  1.00  0.56           C  
ATOM   3360  C   LYS B  66     -61.073  37.909-171.358  1.00  0.56           C  
ATOM   3361  O   LYS B  66     -61.275  36.927-170.644  1.00  0.56           O  
ATOM   3362  CB  LYS B  66     -59.121  37.051-172.696  1.00  0.56           C  
ATOM   3363  CG  LYS B  66     -59.815  36.923-174.068  1.00  0.56           C  
ATOM   3364  CD  LYS B  66     -59.239  35.824-174.978  1.00  0.56           C  
ATOM   3365  CE  LYS B  66     -59.828  35.901-176.394  1.00  0.56           C  
ATOM   3366  NZ  LYS B  66     -59.324  34.787-177.230  1.00  0.56           N  
ATOM   3367  N   ALA B  67     -62.078  38.717-171.769  1.00  0.47           N  
ATOM   3368  CA  ALA B  67     -63.442  38.668-171.283  1.00  0.47           C  
ATOM   3369  C   ALA B  67     -64.100  37.321-171.417  1.00  0.47           C  
ATOM   3370  O   ALA B  67     -64.746  36.843-170.497  1.00  0.47           O  
ATOM   3371  CB  ALA B  67     -64.269  39.777-171.970  1.00  0.47           C  
ATOM   3372  N   GLN B  68     -63.897  36.627-172.543  1.00  0.47           N  
ATOM   3373  CA  GLN B  68     -64.412  35.288-172.736  1.00  0.47           C  
ATOM   3374  C   GLN B  68     -63.775  34.211-171.849  1.00  0.47           C  
ATOM   3375  O   GLN B  68     -62.887  33.468-172.282  1.00  0.47           O  
ATOM   3376  CB  GLN B  68     -64.179  34.862-174.187  1.00  0.47           C  
ATOM   3377  CG  GLN B  68     -64.807  35.780-175.249  1.00  0.47           C  
ATOM   3378  CD  GLN B  68     -64.353  35.272-176.613  1.00  0.47           C  
ATOM   3379  OE1 GLN B  68     -63.613  34.279-176.691  1.00  0.47           O  
ATOM   3380  NE2 GLN B  68     -64.770  35.967-177.691  1.00  0.47           N  
ATOM   3381  N   VAL B  69     -64.252  34.110-170.597  1.00  0.67           N  
ATOM   3382  CA  VAL B  69     -63.964  33.079-169.625  1.00  0.67           C  
ATOM   3383  C   VAL B  69     -64.653  31.796-170.065  1.00  0.67           C  
ATOM   3384  O   VAL B  69     -65.830  31.796-170.394  1.00  0.67           O  
ATOM   3385  CB  VAL B  69     -64.457  33.507-168.229  1.00  0.67           C  
ATOM   3386  CG1 VAL B  69     -64.066  32.505-167.120  1.00  0.67           C  
ATOM   3387  CG2 VAL B  69     -63.908  34.908-167.881  1.00  0.67           C  
ATOM   3388  N   ARG B  70     -63.980  30.636-170.121  1.00  0.74           N  
ATOM   3389  CA  ARG B  70     -64.718  29.396-170.339  1.00  0.74           C  
ATOM   3390  C   ARG B  70     -64.908  28.686-169.023  1.00  0.74           C  
ATOM   3391  O   ARG B  70     -64.095  28.791-168.110  1.00  0.74           O  
ATOM   3392  CB  ARG B  70     -64.067  28.449-171.382  1.00  0.74           C  
ATOM   3393  CG  ARG B  70     -64.322  28.907-172.836  1.00  0.74           C  
ATOM   3394  CD  ARG B  70     -63.798  27.918-173.891  1.00  0.74           C  
ATOM   3395  NE  ARG B  70     -64.116  28.471-175.257  1.00  0.74           N  
ATOM   3396  CZ  ARG B  70     -63.415  28.132-176.356  1.00  0.74           C  
ATOM   3397  NH1 ARG B  70     -63.641  28.775-177.500  1.00  0.74           N  
ATOM   3398  NH2 ARG B  70     -62.454  27.221-176.345  1.00  0.74           N  
ATOM   3399  N   ILE B  71     -66.005  27.931-168.884  1.00  0.75           N  
ATOM   3400  CA  ILE B  71     -66.160  27.026-167.768  1.00  0.75           C  
ATOM   3401  C   ILE B  71     -66.447  25.644-168.286  1.00  0.75           C  
ATOM   3402  O   ILE B  71     -67.362  25.416-169.081  1.00  0.75           O  
ATOM   3403  CB  ILE B  71     -67.177  27.491-166.732  1.00  0.75           C  
ATOM   3404  CG1 ILE B  71     -67.135  26.623-165.456  1.00  0.75           C  
ATOM   3405  CG2 ILE B  71     -68.595  27.612-167.328  1.00  0.75           C  
ATOM   3406  CD1 ILE B  71     -67.895  27.234-164.278  1.00  0.75           C  
ATOM   3407  N   TRP B  72     -65.644  24.658-167.839  1.00  0.77           N  
ATOM   3408  CA  TRP B  72     -65.998  23.276-168.026  1.00  0.77           C  
ATOM   3409  C   TRP B  72     -67.097  22.900-167.064  1.00  0.77           C  
ATOM   3410  O   TRP B  72     -66.979  23.010-165.841  1.00  0.77           O  
ATOM   3411  CB  TRP B  72     -64.853  22.248-167.870  1.00  0.77           C  
ATOM   3412  CG  TRP B  72     -65.348  20.835-168.167  1.00  0.77           C  
ATOM   3413  CD1 TRP B  72     -66.009  20.411-169.286  1.00  0.77           C  
ATOM   3414  CD2 TRP B  72     -65.469  19.763-167.208  1.00  0.77           C  
ATOM   3415  NE1 TRP B  72     -66.472  19.125-169.122  1.00  0.77           N  
ATOM   3416  CE2 TRP B  72     -66.146  18.714-167.847  1.00  0.77           C  
ATOM   3417  CE3 TRP B  72     -65.067  19.662-165.874  1.00  0.77           C  
ATOM   3418  CZ2 TRP B  72     -66.413  17.519-167.187  1.00  0.77           C  
ATOM   3419  CZ3 TRP B  72     -65.354  18.463-165.199  1.00  0.77           C  
ATOM   3420  CH2 TRP B  72     -66.006  17.405-165.846  1.00  0.77           C  
ATOM   3421  N   ARG B  73     -68.198  22.413-167.636  1.00  0.70           N  
ATOM   3422  CA  ARG B  73     -69.291  21.893-166.876  1.00  0.70           C  
ATOM   3423  C   ARG B  73     -69.564  20.483-167.327  1.00  0.70           C  
ATOM   3424  O   ARG B  73     -69.896  20.224-168.480  1.00  0.70           O  
ATOM   3425  CB  ARG B  73     -70.528  22.797-166.998  1.00  0.70           C  
ATOM   3426  CG  ARG B  73     -70.194  24.223-166.528  1.00  0.70           C  
ATOM   3427  CD  ARG B  73     -71.343  24.810-165.720  1.00  0.70           C  
ATOM   3428  NE  ARG B  73     -71.145  26.294-165.558  1.00  0.70           N  
ATOM   3429  CZ  ARG B  73     -71.471  27.020-164.475  1.00  0.70           C  
ATOM   3430  NH1 ARG B  73     -71.583  28.339-164.584  1.00  0.70           N  
ATOM   3431  NH2 ARG B  73     -71.597  26.463-163.278  1.00  0.70           N  
ATOM   3432  N   ARG B  74     -69.456  19.514-166.395  1.00  0.66           N  
ATOM   3433  CA  ARG B  74     -69.971  18.171-166.579  1.00  0.66           C  
ATOM   3434  C   ARG B  74     -71.459  18.233-166.956  1.00  0.66           C  
ATOM   3435  O   ARG B  74     -72.196  18.918-166.242  1.00  0.66           O  
ATOM   3436  CB  ARG B  74     -69.758  17.383-165.252  1.00  0.66           C  
ATOM   3437  CG  ARG B  74     -69.909  15.848-165.309  1.00  0.66           C  
ATOM   3438  CD  ARG B  74     -69.457  15.178-163.995  1.00  0.66           C  
ATOM   3439  NE  ARG B  74     -69.628  13.698-164.168  1.00  0.66           N  
ATOM   3440  CZ  ARG B  74     -69.290  12.794-163.235  1.00  0.66           C  
ATOM   3441  NH1 ARG B  74     -69.560  11.508-163.448  1.00  0.66           N  
ATOM   3442  NH2 ARG B  74     -68.710  13.113-162.090  1.00  0.66           N  
ATOM   3443  N   PRO B  75     -71.972  17.611-168.031  1.00  0.62           N  
ATOM   3444  CA  PRO B  75     -73.345  17.864-168.475  1.00  0.62           C  
ATOM   3445  C   PRO B  75     -74.314  17.142-167.574  1.00  0.62           C  
ATOM   3446  O   PRO B  75     -75.513  17.398-167.634  1.00  0.62           O  
ATOM   3447  CB  PRO B  75     -73.385  17.350-169.930  1.00  0.62           C  
ATOM   3448  CG  PRO B  75     -72.183  16.407-170.055  1.00  0.62           C  
ATOM   3449  CD  PRO B  75     -71.163  17.034-169.107  1.00  0.62           C  
ATOM   3450  N   GLY B  76     -73.794  16.243-166.716  1.00  0.50           N  
ATOM   3451  CA  GLY B  76     -74.517  15.727-165.572  1.00  0.50           C  
ATOM   3452  C   GLY B  76     -74.743  16.784-164.503  1.00  0.50           C  
ATOM   3453  O   GLY B  76     -73.824  17.482-164.085  1.00  0.50           O  
ATOM   3454  N   ARG B  77     -75.951  16.938-163.949  1.00  0.40           N  
ATOM   3455  CA  ARG B  77     -77.185  16.246-164.263  1.00  0.40           C  
ATOM   3456  C   ARG B  77     -77.967  16.942-165.362  1.00  0.40           C  
ATOM   3457  O   ARG B  77     -77.984  18.166-165.443  1.00  0.40           O  
ATOM   3458  CB  ARG B  77     -78.085  16.182-163.008  1.00  0.40           C  
ATOM   3459  CG  ARG B  77     -77.427  15.402-161.852  1.00  0.40           C  
ATOM   3460  CD  ARG B  77     -78.280  15.319-160.585  1.00  0.40           C  
ATOM   3461  NE  ARG B  77     -78.262  16.683-159.960  1.00  0.40           N  
ATOM   3462  CZ  ARG B  77     -79.232  17.186-159.189  1.00  0.40           C  
ATOM   3463  NH1 ARG B  77     -79.070  18.393-158.656  1.00  0.40           N  
ATOM   3464  NH2 ARG B  77     -80.343  16.500-158.931  1.00  0.40           N  
ATOM   3465  N   ALA B  78     -78.689  16.170-166.204  1.00  0.42           N  
ATOM   3466  CA  ALA B  78     -79.793  16.694-166.990  1.00  0.42           C  
ATOM   3467  C   ALA B  78     -80.903  17.236-166.073  1.00  0.42           C  
ATOM   3468  O   ALA B  78     -81.056  16.776-164.940  1.00  0.42           O  
ATOM   3469  CB  ALA B  78     -80.327  15.618-167.958  1.00  0.42           C  
ATOM   3470  N   VAL B  79     -81.638  18.284-166.499  1.00  0.44           N  
ATOM   3471  CA  VAL B  79     -82.451  19.080-165.584  1.00  0.44           C  
ATOM   3472  C   VAL B  79     -83.906  19.151-166.023  1.00  0.44           C  
ATOM   3473  O   VAL B  79     -84.199  19.268-167.208  1.00  0.44           O  
ATOM   3474  CB  VAL B  79     -81.845  20.480-165.446  1.00  0.44           C  
ATOM   3475  CG1 VAL B  79     -82.690  21.406-164.554  1.00  0.44           C  
ATOM   3476  CG2 VAL B  79     -80.439  20.361-164.830  1.00  0.44           C  
ATOM   3477  N   ASP B  80     -84.864  19.088-165.063  1.00  0.34           N  
ATOM   3478  CA  ASP B  80     -86.296  19.042-165.324  1.00  0.34           C  
ATOM   3479  C   ASP B  80     -87.012  20.391-165.092  1.00  0.34           C  
ATOM   3480  O   ASP B  80     -88.231  20.482-164.969  1.00  0.34           O  
ATOM   3481  CB  ASP B  80     -86.949  17.897-164.523  1.00  0.34           C  
ATOM   3482  CG  ASP B  80     -86.445  16.547-165.021  1.00  0.34           C  
ATOM   3483  OD1 ASP B  80     -86.020  16.454-166.201  1.00  0.34           O  
ATOM   3484  OD2 ASP B  80     -86.497  15.592-164.207  1.00  0.34           O  
ATOM   3485  N   ARG B  81     -86.261  21.512-165.038  1.00  0.33           N  
ATOM   3486  CA  ARG B  81     -86.798  22.856-164.840  1.00  0.33           C  
ATOM   3487  C   ARG B  81     -86.775  23.701-166.127  1.00  0.33           C  
ATOM   3488  O   ARG B  81     -85.742  24.298-166.406  1.00  0.33           O  
ATOM   3489  CB  ARG B  81     -85.913  23.572-163.772  1.00  0.33           C  
ATOM   3490  CG  ARG B  81     -86.380  24.994-163.404  1.00  0.33           C  
ATOM   3491  CD  ARG B  81     -85.439  25.757-162.469  1.00  0.33           C  
ATOM   3492  NE  ARG B  81     -86.121  27.066-162.295  1.00  0.33           N  
ATOM   3493  CZ  ARG B  81     -85.595  28.148-161.719  1.00  0.33           C  
ATOM   3494  NH1 ARG B  81     -86.255  29.290-161.836  1.00  0.33           N  
ATOM   3495  NH2 ARG B  81     -84.429  28.152-161.093  1.00  0.33           N  
ATOM   3496  N   ALA B  82     -87.890  23.750-166.916  1.00  0.31           N  
ATOM   3497  CA  ALA B  82     -88.065  24.468-168.198  1.00  0.31           C  
ATOM   3498  C   ALA B  82     -87.719  23.660-169.465  1.00  0.31           C  
ATOM   3499  O   ALA B  82     -87.419  24.220-170.516  1.00  0.31           O  
ATOM   3500  CB  ALA B  82     -87.362  25.852-168.275  1.00  0.31           C  
ATOM   3501  N   THR B  83     -87.778  22.314-169.397  1.00  0.30           N  
ATOM   3502  CA  THR B  83     -86.905  21.419-170.157  1.00  0.30           C  
ATOM   3503  C   THR B  83     -87.682  20.355-170.963  1.00  0.30           C  
ATOM   3504  O   THR B  83     -88.852  20.561-171.272  1.00  0.30           O  
ATOM   3505  CB  THR B  83     -85.983  20.784-169.152  1.00  0.30           C  
ATOM   3506  OG1 THR B  83     -86.684  19.932-168.270  1.00  0.30           O  
ATOM   3507  CG2 THR B  83     -85.244  21.826-168.336  1.00  0.30           C  
ATOM   3508  N   ALA B  84     -87.164  19.164-171.391  1.00  0.35           N  
ATOM   3509  CA  ALA B  84     -85.869  18.501-171.265  1.00  0.35           C  
ATOM   3510  C   ALA B  84     -84.712  19.264-171.904  1.00  0.35           C  
ATOM   3511  O   ALA B  84     -84.798  19.745-173.029  1.00  0.35           O  
ATOM   3512  CB  ALA B  84     -85.932  17.066-171.811  1.00  0.35           C  
ATOM   3513  N   GLU B  85     -83.602  19.416-171.157  1.00  0.44           N  
ATOM   3514  CA  GLU B  85     -82.614  20.424-171.435  1.00  0.44           C  
ATOM   3515  C   GLU B  85     -81.315  19.945-170.842  1.00  0.44           C  
ATOM   3516  O   GLU B  85     -81.274  19.173-169.881  1.00  0.44           O  
ATOM   3517  CB  GLU B  85     -82.995  21.768-170.765  1.00  0.44           C  
ATOM   3518  CG  GLU B  85     -82.146  23.010-171.137  1.00  0.44           C  
ATOM   3519  CD  GLU B  85     -82.557  24.260-170.359  1.00  0.44           C  
ATOM   3520  OE1 GLU B  85     -83.274  24.125-169.338  1.00  0.44           O  
ATOM   3521  OE2 GLU B  85     -82.088  25.355-170.749  1.00  0.44           O  
ATOM   3522  N   HIS B  86     -80.207  20.411-171.421  1.00  0.48           N  
ATOM   3523  CA  HIS B  86     -78.881  20.149-170.933  1.00  0.48           C  
ATOM   3524  C   HIS B  86     -78.480  21.259-170.003  1.00  0.48           C  
ATOM   3525  O   HIS B  86     -78.705  22.427-170.295  1.00  0.48           O  
ATOM   3526  CB  HIS B  86     -77.878  20.175-172.091  1.00  0.48           C  
ATOM   3527  CG  HIS B  86     -78.212  19.184-173.143  1.00  0.48           C  
ATOM   3528  ND1 HIS B  86     -77.839  17.872-172.955  1.00  0.48           N  
ATOM   3529  CD2 HIS B  86     -78.914  19.322-174.296  1.00  0.48           C  
ATOM   3530  CE1 HIS B  86     -78.322  17.229-173.998  1.00  0.48           C  
ATOM   3531  NE2 HIS B  86     -78.981  18.060-174.842  1.00  0.48           N  
ATOM   3532  N   LEU B  87     -77.810  20.943-168.883  1.00  0.52           N  
ATOM   3533  CA  LEU B  87     -77.376  21.918-167.901  1.00  0.52           C  
ATOM   3534  C   LEU B  87     -76.455  22.998-168.460  1.00  0.52           C  
ATOM   3535  O   LEU B  87     -76.417  24.119-167.967  1.00  0.52           O  
ATOM   3536  CB  LEU B  87     -76.735  21.131-166.740  1.00  0.52           C  
ATOM   3537  CG  LEU B  87     -76.338  21.903-165.465  1.00  0.52           C  
ATOM   3538  CD1 LEU B  87     -77.417  22.874-164.955  1.00  0.52           C  
ATOM   3539  CD2 LEU B  87     -76.001  20.854-164.396  1.00  0.52           C  
ATOM   3540  N   PHE B  88     -75.710  22.716-169.550  1.00  0.53           N  
ATOM   3541  CA  PHE B  88     -74.980  23.753-170.257  1.00  0.53           C  
ATOM   3542  C   PHE B  88     -75.850  24.838-170.893  1.00  0.53           C  
ATOM   3543  O   PHE B  88     -75.524  26.023-170.818  1.00  0.53           O  
ATOM   3544  CB  PHE B  88     -73.935  23.166-171.256  1.00  0.53           C  
ATOM   3545  CG  PHE B  88     -74.460  22.858-172.641  1.00  0.53           C  
ATOM   3546  CD1 PHE B  88     -74.468  23.870-173.615  1.00  0.53           C  
ATOM   3547  CD2 PHE B  88     -74.976  21.598-172.975  1.00  0.53           C  
ATOM   3548  CE1 PHE B  88     -75.040  23.653-174.872  1.00  0.53           C  
ATOM   3549  CE2 PHE B  88     -75.531  21.365-174.242  1.00  0.53           C  
ATOM   3550  CZ  PHE B  88     -75.580  22.400-175.183  1.00  0.53           C  
ATOM   3551  N   ASP B  89     -76.968  24.425-171.533  1.00  0.54           N  
ATOM   3552  CA  ASP B  89     -77.876  25.280-172.265  1.00  0.54           C  
ATOM   3553  C   ASP B  89     -78.598  26.191-171.294  1.00  0.54           C  
ATOM   3554  O   ASP B  89     -78.589  27.403-171.496  1.00  0.54           O  
ATOM   3555  CB  ASP B  89     -78.828  24.424-173.147  1.00  0.54           C  
ATOM   3556  CG  ASP B  89     -79.185  25.132-174.448  1.00  0.54           C  
ATOM   3557  OD1 ASP B  89     -78.310  25.858-174.988  1.00  0.54           O  
ATOM   3558  OD2 ASP B  89     -80.302  24.869-174.958  1.00  0.54           O  
ATOM   3559  N   VAL B  90     -79.079  25.621-170.145  1.00  0.43           N  
ATOM   3560  CA  VAL B  90     -79.567  26.326-168.954  1.00  0.43           C  
ATOM   3561  C   VAL B  90     -78.746  27.569-168.693  1.00  0.43           C  
ATOM   3562  O   VAL B  90     -79.168  28.673-168.984  1.00  0.43           O  
ATOM   3563  CB  VAL B  90     -79.545  25.460-167.668  1.00  0.43           C  
ATOM   3564  CG1 VAL B  90     -79.995  26.257-166.418  1.00  0.43           C  
ATOM   3565  CG2 VAL B  90     -80.423  24.206-167.815  1.00  0.43           C  
ATOM   3566  N   ILE B  91     -77.498  27.390-168.229  1.00  0.43           N  
ATOM   3567  CA  ILE B  91     -76.581  28.405-167.739  1.00  0.43           C  
ATOM   3568  C   ILE B  91     -76.187  29.452-168.781  1.00  0.43           C  
ATOM   3569  O   ILE B  91     -76.028  30.624-168.447  1.00  0.43           O  
ATOM   3570  CB  ILE B  91     -75.364  27.689-167.175  1.00  0.43           C  
ATOM   3571  CG1 ILE B  91     -75.757  26.665-166.089  1.00  0.43           C  
ATOM   3572  CG2 ILE B  91     -74.311  28.645-166.579  1.00  0.43           C  
ATOM   3573  CD1 ILE B  91     -74.694  25.581-165.988  1.00  0.43           C  
ATOM   3574  N   ASN B  92     -76.016  29.064-170.069  1.00  0.46           N  
ATOM   3575  CA  ASN B  92     -75.784  30.018-171.149  1.00  0.46           C  
ATOM   3576  C   ASN B  92     -77.025  30.867-171.457  1.00  0.46           C  
ATOM   3577  O   ASN B  92     -76.903  31.983-171.957  1.00  0.46           O  
ATOM   3578  CB  ASN B  92     -75.388  29.313-172.482  1.00  0.46           C  
ATOM   3579  CG  ASN B  92     -73.956  28.783-172.510  1.00  0.46           C  
ATOM   3580  OD1 ASN B  92     -72.969  29.429-172.155  1.00  0.46           O  
ATOM   3581  ND2 ASN B  92     -73.805  27.546-173.042  1.00  0.46           N  
ATOM   3582  N   ALA B  93     -78.244  30.346-171.198  1.00  0.44           N  
ATOM   3583  CA  ALA B  93     -79.493  31.042-171.418  1.00  0.44           C  
ATOM   3584  C   ALA B  93     -79.909  31.897-170.220  1.00  0.44           C  
ATOM   3585  O   ALA B  93     -79.084  32.412-169.477  1.00  0.44           O  
ATOM   3586  CB  ALA B  93     -80.586  30.015-171.784  1.00  0.44           C  
ATOM   3587  N   ARG B  94     -81.218  32.111-169.981  1.00  0.40           N  
ATOM   3588  CA  ARG B  94     -81.664  32.979-168.904  1.00  0.40           C  
ATOM   3589  C   ARG B  94     -83.014  32.526-168.378  1.00  0.40           C  
ATOM   3590  O   ARG B  94     -83.715  31.740-169.006  1.00  0.40           O  
ATOM   3591  CB  ARG B  94     -81.742  34.463-169.335  1.00  0.40           C  
ATOM   3592  CG  ARG B  94     -82.876  34.764-170.324  1.00  0.40           C  
ATOM   3593  CD  ARG B  94     -82.850  36.207-170.792  1.00  0.40           C  
ATOM   3594  NE  ARG B  94     -83.955  36.316-171.767  1.00  0.40           N  
ATOM   3595  CZ  ARG B  94     -84.125  37.283-172.668  1.00  0.40           C  
ATOM   3596  NH1 ARG B  94     -85.177  37.149-173.468  1.00  0.40           N  
ATOM   3597  NH2 ARG B  94     -83.300  38.317-172.756  1.00  0.40           N  
ATOM   3598  N   GLU B  95     -83.447  33.014-167.195  1.00  0.37           N  
ATOM   3599  CA  GLU B  95     -84.802  32.777-166.737  1.00  0.37           C  
ATOM   3600  C   GLU B  95     -85.705  33.830-167.385  1.00  0.37           C  
ATOM   3601  O   GLU B  95     -85.940  34.882-166.797  1.00  0.37           O  
ATOM   3602  CB  GLU B  95     -84.920  32.883-165.181  1.00  0.37           C  
ATOM   3603  CG  GLU B  95     -84.358  31.669-164.390  1.00  0.37           C  
ATOM   3604  CD  GLU B  95     -84.134  31.974-162.913  1.00  0.37           C  
ATOM   3605  OE1 GLU B  95     -84.727  31.318-162.018  1.00  0.37           O  
ATOM   3606  OE2 GLU B  95     -83.357  32.900-162.595  1.00  0.37           O  
ATOM   3607  N   ASP B  96     -86.258  33.577-168.604  1.00  0.37           N  
ATOM   3608  CA  ASP B  96     -87.115  34.513-169.342  1.00  0.37           C  
ATOM   3609  C   ASP B  96     -88.324  34.975-168.537  1.00  0.37           C  
ATOM   3610  O   ASP B  96     -88.668  36.155-168.506  1.00  0.37           O  
ATOM   3611  CB  ASP B  96     -87.622  33.869-170.664  1.00  0.37           C  
ATOM   3612  CG  ASP B  96     -86.534  33.922-171.710  1.00  0.37           C  
ATOM   3613  OD1 ASP B  96     -86.231  35.056-172.171  1.00  0.37           O  
ATOM   3614  OD2 ASP B  96     -85.961  32.866-172.052  1.00  0.37           O  
ATOM   3615  N   VAL B  97     -88.950  34.039-167.798  1.00  0.39           N  
ATOM   3616  CA  VAL B  97     -90.079  34.287-166.914  1.00  0.39           C  
ATOM   3617  C   VAL B  97     -89.781  35.306-165.820  1.00  0.39           C  
ATOM   3618  O   VAL B  97     -90.595  36.175-165.516  1.00  0.39           O  
ATOM   3619  CB  VAL B  97     -90.519  32.976-166.260  1.00  0.39           C  
ATOM   3620  CG1 VAL B  97     -91.679  33.191-165.264  1.00  0.39           C  
ATOM   3621  CG2 VAL B  97     -90.959  31.993-167.363  1.00  0.39           C  
ATOM   3622  N   LEU B  98     -88.582  35.232-165.211  1.00  0.35           N  
ATOM   3623  CA  LEU B  98     -88.228  36.047-164.065  1.00  0.35           C  
ATOM   3624  C   LEU B  98     -87.343  37.215-164.460  1.00  0.35           C  
ATOM   3625  O   LEU B  98     -86.931  37.998-163.608  1.00  0.35           O  
ATOM   3626  CB  LEU B  98     -87.517  35.180-162.995  1.00  0.35           C  
ATOM   3627  CG  LEU B  98     -88.396  34.046-162.417  1.00  0.35           C  
ATOM   3628  CD1 LEU B  98     -87.614  33.191-161.412  1.00  0.35           C  
ATOM   3629  CD2 LEU B  98     -89.677  34.589-161.766  1.00  0.35           C  
ATOM   3630  N   ARG B  99     -87.067  37.363-165.775  1.00  0.32           N  
ATOM   3631  CA  ARG B  99     -86.335  38.459-166.388  1.00  0.32           C  
ATOM   3632  C   ARG B  99     -84.934  38.642-165.864  1.00  0.32           C  
ATOM   3633  O   ARG B  99     -84.509  39.762-165.600  1.00  0.32           O  
ATOM   3634  CB  ARG B  99     -87.085  39.804-166.278  1.00  0.32           C  
ATOM   3635  CG  ARG B  99     -88.472  39.776-166.926  1.00  0.32           C  
ATOM   3636  CD  ARG B  99     -89.191  41.102-166.725  1.00  0.32           C  
ATOM   3637  NE  ARG B  99     -90.500  40.967-167.429  1.00  0.32           N  
ATOM   3638  CZ  ARG B  99     -91.427  41.931-167.472  1.00  0.32           C  
ATOM   3639  NH1 ARG B  99     -92.558  41.720-168.139  1.00  0.32           N  
ATOM   3640  NH2 ARG B  99     -91.241  43.096-166.860  1.00  0.32           N  
ATOM   3641  N   ARG B 100     -84.193  37.533-165.726  1.00  0.37           N  
ATOM   3642  CA  ARG B 100     -82.916  37.579-165.064  1.00  0.37           C  
ATOM   3643  C   ARG B 100     -82.040  36.443-165.544  1.00  0.37           C  
ATOM   3644  O   ARG B 100     -82.538  35.458-166.094  1.00  0.37           O  
ATOM   3645  CB  ARG B 100     -83.073  37.532-163.526  1.00  0.37           C  
ATOM   3646  CG  ARG B 100     -83.696  36.231-163.014  1.00  0.37           C  
ATOM   3647  CD  ARG B 100     -84.116  36.313-161.552  1.00  0.37           C  
ATOM   3648  NE  ARG B 100     -84.517  34.914-161.230  1.00  0.37           N  
ATOM   3649  CZ  ARG B 100     -84.620  34.401-160.006  1.00  0.37           C  
ATOM   3650  NH1 ARG B 100     -84.706  33.079-159.886  1.00  0.37           N  
ATOM   3651  NH2 ARG B 100     -84.442  35.123-158.909  1.00  0.37           N  
ATOM   3652  N   LEU B 101     -80.697  36.521-165.385  1.00  0.37           N  
ATOM   3653  CA  LEU B 101     -79.843  35.374-165.687  1.00  0.37           C  
ATOM   3654  C   LEU B 101     -80.114  34.182-164.779  1.00  0.37           C  
ATOM   3655  O   LEU B 101     -80.342  34.272-163.580  1.00  0.37           O  
ATOM   3656  CB  LEU B 101     -78.312  35.649-165.790  1.00  0.37           C  
ATOM   3657  CG  LEU B 101     -77.501  34.602-166.610  1.00  0.37           C  
ATOM   3658  CD1 LEU B 101     -77.815  34.669-168.105  1.00  0.37           C  
ATOM   3659  CD2 LEU B 101     -75.982  34.645-166.392  1.00  0.37           C  
ATOM   3660  N   ILE B 102     -80.092  32.996-165.375  1.00  0.38           N  
ATOM   3661  CA  ILE B 102     -80.539  31.745-164.815  1.00  0.38           C  
ATOM   3662  C   ILE B 102     -79.595  31.067-163.859  1.00  0.38           C  
ATOM   3663  O   ILE B 102     -79.981  30.117-163.188  1.00  0.38           O  
ATOM   3664  CB  ILE B 102     -80.747  30.844-166.000  1.00  0.38           C  
ATOM   3665  CG1 ILE B 102     -81.483  29.513-165.724  1.00  0.38           C  
ATOM   3666  CG2 ILE B 102     -79.387  30.671-166.701  1.00  0.38           C  
ATOM   3667  CD1 ILE B 102     -82.189  28.983-166.978  1.00  0.38           C  
ATOM   3668  N   ARG B 103     -78.341  31.548-163.732  1.00  0.47           N  
ATOM   3669  CA  ARG B 103     -77.308  30.986-162.877  1.00  0.47           C  
ATOM   3670  C   ARG B 103     -77.061  29.466-162.979  1.00  0.47           C  
ATOM   3671  O   ARG B 103     -77.462  28.783-163.915  1.00  0.47           O  
ATOM   3672  CB  ARG B 103     -77.444  31.484-161.414  1.00  0.47           C  
ATOM   3673  CG  ARG B 103     -78.718  30.961-160.736  1.00  0.47           C  
ATOM   3674  CD  ARG B 103     -78.969  31.380-159.313  1.00  0.47           C  
ATOM   3675  NE  ARG B 103     -80.009  30.466-158.753  1.00  0.47           N  
ATOM   3676  CZ  ARG B 103     -81.330  30.592-158.918  1.00  0.47           C  
ATOM   3677  NH1 ARG B 103     -82.138  30.005-158.038  1.00  0.47           N  
ATOM   3678  NH2 ARG B 103     -81.900  31.331-159.854  1.00  0.47           N  
ATOM   3679  N   ARG B 104     -76.357  28.874-161.994  1.00  0.53           N  
ATOM   3680  CA  ARG B 104     -76.253  27.429-161.850  1.00  0.53           C  
ATOM   3681  C   ARG B 104     -77.151  27.036-160.684  1.00  0.53           C  
ATOM   3682  O   ARG B 104     -76.662  26.654-159.625  1.00  0.53           O  
ATOM   3683  CB  ARG B 104     -74.775  26.981-161.610  1.00  0.53           C  
ATOM   3684  CG  ARG B 104     -74.502  25.455-161.470  1.00  0.53           C  
ATOM   3685  CD  ARG B 104     -74.627  24.646-162.761  1.00  0.53           C  
ATOM   3686  NE  ARG B 104     -74.467  23.180-162.454  1.00  0.53           N  
ATOM   3687  CZ  ARG B 104     -73.335  22.481-162.612  1.00  0.53           C  
ATOM   3688  NH1 ARG B 104     -73.357  21.152-162.675  1.00  0.53           N  
ATOM   3689  NH2 ARG B 104     -72.160  23.080-162.651  1.00  0.53           N  
ATOM   3690  N   CYS B 105     -78.503  27.123-160.829  1.00  0.45           N  
ATOM   3691  CA  CYS B 105     -79.449  27.127-159.707  1.00  0.45           C  
ATOM   3692  C   CYS B 105     -79.315  25.975-158.737  1.00  0.45           C  
ATOM   3693  O   CYS B 105     -79.480  26.133-157.530  1.00  0.45           O  
ATOM   3694  CB  CYS B 105     -80.945  27.088-160.152  1.00  0.45           C  
ATOM   3695  SG  CYS B 105     -81.363  28.046-161.631  1.00  0.45           S  
ATOM   3696  N   ALA B 106     -79.022  24.792-159.298  1.00  0.52           N  
ATOM   3697  CA  ALA B 106     -78.862  23.540-158.614  1.00  0.52           C  
ATOM   3698  C   ALA B 106     -77.739  23.528-157.587  1.00  0.52           C  
ATOM   3699  O   ALA B 106     -77.914  23.022-156.485  1.00  0.52           O  
ATOM   3700  CB  ALA B 106     -78.611  22.478-159.704  1.00  0.52           C  
ATOM   3701  N   TYR B 107     -76.568  24.105-157.918  1.00  0.53           N  
ATOM   3702  CA  TYR B 107     -75.399  24.045-157.056  1.00  0.53           C  
ATOM   3703  C   TYR B 107     -75.132  25.395-156.430  1.00  0.53           C  
ATOM   3704  O   TYR B 107     -74.381  25.504-155.463  1.00  0.53           O  
ATOM   3705  CB  TYR B 107     -74.133  23.649-157.863  1.00  0.53           C  
ATOM   3706  CG  TYR B 107     -74.244  22.234-158.355  1.00  0.53           C  
ATOM   3707  CD1 TYR B 107     -74.985  21.937-159.508  1.00  0.53           C  
ATOM   3708  CD2 TYR B 107     -73.650  21.181-157.641  1.00  0.53           C  
ATOM   3709  CE1 TYR B 107     -75.150  20.614-159.937  1.00  0.53           C  
ATOM   3710  CE2 TYR B 107     -73.830  19.852-158.052  1.00  0.53           C  
ATOM   3711  CZ  TYR B 107     -74.583  19.572-159.201  1.00  0.53           C  
ATOM   3712  OH  TYR B 107     -74.811  18.239-159.595  1.00  0.53           O  
ATOM   3713  N   LEU B 108     -75.760  26.459-156.963  1.00  0.53           N  
ATOM   3714  CA  LEU B 108     -75.618  27.787-156.434  1.00  0.53           C  
ATOM   3715  C   LEU B 108     -76.918  28.570-156.626  1.00  0.53           C  
ATOM   3716  O   LEU B 108     -77.245  29.111-157.686  1.00  0.53           O  
ATOM   3717  CB  LEU B 108     -74.382  28.467-157.065  1.00  0.53           C  
ATOM   3718  CG  LEU B 108     -73.828  29.626-156.231  1.00  0.53           C  
ATOM   3719  CD1 LEU B 108     -73.293  29.175-154.861  1.00  0.53           C  
ATOM   3720  CD2 LEU B 108     -72.716  30.339-157.006  1.00  0.53           C  
ATOM   3721  N   LYS B 109     -77.746  28.606-155.565  1.00  0.53           N  
ATOM   3722  CA  LYS B 109     -79.077  29.186-155.563  1.00  0.53           C  
ATOM   3723  C   LYS B 109     -79.034  30.660-155.142  1.00  0.53           C  
ATOM   3724  O   LYS B 109     -78.304  30.990-154.218  1.00  0.53           O  
ATOM   3725  CB  LYS B 109     -80.000  28.347-154.627  1.00  0.53           C  
ATOM   3726  CG  LYS B 109     -81.518  28.514-154.854  1.00  0.53           C  
ATOM   3727  CD  LYS B 109     -82.411  27.704-153.883  1.00  0.53           C  
ATOM   3728  CE  LYS B 109     -83.915  27.887-154.175  1.00  0.53           C  
ATOM   3729  NZ  LYS B 109     -84.771  27.166-153.199  1.00  0.53           N  
ATOM   3730  N   TYR B 110     -79.795  31.557-155.831  1.00  0.50           N  
ATOM   3731  CA  TYR B 110     -79.951  32.982-155.524  1.00  0.50           C  
ATOM   3732  C   TYR B 110     -78.783  33.849-155.967  1.00  0.50           C  
ATOM   3733  O   TYR B 110     -78.455  34.878-155.383  1.00  0.50           O  
ATOM   3734  CB  TYR B 110     -80.356  33.279-154.056  1.00  0.50           C  
ATOM   3735  CG  TYR B 110     -81.681  32.648-153.727  1.00  0.50           C  
ATOM   3736  CD1 TYR B 110     -81.775  31.621-152.773  1.00  0.50           C  
ATOM   3737  CD2 TYR B 110     -82.854  33.106-154.352  1.00  0.50           C  
ATOM   3738  CE1 TYR B 110     -83.017  31.048-152.465  1.00  0.50           C  
ATOM   3739  CE2 TYR B 110     -84.099  32.536-154.043  1.00  0.50           C  
ATOM   3740  CZ  TYR B 110     -84.175  31.498-153.107  1.00  0.50           C  
ATOM   3741  OH  TYR B 110     -85.411  30.890-152.809  1.00  0.50           O  
ATOM   3742  N   VAL B 111     -78.116  33.431-157.057  1.00  0.56           N  
ATOM   3743  CA  VAL B 111     -76.939  34.085-157.589  1.00  0.56           C  
ATOM   3744  C   VAL B 111     -77.137  34.639-158.990  1.00  0.56           C  
ATOM   3745  O   VAL B 111     -76.204  34.757-159.769  1.00  0.56           O  
ATOM   3746  CB  VAL B 111     -75.684  33.214-157.458  1.00  0.56           C  
ATOM   3747  CG1 VAL B 111     -75.735  32.561-156.072  1.00  0.56           C  
ATOM   3748  CG2 VAL B 111     -75.455  32.154-158.558  1.00  0.56           C  
ATOM   3749  N   GLU B 112     -78.355  35.019-159.395  1.00  0.44           N  
ATOM   3750  CA  GLU B 112     -78.667  35.423-160.760  1.00  0.44           C  
ATOM   3751  C   GLU B 112     -77.864  36.620-161.279  1.00  0.44           C  
ATOM   3752  O   GLU B 112     -77.218  36.577-162.330  1.00  0.44           O  
ATOM   3753  CB  GLU B 112     -80.178  35.729-160.818  1.00  0.44           C  
ATOM   3754  CG  GLU B 112     -81.057  34.521-160.388  1.00  0.44           C  
ATOM   3755  CD  GLU B 112     -81.345  34.412-158.894  1.00  0.44           C  
ATOM   3756  OE1 GLU B 112     -80.770  35.182-158.101  1.00  0.44           O  
ATOM   3757  OE2 GLU B 112     -82.151  33.522-158.505  1.00  0.44           O  
ATOM   3758  N   ALA B 113     -77.771  37.675-160.450  1.00  0.42           N  
ATOM   3759  CA  ALA B 113     -76.896  38.816-160.616  1.00  0.42           C  
ATOM   3760  C   ALA B 113     -75.405  38.455-160.599  1.00  0.42           C  
ATOM   3761  O   ALA B 113     -74.590  39.122-161.222  1.00  0.42           O  
ATOM   3762  CB  ALA B 113     -77.245  39.825-159.502  1.00  0.42           C  
ATOM   3763  N   ARG B 114     -75.037  37.359-159.904  1.00  0.41           N  
ATOM   3764  CA  ARG B 114     -73.699  36.827-159.724  1.00  0.41           C  
ATOM   3765  C   ARG B 114     -73.395  35.676-160.702  1.00  0.41           C  
ATOM   3766  O   ARG B 114     -72.403  34.965-160.554  1.00  0.41           O  
ATOM   3767  CB  ARG B 114     -73.605  36.251-158.288  1.00  0.41           C  
ATOM   3768  CG  ARG B 114     -73.521  37.253-157.117  1.00  0.41           C  
ATOM   3769  CD  ARG B 114     -72.158  37.915-156.893  1.00  0.41           C  
ATOM   3770  NE  ARG B 114     -71.177  36.824-156.618  1.00  0.41           N  
ATOM   3771  CZ  ARG B 114     -69.881  37.050-156.370  1.00  0.41           C  
ATOM   3772  NH1 ARG B 114     -69.153  36.097-155.793  1.00  0.41           N  
ATOM   3773  NH2 ARG B 114     -69.293  38.185-156.737  1.00  0.41           N  
ATOM   3774  N   LEU B 115     -74.226  35.451-161.738  1.00  0.47           N  
ATOM   3775  CA  LEU B 115     -73.764  34.760-162.937  1.00  0.47           C  
ATOM   3776  C   LEU B 115     -73.899  35.675-164.157  1.00  0.47           C  
ATOM   3777  O   LEU B 115     -73.193  35.525-165.150  1.00  0.47           O  
ATOM   3778  CB  LEU B 115     -74.450  33.387-163.151  1.00  0.47           C  
ATOM   3779  CG  LEU B 115     -73.759  32.531-164.246  1.00  0.47           C  
ATOM   3780  CD1 LEU B 115     -72.609  31.663-163.722  1.00  0.47           C  
ATOM   3781  CD2 LEU B 115     -74.731  31.662-165.044  1.00  0.47           C  
ATOM   3782  N   GLY B 116     -74.756  36.722-164.106  1.00  0.41           N  
ATOM   3783  CA  GLY B 116     -74.659  37.846-165.031  1.00  0.41           C  
ATOM   3784  C   GLY B 116     -75.897  38.193-165.766  1.00  0.41           C  
ATOM   3785  O   GLY B 116     -76.042  37.809-166.890  1.00  0.41           O  
ATOM   3786  N   ASP B 117     -76.799  38.968-165.194  1.00  0.38           N  
ATOM   3787  CA  ASP B 117     -78.094  39.398-165.677  1.00  0.38           C  
ATOM   3788  C   ASP B 117     -78.112  40.580-166.702  1.00  0.38           C  
ATOM   3789  O   ASP B 117     -77.404  41.548-166.448  1.00  0.38           O  
ATOM   3790  CB  ASP B 117     -78.705  39.776-164.301  1.00  0.38           C  
ATOM   3791  CG  ASP B 117     -80.198  39.786-164.369  1.00  0.38           C  
ATOM   3792  OD1 ASP B 117     -80.690  39.716-165.520  1.00  0.38           O  
ATOM   3793  OD2 ASP B 117     -80.837  39.770-163.291  1.00  0.38           O  
ATOM   3794  N   ARG B 118     -78.909  40.522-167.848  1.00  0.34           N  
ATOM   3795  CA  ARG B 118     -79.195  41.608-168.831  1.00  0.34           C  
ATOM   3796  C   ARG B 118     -79.963  41.200-170.152  1.00  0.34           C  
ATOM   3797  O   ARG B 118     -81.067  41.684-170.397  1.00  0.34           O  
ATOM   3798  CB  ARG B 118     -77.893  42.443-169.089  1.00  0.34           C  
ATOM   3799  CG  ARG B 118     -77.741  43.297-170.358  1.00  0.34           C  
ATOM   3800  CD  ARG B 118     -77.968  44.793-170.137  1.00  0.34           C  
ATOM   3801  NE  ARG B 118     -77.758  45.456-171.469  1.00  0.34           N  
ATOM   3802  CZ  ARG B 118     -76.563  45.698-172.025  1.00  0.34           C  
ATOM   3803  NH1 ARG B 118     -76.506  46.080-173.298  1.00  0.34           N  
ATOM   3804  NH2 ARG B 118     -75.441  45.581-171.328  1.00  0.34           N  
ATOM   3805  N   THR B 119     -79.352  40.322-171.015  1.00  0.36           N  
ATOM   3806  CA  THR B 119     -79.605  39.976-172.435  1.00  0.36           C  
ATOM   3807  C   THR B 119     -79.666  38.422-172.498  1.00  0.36           C  
ATOM   3808  O   THR B 119     -80.214  37.822-171.585  1.00  0.36           O  
ATOM   3809  CB  THR B 119     -78.550  40.622-173.395  1.00  0.36           C  
ATOM   3810  OG1 THR B 119     -78.652  42.031-173.389  1.00  0.36           O  
ATOM   3811  CG2 THR B 119     -78.696  40.263-174.885  1.00  0.36           C  
ATOM   3812  N   LEU B 120     -79.171  37.661-173.503  1.00  0.44           N  
ATOM   3813  CA  LEU B 120     -79.312  36.203-173.487  1.00  0.44           C  
ATOM   3814  C   LEU B 120     -78.199  35.591-174.274  1.00  0.44           C  
ATOM   3815  O   LEU B 120     -77.487  34.752-173.746  1.00  0.44           O  
ATOM   3816  CB  LEU B 120     -80.653  35.560-173.982  1.00  0.44           C  
ATOM   3817  CG  LEU B 120     -80.794  34.025-173.724  1.00  0.44           C  
ATOM   3818  CD1 LEU B 120     -82.259  33.636-173.940  1.00  0.44           C  
ATOM   3819  CD2 LEU B 120     -79.943  33.075-174.596  1.00  0.44           C  
ATOM   3820  N   TYR B 121     -78.023  35.963-175.558  1.00  0.42           N  
ATOM   3821  CA  TYR B 121     -77.005  35.398-176.424  1.00  0.42           C  
ATOM   3822  C   TYR B 121     -76.065  36.519-176.842  1.00  0.42           C  
ATOM   3823  O   TYR B 121     -76.476  37.675-176.896  1.00  0.42           O  
ATOM   3824  CB  TYR B 121     -77.624  34.721-177.691  1.00  0.42           C  
ATOM   3825  CG  TYR B 121     -78.582  35.651-178.402  1.00  0.42           C  
ATOM   3826  CD1 TYR B 121     -78.118  36.558-179.372  1.00  0.42           C  
ATOM   3827  CD2 TYR B 121     -79.940  35.684-178.039  1.00  0.42           C  
ATOM   3828  CE1 TYR B 121     -78.972  37.537-179.900  1.00  0.42           C  
ATOM   3829  CE2 TYR B 121     -80.795  36.662-178.565  1.00  0.42           C  
ATOM   3830  CZ  TYR B 121     -80.301  37.603-179.475  1.00  0.42           C  
ATOM   3831  OH  TYR B 121     -81.142  38.620-179.963  1.00  0.42           O  
ATOM   3832  N   ALA B 122     -74.776  36.220-177.121  1.00  0.36           N  
ATOM   3833  CA  ALA B 122     -73.815  37.216-177.565  1.00  0.36           C  
ATOM   3834  C   ALA B 122     -74.143  37.847-178.910  1.00  0.36           C  
ATOM   3835  O   ALA B 122     -74.652  37.190-179.813  1.00  0.36           O  
ATOM   3836  CB  ALA B 122     -72.377  36.640-177.598  1.00  0.36           C  
ATOM   3837  N   ASP B 123     -73.829  39.149-179.065  1.00  0.34           N  
ATOM   3838  CA  ASP B 123     -73.807  39.834-180.337  1.00  0.34           C  
ATOM   3839  C   ASP B 123     -72.799  39.196-181.310  1.00  0.34           C  
ATOM   3840  O   ASP B 123     -71.715  38.758-180.920  1.00  0.34           O  
ATOM   3841  CB  ASP B 123     -73.494  41.331-180.052  1.00  0.34           C  
ATOM   3842  CG  ASP B 123     -73.675  42.229-181.261  1.00  0.34           C  
ATOM   3843  OD1 ASP B 123     -74.118  41.722-182.322  1.00  0.34           O  
ATOM   3844  OD2 ASP B 123     -73.313  43.425-181.142  1.00  0.34           O  
ATOM   3845  N   GLU B 124     -73.154  39.140-182.603  1.00  0.33           N  
ATOM   3846  CA  GLU B 124     -72.331  38.588-183.656  1.00  0.33           C  
ATOM   3847  C   GLU B 124     -71.529  39.675-184.356  1.00  0.33           C  
ATOM   3848  O   GLU B 124     -70.495  39.398-184.962  1.00  0.33           O  
ATOM   3849  CB  GLU B 124     -73.222  37.910-184.724  1.00  0.33           C  
ATOM   3850  CG  GLU B 124     -74.008  36.672-184.222  1.00  0.33           C  
ATOM   3851  CD  GLU B 124     -74.870  36.042-185.319  1.00  0.33           C  
ATOM   3852  OE1 GLU B 124     -74.925  36.600-186.445  1.00  0.33           O  
ATOM   3853  OE2 GLU B 124     -75.479  34.980-185.027  1.00  0.33           O  
ATOM   3854  N   ILE B 125     -71.944  40.961-184.250  1.00  0.31           N  
ATOM   3855  CA  ILE B 125     -71.237  42.075-184.886  1.00  0.31           C  
ATOM   3856  C   ILE B 125     -70.381  42.812-183.875  1.00  0.31           C  
ATOM   3857  O   ILE B 125     -69.779  43.848-184.153  1.00  0.31           O  
ATOM   3858  CB  ILE B 125     -72.176  43.057-185.580  1.00  0.31           C  
ATOM   3859  CG1 ILE B 125     -73.256  43.616-184.626  1.00  0.31           C  
ATOM   3860  CG2 ILE B 125     -72.786  42.331-186.800  1.00  0.31           C  
ATOM   3861  CD1 ILE B 125     -73.966  44.857-185.171  1.00  0.31           C  
ATOM   3862  N   LEU B 126     -70.324  42.234-182.667  1.00  0.31           N  
ATOM   3863  CA  LEU B 126     -69.513  42.550-181.519  1.00  0.31           C  
ATOM   3864  C   LEU B 126     -68.132  43.169-181.732  1.00  0.31           C  
ATOM   3865  O   LEU B 126     -67.330  42.726-182.549  1.00  0.31           O  
ATOM   3866  CB  LEU B 126     -69.333  41.239-180.730  1.00  0.31           C  
ATOM   3867  CG  LEU B 126     -68.749  41.397-179.329  1.00  0.31           C  
ATOM   3868  CD1 LEU B 126     -69.709  42.193-178.453  1.00  0.31           C  
ATOM   3869  CD2 LEU B 126     -68.397  40.025-178.748  1.00  0.31           C  
ATOM   3870  N   ARG B 127     -67.802  44.215-180.944  1.00  0.30           N  
ATOM   3871  CA  ARG B 127     -66.474  44.800-180.929  1.00  0.30           C  
ATOM   3872  C   ARG B 127     -65.367  43.939-180.293  1.00  0.30           C  
ATOM   3873  O   ARG B 127     -64.293  43.835-180.874  1.00  0.30           O  
ATOM   3874  CB  ARG B 127     -66.535  46.207-180.278  1.00  0.30           C  
ATOM   3875  CG  ARG B 127     -67.506  47.174-180.997  1.00  0.30           C  
ATOM   3876  CD  ARG B 127     -67.525  48.571-180.367  1.00  0.30           C  
ATOM   3877  NE  ARG B 127     -68.486  49.414-181.153  1.00  0.30           N  
ATOM   3878  CZ  ARG B 127     -68.799  50.680-180.840  1.00  0.30           C  
ATOM   3879  NH1 ARG B 127     -69.627  51.369-181.623  1.00  0.30           N  
ATOM   3880  NH2 ARG B 127     -68.298  51.273-179.760  1.00  0.30           N  
ATOM   3881  N   ASP B 128     -65.618  43.301-179.121  1.00  0.35           N  
ATOM   3882  CA  ASP B 128     -64.729  42.319-178.492  1.00  0.35           C  
ATOM   3883  C   ASP B 128     -65.464  41.786-177.253  1.00  0.35           C  
ATOM   3884  O   ASP B 128     -65.748  40.600-177.094  1.00  0.35           O  
ATOM   3885  CB  ASP B 128     -63.365  42.958-178.067  1.00  0.35           C  
ATOM   3886  CG  ASP B 128     -62.345  41.947-177.546  1.00  0.35           C  
ATOM   3887  OD1 ASP B 128     -62.585  40.717-177.648  1.00  0.35           O  
ATOM   3888  OD2 ASP B 128     -61.306  42.416-177.016  1.00  0.35           O  
ATOM   3889  N   GLY B 129     -65.903  42.729-176.390  1.00  0.37           N  
ATOM   3890  CA  GLY B 129     -66.909  42.529-175.353  1.00  0.37           C  
ATOM   3891  C   GLY B 129     -68.089  43.418-175.659  1.00  0.37           C  
ATOM   3892  O   GLY B 129     -68.110  43.996-176.742  1.00  0.37           O  
ATOM   3893  N   PHE B 130     -69.098  43.484-174.744  1.00  0.34           N  
ATOM   3894  CA  PHE B 130     -70.344  44.269-174.729  1.00  0.34           C  
ATOM   3895  C   PHE B 130     -71.518  43.327-174.876  1.00  0.34           C  
ATOM   3896  O   PHE B 130     -72.563  43.492-174.245  1.00  0.34           O  
ATOM   3897  CB  PHE B 130     -70.506  45.382-175.810  1.00  0.34           C  
ATOM   3898  CG  PHE B 130     -69.685  46.605-175.496  1.00  0.34           C  
ATOM   3899  CD1 PHE B 130     -68.571  46.969-176.277  1.00  0.34           C  
ATOM   3900  CD2 PHE B 130     -70.063  47.441-174.434  1.00  0.34           C  
ATOM   3901  CE1 PHE B 130     -67.827  48.115-175.977  1.00  0.34           C  
ATOM   3902  CE2 PHE B 130     -69.318  48.587-174.124  1.00  0.34           C  
ATOM   3903  CZ  PHE B 130     -68.194  48.918-174.891  1.00  0.34           C  
ATOM   3904  N   CYS B 131     -71.281  42.306-175.713  1.00  0.38           N  
ATOM   3905  CA  CYS B 131     -72.064  41.140-176.065  1.00  0.38           C  
ATOM   3906  C   CYS B 131     -73.559  41.144-175.740  1.00  0.38           C  
ATOM   3907  O   CYS B 131     -74.380  41.809-176.362  1.00  0.38           O  
ATOM   3908  CB  CYS B 131     -71.415  39.874-175.429  1.00  0.38           C  
ATOM   3909  SG  CYS B 131     -69.670  39.555-175.735  1.00  0.38           S  
ATOM   3910  N   LEU B 132     -73.888  40.320-174.733  1.00  0.35           N  
ATOM   3911  CA  LEU B 132     -75.058  40.198-173.924  1.00  0.35           C  
ATOM   3912  C   LEU B 132     -74.474  40.590-172.547  1.00  0.35           C  
ATOM   3913  O   LEU B 132     -73.265  40.392-172.404  1.00  0.35           O  
ATOM   3914  CB  LEU B 132     -75.569  38.724-173.906  1.00  0.35           C  
ATOM   3915  CG  LEU B 132     -74.642  37.692-173.216  1.00  0.35           C  
ATOM   3916  CD1 LEU B 132     -75.363  36.386-172.954  1.00  0.35           C  
ATOM   3917  CD2 LEU B 132     -73.285  37.404-173.896  1.00  0.35           C  
ATOM   3918  N   ASN B 133     -75.192  41.125-171.503  1.00  0.42           N  
ATOM   3919  CA  ASN B 133     -74.759  41.232-170.079  1.00  0.42           C  
ATOM   3920  C   ASN B 133     -73.397  41.891-169.985  1.00  0.42           C  
ATOM   3921  O   ASN B 133     -72.459  41.396-169.382  1.00  0.42           O  
ATOM   3922  CB  ASN B 133     -75.053  39.948-169.116  1.00  0.42           C  
ATOM   3923  CG  ASN B 133     -76.125  38.999-169.709  1.00  0.42           C  
ATOM   3924  OD1 ASN B 133     -76.717  39.157-170.781  1.00  0.42           O  
ATOM   3925  ND2 ASN B 133     -76.244  37.758-169.415  1.00  0.42           N  
ATOM   3926  N   MET B 134     -73.340  43.064-170.656  1.00  0.37           N  
ATOM   3927  CA  MET B 134     -72.244  44.025-170.754  1.00  0.37           C  
ATOM   3928  C   MET B 134     -70.841  43.434-170.918  1.00  0.37           C  
ATOM   3929  O   MET B 134     -70.566  42.614-171.790  1.00  0.37           O  
ATOM   3930  CB  MET B 134     -72.308  45.122-169.630  1.00  0.37           C  
ATOM   3931  CG  MET B 134     -71.669  46.491-169.989  1.00  0.37           C  
ATOM   3932  SD  MET B 134     -72.534  47.362-171.326  1.00  0.37           S  
ATOM   3933  CE  MET B 134     -73.580  48.359-170.229  1.00  0.37           C  
ATOM   3934  N   ILE B 135     -69.905  43.926-170.096  1.00  0.41           N  
ATOM   3935  CA  ILE B 135     -68.589  43.388-169.891  1.00  0.41           C  
ATOM   3936  C   ILE B 135     -68.581  43.164-168.389  1.00  0.41           C  
ATOM   3937  O   ILE B 135     -68.765  42.045-167.936  1.00  0.41           O  
ATOM   3938  CB  ILE B 135     -67.470  44.298-170.445  1.00  0.41           C  
ATOM   3939  CG1 ILE B 135     -67.716  44.620-171.940  1.00  0.41           C  
ATOM   3940  CG2 ILE B 135     -66.103  43.607-170.267  1.00  0.41           C  
ATOM   3941  CD1 ILE B 135     -66.774  45.672-172.544  1.00  0.41           C  
ATOM   3942  N   ASP B 136     -68.405  44.222-167.579  1.00  0.41           N  
ATOM   3943  CA  ASP B 136     -68.161  44.218-166.146  1.00  0.41           C  
ATOM   3944  C   ASP B 136     -69.387  44.392-165.254  1.00  0.41           C  
ATOM   3945  O   ASP B 136     -69.404  43.992-164.094  1.00  0.41           O  
ATOM   3946  CB  ASP B 136     -67.145  45.386-165.929  1.00  0.41           C  
ATOM   3947  CG  ASP B 136     -67.654  46.748-166.416  1.00  0.41           C  
ATOM   3948  OD1 ASP B 136     -68.194  46.824-167.557  1.00  0.41           O  
ATOM   3949  OD2 ASP B 136     -67.514  47.726-165.647  1.00  0.41           O  
ATOM   3950  N   THR B 137     -70.468  44.985-165.790  1.00  0.43           N  
ATOM   3951  CA  THR B 137     -71.709  45.201-165.050  1.00  0.43           C  
ATOM   3952  C   THR B 137     -72.380  43.894-164.605  1.00  0.43           C  
ATOM   3953  O   THR B 137     -72.808  43.789-163.453  1.00  0.43           O  
ATOM   3954  CB  THR B 137     -72.662  46.134-165.806  1.00  0.43           C  
ATOM   3955  OG1 THR B 137     -72.223  47.479-165.742  1.00  0.43           O  
ATOM   3956  CG2 THR B 137     -74.065  46.147-165.197  1.00  0.43           C  
ATOM   3957  N   PRO B 138     -72.465  42.866-165.441  1.00  0.42           N  
ATOM   3958  CA  PRO B 138     -72.682  41.528-164.942  1.00  0.42           C  
ATOM   3959  C   PRO B 138     -71.589  40.636-165.517  1.00  0.42           C  
ATOM   3960  O   PRO B 138     -70.529  41.122-165.880  1.00  0.42           O  
ATOM   3961  CB  PRO B 138     -74.087  41.174-165.486  1.00  0.42           C  
ATOM   3962  CG  PRO B 138     -74.523  42.367-166.340  1.00  0.42           C  
ATOM   3963  CD  PRO B 138     -73.181  42.977-166.687  1.00  0.42           C  
ATOM   3964  N   LEU B 139     -71.833  39.315-165.596  1.00  0.40           N  
ATOM   3965  CA  LEU B 139     -70.781  38.325-165.585  1.00  0.40           C  
ATOM   3966  C   LEU B 139     -70.802  37.296-166.733  1.00  0.40           C  
ATOM   3967  O   LEU B 139     -69.886  36.483-166.831  1.00  0.40           O  
ATOM   3968  CB  LEU B 139     -70.962  37.530-164.280  1.00  0.40           C  
ATOM   3969  CG  LEU B 139     -70.536  38.190-162.962  1.00  0.40           C  
ATOM   3970  CD1 LEU B 139     -71.518  39.199-162.372  1.00  0.40           C  
ATOM   3971  CD2 LEU B 139     -70.341  37.066-161.961  1.00  0.40           C  
ATOM   3972  N   CYS B 140     -71.786  37.335-167.668  1.00  0.46           N  
ATOM   3973  CA  CYS B 140     -72.036  36.326-168.721  1.00  0.46           C  
ATOM   3974  C   CYS B 140     -70.885  35.753-169.565  1.00  0.46           C  
ATOM   3975  O   CYS B 140     -71.094  34.636-170.036  1.00  0.46           O  
ATOM   3976  CB  CYS B 140     -73.047  36.837-169.800  1.00  0.46           C  
ATOM   3977  SG  CYS B 140     -72.311  38.152-170.856  1.00  0.46           S  
ATOM   3978  N   PRO B 141     -69.720  36.361-169.888  1.00  0.42           N  
ATOM   3979  CA  PRO B 141     -68.791  35.827-170.875  1.00  0.42           C  
ATOM   3980  C   PRO B 141     -68.111  34.557-170.409  1.00  0.42           C  
ATOM   3981  O   PRO B 141     -67.318  34.015-171.174  1.00  0.42           O  
ATOM   3982  CB  PRO B 141     -67.819  36.982-171.168  1.00  0.42           C  
ATOM   3983  CG  PRO B 141     -68.590  38.239-170.790  1.00  0.42           C  
ATOM   3984  CD  PRO B 141     -69.373  37.748-169.587  1.00  0.42           C  
ATOM   3985  N   LEU B 142     -68.421  34.088-169.173  1.00  0.53           N  
ATOM   3986  CA  LEU B 142     -68.386  32.695-168.770  1.00  0.53           C  
ATOM   3987  C   LEU B 142     -69.201  31.774-169.656  1.00  0.53           C  
ATOM   3988  O   LEU B 142     -70.361  31.450-169.405  1.00  0.53           O  
ATOM   3989  CB  LEU B 142     -68.936  32.512-167.344  1.00  0.53           C  
ATOM   3990  CG  LEU B 142     -68.560  31.173-166.677  1.00  0.53           C  
ATOM   3991  CD1 LEU B 142     -67.088  31.194-166.260  1.00  0.53           C  
ATOM   3992  CD2 LEU B 142     -69.461  30.801-165.490  1.00  0.53           C  
ATOM   3993  N   LYS B 143     -68.567  31.274-170.719  1.00  0.60           N  
ATOM   3994  CA  LYS B 143     -69.232  30.383-171.624  1.00  0.60           C  
ATOM   3995  C   LYS B 143     -69.193  28.972-171.090  1.00  0.60           C  
ATOM   3996  O   LYS B 143     -68.150  28.425-170.726  1.00  0.60           O  
ATOM   3997  CB  LYS B 143     -68.653  30.438-173.053  1.00  0.60           C  
ATOM   3998  CG  LYS B 143     -69.459  29.554-174.016  1.00  0.60           C  
ATOM   3999  CD  LYS B 143     -68.917  29.491-175.447  1.00  0.60           C  
ATOM   4000  CE  LYS B 143     -69.698  28.439-176.246  1.00  0.60           C  
ATOM   4001  NZ  LYS B 143     -69.096  28.216-177.578  1.00  0.60           N  
ATOM   4002  N   VAL B 144     -70.375  28.350-171.034  1.00  0.65           N  
ATOM   4003  CA  VAL B 144     -70.575  27.043-170.477  1.00  0.65           C  
ATOM   4004  C   VAL B 144     -70.304  26.000-171.540  1.00  0.65           C  
ATOM   4005  O   VAL B 144     -70.978  25.940-172.569  1.00  0.65           O  
ATOM   4006  CB  VAL B 144     -72.001  26.940-169.971  1.00  0.65           C  
ATOM   4007  CG1 VAL B 144     -72.190  25.689-169.110  1.00  0.65           C  
ATOM   4008  CG2 VAL B 144     -72.390  28.213-169.189  1.00  0.65           C  
ATOM   4009  N   VAL B 145     -69.262  25.179-171.317  1.00  0.70           N  
ATOM   4010  CA  VAL B 145     -68.749  24.244-172.298  1.00  0.70           C  
ATOM   4011  C   VAL B 145     -68.749  22.847-171.691  1.00  0.70           C  
ATOM   4012  O   VAL B 145     -68.222  22.612-170.604  1.00  0.70           O  
ATOM   4013  CB  VAL B 145     -67.351  24.655-172.753  1.00  0.70           C  
ATOM   4014  CG1 VAL B 145     -66.841  23.700-173.840  1.00  0.70           C  
ATOM   4015  CG2 VAL B 145     -67.407  26.084-173.333  1.00  0.70           C  
ATOM   4016  N   THR B 146     -69.398  21.874-172.366  1.00  0.71           N  
ATOM   4017  CA  THR B 146     -69.550  20.497-171.889  1.00  0.71           C  
ATOM   4018  C   THR B 146     -68.368  19.617-172.174  1.00  0.71           C  
ATOM   4019  O   THR B 146     -68.104  18.651-171.458  1.00  0.71           O  
ATOM   4020  CB  THR B 146     -70.729  19.783-172.528  1.00  0.71           C  
ATOM   4021  OG1 THR B 146     -70.775  20.033-173.928  1.00  0.71           O  
ATOM   4022  CG2 THR B 146     -71.997  20.377-171.934  1.00  0.71           C  
ATOM   4023  N   ASN B 147     -67.616  19.925-173.240  1.00  0.74           N  
ATOM   4024  CA  ASN B 147     -66.428  19.201-173.601  1.00  0.74           C  
ATOM   4025  C   ASN B 147     -65.262  19.850-172.867  1.00  0.74           C  
ATOM   4026  O   ASN B 147     -64.980  21.034-173.033  1.00  0.74           O  
ATOM   4027  CB  ASN B 147     -66.268  19.238-175.147  1.00  0.74           C  
ATOM   4028  CG  ASN B 147     -65.082  18.400-175.600  1.00  0.74           C  
ATOM   4029  OD1 ASN B 147     -63.931  18.774-175.379  1.00  0.74           O  
ATOM   4030  ND2 ASN B 147     -65.343  17.235-176.229  1.00  0.74           N  
ATOM   4031  N   LEU B 148     -64.553  19.094-172.004  1.00  0.73           N  
ATOM   4032  CA  LEU B 148     -63.458  19.642-171.228  1.00  0.73           C  
ATOM   4033  C   LEU B 148     -62.310  20.123-172.071  1.00  0.73           C  
ATOM   4034  O   LEU B 148     -61.788  21.208-171.831  1.00  0.73           O  
ATOM   4035  CB  LEU B 148     -62.952  18.632-170.179  1.00  0.73           C  
ATOM   4036  CG  LEU B 148     -61.721  19.100-169.375  1.00  0.73           C  
ATOM   4037  CD1 LEU B 148     -61.962  20.396-168.590  1.00  0.73           C  
ATOM   4038  CD2 LEU B 148     -61.254  17.978-168.453  1.00  0.73           C  
ATOM   4039  N   GLN B 149     -61.924  19.362-173.115  1.00  0.67           N  
ATOM   4040  CA  GLN B 149     -60.882  19.769-174.033  1.00  0.67           C  
ATOM   4041  C   GLN B 149     -61.223  21.096-174.713  1.00  0.67           C  
ATOM   4042  O   GLN B 149     -60.425  22.025-174.647  1.00  0.67           O  
ATOM   4043  CB  GLN B 149     -60.588  18.665-175.077  1.00  0.67           C  
ATOM   4044  CG  GLN B 149     -60.087  17.332-174.465  1.00  0.67           C  
ATOM   4045  CD  GLN B 149     -59.839  16.294-175.563  1.00  0.67           C  
ATOM   4046  OE1 GLN B 149     -60.362  16.381-176.674  1.00  0.67           O  
ATOM   4047  NE2 GLN B 149     -59.010  15.272-175.257  1.00  0.67           N  
ATOM   4048  N   GLU B 150     -62.460  21.274-175.243  1.00  0.70           N  
ATOM   4049  CA  GLU B 150     -62.920  22.558-175.779  1.00  0.70           C  
ATOM   4050  C   GLU B 150     -62.885  23.680-174.751  1.00  0.70           C  
ATOM   4051  O   GLU B 150     -62.465  24.809-175.026  1.00  0.70           O  
ATOM   4052  CB  GLU B 150     -64.363  22.507-176.369  1.00  0.70           C  
ATOM   4053  CG  GLU B 150     -64.827  23.850-177.031  1.00  0.70           C  
ATOM   4054  CD  GLU B 150     -66.338  24.041-177.234  1.00  0.70           C  
ATOM   4055  OE1 GLU B 150     -67.090  23.040-177.173  1.00  0.70           O  
ATOM   4056  OE2 GLU B 150     -66.750  25.231-177.402  1.00  0.70           O  
ATOM   4057  N   ALA B 151     -63.310  23.404-173.504  1.00  0.72           N  
ATOM   4058  CA  ALA B 151     -63.275  24.385-172.448  1.00  0.72           C  
ATOM   4059  C   ALA B 151     -61.878  24.885-172.120  1.00  0.72           C  
ATOM   4060  O   ALA B 151     -61.651  26.093-172.041  1.00  0.72           O  
ATOM   4061  CB  ALA B 151     -63.925  23.814-171.175  1.00  0.72           C  
ATOM   4062  N   VAL B 152     -60.909  23.963-171.962  1.00  0.68           N  
ATOM   4063  CA  VAL B 152     -59.564  24.313-171.553  1.00  0.68           C  
ATOM   4064  C   VAL B 152     -58.642  24.734-172.663  1.00  0.68           C  
ATOM   4065  O   VAL B 152     -57.634  25.351-172.341  1.00  0.68           O  
ATOM   4066  CB  VAL B 152     -58.851  23.207-170.775  1.00  0.68           C  
ATOM   4067  CG1 VAL B 152     -59.644  22.867-169.505  1.00  0.68           C  
ATOM   4068  CG2 VAL B 152     -58.621  21.966-171.657  1.00  0.68           C  
ATOM   4069  N   TRP B 153     -58.934  24.422-173.956  1.00  0.63           N  
ATOM   4070  CA  TRP B 153     -58.082  24.683-175.111  1.00  0.63           C  
ATOM   4071  C   TRP B 153     -57.243  25.944-175.026  1.00  0.63           C  
ATOM   4072  O   TRP B 153     -56.077  25.917-174.643  1.00  0.63           O  
ATOM   4073  CB  TRP B 153     -58.916  24.667-176.438  1.00  0.63           C  
ATOM   4074  CG  TRP B 153     -59.176  23.300-177.075  1.00  0.63           C  
ATOM   4075  CD1 TRP B 153     -58.559  22.092-176.862  1.00  0.63           C  
ATOM   4076  CD2 TRP B 153     -60.205  23.047-178.057  1.00  0.63           C  
ATOM   4077  NE1 TRP B 153     -59.170  21.096-177.600  1.00  0.63           N  
ATOM   4078  CE2 TRP B 153     -60.203  21.664-178.313  1.00  0.63           C  
ATOM   4079  CE3 TRP B 153     -61.120  23.896-178.684  1.00  0.63           C  
ATOM   4080  CZ2 TRP B 153     -61.139  21.087-179.168  1.00  0.63           C  
ATOM   4081  CZ3 TRP B 153     -62.061  23.315-179.552  1.00  0.63           C  
ATOM   4082  CH2 TRP B 153     -62.081  21.932-179.779  1.00  0.63           C  
ATOM   4083  N   ASP B 154     -57.833  27.099-175.331  1.00  0.65           N  
ATOM   4084  CA  ASP B 154     -57.073  28.287-175.632  1.00  0.65           C  
ATOM   4085  C   ASP B 154     -56.701  29.078-174.365  1.00  0.65           C  
ATOM   4086  O   ASP B 154     -56.649  30.304-174.395  1.00  0.65           O  
ATOM   4087  CB  ASP B 154     -57.881  29.139-176.671  1.00  0.65           C  
ATOM   4088  CG  ASP B 154     -58.750  28.262-177.574  1.00  0.65           C  
ATOM   4089  OD1 ASP B 154     -58.188  27.534-178.427  1.00  0.65           O  
ATOM   4090  OD2 ASP B 154     -60.000  28.257-177.361  1.00  0.65           O  
ATOM   4091  N   ALA B 155     -56.491  28.410-173.205  1.00  0.75           N  
ATOM   4092  CA  ALA B 155     -56.486  29.045-171.899  1.00  0.75           C  
ATOM   4093  C   ALA B 155     -55.129  29.107-171.194  1.00  0.75           C  
ATOM   4094  O   ALA B 155     -54.558  28.094-170.795  1.00  0.75           O  
ATOM   4095  CB  ALA B 155     -57.470  28.290-170.987  1.00  0.75           C  
ATOM   4096  N   ASP B 156     -54.588  30.331-170.983  1.00  0.71           N  
ATOM   4097  CA  ASP B 156     -53.382  30.613-170.220  1.00  0.71           C  
ATOM   4098  C   ASP B 156     -53.484  30.182-168.778  1.00  0.71           C  
ATOM   4099  O   ASP B 156     -52.576  29.579-168.208  1.00  0.71           O  
ATOM   4100  CB  ASP B 156     -53.155  32.138-170.167  1.00  0.71           C  
ATOM   4101  CG  ASP B 156     -53.064  32.661-171.576  1.00  0.71           C  
ATOM   4102  OD1 ASP B 156     -51.931  32.790-172.095  1.00  0.71           O  
ATOM   4103  OD2 ASP B 156     -54.151  32.913-172.163  1.00  0.71           O  
ATOM   4104  N   ILE B 157     -54.632  30.507-168.159  1.00  0.74           N  
ATOM   4105  CA  ILE B 157     -54.854  30.266-166.753  1.00  0.74           C  
ATOM   4106  C   ILE B 157     -55.931  29.221-166.617  1.00  0.74           C  
ATOM   4107  O   ILE B 157     -57.106  29.430-166.925  1.00  0.74           O  
ATOM   4108  CB  ILE B 157     -55.285  31.498-165.959  1.00  0.74           C  
ATOM   4109  CG1 ILE B 157     -54.476  32.773-166.329  1.00  0.74           C  
ATOM   4110  CG2 ILE B 157     -55.223  31.172-164.444  1.00  0.74           C  
ATOM   4111  CD1 ILE B 157     -52.990  32.733-165.979  1.00  0.74           C  
ATOM   4112  N   VAL B 158     -55.549  28.045-166.112  1.00  0.78           N  
ATOM   4113  CA  VAL B 158     -56.498  27.007-165.786  1.00  0.78           C  
ATOM   4114  C   VAL B 158     -56.805  27.063-164.306  1.00  0.78           C  
ATOM   4115  O   VAL B 158     -55.923  27.126-163.455  1.00  0.78           O  
ATOM   4116  CB  VAL B 158     -55.986  25.631-166.169  1.00  0.78           C  
ATOM   4117  CG1 VAL B 158     -57.084  24.577-165.927  1.00  0.78           C  
ATOM   4118  CG2 VAL B 158     -55.566  25.654-167.651  1.00  0.78           C  
ATOM   4119  N   VAL B 159     -58.089  27.043-163.936  1.00  0.80           N  
ATOM   4120  CA  VAL B 159     -58.490  26.974-162.548  1.00  0.80           C  
ATOM   4121  C   VAL B 159     -59.079  25.602-162.332  1.00  0.80           C  
ATOM   4122  O   VAL B 159     -60.017  25.212-163.014  1.00  0.80           O  
ATOM   4123  CB  VAL B 159     -59.525  28.035-162.215  1.00  0.80           C  
ATOM   4124  CG1 VAL B 159     -59.996  27.888-160.756  1.00  0.80           C  
ATOM   4125  CG2 VAL B 159     -58.924  29.433-162.473  1.00  0.80           C  
ATOM   4126  N   ASN B 160     -58.548  24.809-161.387  1.00  0.78           N  
ATOM   4127  CA  ASN B 160     -59.061  23.485-161.093  1.00  0.78           C  
ATOM   4128  C   ASN B 160     -59.941  23.553-159.848  1.00  0.78           C  
ATOM   4129  O   ASN B 160     -59.450  23.755-158.742  1.00  0.78           O  
ATOM   4130  CB  ASN B 160     -57.866  22.519-160.884  1.00  0.78           C  
ATOM   4131  CG  ASN B 160     -58.286  21.060-160.940  1.00  0.78           C  
ATOM   4132  OD1 ASN B 160     -58.565  20.424-159.927  1.00  0.78           O  
ATOM   4133  ND2 ASN B 160     -58.328  20.482-162.160  1.00  0.78           N  
ATOM   4134  N   GLY B 161     -61.272  23.408-160.004  1.00  0.80           N  
ATOM   4135  CA  GLY B 161     -62.234  23.614-158.925  1.00  0.80           C  
ATOM   4136  C   GLY B 161     -63.346  22.611-158.968  1.00  0.80           C  
ATOM   4137  O   GLY B 161     -64.527  22.952-159.060  1.00  0.80           O  
ATOM   4138  N   LEU B 162     -62.991  21.320-158.894  1.00  0.73           N  
ATOM   4139  CA  LEU B 162     -63.930  20.222-158.943  1.00  0.73           C  
ATOM   4140  C   LEU B 162     -63.641  19.252-157.799  1.00  0.73           C  
ATOM   4141  O   LEU B 162     -62.549  19.305-157.230  1.00  0.73           O  
ATOM   4142  CB  LEU B 162     -63.927  19.500-160.322  1.00  0.73           C  
ATOM   4143  CG  LEU B 162     -62.641  18.752-160.731  1.00  0.73           C  
ATOM   4144  CD1 LEU B 162     -62.984  17.731-161.817  1.00  0.73           C  
ATOM   4145  CD2 LEU B 162     -61.545  19.685-161.258  1.00  0.73           C  
ATOM   4146  N   PRO B 163     -64.583  18.402-157.371  1.00  0.72           N  
ATOM   4147  CA  PRO B 163     -64.346  17.324-156.408  1.00  0.72           C  
ATOM   4148  C   PRO B 163     -63.151  16.424-156.681  1.00  0.72           C  
ATOM   4149  O   PRO B 163     -62.864  16.137-157.842  1.00  0.72           O  
ATOM   4150  CB  PRO B 163     -65.670  16.538-156.407  1.00  0.72           C  
ATOM   4151  CG  PRO B 163     -66.709  17.593-156.791  1.00  0.72           C  
ATOM   4152  CD  PRO B 163     -65.966  18.388-157.853  1.00  0.72           C  
ATOM   4153  N   SER B 164     -62.479  15.920-155.621  1.00  0.71           N  
ATOM   4154  CA  SER B 164     -61.280  15.089-155.708  1.00  0.71           C  
ATOM   4155  C   SER B 164     -61.452  13.822-156.528  1.00  0.71           C  
ATOM   4156  O   SER B 164     -60.540  13.380-157.209  1.00  0.71           O  
ATOM   4157  CB  SER B 164     -60.767  14.674-154.303  1.00  0.71           C  
ATOM   4158  OG  SER B 164     -60.495  15.828-153.505  1.00  0.71           O  
ATOM   4159  N   THR B 165     -62.643  13.199-156.512  1.00  0.66           N  
ATOM   4160  CA  THR B 165     -62.935  11.995-157.290  1.00  0.66           C  
ATOM   4161  C   THR B 165     -62.851  12.145-158.803  1.00  0.66           C  
ATOM   4162  O   THR B 165     -62.437  11.219-159.496  1.00  0.66           O  
ATOM   4163  CB  THR B 165     -64.303  11.414-156.966  1.00  0.66           C  
ATOM   4164  OG1 THR B 165     -65.310  12.420-156.992  1.00  0.66           O  
ATOM   4165  CG2 THR B 165     -64.264  10.833-155.544  1.00  0.66           C  
ATOM   4166  N   ASP B 166     -63.261  13.299-159.368  1.00  0.68           N  
ATOM   4167  CA  ASP B 166     -63.371  13.457-160.808  1.00  0.68           C  
ATOM   4168  C   ASP B 166     -62.057  13.941-161.463  1.00  0.68           C  
ATOM   4169  O   ASP B 166     -61.905  13.898-162.685  1.00  0.68           O  
ATOM   4170  CB  ASP B 166     -64.491  14.488-161.135  1.00  0.68           C  
ATOM   4171  CG  ASP B 166     -65.918  13.974-161.125  1.00  0.68           C  
ATOM   4172  OD1 ASP B 166     -66.225  12.840-160.681  1.00  0.68           O  
ATOM   4173  OD2 ASP B 166     -66.772  14.758-161.637  1.00  0.68           O  
ATOM   4174  N   THR B 167     -61.051  14.401-160.680  1.00  0.70           N  
ATOM   4175  CA  THR B 167     -59.823  15.035-161.183  1.00  0.70           C  
ATOM   4176  C   THR B 167     -58.961  14.159-162.071  1.00  0.70           C  
ATOM   4177  O   THR B 167     -58.432  14.619-163.079  1.00  0.70           O  
ATOM   4178  CB  THR B 167     -58.924  15.610-160.093  1.00  0.70           C  
ATOM   4179  OG1 THR B 167     -58.712  14.663-159.067  1.00  0.70           O  
ATOM   4180  CG2 THR B 167     -59.551  16.869-159.480  1.00  0.70           C  
ATOM   4181  N   ARG B 168     -58.801  12.864-161.754  1.00  0.64           N  
ATOM   4182  CA  ARG B 168     -57.979  11.955-162.535  1.00  0.64           C  
ATOM   4183  C   ARG B 168     -58.415  11.791-163.993  1.00  0.64           C  
ATOM   4184  O   ARG B 168     -57.596  11.869-164.910  1.00  0.64           O  
ATOM   4185  CB  ARG B 168     -57.999  10.573-161.845  1.00  0.64           C  
ATOM   4186  CG  ARG B 168     -57.069   9.521-162.486  1.00  0.64           C  
ATOM   4187  CD  ARG B 168     -57.276   8.112-161.922  1.00  0.64           C  
ATOM   4188  NE  ARG B 168     -58.584   7.633-162.462  1.00  0.64           N  
ATOM   4189  CZ  ARG B 168     -59.315   6.605-162.020  1.00  0.64           C  
ATOM   4190  NH1 ARG B 168     -60.362   6.247-162.757  1.00  0.64           N  
ATOM   4191  NH2 ARG B 168     -59.038   5.963-160.896  1.00  0.64           N  
ATOM   4192  N   GLU B 169     -59.728  11.606-164.240  1.00  0.68           N  
ATOM   4193  CA  GLU B 169     -60.300  11.442-165.567  1.00  0.68           C  
ATOM   4194  C   GLU B 169     -60.173  12.699-166.407  1.00  0.68           C  
ATOM   4195  O   GLU B 169     -59.831  12.657-167.589  1.00  0.68           O  
ATOM   4196  CB  GLU B 169     -61.783  11.010-165.470  1.00  0.68           C  
ATOM   4197  CG  GLU B 169     -61.993   9.691-164.687  1.00  0.68           C  
ATOM   4198  CD  GLU B 169     -61.112   8.576-165.226  1.00  0.68           C  
ATOM   4199  OE1 GLU B 169     -61.388   8.040-166.320  1.00  0.68           O  
ATOM   4200  OE2 GLU B 169     -60.146   8.213-164.501  1.00  0.68           O  
ATOM   4201  N   VAL B 170     -60.359  13.875-165.758  1.00  0.71           N  
ATOM   4202  CA  VAL B 170     -60.125  15.202-166.321  1.00  0.71           C  
ATOM   4203  C   VAL B 170     -58.709  15.294-166.866  1.00  0.71           C  
ATOM   4204  O   VAL B 170     -58.508  15.703-168.005  1.00  0.71           O  
ATOM   4205  CB  VAL B 170     -60.417  16.272-165.237  1.00  0.71           C  
ATOM   4206  CG1 VAL B 170     -59.794  17.685-165.396  1.00  0.71           C  
ATOM   4207  CG2 VAL B 170     -61.947  16.364-165.030  1.00  0.71           C  
ATOM   4208  N   PHE B 171     -57.694  14.836-166.102  1.00  0.66           N  
ATOM   4209  CA  PHE B 171     -56.296  14.837-166.521  1.00  0.66           C  
ATOM   4210  C   PHE B 171     -55.965  13.876-167.635  1.00  0.66           C  
ATOM   4211  O   PHE B 171     -55.166  14.206-168.511  1.00  0.66           O  
ATOM   4212  CB  PHE B 171     -55.312  14.711-165.332  1.00  0.66           C  
ATOM   4213  CG  PHE B 171     -55.627  15.743-164.278  1.00  0.66           C  
ATOM   4214  CD1 PHE B 171     -56.265  16.967-164.575  1.00  0.66           C  
ATOM   4215  CD2 PHE B 171     -55.380  15.429-162.934  1.00  0.66           C  
ATOM   4216  CE1 PHE B 171     -56.818  17.750-163.566  1.00  0.66           C  
ATOM   4217  CE2 PHE B 171     -55.877  16.249-161.917  1.00  0.66           C  
ATOM   4218  CZ  PHE B 171     -56.673  17.357-162.240  1.00  0.66           C  
ATOM   4219  N   GLY B 172     -56.595  12.682-167.657  1.00  0.69           N  
ATOM   4220  CA  GLY B 172     -56.576  11.774-168.803  1.00  0.69           C  
ATOM   4221  C   GLY B 172     -56.922  12.424-170.120  1.00  0.69           C  
ATOM   4222  O   GLY B 172     -56.163  12.336-171.082  1.00  0.69           O  
ATOM   4223  N   GLU B 173     -58.077  13.115-170.176  1.00  0.64           N  
ATOM   4224  CA  GLU B 173     -58.518  13.846-171.348  1.00  0.64           C  
ATOM   4225  C   GLU B 173     -57.691  15.075-171.726  1.00  0.64           C  
ATOM   4226  O   GLU B 173     -57.413  15.289-172.904  1.00  0.64           O  
ATOM   4227  CB  GLU B 173     -59.993  14.284-171.216  1.00  0.64           C  
ATOM   4228  CG  GLU B 173     -60.997  13.106-171.256  1.00  0.64           C  
ATOM   4229  CD  GLU B 173     -62.446  13.580-171.395  1.00  0.64           C  
ATOM   4230  OE1 GLU B 173     -62.690  14.817-171.371  1.00  0.64           O  
ATOM   4231  OE2 GLU B 173     -63.322  12.693-171.558  1.00  0.64           O  
ATOM   4232  N   ILE B 174     -57.288  15.945-170.771  1.00  0.63           N  
ATOM   4233  CA  ILE B 174     -56.603  17.193-171.123  1.00  0.63           C  
ATOM   4234  C   ILE B 174     -55.124  17.053-171.415  1.00  0.63           C  
ATOM   4235  O   ILE B 174     -54.526  17.937-172.032  1.00  0.63           O  
ATOM   4236  CB  ILE B 174     -56.729  18.288-170.070  1.00  0.63           C  
ATOM   4237  CG1 ILE B 174     -56.149  17.858-168.710  1.00  0.63           C  
ATOM   4238  CG2 ILE B 174     -58.217  18.647-169.949  1.00  0.63           C  
ATOM   4239  CD1 ILE B 174     -55.933  19.014-167.750  1.00  0.63           C  
ATOM   4240  N   ARG B 175     -54.478  15.946-170.992  1.00  0.57           N  
ATOM   4241  CA  ARG B 175     -53.065  15.713-171.218  1.00  0.57           C  
ATOM   4242  C   ARG B 175     -52.711  15.767-172.696  1.00  0.57           C  
ATOM   4243  O   ARG B 175     -53.274  15.004-173.476  1.00  0.57           O  
ATOM   4244  CB  ARG B 175     -52.648  14.339-170.634  1.00  0.57           C  
ATOM   4245  CG  ARG B 175     -51.201  13.906-170.951  1.00  0.57           C  
ATOM   4246  CD  ARG B 175     -50.864  12.492-170.473  1.00  0.57           C  
ATOM   4247  NE  ARG B 175     -50.634  12.565-169.001  1.00  0.57           N  
ATOM   4248  CZ  ARG B 175     -50.423  11.491-168.231  1.00  0.57           C  
ATOM   4249  NH1 ARG B 175     -50.062  11.657-166.964  1.00  0.57           N  
ATOM   4250  NH2 ARG B 175     -50.555  10.255-168.702  1.00  0.57           N  
ATOM   4251  N   ARG B 176     -51.784  16.699-173.056  1.00  0.52           N  
ATOM   4252  CA  ARG B 176     -51.269  17.010-174.390  1.00  0.52           C  
ATOM   4253  C   ARG B 176     -51.956  18.219-175.017  1.00  0.52           C  
ATOM   4254  O   ARG B 176     -51.329  18.999-175.728  1.00  0.52           O  
ATOM   4255  CB  ARG B 176     -51.275  15.776-175.330  1.00  0.52           C  
ATOM   4256  CG  ARG B 176     -50.662  15.913-176.732  1.00  0.52           C  
ATOM   4257  CD  ARG B 176     -50.591  14.558-177.458  1.00  0.52           C  
ATOM   4258  NE  ARG B 176     -51.987  13.991-177.530  1.00  0.52           N  
ATOM   4259  CZ  ARG B 176     -52.331  12.715-177.302  1.00  0.52           C  
ATOM   4260  NH1 ARG B 176     -53.617  12.379-177.243  1.00  0.52           N  
ATOM   4261  NH2 ARG B 176     -51.425  11.755-177.141  1.00  0.52           N  
ATOM   4262  N   TYR B 177     -53.237  18.474-174.686  1.00  0.60           N  
ATOM   4263  CA  TYR B 177     -54.085  19.366-175.467  1.00  0.60           C  
ATOM   4264  C   TYR B 177     -54.062  20.805-174.999  1.00  0.60           C  
ATOM   4265  O   TYR B 177     -54.713  21.672-175.576  1.00  0.60           O  
ATOM   4266  CB  TYR B 177     -55.558  18.891-175.392  1.00  0.60           C  
ATOM   4267  CG  TYR B 177     -55.666  17.579-176.097  1.00  0.60           C  
ATOM   4268  CD1 TYR B 177     -55.664  16.369-175.385  1.00  0.60           C  
ATOM   4269  CD2 TYR B 177     -55.700  17.551-177.498  1.00  0.60           C  
ATOM   4270  CE1 TYR B 177     -55.699  15.145-176.066  1.00  0.60           C  
ATOM   4271  CE2 TYR B 177     -55.746  16.331-178.182  1.00  0.60           C  
ATOM   4272  CZ  TYR B 177     -55.749  15.132-177.464  1.00  0.60           C  
ATOM   4273  OH  TYR B 177     -55.786  13.917-178.169  1.00  0.60           O  
ATOM   4274  N   TRP B 178     -53.295  21.123-173.942  1.00  0.60           N  
ATOM   4275  CA  TRP B 178     -53.117  22.502-173.533  1.00  0.60           C  
ATOM   4276  C   TRP B 178     -52.080  23.239-174.376  1.00  0.60           C  
ATOM   4277  O   TRP B 178     -52.362  24.271-174.971  1.00  0.60           O  
ATOM   4278  CB  TRP B 178     -52.707  22.563-172.042  1.00  0.60           C  
ATOM   4279  CG  TRP B 178     -53.793  22.252-171.046  1.00  0.60           C  
ATOM   4280  CD1 TRP B 178     -55.123  22.006-171.240  1.00  0.60           C  
ATOM   4281  CD2 TRP B 178     -53.603  22.270-169.613  1.00  0.60           C  
ATOM   4282  NE1 TRP B 178     -55.783  21.882-170.031  1.00  0.60           N  
ATOM   4283  CE2 TRP B 178     -54.845  22.056-169.030  1.00  0.60           C  
ATOM   4284  CE3 TRP B 178     -52.452  22.466-168.842  1.00  0.60           C  
ATOM   4285  CZ2 TRP B 178     -55.001  22.009-167.644  1.00  0.60           C  
ATOM   4286  CZ3 TRP B 178     -52.597  22.375-167.447  1.00  0.60           C  
ATOM   4287  CH2 TRP B 178     -53.840  22.124-166.865  1.00  0.60           C  
ATOM   4288  N   LYS B 179     -50.848  22.707-174.527  1.00  0.49           N  
ATOM   4289  CA  LYS B 179     -49.759  23.449-175.162  1.00  0.49           C  
ATOM   4290  C   LYS B 179     -49.935  23.677-176.662  1.00  0.49           C  
ATOM   4291  O   LYS B 179     -49.342  24.585-177.234  1.00  0.49           O  
ATOM   4292  CB  LYS B 179     -48.398  22.735-174.977  1.00  0.49           C  
ATOM   4293  CG  LYS B 179     -47.895  22.655-173.528  1.00  0.49           C  
ATOM   4294  CD  LYS B 179     -46.547  21.915-173.452  1.00  0.49           C  
ATOM   4295  CE  LYS B 179     -45.983  21.820-172.030  1.00  0.49           C  
ATOM   4296  NZ  LYS B 179     -44.721  21.048-172.037  1.00  0.49           N  
ATOM   4297  N   GLU B 180     -50.779  22.865-177.326  1.00  0.44           N  
ATOM   4298  CA  GLU B 180     -51.203  23.037-178.701  1.00  0.44           C  
ATOM   4299  C   GLU B 180     -51.963  24.321-178.958  1.00  0.44           C  
ATOM   4300  O   GLU B 180     -51.938  24.882-180.052  1.00  0.44           O  
ATOM   4301  CB  GLU B 180     -52.232  21.940-179.038  1.00  0.44           C  
ATOM   4302  CG  GLU B 180     -51.692  20.501-179.107  1.00  0.44           C  
ATOM   4303  CD  GLU B 180     -52.837  19.541-179.424  1.00  0.44           C  
ATOM   4304  OE1 GLU B 180     -53.972  20.042-179.664  1.00  0.44           O  
ATOM   4305  OE2 GLU B 180     -52.588  18.310-179.428  1.00  0.44           O  
ATOM   4306  N   ARG B 181     -52.751  24.733-177.956  1.00  0.42           N  
ATOM   4307  CA  ARG B 181     -53.720  25.787-178.073  1.00  0.42           C  
ATOM   4308  C   ARG B 181     -53.269  27.033-177.336  1.00  0.42           C  
ATOM   4309  O   ARG B 181     -53.787  28.121-177.576  1.00  0.42           O  
ATOM   4310  CB  ARG B 181     -54.995  25.311-177.362  1.00  0.42           C  
ATOM   4311  CG  ARG B 181     -55.615  23.982-177.835  1.00  0.42           C  
ATOM   4312  CD  ARG B 181     -56.352  24.053-179.173  1.00  0.42           C  
ATOM   4313  NE  ARG B 181     -55.378  23.594-180.218  1.00  0.42           N  
ATOM   4314  CZ  ARG B 181     -55.096  24.259-181.343  1.00  0.42           C  
ATOM   4315  NH1 ARG B 181     -54.062  23.876-182.086  1.00  0.42           N  
ATOM   4316  NH2 ARG B 181     -55.822  25.295-181.752  1.00  0.42           N  
ATOM   4317  N   ILE B 182     -52.281  26.902-176.424  1.00  0.45           N  
ATOM   4318  CA  ILE B 182     -51.867  28.006-175.586  1.00  0.45           C  
ATOM   4319  C   ILE B 182     -50.383  28.011-175.231  1.00  0.45           C  
ATOM   4320  O   ILE B 182     -49.744  26.996-174.944  1.00  0.45           O  
ATOM   4321  CB  ILE B 182     -52.732  28.132-174.339  1.00  0.45           C  
ATOM   4322  CG1 ILE B 182     -52.512  29.469-173.617  1.00  0.45           C  
ATOM   4323  CG2 ILE B 182     -52.628  26.920-173.391  1.00  0.45           C  
ATOM   4324  CD1 ILE B 182     -53.052  30.652-174.425  1.00  0.45           C  
ATOM   4325  N   THR B 183     -49.787  29.221-175.259  1.00  0.52           N  
ATOM   4326  CA  THR B 183     -48.412  29.529-174.888  1.00  0.52           C  
ATOM   4327  C   THR B 183     -48.152  29.387-173.402  1.00  0.52           C  
ATOM   4328  O   THR B 183     -48.558  30.229-172.611  1.00  0.52           O  
ATOM   4329  CB  THR B 183     -48.029  30.961-175.253  1.00  0.52           C  
ATOM   4330  OG1 THR B 183     -48.250  31.182-176.636  1.00  0.52           O  
ATOM   4331  CG2 THR B 183     -46.536  31.235-175.010  1.00  0.52           C  
ATOM   4332  N   ALA B 184     -47.419  28.331-172.991  1.00  0.65           N  
ATOM   4333  CA  ALA B 184     -46.960  28.131-171.620  1.00  0.65           C  
ATOM   4334  C   ALA B 184     -48.028  28.145-170.508  1.00  0.65           C  
ATOM   4335  O   ALA B 184     -47.851  28.881-169.535  1.00  0.65           O  
ATOM   4336  CB  ALA B 184     -45.808  29.111-171.301  1.00  0.65           C  
ATOM   4337  N   PRO B 185     -49.119  27.365-170.597  1.00  0.71           N  
ATOM   4338  CA  PRO B 185     -50.199  27.345-169.608  1.00  0.71           C  
ATOM   4339  C   PRO B 185     -49.773  27.223-168.157  1.00  0.71           C  
ATOM   4340  O   PRO B 185     -48.819  26.503-167.852  1.00  0.71           O  
ATOM   4341  CB  PRO B 185     -51.107  26.176-170.033  1.00  0.71           C  
ATOM   4342  CG  PRO B 185     -50.198  25.257-170.853  1.00  0.71           C  
ATOM   4343  CD  PRO B 185     -49.223  26.228-171.513  1.00  0.71           C  
ATOM   4344  N   ILE B 186     -50.508  27.904-167.259  1.00  0.71           N  
ATOM   4345  CA  ILE B 186     -50.339  27.789-165.825  1.00  0.71           C  
ATOM   4346  C   ILE B 186     -51.649  27.388-165.192  1.00  0.71           C  
ATOM   4347  O   ILE B 186     -52.726  27.502-165.779  1.00  0.71           O  
ATOM   4348  CB  ILE B 186     -49.763  29.029-165.126  1.00  0.71           C  
ATOM   4349  CG1 ILE B 186     -50.739  30.227-165.059  1.00  0.71           C  
ATOM   4350  CG2 ILE B 186     -48.454  29.424-165.846  1.00  0.71           C  
ATOM   4351  CD1 ILE B 186     -50.252  31.325-164.104  1.00  0.71           C  
ATOM   4352  N   ILE B 187     -51.604  26.871-163.954  1.00  0.77           N  
ATOM   4353  CA  ILE B 187     -52.803  26.346-163.333  1.00  0.77           C  
ATOM   4354  C   ILE B 187     -52.821  26.625-161.849  1.00  0.77           C  
ATOM   4355  O   ILE B 187     -51.809  26.576-161.159  1.00  0.77           O  
ATOM   4356  CB  ILE B 187     -53.044  24.861-163.649  1.00  0.77           C  
ATOM   4357  CG1 ILE B 187     -54.276  24.268-162.910  1.00  0.77           C  
ATOM   4358  CG2 ILE B 187     -51.745  24.049-163.447  1.00  0.77           C  
ATOM   4359  CD1 ILE B 187     -54.836  23.034-163.607  1.00  0.77           C  
ATOM   4360  N   ILE B 188     -54.008  26.951-161.309  1.00  0.77           N  
ATOM   4361  CA  ILE B 188     -54.237  27.080-159.887  1.00  0.77           C  
ATOM   4362  C   ILE B 188     -55.288  26.062-159.470  1.00  0.77           C  
ATOM   4363  O   ILE B 188     -56.301  25.866-160.138  1.00  0.77           O  
ATOM   4364  CB  ILE B 188     -54.592  28.513-159.488  1.00  0.77           C  
ATOM   4365  CG1 ILE B 188     -54.711  28.675-157.954  1.00  0.77           C  
ATOM   4366  CG2 ILE B 188     -55.856  28.995-160.233  1.00  0.77           C  
ATOM   4367  CD1 ILE B 188     -54.752  30.138-157.497  1.00  0.77           C  
ATOM   4368  N   SER B 189     -55.051  25.327-158.366  1.00  0.78           N  
ATOM   4369  CA  SER B 189     -55.993  24.341-157.848  1.00  0.78           C  
ATOM   4370  C   SER B 189     -56.706  24.852-156.619  1.00  0.78           C  
ATOM   4371  O   SER B 189     -56.153  25.578-155.801  1.00  0.78           O  
ATOM   4372  CB  SER B 189     -55.338  22.979-157.498  1.00  0.78           C  
ATOM   4373  OG  SER B 189     -56.319  21.994-157.154  1.00  0.78           O  
ATOM   4374  N   LEU B 190     -57.996  24.514-156.496  1.00  0.76           N  
ATOM   4375  CA  LEU B 190     -58.845  24.881-155.384  1.00  0.76           C  
ATOM   4376  C   LEU B 190     -59.386  23.604-154.738  1.00  0.76           C  
ATOM   4377  O   LEU B 190     -60.269  23.639-153.879  1.00  0.76           O  
ATOM   4378  CB  LEU B 190     -60.041  25.726-155.905  1.00  0.76           C  
ATOM   4379  CG  LEU B 190     -59.759  27.203-156.273  1.00  0.76           C  
ATOM   4380  CD1 LEU B 190     -58.712  27.440-157.375  1.00  0.76           C  
ATOM   4381  CD2 LEU B 190     -61.060  27.856-156.743  1.00  0.76           C  
ATOM   4382  N   ALA B 191     -58.867  22.428-155.157  1.00  0.73           N  
ATOM   4383  CA  ALA B 191     -59.344  21.127-154.738  1.00  0.73           C  
ATOM   4384  C   ALA B 191     -58.831  20.701-153.366  1.00  0.73           C  
ATOM   4385  O   ALA B 191     -57.635  20.626-153.100  1.00  0.73           O  
ATOM   4386  CB  ALA B 191     -58.967  20.063-155.784  1.00  0.73           C  
ATOM   4387  N   LYS B 192     -59.761  20.407-152.442  1.00  0.70           N  
ATOM   4388  CA  LYS B 192     -59.442  20.157-151.053  1.00  0.70           C  
ATOM   4389  C   LYS B 192     -59.473  18.669-150.718  1.00  0.70           C  
ATOM   4390  O   LYS B 192     -60.525  18.103-150.417  1.00  0.70           O  
ATOM   4391  CB  LYS B 192     -60.439  20.969-150.181  1.00  0.70           C  
ATOM   4392  CG  LYS B 192     -60.100  22.472-150.199  1.00  0.70           C  
ATOM   4393  CD  LYS B 192     -61.020  23.403-149.382  1.00  0.70           C  
ATOM   4394  CE  LYS B 192     -60.423  24.824-149.261  1.00  0.70           C  
ATOM   4395  NZ  LYS B 192     -61.252  25.754-148.451  1.00  0.70           N  
ATOM   4396  N   GLY B 193     -58.291  18.011-150.730  1.00  0.75           N  
ATOM   4397  CA  GLY B 193     -58.148  16.577-150.493  1.00  0.75           C  
ATOM   4398  C   GLY B 193     -56.695  16.179-150.540  1.00  0.75           C  
ATOM   4399  O   GLY B 193     -55.815  17.026-150.429  1.00  0.75           O  
ATOM   4400  N   ILE B 194     -56.391  14.875-150.710  1.00  0.68           N  
ATOM   4401  CA  ILE B 194     -55.022  14.404-150.866  1.00  0.68           C  
ATOM   4402  C   ILE B 194     -55.037  13.094-151.627  1.00  0.68           C  
ATOM   4403  O   ILE B 194     -56.033  12.377-151.565  1.00  0.68           O  
ATOM   4404  CB  ILE B 194     -54.266  14.262-149.538  1.00  0.68           C  
ATOM   4405  CG1 ILE B 194     -52.727  14.228-149.718  1.00  0.68           C  
ATOM   4406  CG2 ILE B 194     -54.784  13.045-148.737  1.00  0.68           C  
ATOM   4407  CD1 ILE B 194     -51.971  14.600-148.436  1.00  0.68           C  
ATOM   4408  N   GLU B 195     -53.945  12.749-152.342  1.00  0.60           N  
ATOM   4409  CA  GLU B 195     -53.764  11.445-152.951  1.00  0.60           C  
ATOM   4410  C   GLU B 195     -52.603  10.744-152.266  1.00  0.60           C  
ATOM   4411  O   GLU B 195     -51.786  11.347-151.564  1.00  0.60           O  
ATOM   4412  CB  GLU B 195     -53.436  11.543-154.465  1.00  0.60           C  
ATOM   4413  CG  GLU B 195     -54.604  12.076-155.332  1.00  0.60           C  
ATOM   4414  CD  GLU B 195     -55.780  11.108-155.484  1.00  0.60           C  
ATOM   4415  OE1 GLU B 195     -55.707   9.963-154.973  1.00  0.60           O  
ATOM   4416  OE2 GLU B 195     -56.760  11.525-156.155  1.00  0.60           O  
ATOM   4417  N   ALA B 196     -52.485   9.422-152.461  1.00  0.51           N  
ATOM   4418  CA  ALA B 196     -51.318   8.680-152.040  1.00  0.51           C  
ATOM   4419  C   ALA B 196     -50.451   8.360-153.246  1.00  0.51           C  
ATOM   4420  O   ALA B 196     -50.922   8.236-154.374  1.00  0.51           O  
ATOM   4421  CB  ALA B 196     -51.714   7.390-151.293  1.00  0.51           C  
ATOM   4422  N   SER B 197     -49.121   8.247-153.053  1.00  0.48           N  
ATOM   4423  CA  SER B 197     -48.234   7.727-154.089  1.00  0.48           C  
ATOM   4424  C   SER B 197     -48.452   6.246-154.326  1.00  0.48           C  
ATOM   4425  O   SER B 197     -48.902   5.513-153.452  1.00  0.48           O  
ATOM   4426  CB  SER B 197     -46.723   7.958-153.805  1.00  0.48           C  
ATOM   4427  OG  SER B 197     -45.929   7.802-154.984  1.00  0.48           O  
ATOM   4428  N   LEU B 198     -48.116   5.744-155.523  1.00  0.43           N  
ATOM   4429  CA  LEU B 198     -48.023   4.314-155.741  1.00  0.43           C  
ATOM   4430  C   LEU B 198     -46.700   3.813-155.160  1.00  0.43           C  
ATOM   4431  O   LEU B 198     -45.795   4.639-155.036  1.00  0.43           O  
ATOM   4432  CB  LEU B 198     -48.138   3.981-157.247  1.00  0.43           C  
ATOM   4433  CG  LEU B 198     -49.430   4.517-157.910  1.00  0.43           C  
ATOM   4434  CD1 LEU B 198     -49.384   4.287-159.428  1.00  0.43           C  
ATOM   4435  CD2 LEU B 198     -50.714   3.913-157.314  1.00  0.43           C  
ATOM   4436  N   ASP B 199     -46.640   2.510-154.758  1.00  0.36           N  
ATOM   4437  CA  ASP B 199     -45.489   1.708-154.314  1.00  0.36           C  
ATOM   4438  C   ASP B 199     -45.796   0.982-153.004  1.00  0.36           C  
ATOM   4439  O   ASP B 199     -46.805   1.279-152.365  1.00  0.36           O  
ATOM   4440  CB  ASP B 199     -44.123   2.449-154.188  1.00  0.36           C  
ATOM   4441  CG  ASP B 199     -43.431   2.538-155.538  1.00  0.36           C  
ATOM   4442  OD1 ASP B 199     -43.782   1.733-156.439  1.00  0.36           O  
ATOM   4443  OD2 ASP B 199     -42.483   3.354-155.641  1.00  0.36           O  
ATOM   4444  N   PRO B 200     -45.005  -0.001-152.547  1.00  0.39           N  
ATOM   4445  CA  PRO B 200     -45.163  -0.587-151.216  1.00  0.39           C  
ATOM   4446  C   PRO B 200     -44.533   0.258-150.120  1.00  0.39           C  
ATOM   4447  O   PRO B 200     -44.746  -0.056-148.953  1.00  0.39           O  
ATOM   4448  CB  PRO B 200     -44.457  -1.947-151.335  1.00  0.39           C  
ATOM   4449  CG  PRO B 200     -43.383  -1.717-152.399  1.00  0.39           C  
ATOM   4450  CD  PRO B 200     -44.096  -0.794-153.387  1.00  0.39           C  
ATOM   4451  N   LEU B 201     -43.783   1.328-150.453  1.00  0.36           N  
ATOM   4452  CA  LEU B 201     -43.296   2.304-149.483  1.00  0.36           C  
ATOM   4453  C   LEU B 201     -43.712   3.727-149.878  1.00  0.36           C  
ATOM   4454  O   LEU B 201     -42.856   4.616-149.905  1.00  0.36           O  
ATOM   4455  CB  LEU B 201     -41.741   2.290-149.400  1.00  0.36           C  
ATOM   4456  CG  LEU B 201     -41.105   0.991-148.869  1.00  0.36           C  
ATOM   4457  CD1 LEU B 201     -39.579   1.053-149.050  1.00  0.36           C  
ATOM   4458  CD2 LEU B 201     -41.452   0.749-147.392  1.00  0.36           C  
ATOM   4459  N   PRO B 202     -44.950   4.041-150.243  1.00  0.38           N  
ATOM   4460  CA  PRO B 202     -45.266   5.343-150.795  1.00  0.38           C  
ATOM   4461  C   PRO B 202     -45.470   6.405-149.722  1.00  0.38           C  
ATOM   4462  O   PRO B 202     -45.303   6.156-148.532  1.00  0.38           O  
ATOM   4463  CB  PRO B 202     -46.566   5.024-151.524  1.00  0.38           C  
ATOM   4464  CG  PRO B 202     -47.295   4.044-150.614  1.00  0.38           C  
ATOM   4465  CD  PRO B 202     -46.166   3.286-149.922  1.00  0.38           C  
ATOM   4466  N   ARG B 203     -45.819   7.633-150.142  1.00  0.44           N  
ATOM   4467  CA  ARG B 203     -45.987   8.776-149.269  1.00  0.44           C  
ATOM   4468  C   ARG B 203     -47.090   9.648-149.827  1.00  0.44           C  
ATOM   4469  O   ARG B 203     -47.733   9.314-150.821  1.00  0.44           O  
ATOM   4470  CB  ARG B 203     -44.708   9.651-149.176  1.00  0.44           C  
ATOM   4471  CG  ARG B 203     -43.509   8.956-148.511  1.00  0.44           C  
ATOM   4472  CD  ARG B 203     -42.325   9.907-148.365  1.00  0.44           C  
ATOM   4473  NE  ARG B 203     -41.254   9.151-147.655  1.00  0.44           N  
ATOM   4474  CZ  ARG B 203     -40.060   9.672-147.346  1.00  0.44           C  
ATOM   4475  NH1 ARG B 203     -39.180   8.937-146.674  1.00  0.44           N  
ATOM   4476  NH2 ARG B 203     -39.742  10.915-147.696  1.00  0.44           N  
ATOM   4477  N   ILE B 204     -47.342  10.802-149.178  1.00  0.52           N  
ATOM   4478  CA  ILE B 204     -48.269  11.819-149.634  1.00  0.52           C  
ATOM   4479  C   ILE B 204     -48.002  12.336-151.044  1.00  0.52           C  
ATOM   4480  O   ILE B 204     -46.870  12.627-151.428  1.00  0.52           O  
ATOM   4481  CB  ILE B 204     -48.332  12.992-148.651  1.00  0.52           C  
ATOM   4482  CG1 ILE B 204     -47.012  13.795-148.533  1.00  0.52           C  
ATOM   4483  CG2 ILE B 204     -48.752  12.443-147.272  1.00  0.52           C  
ATOM   4484  CD1 ILE B 204     -47.152  15.038-147.646  1.00  0.52           C  
ATOM   4485  N   ILE B 205     -49.069  12.469-151.853  1.00  0.63           N  
ATOM   4486  CA  ILE B 205     -49.015  13.139-153.137  1.00  0.63           C  
ATOM   4487  C   ILE B 205     -50.088  14.192-153.067  1.00  0.63           C  
ATOM   4488  O   ILE B 205     -51.271  13.921-152.860  1.00  0.63           O  
ATOM   4489  CB  ILE B 205     -49.221  12.199-154.328  1.00  0.63           C  
ATOM   4490  CG1 ILE B 205     -48.023  11.230-154.468  1.00  0.63           C  
ATOM   4491  CG2 ILE B 205     -49.464  12.976-155.645  1.00  0.63           C  
ATOM   4492  CD1 ILE B 205     -46.674  11.877-154.814  1.00  0.63           C  
ATOM   4493  N   THR B 206     -49.700  15.471-153.186  1.00  0.72           N  
ATOM   4494  CA  THR B 206     -50.665  16.549-153.255  1.00  0.72           C  
ATOM   4495  C   THR B 206     -51.477  16.492-154.547  1.00  0.72           C  
ATOM   4496  O   THR B 206     -50.919  16.128-155.588  1.00  0.72           O  
ATOM   4497  CB  THR B 206     -50.068  17.935-153.091  1.00  0.72           C  
ATOM   4498  OG1 THR B 206     -49.029  18.218-154.014  1.00  0.72           O  
ATOM   4499  CG2 THR B 206     -49.484  18.066-151.680  1.00  0.72           C  
ATOM   4500  N   PRO B 207     -52.767  16.824-154.583  1.00  0.76           N  
ATOM   4501  CA  PRO B 207     -53.526  16.933-155.821  1.00  0.76           C  
ATOM   4502  C   PRO B 207     -52.907  17.891-156.816  1.00  0.76           C  
ATOM   4503  O   PRO B 207     -52.911  17.573-157.998  1.00  0.76           O  
ATOM   4504  CB  PRO B 207     -54.942  17.320-155.371  1.00  0.76           C  
ATOM   4505  CG  PRO B 207     -55.049  16.689-153.980  1.00  0.76           C  
ATOM   4506  CD  PRO B 207     -53.642  16.899-153.417  1.00  0.76           C  
ATOM   4507  N   THR B 208     -52.309  19.022-156.391  1.00  0.75           N  
ATOM   4508  CA  THR B 208     -51.546  19.921-157.263  1.00  0.75           C  
ATOM   4509  C   THR B 208     -50.418  19.236-157.996  1.00  0.75           C  
ATOM   4510  O   THR B 208     -50.259  19.426-159.197  1.00  0.75           O  
ATOM   4511  CB  THR B 208     -50.891  21.093-156.546  1.00  0.75           C  
ATOM   4512  OG1 THR B 208     -50.084  20.662-155.466  1.00  0.75           O  
ATOM   4513  CG2 THR B 208     -51.939  22.109-156.069  1.00  0.75           C  
ATOM   4514  N   GLN B 209     -49.625  18.399-157.304  1.00  0.71           N  
ATOM   4515  CA  GLN B 209     -48.541  17.647-157.886  1.00  0.71           C  
ATOM   4516  C   GLN B 209     -49.020  16.581-158.869  1.00  0.71           C  
ATOM   4517  O   GLN B 209     -48.401  16.334-159.903  1.00  0.71           O  
ATOM   4518  CB  GLN B 209     -47.654  17.060-156.767  1.00  0.71           C  
ATOM   4519  CG  GLN B 209     -46.251  16.604-157.228  1.00  0.71           C  
ATOM   4520  CD  GLN B 209     -45.343  17.783-157.600  1.00  0.71           C  
ATOM   4521  OE1 GLN B 209     -44.826  18.509-156.749  1.00  0.71           O  
ATOM   4522  NE2 GLN B 209     -45.089  17.985-158.913  1.00  0.71           N  
ATOM   4523  N   MET B 210     -50.172  15.928-158.588  1.00  0.74           N  
ATOM   4524  CA  MET B 210     -50.834  15.063-159.554  1.00  0.74           C  
ATOM   4525  C   MET B 210     -51.315  15.815-160.790  1.00  0.74           C  
ATOM   4526  O   MET B 210     -51.093  15.369-161.916  1.00  0.74           O  
ATOM   4527  CB  MET B 210     -52.030  14.308-158.918  1.00  0.74           C  
ATOM   4528  CG  MET B 210     -52.708  13.297-159.873  1.00  0.74           C  
ATOM   4529  SD  MET B 210     -54.086  12.360-159.151  1.00  0.74           S  
ATOM   4530  CE  MET B 210     -55.308  13.700-159.093  1.00  0.74           C  
ATOM   4531  N   ILE B 211     -51.946  17.001-160.615  1.00  0.75           N  
ATOM   4532  CA  ILE B 211     -52.384  17.849-161.721  1.00  0.75           C  
ATOM   4533  C   ILE B 211     -51.214  18.280-162.579  1.00  0.75           C  
ATOM   4534  O   ILE B 211     -51.239  18.162-163.802  1.00  0.75           O  
ATOM   4535  CB  ILE B 211     -53.061  19.150-161.249  1.00  0.75           C  
ATOM   4536  CG1 ILE B 211     -54.345  18.901-160.434  1.00  0.75           C  
ATOM   4537  CG2 ILE B 211     -53.403  20.038-162.470  1.00  0.75           C  
ATOM   4538  CD1 ILE B 211     -54.854  20.103-159.639  1.00  0.75           C  
ATOM   4539  N   SER B 212     -50.150  18.794-161.941  1.00  0.74           N  
ATOM   4540  CA  SER B 212     -49.020  19.384-162.625  1.00  0.74           C  
ATOM   4541  C   SER B 212     -48.217  18.387-163.442  1.00  0.74           C  
ATOM   4542  O   SER B 212     -48.057  18.538-164.654  1.00  0.74           O  
ATOM   4543  CB  SER B 212     -48.139  20.143-161.596  1.00  0.74           C  
ATOM   4544  OG  SER B 212     -47.448  19.279-160.693  1.00  0.74           O  
ATOM   4545  N   ASN B 213     -47.800  17.265-162.820  1.00  0.73           N  
ATOM   4546  CA  ASN B 213     -47.055  16.206-163.473  1.00  0.73           C  
ATOM   4547  C   ASN B 213     -47.833  15.572-164.617  1.00  0.73           C  
ATOM   4548  O   ASN B 213     -47.282  15.231-165.661  1.00  0.73           O  
ATOM   4549  CB  ASN B 213     -46.681  15.089-162.464  1.00  0.73           C  
ATOM   4550  CG  ASN B 213     -45.669  15.584-161.439  1.00  0.73           C  
ATOM   4551  OD1 ASN B 213     -44.964  16.579-161.593  1.00  0.73           O  
ATOM   4552  ND2 ASN B 213     -45.549  14.828-160.322  1.00  0.73           N  
ATOM   4553  N   ALA B 214     -49.160  15.390-164.460  1.00  0.77           N  
ATOM   4554  CA  ALA B 214     -49.981  14.823-165.500  1.00  0.77           C  
ATOM   4555  C   ALA B 214     -50.132  15.669-166.756  1.00  0.77           C  
ATOM   4556  O   ALA B 214     -50.211  15.113-167.854  1.00  0.77           O  
ATOM   4557  CB  ALA B 214     -51.361  14.423-164.949  1.00  0.77           C  
ATOM   4558  N   THR B 215     -50.185  17.007-166.623  1.00  0.72           N  
ATOM   4559  CA  THR B 215     -50.450  17.913-167.735  1.00  0.72           C  
ATOM   4560  C   THR B 215     -49.184  18.514-168.317  1.00  0.72           C  
ATOM   4561  O   THR B 215     -49.211  19.138-169.379  1.00  0.72           O  
ATOM   4562  CB  THR B 215     -51.382  19.044-167.319  1.00  0.72           C  
ATOM   4563  OG1 THR B 215     -50.834  19.827-166.269  1.00  0.72           O  
ATOM   4564  CG2 THR B 215     -52.692  18.444-166.787  1.00  0.72           C  
ATOM   4565  N   GLY B 216     -48.019  18.284-167.670  1.00  0.69           N  
ATOM   4566  CA  GLY B 216     -46.725  18.768-168.138  1.00  0.69           C  
ATOM   4567  C   GLY B 216     -46.400  20.154-167.648  1.00  0.69           C  
ATOM   4568  O   GLY B 216     -45.663  20.895-168.304  1.00  0.69           O  
ATOM   4569  N   VAL B 217     -46.955  20.508-166.477  1.00  0.65           N  
ATOM   4570  CA  VAL B 217     -46.763  21.743-165.737  1.00  0.65           C  
ATOM   4571  C   VAL B 217     -45.842  21.420-164.553  1.00  0.65           C  
ATOM   4572  O   VAL B 217     -46.057  20.403-163.906  1.00  0.65           O  
ATOM   4573  CB  VAL B 217     -48.127  22.269-165.256  1.00  0.65           C  
ATOM   4574  CG1 VAL B 217     -48.029  23.230-164.051  1.00  0.65           C  
ATOM   4575  CG2 VAL B 217     -48.851  22.924-166.452  1.00  0.65           C  
ATOM   4576  N   PRO B 218     -44.791  22.144-164.187  1.00  0.55           N  
ATOM   4577  CA  PRO B 218     -43.973  21.757-163.033  1.00  0.55           C  
ATOM   4578  C   PRO B 218     -44.528  22.319-161.733  1.00  0.55           C  
ATOM   4579  O   PRO B 218     -45.471  23.106-161.745  1.00  0.55           O  
ATOM   4580  CB  PRO B 218     -42.600  22.366-163.361  1.00  0.55           C  
ATOM   4581  CG  PRO B 218     -42.921  23.573-164.245  1.00  0.55           C  
ATOM   4582  CD  PRO B 218     -44.098  23.068-165.078  1.00  0.55           C  
ATOM   4583  N   SER B 219     -43.934  21.928-160.585  1.00  0.52           N  
ATOM   4584  CA  SER B 219     -44.363  22.262-159.229  1.00  0.52           C  
ATOM   4585  C   SER B 219     -44.486  23.741-158.906  1.00  0.52           C  
ATOM   4586  O   SER B 219     -45.364  24.139-158.154  1.00  0.52           O  
ATOM   4587  CB  SER B 219     -43.415  21.649-158.168  1.00  0.52           C  
ATOM   4588  OG  SER B 219     -43.231  20.256-158.421  1.00  0.52           O  
ATOM   4589  N   GLU B 220     -43.592  24.588-159.441  1.00  0.46           N  
ATOM   4590  CA  GLU B 220     -43.588  26.030-159.262  1.00  0.46           C  
ATOM   4591  C   GLU B 220     -44.705  26.745-160.029  1.00  0.46           C  
ATOM   4592  O   GLU B 220     -45.334  27.677-159.528  1.00  0.46           O  
ATOM   4593  CB  GLU B 220     -42.172  26.514-159.664  1.00  0.46           C  
ATOM   4594  CG  GLU B 220     -41.092  25.922-158.711  1.00  0.46           C  
ATOM   4595  CD  GLU B 220     -39.656  25.964-159.233  1.00  0.46           C  
ATOM   4596  OE1 GLU B 220     -39.453  25.646-160.433  1.00  0.46           O  
ATOM   4597  OE2 GLU B 220     -38.752  26.192-158.387  1.00  0.46           O  
ATOM   4598  N   ASN B 221     -44.974  26.261-161.265  1.00  0.66           N  
ATOM   4599  CA  ASN B 221     -45.998  26.709-162.200  1.00  0.66           C  
ATOM   4600  C   ASN B 221     -47.422  26.399-161.710  1.00  0.66           C  
ATOM   4601  O   ASN B 221     -48.337  27.194-161.906  1.00  0.66           O  
ATOM   4602  CB  ASN B 221     -45.644  26.108-163.604  1.00  0.66           C  
ATOM   4603  CG  ASN B 221     -46.647  26.338-164.740  1.00  0.66           C  
ATOM   4604  OD1 ASN B 221     -47.853  26.211-164.576  1.00  0.66           O  
ATOM   4605  ND2 ASN B 221     -46.141  26.568-165.974  1.00  0.66           N  
ATOM   4606  N   ILE B 222     -47.659  25.232-161.068  1.00  0.72           N  
ATOM   4607  CA  ILE B 222     -48.908  24.969-160.353  1.00  0.72           C  
ATOM   4608  C   ILE B 222     -49.020  25.778-159.057  1.00  0.72           C  
ATOM   4609  O   ILE B 222     -48.092  25.883-158.259  1.00  0.72           O  
ATOM   4610  CB  ILE B 222     -49.159  23.477-160.107  1.00  0.72           C  
ATOM   4611  CG1 ILE B 222     -50.463  23.115-159.348  1.00  0.72           C  
ATOM   4612  CG2 ILE B 222     -47.976  22.882-159.315  1.00  0.72           C  
ATOM   4613  CD1 ILE B 222     -51.818  23.395-159.999  1.00  0.72           C  
ATOM   4614  N   LEU B 223     -50.199  26.373-158.812  1.00  0.73           N  
ATOM   4615  CA  LEU B 223     -50.496  27.138-157.617  1.00  0.73           C  
ATOM   4616  C   LEU B 223     -51.722  26.555-156.927  1.00  0.73           C  
ATOM   4617  O   LEU B 223     -52.410  25.672-157.441  1.00  0.73           O  
ATOM   4618  CB  LEU B 223     -50.756  28.648-157.922  1.00  0.73           C  
ATOM   4619  CG  LEU B 223     -49.491  29.475-158.266  1.00  0.73           C  
ATOM   4620  CD1 LEU B 223     -49.153  29.454-159.761  1.00  0.73           C  
ATOM   4621  CD2 LEU B 223     -49.564  30.914-157.714  1.00  0.73           C  
ATOM   4622  N   TYR B 224     -52.038  27.047-155.714  1.00  0.75           N  
ATOM   4623  CA  TYR B 224     -53.174  26.579-154.939  1.00  0.75           C  
ATOM   4624  C   TYR B 224     -53.867  27.753-154.249  1.00  0.75           C  
ATOM   4625  O   TYR B 224     -53.216  28.680-153.768  1.00  0.75           O  
ATOM   4626  CB  TYR B 224     -52.725  25.503-153.905  1.00  0.75           C  
ATOM   4627  CG  TYR B 224     -53.868  24.971-153.090  1.00  0.75           C  
ATOM   4628  CD1 TYR B 224     -54.782  24.056-153.631  1.00  0.75           C  
ATOM   4629  CD2 TYR B 224     -54.076  25.454-151.792  1.00  0.75           C  
ATOM   4630  CE1 TYR B 224     -55.914  23.663-152.904  1.00  0.75           C  
ATOM   4631  CE2 TYR B 224     -55.197  25.055-151.055  1.00  0.75           C  
ATOM   4632  CZ  TYR B 224     -56.114  24.164-151.616  1.00  0.75           C  
ATOM   4633  OH  TYR B 224     -57.220  23.789-150.842  1.00  0.75           O  
ATOM   4634  N   LEU B 225     -55.220  27.730-154.186  1.00  0.77           N  
ATOM   4635  CA  LEU B 225     -56.013  28.673-153.415  1.00  0.77           C  
ATOM   4636  C   LEU B 225     -56.810  27.945-152.358  1.00  0.77           C  
ATOM   4637  O   LEU B 225     -57.448  26.921-152.583  1.00  0.77           O  
ATOM   4638  CB  LEU B 225     -56.979  29.549-154.258  1.00  0.77           C  
ATOM   4639  CG  LEU B 225     -57.740  30.645-153.457  1.00  0.77           C  
ATOM   4640  CD1 LEU B 225     -57.962  31.888-154.310  1.00  0.77           C  
ATOM   4641  CD2 LEU B 225     -59.110  30.203-152.911  1.00  0.77           C  
ATOM   4642  N   GLY B 226     -56.814  28.499-151.135  1.00  0.78           N  
ATOM   4643  CA  GLY B 226     -57.524  27.913-150.018  1.00  0.78           C  
ATOM   4644  C   GLY B 226     -57.667  28.947-148.954  1.00  0.78           C  
ATOM   4645  O   GLY B 226     -56.789  29.779-148.754  1.00  0.78           O  
ATOM   4646  N   GLY B 227     -58.792  28.927-148.241  1.00  0.79           N  
ATOM   4647  CA  GLY B 227     -59.077  29.864-147.181  1.00  0.79           C  
ATOM   4648  C   GLY B 227     -60.488  29.614-146.762  1.00  0.79           C  
ATOM   4649  O   GLY B 227     -61.118  28.720-147.348  1.00  0.79           O  
ATOM   4650  N   PRO B 228     -60.997  30.368-145.787  1.00  0.78           N  
ATOM   4651  CA  PRO B 228     -62.340  30.231-145.247  1.00  0.78           C  
ATOM   4652  C   PRO B 228     -63.373  30.705-146.235  1.00  0.78           C  
ATOM   4653  O   PRO B 228     -63.928  31.791-146.112  1.00  0.78           O  
ATOM   4654  CB  PRO B 228     -62.326  31.146-144.005  1.00  0.78           C  
ATOM   4655  CG  PRO B 228     -61.314  32.232-144.360  1.00  0.78           C  
ATOM   4656  CD  PRO B 228     -60.259  31.438-145.120  1.00  0.78           C  
ATOM   4657  N   ASN B 229     -63.648  29.861-147.232  1.00  0.76           N  
ATOM   4658  CA  ASN B 229     -64.463  30.210-148.361  1.00  0.76           C  
ATOM   4659  C   ASN B 229     -65.661  29.299-148.393  1.00  0.76           C  
ATOM   4660  O   ASN B 229     -65.754  28.375-149.201  1.00  0.76           O  
ATOM   4661  CB  ASN B 229     -63.680  30.100-149.689  1.00  0.76           C  
ATOM   4662  CG  ASN B 229     -62.414  30.937-149.601  1.00  0.76           C  
ATOM   4663  OD1 ASN B 229     -62.357  31.984-148.966  1.00  0.76           O  
ATOM   4664  ND2 ASN B 229     -61.333  30.479-150.270  1.00  0.76           N  
ATOM   4665  N   ILE B 230     -66.639  29.540-147.502  1.00  0.73           N  
ATOM   4666  CA  ILE B 230     -67.961  28.960-147.660  1.00  0.73           C  
ATOM   4667  C   ILE B 230     -68.594  29.581-148.889  1.00  0.73           C  
ATOM   4668  O   ILE B 230     -68.762  30.794-148.983  1.00  0.73           O  
ATOM   4669  CB  ILE B 230     -68.869  29.163-146.452  1.00  0.73           C  
ATOM   4670  CG1 ILE B 230     -68.298  28.513-145.177  1.00  0.73           C  
ATOM   4671  CG2 ILE B 230     -70.290  28.636-146.724  1.00  0.73           C  
ATOM   4672  CD1 ILE B 230     -68.355  26.980-145.108  1.00  0.73           C  
ATOM   4673  N   ALA B 231     -68.936  28.755-149.893  1.00  0.74           N  
ATOM   4674  CA  ALA B 231     -69.425  29.211-151.172  1.00  0.74           C  
ATOM   4675  C   ALA B 231     -70.686  30.074-151.076  1.00  0.74           C  
ATOM   4676  O   ALA B 231     -70.821  31.080-151.771  1.00  0.74           O  
ATOM   4677  CB  ALA B 231     -69.629  27.975-152.072  1.00  0.74           C  
ATOM   4678  N   SER B 232     -71.617  29.743-150.155  1.00  0.66           N  
ATOM   4679  CA  SER B 232     -72.785  30.566-149.888  1.00  0.66           C  
ATOM   4680  C   SER B 232     -72.460  31.972-149.389  1.00  0.66           C  
ATOM   4681  O   SER B 232     -73.027  32.959-149.847  1.00  0.66           O  
ATOM   4682  CB  SER B 232     -73.794  29.894-148.930  1.00  0.66           C  
ATOM   4683  OG  SER B 232     -73.146  29.454-147.741  1.00  0.66           O  
ATOM   4684  N   GLU B 233     -71.497  32.097-148.464  1.00  0.69           N  
ATOM   4685  CA  GLU B 233     -71.045  33.362-147.917  1.00  0.69           C  
ATOM   4686  C   GLU B 233     -70.266  34.193-148.948  1.00  0.69           C  
ATOM   4687  O   GLU B 233     -70.496  35.385-149.147  1.00  0.69           O  
ATOM   4688  CB  GLU B 233     -70.320  33.096-146.562  1.00  0.69           C  
ATOM   4689  CG  GLU B 233     -71.272  32.306-145.605  1.00  0.69           C  
ATOM   4690  CD  GLU B 233     -70.792  31.904-144.213  1.00  0.69           C  
ATOM   4691  OE1 GLU B 233     -69.726  32.341-143.719  1.00  0.69           O  
ATOM   4692  OE2 GLU B 233     -71.581  31.180-143.544  1.00  0.69           O  
ATOM   4693  N   ILE B 234     -69.366  33.566-149.735  1.00  0.70           N  
ATOM   4694  CA  ILE B 234     -68.649  34.242-150.817  1.00  0.70           C  
ATOM   4695  C   ILE B 234     -69.551  34.785-151.946  1.00  0.70           C  
ATOM   4696  O   ILE B 234     -69.287  35.861-152.486  1.00  0.70           O  
ATOM   4697  CB  ILE B 234     -67.509  33.385-151.378  1.00  0.70           C  
ATOM   4698  CG1 ILE B 234     -66.524  32.877-150.294  1.00  0.70           C  
ATOM   4699  CG2 ILE B 234     -66.712  34.130-152.478  1.00  0.70           C  
ATOM   4700  CD1 ILE B 234     -65.684  33.954-149.605  1.00  0.70           C  
ATOM   4701  N   TYR B 235     -70.656  34.105-152.367  1.00  0.65           N  
ATOM   4702  CA  TYR B 235     -71.559  34.686-153.366  1.00  0.65           C  
ATOM   4703  C   TYR B 235     -72.269  35.956-152.920  1.00  0.65           C  
ATOM   4704  O   TYR B 235     -72.419  36.891-153.708  1.00  0.65           O  
ATOM   4705  CB  TYR B 235     -72.537  33.677-154.047  1.00  0.65           C  
ATOM   4706  CG  TYR B 235     -73.860  33.483-153.350  1.00  0.65           C  
ATOM   4707  CD1 TYR B 235     -74.904  34.410-153.513  1.00  0.65           C  
ATOM   4708  CD2 TYR B 235     -74.084  32.348-152.573  1.00  0.65           C  
ATOM   4709  CE1 TYR B 235     -76.126  34.231-152.851  1.00  0.65           C  
ATOM   4710  CE2 TYR B 235     -75.306  32.160-151.903  1.00  0.65           C  
ATOM   4711  CZ  TYR B 235     -76.316  33.121-152.024  1.00  0.65           C  
ATOM   4712  OH  TYR B 235     -77.517  32.979-151.300  1.00  0.65           O  
ATOM   4713  N   ASN B 236     -72.692  36.009-151.638  1.00  0.64           N  
ATOM   4714  CA  ASN B 236     -73.411  37.124-151.050  1.00  0.64           C  
ATOM   4715  C   ASN B 236     -72.547  38.376-150.988  1.00  0.64           C  
ATOM   4716  O   ASN B 236     -73.066  39.487-150.922  1.00  0.64           O  
ATOM   4717  CB  ASN B 236     -73.851  36.758-149.609  1.00  0.64           C  
ATOM   4718  CG  ASN B 236     -75.127  35.931-149.601  1.00  0.64           C  
ATOM   4719  OD1 ASN B 236     -76.022  36.114-150.426  1.00  0.64           O  
ATOM   4720  ND2 ASN B 236     -75.252  35.036-148.597  1.00  0.64           N  
ATOM   4721  N   LYS B 237     -71.209  38.184-151.034  1.00  0.66           N  
ATOM   4722  CA  LYS B 237     -70.175  39.201-150.995  1.00  0.66           C  
ATOM   4723  C   LYS B 237     -69.852  39.563-149.556  1.00  0.66           C  
ATOM   4724  O   LYS B 237     -69.354  40.653-149.290  1.00  0.66           O  
ATOM   4725  CB  LYS B 237     -70.412  40.469-151.881  1.00  0.66           C  
ATOM   4726  CG  LYS B 237     -70.591  40.198-153.389  1.00  0.66           C  
ATOM   4727  CD  LYS B 237     -70.912  41.486-154.182  1.00  0.66           C  
ATOM   4728  CE  LYS B 237     -71.031  41.268-155.700  1.00  0.66           C  
ATOM   4729  NZ  LYS B 237     -71.322  42.525-156.433  1.00  0.66           N  
ATOM   4730  N   GLU B 238     -70.100  38.624-148.608  1.00  0.70           N  
ATOM   4731  CA  GLU B 238     -69.705  38.707-147.211  1.00  0.70           C  
ATOM   4732  C   GLU B 238     -68.189  38.777-147.115  1.00  0.70           C  
ATOM   4733  O   GLU B 238     -67.479  38.154-147.909  1.00  0.70           O  
ATOM   4734  CB  GLU B 238     -70.272  37.512-146.377  1.00  0.70           C  
ATOM   4735  CG  GLU B 238     -71.758  37.210-146.728  1.00  0.70           C  
ATOM   4736  CD  GLU B 238     -72.517  36.156-145.910  1.00  0.70           C  
ATOM   4737  OE1 GLU B 238     -72.300  36.017-144.682  1.00  0.70           O  
ATOM   4738  OE2 GLU B 238     -73.386  35.481-146.535  1.00  0.70           O  
ATOM   4739  N   TYR B 239     -67.638  39.584-146.191  1.00  0.71           N  
ATOM   4740  CA  TYR B 239     -66.218  39.868-146.202  1.00  0.71           C  
ATOM   4741  C   TYR B 239     -65.365  38.652-145.805  1.00  0.71           C  
ATOM   4742  O   TYR B 239     -65.449  38.122-144.700  1.00  0.71           O  
ATOM   4743  CB  TYR B 239     -65.929  41.143-145.355  1.00  0.71           C  
ATOM   4744  CG  TYR B 239     -64.453  41.441-145.316  1.00  0.71           C  
ATOM   4745  CD1 TYR B 239     -63.796  42.208-146.297  1.00  0.71           C  
ATOM   4746  CD2 TYR B 239     -63.690  40.759-144.362  1.00  0.71           C  
ATOM   4747  CE1 TYR B 239     -62.389  42.259-146.328  1.00  0.71           C  
ATOM   4748  CE2 TYR B 239     -62.300  40.769-144.434  1.00  0.71           C  
ATOM   4749  CZ  TYR B 239     -61.640  41.539-145.384  1.00  0.71           C  
ATOM   4750  OH  TYR B 239     -60.228  41.515-145.380  1.00  0.71           O  
ATOM   4751  N   ALA B 240     -64.465  38.205-146.701  1.00  0.78           N  
ATOM   4752  CA  ALA B 240     -63.646  37.050-146.438  1.00  0.78           C  
ATOM   4753  C   ALA B 240     -62.244  37.202-146.999  1.00  0.78           C  
ATOM   4754  O   ALA B 240     -61.920  38.137-147.733  1.00  0.78           O  
ATOM   4755  CB  ALA B 240     -64.314  35.808-147.045  1.00  0.78           C  
ATOM   4756  N   ASN B 241     -61.351  36.255-146.651  1.00  0.78           N  
ATOM   4757  CA  ASN B 241     -60.009  36.241-147.175  1.00  0.78           C  
ATOM   4758  C   ASN B 241     -59.654  34.853-147.650  1.00  0.78           C  
ATOM   4759  O   ASN B 241     -60.297  33.864-147.315  1.00  0.78           O  
ATOM   4760  CB  ASN B 241     -58.934  36.843-146.208  1.00  0.78           C  
ATOM   4761  CG  ASN B 241     -58.662  36.058-144.923  1.00  0.78           C  
ATOM   4762  OD1 ASN B 241     -58.783  34.840-144.806  1.00  0.78           O  
ATOM   4763  ND2 ASN B 241     -58.217  36.793-143.876  1.00  0.78           N  
ATOM   4764  N   ALA B 242     -58.605  34.763-148.468  1.00  0.79           N  
ATOM   4765  CA  ALA B 242     -58.081  33.513-148.926  1.00  0.79           C  
ATOM   4766  C   ALA B 242     -56.580  33.638-149.047  1.00  0.79           C  
ATOM   4767  O   ALA B 242     -56.001  34.723-149.045  1.00  0.79           O  
ATOM   4768  CB  ALA B 242     -58.710  33.110-150.276  1.00  0.79           C  
ATOM   4769  N   ARG B 243     -55.896  32.494-149.133  1.00  0.75           N  
ATOM   4770  CA  ARG B 243     -54.477  32.436-149.345  1.00  0.75           C  
ATOM   4771  C   ARG B 243     -54.284  31.906-150.740  1.00  0.75           C  
ATOM   4772  O   ARG B 243     -54.985  30.984-151.160  1.00  0.75           O  
ATOM   4773  CB  ARG B 243     -53.850  31.460-148.322  1.00  0.75           C  
ATOM   4774  CG  ARG B 243     -52.313  31.345-148.312  1.00  0.75           C  
ATOM   4775  CD  ARG B 243     -51.844  30.344-147.245  1.00  0.75           C  
ATOM   4776  NE  ARG B 243     -50.388  30.071-147.446  1.00  0.75           N  
ATOM   4777  CZ  ARG B 243     -49.708  29.141-146.758  1.00  0.75           C  
ATOM   4778  NH1 ARG B 243     -48.495  28.776-147.168  1.00  0.75           N  
ATOM   4779  NH2 ARG B 243     -50.235  28.514-145.716  1.00  0.75           N  
ATOM   4780  N   ILE B 244     -53.319  32.468-151.482  1.00  0.73           N  
ATOM   4781  CA  ILE B 244     -52.802  31.870-152.697  1.00  0.73           C  
ATOM   4782  C   ILE B 244     -51.391  31.457-152.350  1.00  0.73           C  
ATOM   4783  O   ILE B 244     -50.679  32.133-151.607  1.00  0.73           O  
ATOM   4784  CB  ILE B 244     -52.830  32.783-153.924  1.00  0.73           C  
ATOM   4785  CG1 ILE B 244     -54.298  33.024-154.332  1.00  0.73           C  
ATOM   4786  CG2 ILE B 244     -52.045  32.167-155.112  1.00  0.73           C  
ATOM   4787  CD1 ILE B 244     -54.436  33.976-155.523  1.00  0.73           C  
ATOM   4788  N   CYS B 245     -50.950  30.293-152.845  1.00  0.75           N  
ATOM   4789  CA  CYS B 245     -49.556  29.937-152.793  1.00  0.75           C  
ATOM   4790  C   CYS B 245     -49.023  29.682-154.164  1.00  0.75           C  
ATOM   4791  O   CYS B 245     -49.650  29.001-154.969  1.00  0.75           O  
ATOM   4792  CB  CYS B 245     -49.250  28.710-151.933  1.00  0.75           C  
ATOM   4793  SG  CYS B 245     -48.886  29.235-150.242  1.00  0.75           S  
ATOM   4794  N   GLY B 246     -47.823  30.231-154.425  1.00  0.72           N  
ATOM   4795  CA  GLY B 246     -47.045  29.977-155.621  1.00  0.72           C  
ATOM   4796  C   GLY B 246     -45.620  30.265-155.328  1.00  0.72           C  
ATOM   4797  O   GLY B 246     -45.308  31.176-154.571  1.00  0.72           O  
ATOM   4798  N   ALA B 247     -44.685  29.529-155.933  1.00  0.62           N  
ATOM   4799  CA  ALA B 247     -43.290  29.901-155.850  1.00  0.62           C  
ATOM   4800  C   ALA B 247     -43.013  31.204-156.608  1.00  0.62           C  
ATOM   4801  O   ALA B 247     -42.495  32.194-156.083  1.00  0.62           O  
ATOM   4802  CB  ALA B 247     -42.499  28.729-156.461  1.00  0.62           C  
ATOM   4803  N   ASP B 248     -43.469  31.222-157.867  1.00  0.58           N  
ATOM   4804  CA  ASP B 248     -43.184  32.219-158.859  1.00  0.58           C  
ATOM   4805  C   ASP B 248     -43.713  33.626-158.640  1.00  0.58           C  
ATOM   4806  O   ASP B 248     -44.440  33.972-157.708  1.00  0.58           O  
ATOM   4807  CB  ASP B 248     -43.719  31.702-160.217  1.00  0.58           C  
ATOM   4808  CG  ASP B 248     -42.904  30.527-160.732  1.00  0.58           C  
ATOM   4809  OD1 ASP B 248     -41.858  30.217-160.122  1.00  0.58           O  
ATOM   4810  OD2 ASP B 248     -43.326  29.971-161.774  1.00  0.58           O  
ATOM   4811  N   LYS B 249     -43.376  34.488-159.618  1.00  0.55           N  
ATOM   4812  CA  LYS B 249     -43.938  35.809-159.804  1.00  0.55           C  
ATOM   4813  C   LYS B 249     -45.396  35.759-160.251  1.00  0.55           C  
ATOM   4814  O   LYS B 249     -46.104  36.755-160.133  1.00  0.55           O  
ATOM   4815  CB  LYS B 249     -43.113  36.605-160.847  1.00  0.55           C  
ATOM   4816  CG  LYS B 249     -41.683  36.909-160.368  1.00  0.55           C  
ATOM   4817  CD  LYS B 249     -40.842  37.656-161.420  1.00  0.55           C  
ATOM   4818  CE  LYS B 249     -39.417  37.960-160.936  1.00  0.55           C  
ATOM   4819  NZ  LYS B 249     -38.638  38.634-162.001  1.00  0.55           N  
ATOM   4820  N   TRP B 250     -45.887  34.575-160.701  1.00  0.65           N  
ATOM   4821  CA  TRP B 250     -47.265  34.302-161.086  1.00  0.65           C  
ATOM   4822  C   TRP B 250     -48.273  34.467-159.952  1.00  0.65           C  
ATOM   4823  O   TRP B 250     -49.471  34.589-160.203  1.00  0.65           O  
ATOM   4824  CB  TRP B 250     -47.422  32.870-161.665  1.00  0.65           C  
ATOM   4825  CG  TRP B 250     -46.753  32.634-163.008  1.00  0.65           C  
ATOM   4826  CD1 TRP B 250     -45.752  31.757-163.325  1.00  0.65           C  
ATOM   4827  CD2 TRP B 250     -47.172  33.232-164.253  1.00  0.65           C  
ATOM   4828  NE1 TRP B 250     -45.491  31.794-164.676  1.00  0.65           N  
ATOM   4829  CE2 TRP B 250     -46.367  32.673-165.269  1.00  0.65           C  
ATOM   4830  CE3 TRP B 250     -48.178  34.150-164.556  1.00  0.65           C  
ATOM   4831  CZ2 TRP B 250     -46.553  33.019-166.601  1.00  0.65           C  
ATOM   4832  CZ3 TRP B 250     -48.381  34.481-165.905  1.00  0.65           C  
ATOM   4833  CH2 TRP B 250     -47.581  33.923-166.913  1.00  0.65           C  
ATOM   4834  N   ARG B 251     -47.802  34.554-158.687  1.00  0.67           N  
ATOM   4835  CA  ARG B 251     -48.596  34.994-157.550  1.00  0.67           C  
ATOM   4836  C   ARG B 251     -49.304  36.330-157.778  1.00  0.67           C  
ATOM   4837  O   ARG B 251     -50.522  36.411-157.704  1.00  0.67           O  
ATOM   4838  CB  ARG B 251     -47.673  35.173-156.315  1.00  0.67           C  
ATOM   4839  CG  ARG B 251     -47.237  33.861-155.638  1.00  0.67           C  
ATOM   4840  CD  ARG B 251     -46.362  34.082-154.397  1.00  0.67           C  
ATOM   4841  NE  ARG B 251     -45.002  34.467-154.887  1.00  0.67           N  
ATOM   4842  CZ  ARG B 251     -44.379  35.624-154.641  1.00  0.67           C  
ATOM   4843  NH1 ARG B 251     -43.123  35.763-155.058  1.00  0.67           N  
ATOM   4844  NH2 ARG B 251     -44.973  36.623-153.996  1.00  0.67           N  
ATOM   4845  N   LYS B 252     -48.566  37.398-158.151  1.00  0.69           N  
ATOM   4846  CA  LYS B 252     -49.156  38.717-158.339  1.00  0.69           C  
ATOM   4847  C   LYS B 252     -50.172  38.853-159.479  1.00  0.69           C  
ATOM   4848  O   LYS B 252     -51.177  39.532-159.258  1.00  0.69           O  
ATOM   4849  CB  LYS B 252     -48.099  39.840-158.489  1.00  0.69           C  
ATOM   4850  CG  LYS B 252     -47.273  40.133-157.229  1.00  0.69           C  
ATOM   4851  CD  LYS B 252     -46.331  41.322-157.489  1.00  0.69           C  
ATOM   4852  CE  LYS B 252     -45.490  41.729-156.277  1.00  0.69           C  
ATOM   4853  NZ  LYS B 252     -44.609  42.868-156.629  1.00  0.69           N  
ATOM   4854  N   PRO B 253     -50.036  38.301-160.692  1.00  0.75           N  
ATOM   4855  CA  PRO B 253     -51.157  38.030-161.583  1.00  0.75           C  
ATOM   4856  C   PRO B 253     -52.350  37.362-160.924  1.00  0.75           C  
ATOM   4857  O   PRO B 253     -53.411  37.975-160.908  1.00  0.75           O  
ATOM   4858  CB  PRO B 253     -50.549  37.209-162.735  1.00  0.75           C  
ATOM   4859  CG  PRO B 253     -49.093  37.678-162.774  1.00  0.75           C  
ATOM   4860  CD  PRO B 253     -48.775  37.885-161.294  1.00  0.75           C  
ATOM   4861  N   LEU B 254     -52.202  36.160-160.325  1.00  0.74           N
[truncated: 114,137 more chars]
