# Supplementary material for: Glycerol-3-phosphate dehydrogenase (GPDH) gene family in Zea mays L.: Identification, subcellular localization, and transcriptional responses to abiotic stresses
Source: PLoS One. 2018 Jul 10;13(7):e0200357. doi: 10.1371/journal.pone.0200357 (PMC6039019; doi:10.1371/journal.pone.0200357)
Supplement: S1 File — (ZIP) [file pone.0200357.s007.zip › The predicted 3D models of ZmGPDH1-6/model_ZmGPDH3.pdb]

TITLE     SWISS-MODEL SERVER (https://swissmodel.expasy.org)
TITLE    2 3
EXPDTA    THEORETICAL MODEL (SWISS-MODEL SERVER)
AUTHOR    SWISS-MODEL SERVER (SEE REFERENCE IN JRNL Records)
REVDAT   1   28-FEB-18 1MOD    1       05:27
JRNL        AUTH   M.BIASINI,S.BIENERT,A.WATERHOUSE,K.ARNOLD,G.STUDER,
JRNL        AUTH 2 T.SCHMIDT,F.KIEFER,T.GALLO CASSARINO,M.BERTONI,L.BORDOLI,
JRNL        AUTH 3 T.SCHWEDE
JRNL        TITL   SWISS-MODEL: MODELLING PROTEIN TERTIARY AND QUATERNARY
JRNL        TITL 2 STRUCTURE USING EVOLUTIONARY INFORMATION
JRNL        REF    NUCLEIC.ACIDS.RES                          2014
JRNL        REFN                   ISSN 0305-1048
JRNL        PMID   24782522
JRNL        DOI    10.1093/nar/gku340
REMARK   1
REMARK   1 REFERENCE 1
REMARK   1   AUTH   K.ARNOLD,L.BORDOLI,J.KOPP,T.SCHWEDE
REMARK   1  TITL   SWISS-MODEL WORKSPACE: A WEB-BASED ENVIRONMENT FOR PROTEIN
REMARK   1  TITL 2 STRUCTURE HOMOLOGY MODELLING
REMARK   1  REF    BIOINFORMATICS                V.  22   195 2006
REMARK   1  REFN                   ISSN 1367-4803
REMARK   1  PMID   16301204
REMARK   1  DOI    10.1093/bioinformatics/bti770
REMARK   1
REMARK   1 REFERENCE 2
REMARK   1  AUTH   P.BENKERT,M.BIASINI,T.SCHWEDE 
REMARK   1  TITL   TOWARD THE ESTIMATION OF THE ABSOLUTE QUALITY OF INDIVIDUAL
REMARK   1  TITL 2 PROTEIN STRUCTURE MODELS
REMARK   1  REF    BIOINFORMATICS                V.   3 343   2011
REMARK   1  REFN                   ISSN 1367-4803
REMARK   1  PMID   21134891
REMARK   1  DOI    10.1093/bioinformatics/btq662
REMARK   1
REMARK   1 REFERENCE 3
REMARK   1  AUTH   F.KIEFER,K.ARNOLD,M.KUENZLI,L.BORDOLI,T.SCHWEDE
REMARK   1  TITL   THE SWISS-MODEL REPOSITORY AND ASSOCIATED RESOURCES
REMARK   1  REF    NUCLEIC.ACIDS.RES             V.  37 D387  2009
REMARK   1  REFN                   ISSN 0305-1048
REMARK   1  PMID   18931379
REMARK   1  DOI    10.1093/nar/gkn750
REMARK   1
REMARK   1
REMARK   1 REFERENCE 4
REMARK   1  AUTH   T.SCHWEDE,J.KOPP,N.GUEX,M.C.PEITSCH                          
REMARK   1  TITL   SWISS_MODEL: AN AUTOMATED PROTEIN HOMOLOGY-MODELING          
REMARK   1  TITL 2 SERVER                                                       
REMARK   1  REF    NUCLEIC.ACIDS.RES.            V.  31 3381  2003              
REMARK   1  REFN                   ISSN 0305-1048
REMARK   1  PMID   12824332
REMARK   1  DOI    10.1093/nar/gkg520
REMARK   1
REMARK   1 REFERENCE 5
REMARK   1  AUTH   M.C.PEITSCH,N.GUEX                                           
REMARK   1  TITL   SWISS-MODEL AND THE SWISS-PDBVIEWER: AN ENVIRONMENT
REMARK   1  TITL 2 FOR COMPARATIVE PROTEIN MODELLING                            
REMARK   1  REF    ELECTROPHORESIS               V.  18 2714  1997   
REMARK   1  REFN                   ISSN
REMARK   1  DOI    10.1002/elps.1150181505
REMARK   1  PMID   9504803 
REMARK   1
REMARK   1 REFERENCE 6
REMARK   1  AUTH   M.C.PEITSCH
REMARK   1  TITL   PROTEIN MODELING BY E-MAIL
REMARK   1  REF    BIO/TECHNOLOGY                V.  13 658   1995
REMARK   1  REFN                   ISSN 1087-0156
REMARK   1  DOI    10.1038/nbt0795-658
REMARK   1
REMARK   1 DISCLAIMER
REMARK   1 The SWISS-MODEL SERVER produces theoretical models for proteins.
REMARK   1 The results of any theoretical modelling procedure is
REMARK   1 NON-EXPERIMENTAL and MUST be considered with care. These models may
REMARK   1 contain significant errors. This is especially true for automated
REMARK   1 modeling since there is no human intervention during model
REMARK   1 building. Please read the header section and the logfile carefully
REMARK   1 to know what templates and alignments were used during the model
REMARK   1 building process. All information by the SWISS-MODEL SERVER is
REMARK   1 provided "AS-IS", without any warranty, expressed or implied.
REMARK   2
REMARK   2 COPYRIGHT NOTICE
REMARK   2 This SWISS-MODEL protein model is copyright. It is produced by the
REMARK   2 SWISS-MODEL server, developed by the Computational Structural
REMARK   2 Biology Group at the SIB Swiss Institute of Bioinformatics at the
REMARK   2 Biozentrum, University of Basel (https://swissmodel.expasy.org). This
REMARK   2 model is licensed under the CC BY-SA 4.0 Creative Commons
REMARK   2 Attribution-ShareAlike 4.0 International License
REMARK   2 (https://creativecommons.org/licenses/by-sa/4.0/legalcode), i.e. you
REMARK   2 can copy and redistribute the model in any medium or format,
REMARK   2 transform and build upon the model for any purpose, even
REMARK   2 commercially, under the following terms:
REMARK   2 Attribution - You must give appropriate credit, provide a link to
REMARK   2 the license, and indicate if changes were made. You may do so in any
REMARK   2 reasonable manner, but not in any way that suggests the licensor
REMARK   2 endorses you or your use. When you publish, patent or distribute
REMARK   2 results that were fully or partially based on the model, please cite
REMARK   2 the corresponding papers mentioned under JRNL.
REMARK   2 ShareAlike - If you remix, transform, or build upon the material,
REMARK   2 you must distribute your contributions under the same license as the
REMARK   2 original.
REMARK   2 No additional restrictions - you may not apply legal terms or
REMARK   2 technological measures that legally restrict others from doing
REMARK   2 anything the license permits.
REMARK   2 Find a human-readable summary of (and not a substitute for) the
REMARK   2 CC BY-SA 4.0 license at this link:
REMARK   2 https://creativecommons.org/licenses/by-sa/4.0/
REMARK   3 
REMARK   3 MODEL INFORMATION
REMARK   3  ENGIN   PROMOD3
REMARK   3  VERSN   1.1.0
REMARK   3  OSTAT   homo-dimer
REMARK   3  OSRSN   PREDICTION
REMARK   3  QSPRD   0.420
REMARK   3  GMQE    0.47
REMARK   3  QMN4    -5.36
REMARK   3  MODT    FALSE
REMARK   3 
REMARK   3 TEMPLATE 1
REMARK   3  PDBID   1x0x
REMARK   3  CHAIN   A
REMARK   3  MMCIF   A
REMARK   3  PDBV    2018-02-16
REMARK   3  SMTLE   1x0x.2.A
REMARK   3  SMTLV   2018-02-21
REMARK   3  MTHD    X-RAY DIFFRACTION 2.75 A
REMARK   3  FOUND   HHblits
REMARK   3  GMQE    0.47
REMARK   3  SIM     0.32
REMARK   3  SID     23.74
REMARK   3  OSTAT   homo-dimer
REMARK   3  LIGND   NAD
REMARK   3  LIGND 2 NAD
ATOM      1  N   THR A  35     -53.570  18.204 -95.855  1.00  0.61           N  
ATOM      2  CA  THR A  35     -54.592  18.793 -96.797  1.00  0.61           C  
ATOM      3  C   THR A  35     -54.563  20.303 -96.727  1.00  0.61           C  
ATOM      4  O   THR A  35     -54.369  20.880 -95.654  1.00  0.61           O  
ATOM      5  CB  THR A  35     -55.998  18.270 -96.484  1.00  0.61           C  
ATOM      6  OG1 THR A  35     -56.297  18.352 -95.093  1.00  0.61           O  
ATOM      7  CG2 THR A  35     -56.136  16.791 -96.872  1.00  0.61           C  
ATOM      8  N   LEU A  36     -54.717  20.963 -97.878  1.00  0.65           N  
ATOM      9  CA  LEU A  36     -54.622  22.386 -98.083  1.00  0.65           C  
ATOM     10  C   LEU A  36     -56.027  22.968 -98.066  1.00  0.65           C  
ATOM     11  O   LEU A  36     -57.001  22.317 -98.433  1.00  0.65           O  
ATOM     12  CB  LEU A  36     -53.949  22.655 -99.453  1.00  0.65           C  
ATOM     13  CG  LEU A  36     -52.542  22.044 -99.635  1.00  0.65           C  
ATOM     14  CD1 LEU A  36     -51.989  22.463-100.999  1.00  0.65           C  
ATOM     15  CD2 LEU A  36     -51.529  22.490 -98.576  1.00  0.65           C  
ATOM     16  N   ARG A  37     -56.219  24.198 -97.570  1.00  0.70           N  
ATOM     17  CA  ARG A  37     -57.507  24.849 -97.635  1.00  0.70           C  
ATOM     18  C   ARG A  37     -57.598  25.741 -98.849  1.00  0.70           C  
ATOM     19  O   ARG A  37     -56.694  26.500 -99.185  1.00  0.70           O  
ATOM     20  CB  ARG A  37     -57.851  25.678 -96.380  1.00  0.70           C  
ATOM     21  CG  ARG A  37     -59.347  26.060 -96.315  1.00  0.70           C  
ATOM     22  CD  ARG A  37     -59.752  26.988 -95.171  1.00  0.70           C  
ATOM     23  NE  ARG A  37     -59.509  26.287 -93.866  1.00  0.70           N  
ATOM     24  CZ  ARG A  37     -60.421  25.522 -93.255  1.00  0.70           C  
ATOM     25  NH1 ARG A  37     -60.251  25.149 -91.988  1.00  0.70           N  
ATOM     26  NH2 ARG A  37     -61.524  25.120 -93.875  1.00  0.70           N  
ATOM     27  N   VAL A  38     -58.743  25.674 -99.539  1.00  0.77           N  
ATOM     28  CA  VAL A  38     -58.963  26.418-100.750  1.00  0.77           C  
ATOM     29  C   VAL A  38     -60.022  27.486-100.540  1.00  0.77           C  
ATOM     30  O   VAL A  38     -61.051  27.259 -99.899  1.00  0.77           O  
ATOM     31  CB  VAL A  38     -59.359  25.492-101.886  1.00  0.77           C  
ATOM     32  CG1 VAL A  38     -59.280  26.281-103.192  1.00  0.77           C  
ATOM     33  CG2 VAL A  38     -58.378  24.306-101.968  1.00  0.77           C  
ATOM     34  N   VAL A  39     -59.779  28.702-101.073  1.00  0.80           N  
ATOM     35  CA  VAL A  39     -60.762  29.770-101.113  1.00  0.80           C  
ATOM     36  C   VAL A  39     -61.003  30.231-102.542  1.00  0.80           C  
ATOM     37  O   VAL A  39     -60.084  30.503-103.315  1.00  0.80           O  
ATOM     38  CB  VAL A  39     -60.432  30.958-100.208  1.00  0.80           C  
ATOM     39  CG1 VAL A  39     -59.119  31.631-100.634  1.00  0.80           C  
ATOM     40  CG2 VAL A  39     -61.594  31.976-100.202  1.00  0.80           C  
ATOM     41  N   GLY A  40     -62.285  30.345-102.940  1.00  0.80           N  
ATOM     42  CA  GLY A  40     -62.674  31.052-104.152  1.00  0.80           C  
ATOM     43  C   GLY A  40     -62.918  32.513-103.869  1.00  0.80           C  
ATOM     44  O   GLY A  40     -63.808  32.888-103.115  1.00  0.80           O  
ATOM     45  N   VAL A  41     -62.147  33.424-104.464  1.00  0.78           N  
ATOM     46  CA  VAL A  41     -62.417  34.844-104.361  1.00  0.78           C  
ATOM     47  C   VAL A  41     -63.199  35.263-105.587  1.00  0.78           C  
ATOM     48  O   VAL A  41     -62.641  35.528-106.651  1.00  0.78           O  
ATOM     49  CB  VAL A  41     -61.149  35.668-104.202  1.00  0.78           C  
ATOM     50  CG1 VAL A  41     -61.494  37.158-104.017  1.00  0.78           C  
ATOM     51  CG2 VAL A  41     -60.402  35.153-102.959  1.00  0.78           C  
ATOM     52  N   GLY A  42     -64.538  35.317-105.454  1.00  0.76           N  
ATOM     53  CA  GLY A  42     -65.441  35.622-106.552  1.00  0.76           C  
ATOM     54  C   GLY A  42     -66.424  34.506-106.768  1.00  0.76           C  
ATOM     55  O   GLY A  42     -66.141  33.331-106.564  1.00  0.76           O  
ATOM     56  N   ALA A  43     -67.648  34.857-107.193  1.00  0.70           N  
ATOM     57  CA  ALA A  43     -68.739  33.907-107.192  1.00  0.70           C  
ATOM     58  C   ALA A  43     -69.758  34.194-108.275  1.00  0.70           C  
ATOM     59  O   ALA A  43     -70.895  33.728-108.213  1.00  0.70           O  
ATOM     60  CB  ALA A  43     -69.436  33.964-105.823  1.00  0.70           C  
ATOM     61  N   ARG A  44     -69.372  34.962-109.317  1.00  0.67           N  
ATOM     62  CA  ARG A  44     -70.254  35.246-110.438  1.00  0.67           C  
ATOM     63  C   ARG A  44     -70.377  34.037-111.366  1.00  0.67           C  
ATOM     64  O   ARG A  44     -70.242  32.901-110.929  1.00  0.67           O  
ATOM     65  CB  ARG A  44     -69.788  36.507-111.211  1.00  0.67           C  
ATOM     66  CG  ARG A  44     -69.691  37.778-110.336  1.00  0.67           C  
ATOM     67  CD  ARG A  44     -69.377  39.031-111.160  1.00  0.67           C  
ATOM     68  NE  ARG A  44     -69.335  40.223-110.248  1.00  0.67           N  
ATOM     69  CZ  ARG A  44     -70.243  41.207-110.263  1.00  0.67           C  
ATOM     70  NH1 ARG A  44     -69.909  42.359-109.699  1.00  0.67           N  
ATOM     71  NH2 ARG A  44     -71.436  41.073-110.832  1.00  0.67           N  
ATOM     72  N   ALA A  45     -70.631  34.211-112.681  1.00  0.70           N  
ATOM     73  CA  ALA A  45     -70.883  33.074-113.551  1.00  0.70           C  
ATOM     74  C   ALA A  45     -69.720  32.092-113.679  1.00  0.70           C  
ATOM     75  O   ALA A  45     -69.866  30.902-113.418  1.00  0.70           O  
ATOM     76  CB  ALA A  45     -71.278  33.598-114.946  1.00  0.70           C  
ATOM     77  N   TRP A  46     -68.502  32.574-114.005  1.00  0.68           N  
ATOM     78  CA  TRP A  46     -67.335  31.708-114.071  1.00  0.68           C  
ATOM     79  C   TRP A  46     -66.878  31.215-112.702  1.00  0.68           C  
ATOM     80  O   TRP A  46     -66.649  30.024-112.512  1.00  0.68           O  
ATOM     81  CB  TRP A  46     -66.194  32.381-114.885  1.00  0.68           C  
ATOM     82  CG  TRP A  46     -64.920  31.572-115.153  1.00  0.68           C  
ATOM     83  CD1 TRP A  46     -63.634  32.041-115.096  1.00  0.68           C  
ATOM     84  CD2 TRP A  46     -64.814  30.161-115.465  1.00  0.68           C  
ATOM     85  NE1 TRP A  46     -62.736  31.023-115.333  1.00  0.68           N  
ATOM     86  CE2 TRP A  46     -63.438  29.855-115.518  1.00  0.68           C  
ATOM     87  CE3 TRP A  46     -65.771  29.164-115.677  1.00  0.68           C  
ATOM     88  CZ2 TRP A  46     -62.998  28.552-115.715  1.00  0.68           C  
ATOM     89  CZ3 TRP A  46     -65.324  27.851-115.877  1.00  0.68           C  
ATOM     90  CH2 TRP A  46     -63.958  27.542-115.878  1.00  0.68           C  
ATOM     91  N   GLY A  47     -66.816  32.109-111.686  1.00  0.76           N  
ATOM     92  CA  GLY A  47     -66.570  31.756-110.284  1.00  0.76           C  
ATOM     93  C   GLY A  47     -67.455  30.665-109.741  1.00  0.76           C  
ATOM     94  O   GLY A  47     -67.004  29.699-109.139  1.00  0.76           O  
ATOM     95  N   SER A  48     -68.776  30.762-109.959  1.00  0.70           N  
ATOM     96  CA  SER A  48     -69.721  29.744-109.535  1.00  0.70           C  
ATOM     97  C   SER A  48     -69.541  28.400-110.193  1.00  0.70           C  
ATOM     98  O   SER A  48     -69.693  27.382-109.521  1.00  0.70           O  
ATOM     99  CB  SER A  48     -71.199  30.156-109.695  1.00  0.70           C  
ATOM    100  OG  SER A  48     -71.552  31.019-108.620  1.00  0.70           O  
ATOM    101  N   VAL A  49     -69.223  28.361-111.500  1.00  0.73           N  
ATOM    102  CA  VAL A  49     -68.864  27.148-112.222  1.00  0.73           C  
ATOM    103  C   VAL A  49     -67.551  26.559-111.759  1.00  0.73           C  
ATOM    104  O   VAL A  49     -67.395  25.348-111.617  1.00  0.73           O  
ATOM    105  CB  VAL A  49     -68.769  27.398-113.711  1.00  0.73           C  
ATOM    106  CG1 VAL A  49     -68.336  26.137-114.469  1.00  0.73           C  
ATOM    107  CG2 VAL A  49     -70.152  27.782-114.223  1.00  0.73           C  
ATOM    108  N   PHE A  50     -66.555  27.406-111.487  1.00  0.74           N  
ATOM    109  CA  PHE A  50     -65.289  26.999-110.929  1.00  0.74           C  
ATOM    110  C   PHE A  50     -65.444  26.366-109.546  1.00  0.74           C  
ATOM    111  O   PHE A  50     -64.887  25.316-109.232  1.00  0.74           O  
ATOM    112  CB  PHE A  50     -64.392  28.250-110.875  1.00  0.74           C  
ATOM    113  CG  PHE A  50     -63.030  27.827-110.470  1.00  0.74           C  
ATOM    114  CD1 PHE A  50     -62.164  27.281-111.422  1.00  0.74           C  
ATOM    115  CD2 PHE A  50     -62.676  27.822-109.114  1.00  0.74           C  
ATOM    116  CE1 PHE A  50     -60.914  26.801-111.031  1.00  0.74           C  
ATOM    117  CE2 PHE A  50     -61.456  27.279-108.715  1.00  0.74           C  
ATOM    118  CZ  PHE A  50     -60.560  26.803-109.675  1.00  0.74           C  
ATOM    119  N   CYS A  51     -66.280  26.984-108.704  1.00  0.75           N  
ATOM    120  CA  CYS A  51     -66.576  26.533-107.365  1.00  0.75           C  
ATOM    121  C   CYS A  51     -67.496  25.325-107.351  1.00  0.75           C  
ATOM    122  O   CYS A  51     -67.680  24.677-106.326  1.00  0.75           O  
ATOM    123  CB  CYS A  51     -67.159  27.702-106.545  1.00  0.75           C  
ATOM    124  SG  CYS A  51     -65.883  28.976-106.252  1.00  0.75           S  
ATOM    125  N   ALA A  52     -68.086  24.959-108.503  1.00  0.70           N  
ATOM    126  CA  ALA A  52     -68.577  23.614-108.704  1.00  0.70           C  
ATOM    127  C   ALA A  52     -67.447  22.596-108.820  1.00  0.70           C  
ATOM    128  O   ALA A  52     -67.352  21.662-108.033  1.00  0.70           O  
ATOM    129  CB  ALA A  52     -69.399  23.556-110.005  1.00  0.70           C  
ATOM    130  N   LEU A  53     -66.505  22.821-109.769  1.00  0.73           N  
ATOM    131  CA  LEU A  53     -65.436  21.887-110.099  1.00  0.73           C  
ATOM    132  C   LEU A  53     -64.537  21.606-108.915  1.00  0.73           C  
ATOM    133  O   LEU A  53     -64.292  20.460-108.552  1.00  0.73           O  
ATOM    134  CB  LEU A  53     -64.527  22.471-111.221  1.00  0.73           C  
ATOM    135  CG  LEU A  53     -65.222  22.820-112.552  1.00  0.73           C  
ATOM    136  CD1 LEU A  53     -64.309  23.723-113.389  1.00  0.73           C  
ATOM    137  CD2 LEU A  53     -65.578  21.579-113.373  1.00  0.73           C  
ATOM    138  N   LEU A  54     -64.104  22.683-108.243  1.00  0.74           N  
ATOM    139  CA  LEU A  54     -63.265  22.650-107.070  1.00  0.74           C  
ATOM    140  C   LEU A  54     -63.894  21.940-105.882  1.00  0.74           C  
ATOM    141  O   LEU A  54     -63.228  21.205-105.156  1.00  0.74           O  
ATOM    142  CB  LEU A  54     -62.952  24.111-106.696  1.00  0.74           C  
ATOM    143  CG  LEU A  54     -62.182  24.310-105.381  1.00  0.74           C  
ATOM    144  CD1 LEU A  54     -60.791  23.661-105.422  1.00  0.74           C  
ATOM    145  CD2 LEU A  54     -62.088  25.806-105.083  1.00  0.74           C  
ATOM    146  N   GLN A  55     -65.208  22.143-105.649  1.00  0.63           N  
ATOM    147  CA  GLN A  55     -65.957  21.482-104.596  1.00  0.63           C  
ATOM    148  C   GLN A  55     -66.004  19.978-104.789  1.00  0.63           C  
ATOM    149  O   GLN A  55     -65.761  19.223-103.847  1.00  0.63           O  
ATOM    150  CB  GLN A  55     -67.388  22.065-104.568  1.00  0.63           C  
ATOM    151  CG  GLN A  55     -68.309  21.586-103.414  1.00  0.63           C  
ATOM    152  CD  GLN A  55     -69.735  22.155-103.475  1.00  0.63           C  
ATOM    153  OE1 GLN A  55     -70.540  21.999-102.553  1.00  0.63           O  
ATOM    154  NE2 GLN A  55     -70.083  22.835-104.587  1.00  0.63           N  
ATOM    155  N   ASP A  56     -66.256  19.509-106.032  1.00  0.59           N  
ATOM    156  CA  ASP A  56     -66.154  18.103-106.355  1.00  0.59           C  
ATOM    157  C   ASP A  56     -64.762  17.535-106.254  1.00  0.59           C  
ATOM    158  O   ASP A  56     -64.496  16.575-105.535  1.00  0.59           O  
ATOM    159  CB  ASP A  56     -66.573  17.831-107.813  1.00  0.59           C  
ATOM    160  CG  ASP A  56     -68.071  17.890-107.902  1.00  0.59           C  
ATOM    161  OD1 ASP A  56     -68.716  17.018-107.253  1.00  0.59           O  
ATOM    162  OD2 ASP A  56     -68.570  18.761-108.652  1.00  0.59           O  
ATOM    163  N   ALA A  57     -63.810  18.124-106.975  1.00  0.64           N  
ATOM    164  CA  ALA A  57     -62.478  17.613-106.951  1.00  0.64           C  
ATOM    165  C   ALA A  57     -61.545  18.796-107.075  1.00  0.64           C  
ATOM    166  O   ALA A  57     -61.610  19.541-108.042  1.00  0.64           O  
ATOM    167  CB  ALA A  57     -62.237  16.570-108.057  1.00  0.64           C  
ATOM    168  N   TYR A  58     -60.652  19.037-106.108  1.00  0.49           N  
ATOM    169  CA  TYR A  58     -60.312  18.139-105.018  1.00  0.49           C  
ATOM    170  C   TYR A  58     -61.045  18.355-103.707  1.00  0.49           C  
ATOM    171  O   TYR A  58     -60.816  17.561-102.805  1.00  0.49           O  
ATOM    172  CB  TYR A  58     -58.796  18.217-104.728  1.00  0.49           C  
ATOM    173  CG  TYR A  58     -57.914  17.298-105.524  1.00  0.49           C  
ATOM    174  CD1 TYR A  58     -58.359  16.493-106.586  1.00  0.49           C  
ATOM    175  CD2 TYR A  58     -56.567  17.217-105.145  1.00  0.49           C  
ATOM    176  CE1 TYR A  58     -57.493  15.594-107.223  1.00  0.49           C  
ATOM    177  CE2 TYR A  58     -55.704  16.316-105.770  1.00  0.49           C  
ATOM    178  CZ  TYR A  58     -56.181  15.473-106.772  1.00  0.49           C  
ATOM    179  OH  TYR A  58     -55.329  14.479-107.279  1.00  0.49           O  
ATOM    180  N   GLY A  59     -61.941  19.350-103.528  1.00  0.53           N  
ATOM    181  CA  GLY A  59     -62.535  19.661-102.218  1.00  0.53           C  
ATOM    182  C   GLY A  59     -63.081  18.507-101.401  1.00  0.53           C  
ATOM    183  O   GLY A  59     -62.485  18.105-100.407  1.00  0.53           O  
ATOM    184  N   ARG A  60     -64.194  17.881-101.828  1.00  0.52           N  
ATOM    185  CA  ARG A  60     -64.691  16.665-101.196  1.00  0.52           C  
ATOM    186  C   ARG A  60     -63.790  15.453-101.406  1.00  0.52           C  
ATOM    187  O   ARG A  60     -63.591  14.625-100.519  1.00  0.52           O  
ATOM    188  CB  ARG A  60     -66.147  16.323-101.645  1.00  0.52           C  
ATOM    189  CG  ARG A  60     -66.347  15.962-103.135  1.00  0.52           C  
ATOM    190  CD  ARG A  60     -67.805  15.816-103.567  1.00  0.52           C  
ATOM    191  NE  ARG A  60     -67.889  15.514-105.010  1.00  0.52           N  
ATOM    192  CZ  ARG A  60     -68.236  14.334-105.519  1.00  0.52           C  
ATOM    193  NH1 ARG A  60     -68.720  14.364-106.762  1.00  0.52           N  
ATOM    194  NH2 ARG A  60     -68.157  13.191-104.858  1.00  0.52           N  
ATOM    195  N   HIS A  61     -63.243  15.316-102.629  1.00  0.54           N  
ATOM    196  CA  HIS A  61     -62.642  14.079-103.090  1.00  0.54           C  
ATOM    197  C   HIS A  61     -61.212  13.858-102.636  1.00  0.54           C  
ATOM    198  O   HIS A  61     -60.746  12.724-102.645  1.00  0.54           O  
ATOM    199  CB  HIS A  61     -62.732  13.992-104.633  1.00  0.54           C  
ATOM    200  CG  HIS A  61     -62.657  12.610-105.208  1.00  0.54           C  
ATOM    201  ND1 HIS A  61     -63.623  11.687-104.857  1.00  0.54           N  
ATOM    202  CD2 HIS A  61     -61.817  12.081-106.135  1.00  0.54           C  
ATOM    203  CE1 HIS A  61     -63.352  10.614-105.571  1.00  0.54           C  
ATOM    204  NE2 HIS A  61     -62.268  10.798-106.365  1.00  0.54           N  
ATOM    205  N   ARG A  62     -60.472  14.904-102.202  1.00  0.44           N  
ATOM    206  CA  ARG A  62     -59.121  14.683-101.708  1.00  0.44           C  
ATOM    207  C   ARG A  62     -58.493  15.762-100.805  1.00  0.44           C  
ATOM    208  O   ARG A  62     -57.543  15.459-100.083  1.00  0.44           O  
ATOM    209  CB  ARG A  62     -58.192  14.439-102.942  1.00  0.44           C  
ATOM    210  CG  ARG A  62     -56.686  14.353-102.628  1.00  0.44           C  
ATOM    211  CD  ARG A  62     -55.836  13.621-103.659  1.00  0.44           C  
ATOM    212  NE  ARG A  62     -54.425  13.996-103.323  1.00  0.44           N  
ATOM    213  CZ  ARG A  62     -53.358  13.737-104.087  1.00  0.44           C  
ATOM    214  NH1 ARG A  62     -52.140  13.947-103.589  1.00  0.44           N  
ATOM    215  NH2 ARG A  62     -53.471  13.296-105.334  1.00  0.44           N  
ATOM    216  N   ASP A  63     -58.979  17.018-100.736  1.00  0.59           N  
ATOM    217  CA  ASP A  63     -58.255  18.059-100.011  1.00  0.59           C  
ATOM    218  C   ASP A  63     -58.937  18.443 -98.699  1.00  0.59           C  
ATOM    219  O   ASP A  63     -59.535  17.606 -98.020  1.00  0.59           O  
ATOM    220  CB  ASP A  63     -58.012  19.281-100.930  1.00  0.59           C  
ATOM    221  CG  ASP A  63     -56.734  20.021-100.574  1.00  0.59           C  
ATOM    222  OD1 ASP A  63     -55.930  19.498 -99.749  1.00  0.59           O  
ATOM    223  OD2 ASP A  63     -56.536  21.114-101.146  1.00  0.59           O  
ATOM    224  N   ARG A  64     -58.852  19.727 -98.261  1.00  0.54           N  
ATOM    225  CA  ARG A  64     -59.723  20.190 -97.196  1.00  0.54           C  
ATOM    226  C   ARG A  64     -61.082  20.501 -97.756  1.00  0.54           C  
ATOM    227  O   ARG A  64     -61.279  21.380 -98.591  1.00  0.54           O  
ATOM    228  CB  ARG A  64     -59.283  21.421 -96.371  1.00  0.54           C  
ATOM    229  CG  ARG A  64     -58.038  21.174 -95.509  1.00  0.54           C  
ATOM    230  CD  ARG A  64     -57.790  22.279 -94.485  1.00  0.54           C  
ATOM    231  NE  ARG A  64     -56.349  22.224 -94.090  1.00  0.54           N  
ATOM    232  CZ  ARG A  64     -55.805  22.954 -93.109  1.00  0.54           C  
ATOM    233  NH1 ARG A  64     -54.487  22.931 -92.936  1.00  0.54           N  
ATOM    234  NH2 ARG A  64     -56.551  23.698 -92.295  1.00  0.54           N  
ATOM    235  N   VAL A  65     -62.055  19.753 -97.236  1.00  0.51           N  
ATOM    236  CA  VAL A  65     -63.411  19.667 -97.704  1.00  0.51           C  
ATOM    237  C   VAL A  65     -64.147  20.992 -97.669  1.00  0.51           C  
ATOM    238  O   VAL A  65     -64.826  21.380 -98.615  1.00  0.51           O  
ATOM    239  CB  VAL A  65     -64.087  18.522 -96.955  1.00  0.51           C  
ATOM    240  CG1 VAL A  65     -63.187  17.262 -97.040  1.00  0.51           C  
ATOM    241  CG2 VAL A  65     -64.371  18.847 -95.477  1.00  0.51           C  
ATOM    242  N   GLN A  66     -63.938  21.760 -96.584  1.00  0.50           N  
ATOM    243  CA  GLN A  66     -64.485  23.073 -96.338  1.00  0.50           C  
ATOM    244  C   GLN A  66     -63.849  24.162 -97.197  1.00  0.50           C  
ATOM    245  O   GLN A  66     -63.080  24.999 -96.704  1.00  0.50           O  
ATOM    246  CB  GLN A  66     -64.208  23.456 -94.869  1.00  0.50           C  
ATOM    247  CG  GLN A  66     -64.830  22.550 -93.787  1.00  0.50           C  
ATOM    248  CD  GLN A  66     -64.338  23.010 -92.412  1.00  0.50           C  
ATOM    249  OE1 GLN A  66     -63.319  23.704 -92.289  1.00  0.50           O  
ATOM    250  NE2 GLN A  66     -65.080  22.623 -91.350  1.00  0.50           N  
ATOM    251  N   VAL A  67     -64.176  24.170 -98.497  1.00  0.70           N  
ATOM    252  CA  VAL A  67     -63.850  25.228 -99.431  1.00  0.70           C  
ATOM    253  C   VAL A  67     -64.637  26.484 -99.079  1.00  0.70           C  
ATOM    254  O   VAL A  67     -65.860  26.462 -98.986  1.00  0.70           O  
ATOM    255  CB  VAL A  67     -64.145  24.813-100.873  1.00  0.70           C  
ATOM    256  CG1 VAL A  67     -63.668  25.892-101.866  1.00  0.70           C  
ATOM    257  CG2 VAL A  67     -63.454  23.470-101.188  1.00  0.70           C  
ATOM    258  N   ARG A  68     -63.975  27.632 -98.857  1.00  0.74           N  
ATOM    259  CA  ARG A  68     -64.697  28.878 -98.648  1.00  0.74           C  
ATOM    260  C   ARG A  68     -64.801  29.614 -99.965  1.00  0.74           C  
ATOM    261  O   ARG A  68     -63.955  29.478-100.841  1.00  0.74           O  
ATOM    262  CB  ARG A  68     -64.024  29.805 -97.605  1.00  0.74           C  
ATOM    263  CG  ARG A  68     -64.135  29.270 -96.164  1.00  0.74           C  
ATOM    264  CD  ARG A  68     -63.561  30.240 -95.125  1.00  0.74           C  
ATOM    265  NE  ARG A  68     -63.680  29.587 -93.783  1.00  0.74           N  
ATOM    266  CZ  ARG A  68     -62.795  29.868 -92.819  1.00  0.74           C  
ATOM    267  NH1 ARG A  68     -62.613  29.043 -91.790  1.00  0.74           N  
ATOM    268  NH2 ARG A  68     -61.995  30.923 -92.875  1.00  0.74           N  
ATOM    269  N   VAL A  69     -65.846  30.432-100.163  1.00  0.77           N  
ATOM    270  CA  VAL A  69     -65.876  31.333-101.305  1.00  0.77           C  
ATOM    271  C   VAL A  69     -66.378  32.675-100.843  1.00  0.77           C  
ATOM    272  O   VAL A  69     -67.422  32.771-100.191  1.00  0.77           O  
ATOM    273  CB  VAL A  69     -66.789  30.880-102.444  1.00  0.77           C  
ATOM    274  CG1 VAL A  69     -66.673  31.726-103.729  1.00  0.77           C  
ATOM    275  CG2 VAL A  69     -66.547  29.409-102.781  1.00  0.77           C  
ATOM    276  N   TRP A  70     -65.661  33.755-101.200  1.00  0.75           N  
ATOM    277  CA  TRP A  70     -66.129  35.106-101.012  1.00  0.75           C  
ATOM    278  C   TRP A  70     -67.271  35.458-101.949  1.00  0.75           C  
ATOM    279  O   TRP A  70     -67.195  35.307-103.170  1.00  0.75           O  
ATOM    280  CB  TRP A  70     -65.007  36.150-101.194  1.00  0.75           C  
ATOM    281  CG  TRP A  70     -65.476  37.566-100.907  1.00  0.75           C  
ATOM    282  CD1 TRP A  70     -66.111  38.017 -99.785  1.00  0.75           C  
ATOM    283  CD2 TRP A  70     -65.525  38.650-101.859  1.00  0.75           C  
ATOM    284  NE1 TRP A  70     -66.515  39.321 -99.947  1.00  0.75           N  
ATOM    285  CE2 TRP A  70     -66.153  39.727-101.215  1.00  0.75           C  
ATOM    286  CE3 TRP A  70     -65.092  38.746-103.183  1.00  0.75           C  
ATOM    287  CZ2 TRP A  70     -66.340  40.942-101.864  1.00  0.75           C  
ATOM    288  CZ3 TRP A  70     -65.291  39.970-103.844  1.00  0.75           C  
ATOM    289  CH2 TRP A  70     -65.892  41.055-103.192  1.00  0.75           C  
ATOM    290  N   ARG A  71     -68.367  35.957-101.369  1.00  0.65           N  
ATOM    291  CA  ARG A  71     -69.515  36.410-102.107  1.00  0.65           C  
ATOM    292  C   ARG A  71     -69.786  37.857-101.732  1.00  0.65           C  
ATOM    293  O   ARG A  71     -70.033  38.181-100.574  1.00  0.65           O  
ATOM    294  CB  ARG A  71     -70.752  35.544-101.762  1.00  0.65           C  
ATOM    295  CG  ARG A  71     -70.884  34.220-102.552  1.00  0.65           C  
ATOM    296  CD  ARG A  71     -69.835  33.128-102.303  1.00  0.65           C  
ATOM    297  NE  ARG A  71     -70.287  31.929-103.092  1.00  0.65           N  
ATOM    298  CZ  ARG A  71     -70.301  30.658-102.669  1.00  0.65           C  
ATOM    299  NH1 ARG A  71     -70.557  29.677-103.523  1.00  0.65           N  
ATOM    300  NH2 ARG A  71     -69.991  30.297-101.436  1.00  0.65           N  
ATOM    301  N   ARG A  72     -69.783  38.777-102.725  1.00  0.63           N  
ATOM    302  CA  ARG A  72     -70.125  40.180-102.539  1.00  0.63           C  
ATOM    303  C   ARG A  72     -71.629  40.375-102.302  1.00  0.63           C  
ATOM    304  O   ARG A  72     -72.393  40.787-103.184  1.00  0.63           O  
ATOM    305  CB  ARG A  72     -69.617  41.030-103.734  1.00  0.63           C  
ATOM    306  CG  ARG A  72     -69.756  42.559-103.557  1.00  0.63           C  
ATOM    307  CD  ARG A  72     -69.216  43.365-104.747  1.00  0.63           C  
ATOM    308  NE  ARG A  72     -69.557  44.801-104.469  1.00  0.63           N  
ATOM    309  CZ  ARG A  72     -69.448  45.787-105.370  1.00  0.63           C  
ATOM    310  NH1 ARG A  72     -69.778  47.029-105.015  1.00  0.63           N  
ATOM    311  NH2 ARG A  72     -69.027  45.585-106.610  1.00  0.63           N  
ATOM    312  N   ALA A  73     -72.058  40.046-101.068  1.00  0.60           N  
ATOM    313  CA  ALA A  73     -73.422  39.876-100.615  1.00  0.60           C  
ATOM    314  C   ALA A  73     -73.953  41.077 -99.845  1.00  0.60           C  
ATOM    315  O   ALA A  73     -74.867  40.980 -99.022  1.00  0.60           O  
ATOM    316  CB  ALA A  73     -73.473  38.629 -99.713  1.00  0.60           C  
ATOM    317  N   GLY A  74     -73.385  42.274-100.099  1.00  0.44           N  
ATOM    318  CA  GLY A  74     -74.008  43.541 -99.713  1.00  0.44           C  
ATOM    319  C   GLY A  74     -75.246  43.830-100.521  1.00  0.44           C  
ATOM    320  O   GLY A  74     -76.198  44.437-100.047  1.00  0.44           O  
ATOM    321  N   ARG A  75     -75.264  43.350-101.778  1.00  0.41           N  
ATOM    322  CA  ARG A  75     -76.460  43.274-102.589  1.00  0.41           C  
ATOM    323  C   ARG A  75     -77.401  42.187-102.071  1.00  0.41           C  
ATOM    324  O   ARG A  75     -76.970  41.107-101.659  1.00  0.41           O  
ATOM    325  CB  ARG A  75     -76.097  43.015-104.073  1.00  0.41           C  
ATOM    326  CG  ARG A  75     -75.277  44.164-104.706  1.00  0.41           C  
ATOM    327  CD  ARG A  75     -74.593  43.805-106.029  1.00  0.41           C  
ATOM    328  NE  ARG A  75     -73.566  42.764-105.692  1.00  0.41           N  
ATOM    329  CZ  ARG A  75     -73.086  41.867-106.558  1.00  0.41           C  
ATOM    330  NH1 ARG A  75     -72.440  40.804-106.089  1.00  0.41           N  
ATOM    331  NH2 ARG A  75     -73.284  41.987-107.863  1.00  0.41           N  
ATOM    332  N   ALA A  76     -78.715  42.462-102.084  1.00  0.41           N  
ATOM    333  CA  ALA A  76     -79.738  41.568-101.588  1.00  0.41           C  
ATOM    334  C   ALA A  76     -80.590  41.032-102.727  1.00  0.41           C  
ATOM    335  O   ALA A  76     -80.560  41.549-103.843  1.00  0.41           O  
ATOM    336  CB  ALA A  76     -80.620  42.307-100.566  1.00  0.41           C  
ATOM    337  N   VAL A  77     -81.346  39.947-102.465  1.00  0.45           N  
ATOM    338  CA  VAL A  77     -82.183  39.286-103.453  1.00  0.45           C  
ATOM    339  C   VAL A  77     -83.576  39.142-102.866  1.00  0.45           C  
ATOM    340  O   VAL A  77     -83.749  38.719-101.726  1.00  0.45           O  
ATOM    341  CB  VAL A  77     -81.662  37.903-103.853  1.00  0.45           C  
ATOM    342  CG1 VAL A  77     -82.366  37.416-105.136  1.00  0.45           C  
ATOM    343  CG2 VAL A  77     -80.144  37.967-104.100  1.00  0.45           C  
ATOM    344  N   ASP A  78     -84.626  39.496-103.617  1.00  0.38           N  
ATOM    345  CA  ASP A  78     -86.020  39.325-103.257  1.00  0.38           C  
ATOM    346  C   ASP A  78     -86.472  37.859-103.220  1.00  0.38           C  
ATOM    347  O   ASP A  78     -87.303  37.464-102.404  1.00  0.38           O  
ATOM    348  CB  ASP A  78     -86.901  40.193-104.190  1.00  0.38           C  
ATOM    349  CG  ASP A  78     -86.672  39.932-105.679  1.00  0.38           C  
ATOM    350  OD1 ASP A  78     -85.724  39.178-106.034  1.00  0.38           O  
ATOM    351  OD2 ASP A  78     -87.450  40.511-106.472  1.00  0.38           O  
ATOM    352  N   ARG A  79     -85.895  37.045-104.117  1.00  0.32           N  
ATOM    353  CA  ARG A  79     -85.826  35.597-104.114  1.00  0.32           C  
ATOM    354  C   ARG A  79     -86.972  34.859-104.806  1.00  0.32           C  
ATOM    355  O   ARG A  79     -86.809  34.524-105.974  1.00  0.32           O  
ATOM    356  CB  ARG A  79     -85.498  34.913-102.782  1.00  0.32           C  
ATOM    357  CG  ARG A  79     -84.139  35.078-102.121  1.00  0.32           C  
ATOM    358  CD  ARG A  79     -83.600  33.827-101.382  1.00  0.32           C  
ATOM    359  NE  ARG A  79     -84.610  32.757-101.084  1.00  0.32           N  
ATOM    360  CZ  ARG A  79     -85.128  32.502 -99.875  1.00  0.32           C  
ATOM    361  NH1 ARG A  79     -86.015  31.516 -99.714  1.00  0.32           N  
ATOM    362  NH2 ARG A  79     -84.902  33.271 -98.823  1.00  0.32           N  
ATOM    363  N   ALA A  80     -88.160  34.510-104.235  1.00  0.32           N  
ATOM    364  CA  ALA A  80     -88.750  34.491-102.886  1.00  0.32           C  
ATOM    365  C   ALA A  80     -88.109  33.571-101.820  1.00  0.32           C  
ATOM    366  O   ALA A  80     -87.599  32.495-102.137  1.00  0.32           O  
ATOM    367  CB  ALA A  80     -90.228  34.062-103.025  1.00  0.32           C  
ATOM    368  N   ASP A  81     -88.059  33.922-100.510  1.00  0.31           N  
ATOM    369  CA  ASP A  81     -88.379  35.134 -99.778  1.00  0.31           C  
ATOM    370  C   ASP A  81     -87.164  36.079 -99.582  1.00  0.31           C  
ATOM    371  O   ASP A  81     -86.012  35.660 -99.652  1.00  0.31           O  
ATOM    372  CB  ASP A  81     -89.036  34.744 -98.411  1.00  0.31           C  
ATOM    373  CG  ASP A  81     -88.312  33.698 -97.553  1.00  0.31           C  
ATOM    374  OD1 ASP A  81     -87.482  32.906 -98.071  1.00  0.31           O  
ATOM    375  OD2 ASP A  81     -88.632  33.652 -96.346  1.00  0.31           O  
ATOM    376  N   ALA A  82     -87.414  37.401 -99.386  1.00  0.39           N  
ATOM    377  CA  ALA A  82     -86.439  38.500 -99.362  1.00  0.39           C  
ATOM    378  C   ALA A  82     -85.249  38.353 -98.416  1.00  0.39           C  
ATOM    379  O   ALA A  82     -85.415  38.208 -97.211  1.00  0.39           O  
ATOM    380  CB  ALA A  82     -87.155  39.834 -99.051  1.00  0.39           C  
ATOM    381  N   GLU A  83     -84.011  38.401 -98.954  1.00  0.52           N  
ATOM    382  CA  GLU A  83     -82.886  37.758 -98.307  1.00  0.52           C  
ATOM    383  C   GLU A  83     -81.520  38.270 -98.766  1.00  0.52           C  
ATOM    384  O   GLU A  83     -81.341  38.878 -99.825  1.00  0.52           O  
ATOM    385  CB  GLU A  83     -83.007  36.236 -98.570  1.00  0.52           C  
ATOM    386  CG  GLU A  83     -81.990  35.290 -97.893  1.00  0.52           C  
ATOM    387  CD  GLU A  83     -81.944  35.430 -96.376  1.00  0.52           C  
ATOM    388  OE1 GLU A  83     -81.500  36.512 -95.914  1.00  0.52           O  
ATOM    389  OE2 GLU A  83     -82.314  34.439 -95.701  1.00  0.52           O  
ATOM    390  N   ARG A  84     -80.487  38.020 -97.945  1.00  0.54           N  
ATOM    391  CA  ARG A  84     -79.087  38.224 -98.218  1.00  0.54           C  
ATOM    392  C   ARG A  84     -78.537  37.121 -99.092  1.00  0.54           C  
ATOM    393  O   ARG A  84     -78.661  35.949 -98.756  1.00  0.54           O  
ATOM    394  CB  ARG A  84     -78.276  38.150 -96.904  1.00  0.54           C  
ATOM    395  CG  ARG A  84     -78.624  39.217 -95.850  1.00  0.54           C  
ATOM    396  CD  ARG A  84     -78.341  40.656 -96.284  1.00  0.54           C  
ATOM    397  NE  ARG A  84     -76.885  40.771 -96.660  1.00  0.54           N  
ATOM    398  CZ  ARG A  84     -75.892  40.895 -95.771  1.00  0.54           C  
ATOM    399  NH1 ARG A  84     -74.665  41.145 -96.216  1.00  0.54           N  
ATOM    400  NH2 ARG A  84     -76.101  40.779 -94.465  1.00  0.54           N  
ATOM    401  N   LEU A  85     -77.842  37.439-100.214  1.00  0.54           N  
ATOM    402  CA  LEU A  85     -77.319  36.430-101.136  1.00  0.54           C  
ATOM    403  C   LEU A  85     -76.468  35.337-100.474  1.00  0.54           C  
ATOM    404  O   LEU A  85     -76.516  34.173-100.868  1.00  0.54           O  
ATOM    405  CB  LEU A  85     -76.590  37.080-102.342  1.00  0.54           C  
ATOM    406  CG  LEU A  85     -76.102  36.099-103.442  1.00  0.54           C  
ATOM    407  CD1 LEU A  85     -77.211  35.226-104.058  1.00  0.54           C  
ATOM    408  CD2 LEU A  85     -75.391  36.851-104.574  1.00  0.54           C  
ATOM    409  N   PHE A  86     -75.703  35.658 -99.405  1.00  0.54           N  
ATOM    410  CA  PHE A  86     -74.947  34.655 -98.678  1.00  0.54           C  
ATOM    411  C   PHE A  86     -75.790  33.571 -97.976  1.00  0.54           C  
ATOM    412  O   PHE A  86     -75.484  32.381 -98.061  1.00  0.54           O  
ATOM    413  CB  PHE A  86     -73.820  35.276 -97.793  1.00  0.54           C  
ATOM    414  CG  PHE A  86     -74.220  35.596 -96.381  1.00  0.54           C  
ATOM    415  CD1 PHE A  86     -73.987  34.651 -95.366  1.00  0.54           C  
ATOM    416  CD2 PHE A  86     -74.851  36.805 -96.057  1.00  0.54           C  
ATOM    417  CE1 PHE A  86     -74.404  34.895 -94.053  1.00  0.54           C  
ATOM    418  CE2 PHE A  86     -75.267  37.052 -94.743  1.00  0.54           C  
ATOM    419  CZ  PHE A  86     -75.047  36.097 -93.744  1.00  0.54           C  
ATOM    420  N   GLU A  87     -76.897  33.953 -97.306  1.00  0.58           N  
ATOM    421  CA  GLU A  87     -77.868  33.055 -96.703  1.00  0.58           C  
ATOM    422  C   GLU A  87     -78.642  32.243 -97.726  1.00  0.58           C  
ATOM    423  O   GLU A  87     -78.886  31.053 -97.536  1.00  0.58           O  
ATOM    424  CB  GLU A  87     -78.753  33.836 -95.705  1.00  0.58           C  
ATOM    425  CG  GLU A  87     -77.960  34.049 -94.389  1.00  0.58           C  
ATOM    426  CD  GLU A  87     -78.311  35.293 -93.563  1.00  0.58           C  
ATOM    427  OE1 GLU A  87     -78.614  35.126 -92.353  1.00  0.58           O  
ATOM    428  OE2 GLU A  87     -78.129  36.422 -94.099  1.00  0.58           O  
ATOM    429  N   VAL A  88     -78.953  32.832 -98.902  1.00  0.48           N  
ATOM    430  CA  VAL A  88     -79.527  32.109-100.034  1.00  0.48           C  
ATOM    431  C   VAL A  88     -78.655  30.964-100.517  1.00  0.48           C  
ATOM    432  O   VAL A  88     -79.118  29.860-100.791  1.00  0.48           O  
ATOM    433  CB  VAL A  88     -79.717  32.983-101.278  1.00  0.48           C  
ATOM    434  CG1 VAL A  88     -80.540  32.214-102.318  1.00  0.48           C  
ATOM    435  CG2 VAL A  88     -80.393  34.306-100.928  1.00  0.48           C  
ATOM    436  N   ILE A  89     -77.343  31.225-100.659  1.00  0.44           N  
ATOM    437  CA  ILE A  89     -76.397  30.228-101.105  1.00  0.44           C  
ATOM    438  C   ILE A  89     -76.122  29.184-100.041  1.00  0.44           C  
ATOM    439  O   ILE A  89     -76.015  28.023-100.386  1.00  0.44           O  
ATOM    440  CB  ILE A  89     -75.117  30.805-101.696  1.00  0.44           C  
ATOM    441  CG1 ILE A  89     -75.389  31.834-102.804  1.00  0.44           C  
ATOM    442  CG2 ILE A  89     -74.257  29.664-102.289  1.00  0.44           C  
ATOM    443  CD1 ILE A  89     -74.248  32.837-102.964  1.00  0.44           C  
ATOM    444  N   ASN A  90     -76.023  29.515 -98.733  1.00  0.47           N  
ATOM    445  CA  ASN A  90     -75.759  28.488 -97.720  1.00  0.47           C  
ATOM    446  C   ASN A  90     -76.983  27.606 -97.471  1.00  0.47           C  
ATOM    447  O   ASN A  90     -76.877  26.537 -96.874  1.00  0.47           O  
ATOM    448  CB  ASN A  90     -75.362  29.061 -96.323  1.00  0.47           C  
ATOM    449  CG  ASN A  90     -73.943  29.618 -96.227  1.00  0.47           C  
ATOM    450  OD1 ASN A  90     -72.934  28.958 -96.488  1.00  0.47           O  
ATOM    451  ND2 ASN A  90     -73.825  30.876 -95.744  1.00  0.47           N  
ATOM    452  N   SER A  91     -78.180  28.050 -97.899  1.00  0.51           N  
ATOM    453  CA  SER A  91     -79.410  27.307 -97.706  1.00  0.51           C  
ATOM    454  C   SER A  91     -79.762  26.425 -98.889  1.00  0.51           C  
ATOM    455  O   SER A  91     -79.407  26.664-100.044  1.00  0.51           O  
ATOM    456  CB  SER A  91     -80.628  28.220 -97.417  1.00  0.51           C  
ATOM    457  OG  SER A  91     -81.711  27.481 -96.838  1.00  0.51           O  
ATOM    458  N   ARG A  92     -80.518  25.357 -98.594  1.00  0.40           N  
ATOM    459  CA  ARG A  92     -81.062  24.439 -99.564  1.00  0.40           C  
ATOM    460  C   ARG A  92     -82.127  25.052-100.459  1.00  0.40           C  
ATOM    461  O   ARG A  92     -82.857  25.959-100.069  1.00  0.40           O  
ATOM    462  CB  ARG A  92     -81.628  23.171 -98.886  1.00  0.40           C  
ATOM    463  CG  ARG A  92     -80.646  22.538 -97.880  1.00  0.40           C  
ATOM    464  CD  ARG A  92     -81.102  21.176 -97.362  1.00  0.40           C  
ATOM    465  NE  ARG A  92     -82.248  21.420 -96.444  1.00  0.40           N  
ATOM    466  CZ  ARG A  92     -82.974  20.449 -95.879  1.00  0.40           C  
ATOM    467  NH1 ARG A  92     -83.924  20.775 -95.006  1.00  0.40           N  
ATOM    468  NH2 ARG A  92     -82.774  19.167 -96.164  1.00  0.40           N  
ATOM    469  N   GLU A  93     -82.242  24.539-101.695  1.00  0.38           N  
ATOM    470  CA  GLU A  93     -83.324  24.889-102.588  1.00  0.38           C  
ATOM    471  C   GLU A  93     -84.010  23.602-102.984  1.00  0.38           C  
ATOM    472  O   GLU A  93     -83.548  22.842-103.840  1.00  0.38           O  
ATOM    473  CB  GLU A  93     -82.760  25.645-103.809  1.00  0.38           C  
ATOM    474  CG  GLU A  93     -83.770  26.052-104.905  1.00  0.38           C  
ATOM    475  CD  GLU A  93     -84.685  27.188-104.484  1.00  0.38           C  
ATOM    476  OE1 GLU A  93     -84.169  28.338-104.408  1.00  0.38           O  
ATOM    477  OE2 GLU A  93     -85.893  26.933-104.289  1.00  0.38           O  
ATOM    478  N   ASP A  94     -85.144  23.328-102.318  1.00  0.35           N  
ATOM    479  CA  ASP A  94     -85.858  22.071-102.345  1.00  0.35           C  
ATOM    480  C   ASP A  94     -86.454  21.724-103.706  1.00  0.35           C  
ATOM    481  O   ASP A  94     -86.409  20.575-104.145  1.00  0.35           O  
ATOM    482  CB  ASP A  94     -86.918  22.080-101.218  1.00  0.35           C  
ATOM    483  CG  ASP A  94     -86.244  22.170 -99.851  1.00  0.35           C  
ATOM    484  OD1 ASP A  94     -85.135  21.598 -99.680  1.00  0.35           O  
ATOM    485  OD2 ASP A  94     -86.840  22.819 -98.955  1.00  0.35           O  
ATOM    486  N   VAL A  95     -86.963  22.735-104.450  1.00  0.34           N  
ATOM    487  CA  VAL A  95     -87.520  22.589-105.795  1.00  0.34           C  
ATOM    488  C   VAL A  95     -86.516  21.978-106.757  1.00  0.34           C  
ATOM    489  O   VAL A  95     -86.821  21.096-107.558  1.00  0.34           O  
ATOM    490  CB  VAL A  95     -87.942  23.958-106.344  1.00  0.34           C  
ATOM    491  CG1 VAL A  95     -88.386  23.888-107.823  1.00  0.34           C  
ATOM    492  CG2 VAL A  95     -89.091  24.522-105.487  1.00  0.34           C  
ATOM    493  N   LEU A  96     -85.262  22.428-106.649  1.00  0.34           N  
ATOM    494  CA  LEU A  96     -84.207  22.092-107.568  1.00  0.34           C  
ATOM    495  C   LEU A  96     -83.209  21.147-106.928  1.00  0.34           C  
ATOM    496  O   LEU A  96     -82.062  21.076-107.347  1.00  0.34           O  
ATOM    497  CB  LEU A  96     -83.475  23.380-107.983  1.00  0.34           C  
ATOM    498  CG  LEU A  96     -84.351  24.483-108.595  1.00  0.34           C  
ATOM    499  CD1 LEU A  96     -83.553  25.784-108.671  1.00  0.34           C  
ATOM    500  CD2 LEU A  96     -84.787  24.106-110.012  1.00  0.34           C  
ATOM    501  N   ARG A  97     -83.613  20.424-105.863  1.00  0.36           N  
ATOM    502  CA  ARG A  97     -82.902  19.291-105.279  1.00  0.36           C  
ATOM    503  C   ARG A  97     -81.440  19.520-104.912  1.00  0.36           C  
ATOM    504  O   ARG A  97     -80.571  18.689-105.176  1.00  0.36           O  
ATOM    505  CB  ARG A  97     -82.979  18.051-106.205  1.00  0.36           C  
ATOM    506  CG  ARG A  97     -84.413  17.633-106.572  1.00  0.36           C  
ATOM    507  CD  ARG A  97     -84.443  16.491-107.588  1.00  0.36           C  
ATOM    508  NE  ARG A  97     -85.888  16.175-107.819  1.00  0.36           N  
ATOM    509  CZ  ARG A  97     -86.324  15.172-108.590  1.00  0.36           C  
ATOM    510  NH1 ARG A  97     -87.632  14.945-108.690  1.00  0.36           N  
ATOM    511  NH2 ARG A  97     -85.480  14.393-109.259  1.00  0.36           N  
ATOM    512  N   ARG A  98     -81.128  20.655-104.276  1.00  0.40           N  
ATOM    513  CA  ARG A  98     -79.756  21.085-104.143  1.00  0.40           C  
ATOM    514  C   ARG A  98     -79.574  21.774-102.806  1.00  0.40           C  
ATOM    515  O   ARG A  98     -80.480  22.419-102.286  1.00  0.40           O  
ATOM    516  CB  ARG A  98     -79.395  22.034-105.321  1.00  0.40           C  
ATOM    517  CG  ARG A  98     -80.361  23.230-105.447  1.00  0.40           C  
ATOM    518  CD  ARG A  98     -79.969  24.334-106.423  1.00  0.40           C  
ATOM    519  NE  ARG A  98     -80.347  23.977-107.801  1.00  0.40           N  
ATOM    520  CZ  ARG A  98     -80.149  24.764-108.860  1.00  0.40           C  
ATOM    521  NH1 ARG A  98     -80.629  24.452-110.051  1.00  0.40           N  
ATOM    522  NH2 ARG A  98     -79.432  25.874-108.778  1.00  0.40           N  
ATOM    523  N   LEU A  99     -78.392  21.637-102.175  1.00  0.37           N  
ATOM    524  CA  LEU A  99     -78.225  22.041-100.790  1.00  0.37           C  
ATOM    525  C   LEU A  99     -77.665  23.452-100.649  1.00  0.37           C  
ATOM    526  O   LEU A  99     -77.601  23.969 -99.541  1.00  0.37           O  
ATOM    527  CB  LEU A  99     -77.301  21.061-100.018  1.00  0.37           C  
ATOM    528  CG  LEU A  99     -77.719  19.571-100.015  1.00  0.37           C  
ATOM    529  CD1 LEU A  99     -76.595  18.734 -99.400  1.00  0.37           C  
ATOM    530  CD2 LEU A  99     -79.027  19.256 -99.287  1.00  0.37           C  
ATOM    531  N   ILE A 100     -77.303  24.097-101.778  1.00  0.48           N  
ATOM    532  CA  ILE A 100     -76.743  25.448-101.858  1.00  0.48           C  
ATOM    533  C   ILE A 100     -77.095  25.976-103.246  1.00  0.48           C  
ATOM    534  O   ILE A 100     -77.351  25.125-104.092  1.00  0.48           O  
ATOM    535  CB  ILE A 100     -75.208  25.512-101.676  1.00  0.48           C  
ATOM    536  CG1 ILE A 100     -74.418  24.685-102.710  1.00  0.48           C  
ATOM    537  CG2 ILE A 100     -74.802  25.140-100.234  1.00  0.48           C  
ATOM    538  CD1 ILE A 100     -72.901  24.884-102.618  1.00  0.48           C  
ATOM    539  N   ARG A 101     -77.113  27.322-103.559  1.00  0.50           N  
ATOM    540  CA  ARG A 101     -77.188  27.832-104.950  1.00  0.50           C  
ATOM    541  C   ARG A 101     -77.068  29.331-105.255  1.00  0.50           C  
ATOM    542  O   ARG A 101     -77.607  30.197-104.573  1.00  0.50           O  
ATOM    543  CB  ARG A 101     -78.445  27.392-105.756  1.00  0.50           C  
ATOM    544  CG  ARG A 101     -79.767  28.157-105.604  1.00  0.50           C  
ATOM    545  CD  ARG A 101     -80.256  28.413-104.172  1.00  0.50           C  
ATOM    546  NE  ARG A 101     -81.583  29.090-104.311  1.00  0.50           N  
ATOM    547  CZ  ARG A 101     -81.806  30.289-104.861  1.00  0.50           C  
ATOM    548  NH1 ARG A 101     -83.069  30.621-105.098  1.00  0.50           N  
ATOM    549  NH2 ARG A 101     -80.818  31.114-105.187  1.00  0.50           N  
ATOM    550  N   ARG A 102     -76.407  29.651-106.397  1.00  0.54           N  
ATOM    551  CA  ARG A 102     -76.277  30.980-106.991  1.00  0.54           C  
ATOM    552  C   ARG A 102     -77.114  31.121-108.268  1.00  0.54           C  
ATOM    553  O   ARG A 102     -76.572  31.369-109.339  1.00  0.54           O  
ATOM    554  CB  ARG A 102     -74.806  31.280-107.424  1.00  0.54           C  
ATOM    555  CG  ARG A 102     -73.800  31.530-106.287  1.00  0.54           C  
ATOM    556  CD  ARG A 102     -73.293  30.299-105.531  1.00  0.54           C  
ATOM    557  NE  ARG A 102     -72.343  29.525-106.399  1.00  0.54           N  
ATOM    558  CZ  ARG A 102     -71.918  28.280-106.137  1.00  0.54           C  
ATOM    559  NH1 ARG A 102     -71.058  27.668-106.948  1.00  0.54           N  
ATOM    560  NH2 ARG A 102     -72.328  27.637-105.045  1.00  0.54           N  
ATOM    561  N   CYS A 103     -78.460  30.992-108.226  1.00  0.46           N  
ATOM    562  CA  CYS A 103     -79.257  30.936-109.458  1.00  0.46           C  
ATOM    563  C   CYS A 103     -79.283  32.204-110.312  1.00  0.46           C  
ATOM    564  O   CYS A 103     -79.536  32.141-111.513  1.00  0.46           O  
ATOM    565  CB  CYS A 103     -80.719  30.457-109.215  1.00  0.46           C  
ATOM    566  SG  CYS A 103     -81.778  31.634-108.299  1.00  0.46           S  
ATOM    567  N   ALA A 104     -79.016  33.377-109.702  1.00  0.52           N  
ATOM    568  CA  ALA A 104     -78.894  34.648-110.385  1.00  0.52           C  
ATOM    569  C   ALA A 104     -77.722  34.715-111.360  1.00  0.52           C  
ATOM    570  O   ALA A 104     -77.864  35.160-112.495  1.00  0.52           O  
ATOM    571  CB  ALA A 104     -78.731  35.758-109.326  1.00  0.52           C  
ATOM    572  N   TYR A 105     -76.536  34.233-110.937  1.00  0.55           N  
ATOM    573  CA  TYR A 105     -75.333  34.282-111.752  1.00  0.55           C  
ATOM    574  C   TYR A 105     -75.120  32.997-112.515  1.00  0.55           C  
ATOM    575  O   TYR A 105     -74.325  32.944-113.453  1.00  0.55           O  
ATOM    576  CB  TYR A 105     -74.076  34.489-110.860  1.00  0.55           C  
ATOM    577  CG  TYR A 105     -73.973  35.929-110.466  1.00  0.55           C  
ATOM    578  CD1 TYR A 105     -74.260  36.357-109.159  1.00  0.55           C  
ATOM    579  CD2 TYR A 105     -73.665  36.884-111.447  1.00  0.55           C  
ATOM    580  CE1 TYR A 105     -74.328  37.728-108.859  1.00  0.55           C  
ATOM    581  CE2 TYR A 105     -73.708  38.248-111.145  1.00  0.55           C  
ATOM    582  CZ  TYR A 105     -74.078  38.667-109.866  1.00  0.55           C  
ATOM    583  OH  TYR A 105     -74.349  40.034-109.688  1.00  0.55           O  
ATOM    584  N   LEU A 106     -75.843  31.934-112.136  1.00  0.56           N  
ATOM    585  CA  LEU A 106     -75.640  30.633-112.705  1.00  0.56           C  
ATOM    586  C   LEU A 106     -76.894  29.795-112.490  1.00  0.56           C  
ATOM    587  O   LEU A 106     -77.099  29.130-111.476  1.00  0.56           O  
ATOM    588  CB  LEU A 106     -74.380  29.979-112.089  1.00  0.56           C  
ATOM    589  CG  LEU A 106     -73.815  28.838-112.940  1.00  0.56           C  
ATOM    590  CD1 LEU A 106     -73.164  29.360-114.227  1.00  0.56           C  
ATOM    591  CD2 LEU A 106     -72.824  27.997-112.127  1.00  0.56           C  
ATOM    592  N   LYS A 107     -77.829  29.865-113.455  1.00  0.50           N  
ATOM    593  CA  LYS A 107     -79.110  29.182-113.415  1.00  0.50           C  
ATOM    594  C   LYS A 107     -79.006  27.676-113.730  1.00  0.50           C  
ATOM    595  O   LYS A 107     -78.124  27.261-114.470  1.00  0.50           O  
ATOM    596  CB  LYS A 107     -80.087  29.914-114.379  1.00  0.50           C  
ATOM    597  CG  LYS A 107     -81.579  29.691-114.079  1.00  0.50           C  
ATOM    598  CD  LYS A 107     -82.523  30.498-114.996  1.00  0.50           C  
ATOM    599  CE  LYS A 107     -83.999  30.287-114.619  1.00  0.50           C  
ATOM    600  NZ  LYS A 107     -84.926  30.981-115.547  1.00  0.50           N  
ATOM    601  N   TYR A 108     -79.900  26.823-113.156  1.00  0.48           N  
ATOM    602  CA  TYR A 108     -80.073  25.392-113.478  1.00  0.48           C  
ATOM    603  C   TYR A 108     -78.990  24.424-112.997  1.00  0.48           C  
ATOM    604  O   TYR A 108     -78.974  23.237-113.297  1.00  0.48           O  
ATOM    605  CB  TYR A 108     -80.389  25.122-114.974  1.00  0.48           C  
ATOM    606  CG  TYR A 108     -81.728  25.698-115.335  1.00  0.48           C  
ATOM    607  CD1 TYR A 108     -81.834  26.734-116.275  1.00  0.48           C  
ATOM    608  CD2 TYR A 108     -82.899  25.194-114.740  1.00  0.48           C  
ATOM    609  CE1 TYR A 108     -83.086  27.281-116.590  1.00  0.48           C  
ATOM    610  CE2 TYR A 108     -84.151  25.745-115.048  1.00  0.48           C  
ATOM    611  CZ  TYR A 108     -84.240  26.799-115.965  1.00  0.48           C  
ATOM    612  OH  TYR A 108     -85.485  27.392-116.252  1.00  0.48           O  
ATOM    613  N   VAL A 109     -78.078  24.892-112.147  1.00  0.55           N  
ATOM    614  CA  VAL A 109     -76.893  24.143-111.781  1.00  0.55           C  
ATOM    615  C   VAL A 109     -76.992  23.209-110.575  1.00  0.55           C  
ATOM    616  O   VAL A 109     -76.041  23.085-109.810  1.00  0.55           O  
ATOM    617  CB  VAL A 109     -75.779  25.155-111.581  1.00  0.55           C  
ATOM    618  CG1 VAL A 109     -75.526  25.813-112.937  1.00  0.55           C  
ATOM    619  CG2 VAL A 109     -76.208  26.233-110.576  1.00  0.55           C  
ATOM    620  N   GLU A 110     -78.104  22.482-110.351  1.00  0.44           N  
ATOM    621  CA  GLU A 110     -78.337  21.696-109.140  1.00  0.44           C  
ATOM    622  C   GLU A 110     -77.311  20.647-108.796  1.00  0.44           C  
ATOM    623  O   GLU A 110     -76.796  20.596-107.681  1.00  0.44           O  
ATOM    624  CB  GLU A 110     -79.706  20.983-109.204  1.00  0.44           C  
ATOM    625  CG  GLU A 110     -80.178  20.441-110.578  1.00  0.44           C  
ATOM    626  CD  GLU A 110     -81.532  21.023-110.988  1.00  0.44           C  
ATOM    627  OE1 GLU A 110     -81.591  22.284-111.065  1.00  0.44           O  
ATOM    628  OE2 GLU A 110     -82.491  20.241-111.192  1.00  0.44           O  
ATOM    629  N   ALA A 111     -76.917  19.848-109.791  1.00  0.43           N  
ATOM    630  CA  ALA A 111     -75.921  18.824-109.625  1.00  0.43           C  
ATOM    631  C   ALA A 111     -74.548  19.379-109.962  1.00  0.43           C  
ATOM    632  O   ALA A 111     -73.605  18.646-110.205  1.00  0.43           O  
ATOM    633  CB  ALA A 111     -76.234  17.646-110.561  1.00  0.43           C  
ATOM    634  N   ARG A 112     -74.398  20.713-110.027  1.00  0.42           N  
ATOM    635  CA  ARG A 112     -73.113  21.358-110.234  1.00  0.42           C  
ATOM    636  C   ARG A 112     -72.704  22.208-109.082  1.00  0.42           C  
ATOM    637  O   ARG A 112     -71.544  22.325-108.734  1.00  0.42           O  
ATOM    638  CB  ARG A 112     -73.169  22.230-111.499  1.00  0.42           C  
ATOM    639  CG  ARG A 112     -73.003  21.378-112.754  1.00  0.42           C  
ATOM    640  CD  ARG A 112     -71.722  20.538-112.786  1.00  0.42           C  
ATOM    641  NE  ARG A 112     -70.547  21.447-112.565  1.00  0.42           N  
ATOM    642  CZ  ARG A 112     -69.572  21.654-113.456  1.00  0.42           C  
ATOM    643  NH1 ARG A 112     -68.649  22.583-113.227  1.00  0.42           N  
ATOM    644  NH2 ARG A 112     -69.536  21.011-114.614  1.00  0.42           N  
ATOM    645  N   LEU A 113     -73.654  22.723-108.322  1.00  0.51           N  
ATOM    646  CA  LEU A 113     -73.371  23.210-107.002  1.00  0.51           C  
ATOM    647  C   LEU A 113     -73.162  22.049-106.068  1.00  0.51           C  
ATOM    648  O   LEU A 113     -72.821  22.217-104.901  1.00  0.51           O  
ATOM    649  CB  LEU A 113     -74.577  23.990-106.514  1.00  0.51           C  
ATOM    650  CG  LEU A 113     -75.050  25.071-107.482  1.00  0.51           C  
ATOM    651  CD1 LEU A 113     -76.533  25.235-107.270  1.00  0.51           C  
ATOM    652  CD2 LEU A 113     -74.333  26.398-107.309  1.00  0.51           C  
ATOM    653  N   GLY A 114     -73.392  20.843-106.606  1.00  0.41           N  
ATOM    654  CA  GLY A 114     -73.179  19.622-105.926  1.00  0.41           C  
ATOM    655  C   GLY A 114     -72.602  18.500-106.698  1.00  0.41           C  
ATOM    656  O   GLY A 114     -71.736  18.697-107.528  1.00  0.41           O  
ATOM    657  N   ASP A 115     -73.062  17.270-106.397  1.00  0.42           N  
ATOM    658  CA  ASP A 115     -72.549  16.019-106.913  1.00  0.42           C  
ATOM    659  C   ASP A 115     -72.607  15.912-108.442  1.00  0.42           C  
ATOM    660  O   ASP A 115     -73.585  15.478-109.053  1.00  0.42           O  
ATOM    661  CB  ASP A 115     -73.286  14.842-106.177  1.00  0.42           C  
ATOM    662  CG  ASP A 115     -72.526  13.526-106.289  1.00  0.42           C  
ATOM    663  OD1 ASP A 115     -71.328  13.641-106.690  1.00  0.42           O  
ATOM    664  OD2 ASP A 115     -73.090  12.440-105.958  1.00  0.42           O  
ATOM    665  N   ARG A 116     -71.505  16.319-109.099  1.00  0.43           N  
ATOM    666  CA  ARG A 116     -71.380  16.471-110.530  1.00  0.43           C  
ATOM    667  C   ARG A 116     -71.455  15.178-111.288  1.00  0.43           C  
ATOM    668  O   ARG A 116     -71.885  15.129-112.447  1.00  0.43           O  
ATOM    669  CB  ARG A 116     -70.048  17.198-110.749  1.00  0.43           C  
ATOM    670  CG  ARG A 116     -69.630  17.560-112.174  1.00  0.43           C  
ATOM    671  CD  ARG A 116     -68.208  18.136-112.252  1.00  0.43           C  
ATOM    672  NE  ARG A 116     -67.213  17.057-111.925  1.00  0.43           N  
ATOM    673  CZ  ARG A 116     -67.049  15.891-112.567  1.00  0.43           C  
ATOM    674  NH1 ARG A 116     -66.179  15.012-112.085  1.00  0.43           N  
ATOM    675  NH2 ARG A 116     -67.710  15.585-113.676  1.00  0.43           N  
ATOM    676  N   THR A 117     -71.071  14.094-110.617  1.00  0.45           N  
ATOM    677  CA  THR A 117     -71.281  12.748-111.090  1.00  0.45           C  
ATOM    678  C   THR A 117     -71.862  11.941-109.950  1.00  0.45           C  
ATOM    679  O   THR A 117     -71.123  11.469-109.092  1.00  0.45           O  
ATOM    680  CB  THR A 117     -69.984  12.084-111.534  1.00  0.45           C  
ATOM    681  OG1 THR A 117     -69.335  12.802-112.582  1.00  0.45           O  
ATOM    682  CG2 THR A 117     -70.261  10.688-112.104  1.00  0.45           C  
ATOM    683  N   LEU A 118     -73.202  11.732-109.939  1.00  0.35           N  
ATOM    684  CA  LEU A 118     -73.888  10.751-109.105  1.00  0.35           C  
ATOM    685  C   LEU A 118     -73.280   9.351-109.146  1.00  0.35           C  
ATOM    686  O   LEU A 118     -72.592   8.999-110.103  1.00  0.35           O  
ATOM    687  CB  LEU A 118     -75.383  10.583-109.502  1.00  0.35           C  
ATOM    688  CG  LEU A 118     -76.246  11.861-109.489  1.00  0.35           C  
ATOM    689  CD1 LEU A 118     -77.657  11.536-110.006  1.00  0.35           C  
ATOM    690  CD2 LEU A 118     -76.336  12.495-108.094  1.00  0.35           C  
ATOM    691  N   HIS A 119     -73.575   8.536-108.108  1.00  0.30           N  
ATOM    692  CA  HIS A 119     -73.084   7.179-107.890  1.00  0.30           C  
ATOM    693  C   HIS A 119     -71.822   7.178-107.047  1.00  0.30           C  
ATOM    694  O   HIS A 119     -71.049   6.224-107.069  1.00  0.30           O  
ATOM    695  CB  HIS A 119     -72.907   6.295-109.155  1.00  0.30           C  
ATOM    696  CG  HIS A 119     -74.175   6.192-109.945  1.00  0.30           C  
ATOM    697  ND1 HIS A 119     -75.173   5.374-109.467  1.00  0.30           N  
ATOM    698  CD2 HIS A 119     -74.583   6.809-111.086  1.00  0.30           C  
ATOM    699  CE1 HIS A 119     -76.167   5.497-110.316  1.00  0.30           C  
ATOM    700  NE2 HIS A 119     -75.867   6.358-111.319  1.00  0.30           N  
ATOM    701  N   ALA A 120     -71.583   8.241-106.249  1.00  0.37           N  
ATOM    702  CA  ALA A 120     -70.442   8.355-105.360  1.00  0.37           C  
ATOM    703  C   ALA A 120     -70.339   7.262-104.298  1.00  0.37           C  
ATOM    704  O   ALA A 120     -69.284   6.653-104.150  1.00  0.37           O  
ATOM    705  CB  ALA A 120     -70.493   9.733-104.665  1.00  0.37           C  
ATOM    706  N   ASP A 121     -71.450   6.952-103.596  1.00  0.35           N  
ATOM    707  CA  ASP A 121     -71.458   6.086-102.428  1.00  0.35           C  
ATOM    708  C   ASP A 121     -71.939   4.680-102.788  1.00  0.35           C  
ATOM    709  O   ASP A 121     -72.387   3.891-101.959  1.00  0.35           O  
ATOM    710  CB  ASP A 121     -72.347   6.689-101.302  1.00  0.35           C  
ATOM    711  CG  ASP A 121     -72.244   8.210-101.260  1.00  0.35           C  
ATOM    712  OD1 ASP A 121     -71.118   8.728-101.048  1.00  0.35           O  
ATOM    713  OD2 ASP A 121     -73.293   8.872-101.485  1.00  0.35           O  
ATOM    714  N   GLU A 122     -71.861   4.344-104.088  1.00  0.31           N  
ATOM    715  CA  GLU A 122     -72.366   3.109-104.657  1.00  0.31           C  
ATOM    716  C   GLU A 122     -71.215   2.128-104.884  1.00  0.31           C  
ATOM    717  O   GLU A 122     -71.268   1.257-105.755  1.00  0.31           O  
ATOM    718  CB  GLU A 122     -73.088   3.398-105.999  1.00  0.31           C  
ATOM    719  CG  GLU A 122     -74.314   4.346-105.890  1.00  0.31           C  
ATOM    720  CD  GLU A 122     -75.523   3.760-105.159  1.00  0.31           C  
ATOM    721  OE1 GLU A 122     -75.810   2.550-105.341  1.00  0.31           O  
ATOM    722  OE2 GLU A 122     -76.208   4.551-104.459  1.00  0.31           O  
ATOM    723  N   ILE A 123     -70.105   2.269-104.124  1.00  0.29           N  
ATOM    724  CA  ILE A 123     -68.889   1.485-104.307  1.00  0.29           C  
ATOM    725  C   ILE A 123     -68.420   0.898-102.966  1.00  0.29           C  
ATOM    726  O   ILE A 123     -69.215   0.350-102.210  1.00  0.29           O  
ATOM    727  CB  ILE A 123     -67.798   2.265-105.055  1.00  0.29           C  
ATOM    728  CG1 ILE A 123     -67.574   3.674-104.460  1.00  0.29           C  
ATOM    729  CG2 ILE A 123     -68.207   2.358-106.543  1.00  0.29           C  
ATOM    730  CD1 ILE A 123     -66.402   4.431-105.094  1.00  0.29           C  
ATOM    731  N   LEU A 124     -67.101   0.909-102.649  1.00  0.28           N  
ATOM    732  CA  LEU A 124     -66.593   0.509-101.337  1.00  0.28           C  
ATOM    733  C   LEU A 124     -65.866   1.665-100.661  1.00  0.28           C  
ATOM    734  O   LEU A 124     -65.748   1.732 -99.439  1.00  0.28           O  
ATOM    735  CB  LEU A 124     -65.575  -0.667-101.475  1.00  0.28           C  
ATOM    736  CG  LEU A 124     -64.890  -1.135-100.162  1.00  0.28           C  
ATOM    737  CD1 LEU A 124     -65.893  -1.775 -99.189  1.00  0.28           C  
ATOM    738  CD2 LEU A 124     -63.706  -2.078-100.432  1.00  0.28           C  
ATOM    739  N   ARG A 125     -65.330   2.622-101.446  1.00  0.32           N  
ATOM    740  CA  ARG A 125     -64.674   3.774-100.872  1.00  0.32           C  
ATOM    741  C   ARG A 125     -65.505   4.949-101.262  1.00  0.32           C  
ATOM    742  O   ARG A 125     -65.342   5.498-102.348  1.00  0.32           O  
ATOM    743  CB  ARG A 125     -63.269   4.054-101.457  1.00  0.32           C  
ATOM    744  CG  ARG A 125     -62.165   3.079-101.023  1.00  0.32           C  
ATOM    745  CD  ARG A 125     -60.815   3.425-101.661  1.00  0.32           C  
ATOM    746  NE  ARG A 125     -60.995   3.223-103.138  1.00  0.32           N  
ATOM    747  CZ  ARG A 125     -60.225   3.761-104.093  1.00  0.32           C  
ATOM    748  NH1 ARG A 125     -60.579   3.623-105.371  1.00  0.32           N  
ATOM    749  NH2 ARG A 125     -59.113   4.426-103.805  1.00  0.32           N  
ATOM    750  N   ASP A 126     -66.358   5.400-100.344  1.00  0.35           N  
ATOM    751  CA  ASP A 126     -67.370   6.380-100.669  1.00  0.35           C  
ATOM    752  C   ASP A 126     -66.771   7.782-100.437  1.00  0.35           C  
ATOM    753  O   ASP A 126     -67.357   8.834-100.662  1.00  0.35           O  
ATOM    754  CB  ASP A 126     -68.645   5.996 -99.877  1.00  0.35           C  
ATOM    755  CG  ASP A 126     -68.911   4.503-100.071  1.00  0.35           C  
ATOM    756  OD1 ASP A 126     -68.992   4.053-101.244  1.00  0.35           O  
ATOM    757  OD2 ASP A 126     -68.897   3.789 -99.034  1.00  0.35           O  
ATOM    758  N   GLY A 127     -65.469   7.812-100.071  1.00  0.39           N  
ATOM    759  CA  GLY A 127     -64.602   8.961-100.231  1.00  0.39           C  
ATOM    760  C   GLY A 127     -63.169   8.515-100.104  1.00  0.39           C  
ATOM    761  O   GLY A 127     -62.890   7.413 -99.635  1.00  0.39           O  
ATOM    762  N   PHE A 128     -62.200   9.359-100.522  1.00  0.36           N  
ATOM    763  CA  PHE A 128     -60.800   9.179-100.161  1.00  0.36           C  
ATOM    764  C   PHE A 128     -60.561   9.762 -98.771  1.00  0.36           C  
ATOM    765  O   PHE A 128     -60.016   9.114 -97.881  1.00  0.36           O  
ATOM    766  CB  PHE A 128     -59.897   9.868-101.221  1.00  0.36           C  
ATOM    767  CG  PHE A 128     -58.429   9.681-100.938  1.00  0.36           C  
ATOM    768  CD1 PHE A 128     -57.782   8.468-101.228  1.00  0.36           C  
ATOM    769  CD2 PHE A 128     -57.698  10.716-100.335  1.00  0.36           C  
ATOM    770  CE1 PHE A 128     -56.428   8.291-100.909  1.00  0.36           C  
ATOM    771  CE2 PHE A 128     -56.349  10.542-100.008  1.00  0.36           C  
ATOM    772  CZ  PHE A 128     -55.713   9.327-100.294  1.00  0.36           C  
ATOM    773  N   CYS A 129     -61.035  11.004 -98.544  1.00  0.37           N  
ATOM    774  CA  CYS A 129     -61.024  11.609 -97.228  1.00  0.37           C  
ATOM    775  C   CYS A 129     -62.345  11.305 -96.534  1.00  0.37           C  
ATOM    776  O   CYS A 129     -63.067  10.372 -96.874  1.00  0.37           O  
ATOM    777  CB  CYS A 129     -60.825  13.146 -97.303  1.00  0.37           C  
ATOM    778  SG  CYS A 129     -59.239  13.576 -98.072  1.00  0.37           S  
ATOM    779  N   LEU A 130     -62.730  12.116 -95.532  1.00  0.35           N  
ATOM    780  CA  LEU A 130     -63.889  11.822 -94.713  1.00  0.35           C  
ATOM    781  C   LEU A 130     -65.173  12.516 -95.165  1.00  0.35           C  
ATOM    782  O   LEU A 130     -66.227  12.263 -94.590  1.00  0.35           O  
ATOM    783  CB  LEU A 130     -63.573  12.058 -93.217  1.00  0.35           C  
ATOM    784  CG  LEU A 130     -62.461  11.118 -92.684  1.00  0.35           C  
ATOM    785  CD1 LEU A 130     -62.079  11.463 -91.240  1.00  0.35           C  
ATOM    786  CD2 LEU A 130     -62.848   9.629 -92.753  1.00  0.35           C  
ATOM    787  N   ASN A 131     -65.159  13.257 -96.311  1.00  0.37           N  
ATOM    788  CA  ASN A 131     -66.350  13.782 -96.998  1.00  0.37           C  
ATOM    789  C   ASN A 131     -67.079  12.671 -97.771  1.00  0.37           C  
ATOM    790  O   ASN A 131     -67.657  12.869 -98.835  1.00  0.37           O  
ATOM    791  CB  ASN A 131     -65.992  14.950 -97.970  1.00  0.37           C  
ATOM    792  CG  ASN A 131     -67.119  15.965 -98.246  1.00  0.37           C  
ATOM    793  OD1 ASN A 131     -66.957  17.165 -98.043  1.00  0.37           O  
ATOM    794  ND2 ASN A 131     -68.270  15.514 -98.779  1.00  0.37           N  
ATOM    795  N   MET A 132     -67.015  11.455 -97.225  1.00  0.40           N  
ATOM    796  CA  MET A 132     -67.899  10.344 -97.427  1.00  0.40           C  
ATOM    797  C   MET A 132     -69.192  10.545 -96.648  1.00  0.40           C  
ATOM    798  O   MET A 132     -70.289  10.293 -97.130  1.00  0.40           O  
ATOM    799  CB  MET A 132     -67.172   9.099 -96.861  1.00  0.40           C  
ATOM    800  CG  MET A 132     -68.046   7.839 -96.877  1.00  0.40           C  
ATOM    801  SD  MET A 132     -68.991   7.488 -95.360  1.00  0.40           S  
ATOM    802  CE  MET A 132     -67.650   6.615 -94.517  1.00  0.40           C  
ATOM    803  N   LEU A 133     -69.088  10.991 -95.375  1.00  0.37           N  
ATOM    804  CA  LEU A 133     -70.238  11.053 -94.499  1.00  0.37           C  
ATOM    805  C   LEU A 133     -70.882  12.424 -94.543  1.00  0.37           C  
ATOM    806  O   LEU A 133     -72.102  12.561 -94.453  1.00  0.37           O  
ATOM    807  CB  LEU A 133     -69.792  10.719 -93.061  1.00  0.37           C  
ATOM    808  CG  LEU A 133     -70.943  10.626 -92.041  1.00  0.37           C  
ATOM    809  CD1 LEU A 133     -71.914   9.480 -92.368  1.00  0.37           C  
ATOM    810  CD2 LEU A 133     -70.375  10.458 -90.628  1.00  0.37           C  
ATOM    811  N   ASP A 134     -70.077  13.488 -94.751  1.00  0.41           N  
ATOM    812  CA  ASP A 134     -70.573  14.749 -95.250  1.00  0.41           C  
ATOM    813  C   ASP A 134     -71.174  14.547 -96.642  1.00  0.41           C  
ATOM    814  O   ASP A 134     -70.654  13.779 -97.449  1.00  0.41           O  
ATOM    815  CB  ASP A 134     -69.433  15.784 -95.370  1.00  0.41           C  
ATOM    816  CG  ASP A 134     -68.672  15.911 -94.064  1.00  0.41           C  
ATOM    817  OD1 ASP A 134     -69.235  16.507 -93.112  1.00  0.41           O  
ATOM    818  OD2 ASP A 134     -67.516  15.411 -94.019  1.00  0.41           O  
ATOM    819  N   THR A 135     -72.280  15.229 -96.990  1.00  0.42           N  
ATOM    820  CA  THR A 135     -72.864  15.126 -98.322  1.00  0.42           C  
ATOM    821  C   THR A 135     -71.901  15.584 -99.401  1.00  0.42           C  
ATOM    822  O   THR A 135     -71.178  16.547 -99.152  1.00  0.42           O  
ATOM    823  CB  THR A 135     -74.137  15.945 -98.471  1.00  0.42           C  
ATOM    824  OG1 THR A 135     -74.014  17.209 -97.822  1.00  0.42           O  
ATOM    825  CG2 THR A 135     -75.294  15.199 -97.799  1.00  0.42           C  
ATOM    826  N   PRO A 136     -71.830  15.005-100.612  1.00  0.42           N  
ATOM    827  CA  PRO A 136     -70.870  15.433-101.628  1.00  0.42           C  
ATOM    828  C   PRO A 136     -71.043  16.886-101.992  1.00  0.42           C  
ATOM    829  O   PRO A 136     -70.089  17.578-102.320  1.00  0.42           O  
ATOM    830  CB  PRO A 136     -71.163  14.522-102.828  1.00  0.42           C  
ATOM    831  CG  PRO A 136     -71.751  13.249-102.222  1.00  0.42           C  
ATOM    832  CD  PRO A 136     -72.507  13.759-100.995  1.00  0.42           C  
ATOM    833  N   LEU A 137     -72.280  17.370-101.922  1.00  0.40           N  
ATOM    834  CA  LEU A 137     -72.580  18.755-102.080  1.00  0.40           C  
ATOM    835  C   LEU A 137     -72.861  19.448-100.786  1.00  0.40           C  
ATOM    836  O   LEU A 137     -73.226  18.787 -99.824  1.00  0.40           O  
ATOM    837  CB  LEU A 137     -73.721  18.876-103.067  1.00  0.40           C  
ATOM    838  CG  LEU A 137     -75.156  18.419-102.821  1.00  0.40           C  
ATOM    839  CD1 LEU A 137     -76.039  19.631-103.110  1.00  0.40           C  
ATOM    840  CD2 LEU A 137     -75.644  17.323-103.794  1.00  0.40           C  
ATOM    841  N   CYS A 138     -72.623  20.776-100.739  1.00  0.54           N  
ATOM    842  CA  CYS A 138     -72.731  21.663 -99.583  1.00  0.54           C  
ATOM    843  C   CYS A 138     -71.403  22.042 -98.898  1.00  0.54           C  
ATOM    844  O   CYS A 138     -71.472  22.946 -98.069  1.00  0.54           O  
ATOM    845  CB  CYS A 138     -73.782  21.254 -98.501  1.00  0.54           C  
ATOM    846  SG  CYS A 138     -74.480  22.665 -97.563  1.00  0.54           S  
ATOM    847  N   PRO A 139     -70.157  21.580 -99.123  1.00  0.48           N  
ATOM    848  CA  PRO A 139     -69.073  22.012 -98.232  1.00  0.48           C  
ATOM    849  C   PRO A 139     -68.444  23.307 -98.726  1.00  0.48           C  
ATOM    850  O   PRO A 139     -67.484  23.793 -98.132  1.00  0.48           O  
ATOM    851  CB  PRO A 139     -68.104  20.822 -98.271  1.00  0.48           C  
ATOM    852  CG  PRO A 139     -68.293  20.199 -99.649  1.00  0.48           C  
ATOM    853  CD  PRO A 139     -69.799  20.331 -99.821  1.00  0.48           C  
ATOM    854  N   LEU A 140     -68.994  23.902 -99.797  1.00  0.59           N  
ATOM    855  CA  LEU A 140     -68.599  25.181-100.352  1.00  0.59           C  
ATOM    856  C   LEU A 140     -69.172  26.407 -99.630  1.00  0.59           C  
ATOM    857  O   LEU A 140     -70.041  27.119-100.150  1.00  0.59           O  
ATOM    858  CB  LEU A 140     -69.011  25.200-101.836  1.00  0.59           C  
ATOM    859  CG  LEU A 140     -68.501  26.381-102.673  1.00  0.59           C  
ATOM    860  CD1 LEU A 140     -67.063  26.101-103.100  1.00  0.59           C  
ATOM    861  CD2 LEU A 140     -69.422  26.578-103.876  1.00  0.59           C  
ATOM    862  N   LYS A 141     -68.694  26.704 -98.406  1.00  0.62           N  
ATOM    863  CA  LYS A 141     -69.273  27.737 -97.549  1.00  0.62           C  
ATOM    864  C   LYS A 141     -69.332  29.144 -98.161  1.00  0.62           C  
ATOM    865  O   LYS A 141     -68.451  29.605 -98.892  1.00  0.62           O  
ATOM    866  CB  LYS A 141     -68.608  27.817 -96.138  1.00  0.62           C  
ATOM    867  CG  LYS A 141     -69.372  28.730 -95.148  1.00  0.62           C  
ATOM    868  CD  LYS A 141     -68.779  28.852 -93.730  1.00  0.62           C  
ATOM    869  CE  LYS A 141     -69.519  29.936 -92.916  1.00  0.62           C  
ATOM    870  NZ  LYS A 141     -68.828  30.302 -91.650  1.00  0.62           N  
ATOM    871  N   VAL A 142     -70.423  29.878 -97.873  1.00  0.64           N  
ATOM    872  CA  VAL A 142     -70.659  31.218 -98.362  1.00  0.64           C  
ATOM    873  C   VAL A 142     -70.287  32.238 -97.326  1.00  0.64           C  
ATOM    874  O   VAL A 142     -70.872  32.301 -96.244  1.00  0.64           O  
ATOM    875  CB  VAL A 142     -72.105  31.426 -98.751  1.00  0.64           C  
ATOM    876  CG1 VAL A 142     -72.249  32.591 -99.730  1.00  0.64           C  
ATOM    877  CG2 VAL A 142     -72.644  30.163 -99.426  1.00  0.64           C  
ATOM    878  N   VAL A 143     -69.270  33.059 -97.642  1.00  0.72           N  
ATOM    879  CA  VAL A 143     -68.713  34.002 -96.707  1.00  0.72           C  
ATOM    880  C   VAL A 143     -68.791  35.398 -97.308  1.00  0.72           C  
ATOM    881  O   VAL A 143     -68.332  35.661 -98.419  1.00  0.72           O  
ATOM    882  CB  VAL A 143     -67.289  33.624 -96.346  1.00  0.72           C  
ATOM    883  CG1 VAL A 143     -66.818  34.563 -95.238  1.00  0.72           C  
ATOM    884  CG2 VAL A 143     -67.243  32.174 -95.818  1.00  0.72           C  
ATOM    885  N   THR A 144     -69.445  36.328 -96.583  1.00  0.69           N  
ATOM    886  CA  THR A 144     -69.687  37.705 -97.016  1.00  0.69           C  
ATOM    887  C   THR A 144     -68.485  38.607 -96.771  1.00  0.69           C  
ATOM    888  O   THR A 144     -68.225  39.560 -97.503  1.00  0.69           O  
ATOM    889  CB  THR A 144     -70.958  38.248 -96.350  1.00  0.69           C  
ATOM    890  OG1 THR A 144     -71.339  39.535 -96.814  1.00  0.69           O  
ATOM    891  CG2 THR A 144     -70.843  38.336 -94.821  1.00  0.69           C  
ATOM    892  N   ASN A 145     -67.667  38.294 -95.748  1.00  0.73           N  
ATOM    893  CA  ASN A 145     -66.467  39.036 -95.430  1.00  0.73           C  
ATOM    894  C   ASN A 145     -65.282  38.416 -96.159  1.00  0.73           C  
ATOM    895  O   ASN A 145     -64.990  37.229 -96.024  1.00  0.73           O  
ATOM    896  CB  ASN A 145     -66.282  39.030 -93.888  1.00  0.73           C  
ATOM    897  CG  ASN A 145     -65.066  39.832 -93.437  1.00  0.73           C  
ATOM    898  OD1 ASN A 145     -63.929  39.393 -93.598  1.00  0.73           O  
ATOM    899  ND2 ASN A 145     -65.285  41.038 -92.874  1.00  0.73           N  
ATOM    900  N   LEU A 146     -64.557  39.207 -96.974  1.00  0.71           N  
ATOM    901  CA  LEU A 146     -63.444  38.689 -97.741  1.00  0.71           C  
ATOM    902  C   LEU A 146     -62.292  38.186 -96.899  1.00  0.71           C  
ATOM    903  O   LEU A 146     -61.748  37.119 -97.172  1.00  0.71           O  
ATOM    904  CB  LEU A 146     -62.946  39.726 -98.760  1.00  0.71           C  
ATOM    905  CG  LEU A 146     -61.730  39.276 -99.587  1.00  0.71           C  
ATOM    906  CD1 LEU A 146     -61.974  38.024-100.440  1.00  0.71           C  
ATOM    907  CD2 LEU A 146     -61.318  40.423-100.491  1.00  0.71           C  
ATOM    908  N   GLN A 147     -61.920  38.908 -95.824  1.00  0.67           N  
ATOM    909  CA  GLN A 147     -60.878  38.493 -94.905  1.00  0.67           C  
ATOM    910  C   GLN A 147     -61.204  37.167 -94.214  1.00  0.67           C  
ATOM    911  O   GLN A 147     -60.375  36.263 -94.218  1.00  0.67           O  
ATOM    912  CB  GLN A 147     -60.570  39.605 -93.871  1.00  0.67           C  
ATOM    913  CG  GLN A 147     -60.069  40.930 -94.504  1.00  0.67           C  
ATOM    914  CD  GLN A 147     -59.824  41.996 -93.431  1.00  0.67           C  
ATOM    915  OE1 GLN A 147     -60.342  41.938 -92.315  1.00  0.67           O  
ATOM    916  NE2 GLN A 147     -59.009  43.019 -93.769  1.00  0.67           N  
ATOM    917  N   GLU A 148     -62.452  36.970 -93.718  1.00  0.69           N  
ATOM    918  CA  GLU A 148     -62.923  35.689 -93.180  1.00  0.69           C  
ATOM    919  C   GLU A 148     -62.863  34.570 -94.214  1.00  0.69           C  
ATOM    920  O   GLU A 148     -62.437  33.443 -93.944  1.00  0.69           O  
ATOM    921  CB  GLU A 148     -64.390  35.752 -92.644  1.00  0.69           C  
ATOM    922  CG  GLU A 148     -64.910  34.439 -91.957  1.00  0.69           C  
ATOM    923  CD  GLU A 148     -66.438  34.245 -91.943  1.00  0.69           C  
ATOM    924  OE1 GLU A 148     -67.168  35.262 -92.058  1.00  0.69           O  
ATOM    925  OE2 GLU A 148     -66.890  33.058 -91.865  1.00  0.69           O  
ATOM    926  N   ALA A 149     -63.275  34.863 -95.464  1.00  0.72           N  
ATOM    927  CA  ALA A 149     -63.251  33.905 -96.544  1.00  0.72           C  
ATOM    928  C   ALA A 149     -61.855  33.412 -96.889  1.00  0.72           C  
ATOM    929  O   ALA A 149     -61.631  32.210 -97.023  1.00  0.72           O  
ATOM    930  CB  ALA A 149     -63.898  34.518 -97.800  1.00  0.72           C  
ATOM    931  N   VAL A 150     -60.876  34.331 -97.013  1.00  0.70           N  
ATOM    932  CA  VAL A 150     -59.535  33.969 -97.436  1.00  0.70           C  
ATOM    933  C   VAL A 150     -58.611  33.550 -96.318  1.00  0.70           C  
ATOM    934  O   VAL A 150     -57.612  32.897 -96.597  1.00  0.70           O  
ATOM    935  CB  VAL A 150     -58.831  35.075 -98.220  1.00  0.70           C  
ATOM    936  CG1 VAL A 150     -59.647  35.433 -99.474  1.00  0.70           C  
ATOM    937  CG2 VAL A 150     -58.587  36.320 -97.345  1.00  0.70           C  
ATOM    938  N   TRP A 151     -58.909  33.909 -95.046  1.00  0.64           N  
ATOM    939  CA  TRP A 151     -58.055  33.697 -93.882  1.00  0.64           C  
ATOM    940  C   TRP A 151     -57.210  32.438 -93.878  1.00  0.64           C  
ATOM    941  O   TRP A 151     -56.013  32.486 -94.128  1.00  0.64           O  
ATOM    942  CB  TRP A 151     -58.881  33.742 -92.561  1.00  0.64           C  
ATOM    943  CG  TRP A 151     -58.907  35.061 -91.822  1.00  0.64           C  
ATOM    944  CD1 TRP A 151     -58.069  36.143 -91.894  1.00  0.64           C  
ATOM    945  CD2 TRP A 151     -59.899  35.411 -90.824  1.00  0.64           C  
ATOM    946  NE1 TRP A 151     -58.484  37.155 -91.044  1.00  0.64           N  
ATOM    947  CE2 TRP A 151     -59.631  36.703 -90.408  1.00  0.64           C  
ATOM    948  CE3 TRP A 151     -60.969  34.672 -90.303  1.00  0.64           C  
ATOM    949  CZ2 TRP A 151     -60.448  37.359 -89.482  1.00  0.64           C  
ATOM    950  CZ3 TRP A 151     -61.798  35.322 -89.367  1.00  0.64           C  
ATOM    951  CH2 TRP A 151     -61.546  36.640 -88.970  1.00  0.64           C  
ATOM    952  N   ASP A 152     -57.820  31.267 -93.643  1.00  0.67           N  
ATOM    953  CA  ASP A 152     -57.106  30.043 -93.377  1.00  0.67           C  
ATOM    954  C   ASP A 152     -56.738  29.278 -94.646  1.00  0.67           C  
ATOM    955  O   ASP A 152     -56.729  28.050 -94.616  1.00  0.67           O  
ATOM    956  CB  ASP A 152     -57.993  29.132 -92.475  1.00  0.67           C  
ATOM    957  CG  ASP A 152     -58.696  29.889 -91.358  1.00  0.67           C  
ATOM    958  OD1 ASP A 152     -58.044  30.227 -90.348  1.00  0.67           O  
ATOM    959  OD2 ASP A 152     -59.932  30.110 -91.503  1.00  0.67           O  
ATOM    960  N   ALA A 153     -56.487  29.963 -95.787  1.00  0.76           N  
ATOM    961  CA  ALA A 153     -56.414  29.352 -97.106  1.00  0.76           C  
ATOM    962  C   ALA A 153     -55.022  29.269 -97.733  1.00  0.76           C  
ATOM    963  O   ALA A 153     -54.416  30.271 -98.107  1.00  0.76           O  
ATOM    964  CB  ALA A 153     -57.331  30.099 -98.099  1.00  0.76           C  
ATOM    965  N   ASP A 154     -54.500  28.042 -97.928  1.00  0.75           N  
ATOM    966  CA  ASP A 154     -53.345  27.725 -98.738  1.00  0.75           C  
ATOM    967  C   ASP A 154     -53.481  28.099-100.208  1.00  0.75           C  
ATOM    968  O   ASP A 154     -52.570  28.664-100.809  1.00  0.75           O  
ATOM    969  CB  ASP A 154     -53.156  26.196 -98.733  1.00  0.75           C  
ATOM    970  CG  ASP A 154     -53.098  25.620 -97.335  1.00  0.75           C  
ATOM    971  OD1 ASP A 154     -51.993  25.167 -96.958  1.00  0.75           O  
ATOM    972  OD2 ASP A 154     -54.155  25.554 -96.646  1.00  0.75           O  
ATOM    973  N   ILE A 155     -54.635  27.784-100.827  1.00  0.76           N  
ATOM    974  CA  ILE A 155     -54.850  27.990-102.246  1.00  0.76           C  
ATOM    975  C   ILE A 155     -55.916  29.049-102.422  1.00  0.76           C  
ATOM    976  O   ILE A 155     -57.087  28.855-102.092  1.00  0.76           O  
ATOM    977  CB  ILE A 155     -55.325  26.737-102.987  1.00  0.76           C  
ATOM    978  CG1 ILE A 155     -54.494  25.466-102.680  1.00  0.76           C  
ATOM    979  CG2 ILE A 155     -55.369  27.036-104.504  1.00  0.76           C  
ATOM    980  CD1 ILE A 155     -53.027  25.538-103.103  1.00  0.76           C  
ATOM    981  N   VAL A 156     -55.552  30.208-102.985  1.00  0.78           N  
ATOM    982  CA  VAL A 156     -56.518  31.234-103.322  1.00  0.78           C  
ATOM    983  C   VAL A 156     -56.811  31.179-104.811  1.00  0.78           C  
ATOM    984  O   VAL A 156     -55.919  31.079-105.648  1.00  0.78           O  
ATOM    985  CB  VAL A 156     -56.037  32.624-102.924  1.00  0.78           C  
ATOM    986  CG1 VAL A 156     -57.138  33.680-103.155  1.00  0.78           C  
ATOM    987  CG2 VAL A 156     -55.598  32.605-101.446  1.00  0.78           C  
ATOM    988  N   ILE A 157     -58.092  31.237-105.202  1.00  0.80           N  
ATOM    989  CA  ILE A 157     -58.495  31.380-106.591  1.00  0.80           C  
ATOM    990  C   ILE A 157     -59.075  32.761-106.772  1.00  0.80           C  
ATOM    991  O   ILE A 157     -59.976  33.164-106.047  1.00  0.80           O  
ATOM    992  CB  ILE A 157     -59.513  30.328-107.022  1.00  0.80           C  
ATOM    993  CG1 ILE A 157     -58.826  28.949-107.046  1.00  0.80           C  
ATOM    994  CG2 ILE A 157     -60.104  30.650-108.415  1.00  0.80           C  
ATOM    995  CD1 ILE A 157     -59.069  28.126-105.788  1.00  0.80           C  
ATOM    996  N   ASN A 158     -58.574  33.544-107.744  1.00  0.78           N  
ATOM    997  CA  ASN A 158     -59.082  34.871-108.037  1.00  0.78           C  
ATOM    998  C   ASN A 158     -59.990  34.787-109.257  1.00  0.78           C  
ATOM    999  O   ASN A 158     -59.525  34.578-110.373  1.00  0.78           O  
ATOM   1000  CB  ASN A 158     -57.882  35.825-108.287  1.00  0.78           C  
ATOM   1001  CG  ASN A 158     -58.264  37.289-108.134  1.00  0.78           C  
ATOM   1002  OD1 ASN A 158     -58.447  38.030-109.097  1.00  0.78           O  
ATOM   1003  ND2 ASN A 158     -58.387  37.741-106.865  1.00  0.78           N  
ATOM   1004  N   GLY A 159     -61.318  34.921-109.069  1.00  0.80           N  
ATOM   1005  CA  GLY A 159     -62.308  34.623-110.102  1.00  0.80           C  
ATOM   1006  C   GLY A 159     -63.387  35.661-110.146  1.00  0.80           C  
ATOM   1007  O   GLY A 159     -64.581  35.355-110.155  1.00  0.80           O  
ATOM   1008  N   LEU A 160     -62.980  36.938-110.174  1.00  0.69           N  
ATOM   1009  CA  LEU A 160     -63.870  38.074-110.138  1.00  0.69           C  
ATOM   1010  C   LEU A 160     -63.486  39.070-111.237  1.00  0.69           C  
ATOM   1011  O   LEU A 160     -62.379  38.984-111.773  1.00  0.69           O  
ATOM   1012  CB  LEU A 160     -63.902  38.733-108.729  1.00  0.69           C  
ATOM   1013  CG  LEU A 160     -62.652  39.525-108.292  1.00  0.69           C  
ATOM   1014  CD1 LEU A 160     -63.012  40.440-107.119  1.00  0.69           C  
ATOM   1015  CD2 LEU A 160     -61.491  38.624-107.865  1.00  0.69           C  
ATOM   1016  N   PRO A 161     -64.368  39.978-111.661  1.00  0.72           N  
ATOM   1017  CA  PRO A 161     -64.080  41.013-112.653  1.00  0.72           C  
ATOM   1018  C   PRO A 161     -62.888  41.906-112.383  1.00  0.72           C  
ATOM   1019  O   PRO A 161     -62.583  42.184-111.228  1.00  0.72           O  
ATOM   1020  CB  PRO A 161     -65.363  41.859-112.680  1.00  0.72           C  
ATOM   1021  CG  PRO A 161     -66.443  40.868-112.272  1.00  0.72           C  
ATOM   1022  CD  PRO A 161     -65.742  40.077-111.181  1.00  0.72           C  
ATOM   1023  N   SER A 162     -62.268  42.442-113.456  1.00  0.71           N  
ATOM   1024  CA  SER A 162     -61.101  43.324-113.393  1.00  0.71           C  
ATOM   1025  C   SER A 162     -61.324  44.570-112.555  1.00  0.71           C  
ATOM   1026  O   SER A 162     -60.440  45.037-111.855  1.00  0.71           O  
ATOM   1027  CB  SER A 162     -60.633  43.824-114.780  1.00  0.71           C  
ATOM   1028  OG  SER A 162     -60.540  42.699-115.690  1.00  0.71           O  
ATOM   1029  N   THR A 163     -62.544  45.138-112.575  1.00  0.66           N  
ATOM   1030  CA  THR A 163     -62.907  46.313-111.789  1.00  0.66           C  
ATOM   1031  C   THR A 163     -62.932  46.112-110.283  1.00  0.66           C  
ATOM   1032  O   THR A 163     -62.733  47.060-109.527  1.00  0.66           O  
ATOM   1033  CB  THR A 163     -64.274  46.873-112.173  1.00  0.66           C  
ATOM   1034  OG1 THR A 163     -65.270  45.855-112.210  1.00  0.66           O  
ATOM   1035  CG2 THR A 163     -64.196  47.462-113.587  1.00  0.66           C  
ATOM   1036  N   GLU A 164     -63.203  44.886-109.796  1.00  0.63           N  
ATOM   1037  CA  GLU A 164     -63.418  44.642-108.379  1.00  0.63           C  
ATOM   1038  C   GLU A 164     -62.161  44.140-107.669  1.00  0.63           C  
ATOM   1039  O   GLU A 164     -62.108  44.073-106.443  1.00  0.63           O  
ATOM   1040  CB  GLU A 164     -64.557  43.590-108.196  1.00  0.63           C  
ATOM   1041  CG  GLU A 164     -65.950  44.075-108.692  1.00  0.63           C  
ATOM   1042  CD  GLU A 164     -67.124  43.118-108.468  1.00  0.63           C  
ATOM   1043  OE1 GLU A 164     -67.984  43.419-107.597  1.00  0.63           O  
ATOM   1044  OE2 GLU A 164     -67.298  42.124-109.222  1.00  0.63           O  
ATOM   1045  N   THR A 165     -61.092  43.804-108.411  1.00  0.70           N  
ATOM   1046  CA  THR A 165     -59.853  43.230-107.877  1.00  0.70           C  
ATOM   1047  C   THR A 165     -59.027  44.135-106.978  1.00  0.70           C  
ATOM   1048  O   THR A 165     -58.485  43.692-105.970  1.00  0.70           O  
ATOM   1049  CB  THR A 165     -58.928  42.719-108.969  1.00  0.70           C  
ATOM   1050  OG1 THR A 165     -58.692  43.739-109.921  1.00  0.70           O  
ATOM   1051  CG2 THR A 165     -59.562  41.514-109.672  1.00  0.70           C  
ATOM   1052  N   ARG A 166     -58.885  45.433-107.301  1.00  0.64           N  
ATOM   1053  CA  ARG A 166     -58.044  46.343-106.531  1.00  0.64           C  
ATOM   1054  C   ARG A 166     -58.465  46.500-105.067  1.00  0.64           C  
ATOM   1055  O   ARG A 166     -57.649  46.390-104.153  1.00  0.64           O  
ATOM   1056  CB  ARG A 166     -58.039  47.730-107.225  1.00  0.64           C  
ATOM   1057  CG  ARG A 166     -57.062  48.772-106.629  1.00  0.64           C  
ATOM   1058  CD  ARG A 166     -57.256  50.183-107.198  1.00  0.64           C  
ATOM   1059  NE  ARG A 166     -58.553  50.661-106.642  1.00  0.64           N  
ATOM   1060  CZ  ARG A 166     -59.287  51.690-107.078  1.00  0.64           C  
ATOM   1061  NH1 ARG A 166     -60.314  52.075-106.327  1.00  0.64           N  
ATOM   1062  NH2 ARG A 166     -59.010  52.333-108.197  1.00  0.64           N  
ATOM   1063  N   GLU A 167     -59.770  46.700-104.807  1.00  0.68           N  
ATOM   1064  CA  GLU A 167     -60.321  46.861-103.471  1.00  0.68           C  
ATOM   1065  C   GLU A 167     -60.201  45.616-102.631  1.00  0.68           C  
ATOM   1066  O   GLU A 167     -59.872  45.657-101.447  1.00  0.68           O  
ATOM   1067  CB  GLU A 167     -61.794  47.290-103.534  1.00  0.68           C  
ATOM   1068  CG  GLU A 167     -62.020  48.559-104.387  1.00  0.68           C  
ATOM   1069  CD  GLU A 167     -61.171  49.766-103.975  1.00  0.68           C  
ATOM   1070  OE1 GLU A 167     -61.551  50.546-103.077  1.00  0.68           O  
ATOM   1071  OE2 GLU A 167     -60.134  49.983-104.667  1.00  0.68           O  
ATOM   1072  N   VAL A 168     -60.390  44.453-103.279  1.00  0.73           N  
ATOM   1073  CA  VAL A 168     -60.166  43.146-102.699  1.00  0.73           C  
ATOM   1074  C   VAL A 168     -58.750  43.025-102.144  1.00  0.73           C  
ATOM   1075  O   VAL A 168     -58.559  42.602-101.006  1.00  0.73           O  
ATOM   1076  CB  VAL A 168     -60.452  42.115-103.787  1.00  0.73           C  
ATOM   1077  CG1 VAL A 168     -59.829  40.726-103.590  1.00  0.73           C  
ATOM   1078  CG2 VAL A 168     -61.976  41.988-103.929  1.00  0.73           C  
ATOM   1079  N   PHE A 169     -57.719  43.457-102.908  1.00  0.64           N  
ATOM   1080  CA  PHE A 169     -56.320  43.427-102.491  1.00  0.64           C  
ATOM   1081  C   PHE A 169     -55.996  44.376-101.360  1.00  0.64           C  
ATOM   1082  O   PHE A 169     -55.249  44.017-100.450  1.00  0.64           O  
ATOM   1083  CB  PHE A 169     -55.321  43.566-103.673  1.00  0.64           C  
ATOM   1084  CG  PHE A 169     -55.621  42.569-104.769  1.00  0.64           C  
ATOM   1085  CD1 PHE A 169     -56.244  41.332-104.506  1.00  0.64           C  
ATOM   1086  CD2 PHE A 169     -55.375  42.917-106.109  1.00  0.64           C  
ATOM   1087  CE1 PHE A 169     -56.784  40.567-105.536  1.00  0.64           C  
ATOM   1088  CE2 PHE A 169     -55.888  42.133-107.148  1.00  0.64           C  
ATOM   1089  CZ  PHE A 169     -56.652  40.997-106.853  1.00  0.64           C  
ATOM   1090  N   GLY A 170     -56.593  45.588-101.363  1.00  0.70           N  
ATOM   1091  CA  GLY A 170     -56.595  46.504-100.220  1.00  0.70           C  
ATOM   1092  C   GLY A 170     -56.996  45.878 -98.901  1.00  0.70           C  
ATOM   1093  O   GLY A 170     -56.300  46.022 -97.900  1.00  0.70           O  
ATOM   1094  N   GLU A 171     -58.134  45.155 -98.872  1.00  0.63           N  
ATOM   1095  CA  GLU A 171     -58.569  44.418 -97.696  1.00  0.63           C  
ATOM   1096  C   GLU A 171     -57.714  43.217 -97.304  1.00  0.63           C  
ATOM   1097  O   GLU A 171     -57.435  43.010 -96.124  1.00  0.63           O  
ATOM   1098  CB  GLU A 171     -60.029  43.924 -97.827  1.00  0.63           C  
ATOM   1099  CG  GLU A 171     -61.087  45.053 -97.797  1.00  0.63           C  
ATOM   1100  CD  GLU A 171     -62.507  44.504 -97.629  1.00  0.63           C  
ATOM   1101  OE1 GLU A 171     -62.676  43.255 -97.573  1.00  0.63           O  
ATOM   1102  OE2 GLU A 171     -63.438  45.344 -97.532  1.00  0.63           O  
ATOM   1103  N   ILE A 172     -57.292  42.356 -98.253  1.00  0.64           N  
ATOM   1104  CA  ILE A 172     -56.607  41.118 -97.885  1.00  0.64           C  
ATOM   1105  C   ILE A 172     -55.130  41.266 -97.588  1.00  0.64           C  
ATOM   1106  O   ILE A 172     -54.542  40.413 -96.920  1.00  0.64           O  
ATOM   1107  CB  ILE A 172     -56.746  40.018 -98.926  1.00  0.64           C  
ATOM   1108  CG1 ILE A 172     -56.167  40.416-100.299  1.00  0.64           C  
ATOM   1109  CG2 ILE A 172     -58.236  39.652 -99.020  1.00  0.64           C  
ATOM   1110  CD1 ILE A 172     -55.951  39.233-101.231  1.00  0.64           C  
ATOM   1111  N   GLY A 173     -54.483  42.351 -98.067  1.00  0.57           N  
ATOM   1112  CA  GLY A 173     -53.066  42.621 -97.849  1.00  0.57           C  
ATOM   1113  C   GLY A 173     -52.676  42.608 -96.396  1.00  0.57           C  
ATOM   1114  O   GLY A 173     -53.176  43.433 -95.638  1.00  0.57           O  
ATOM   1115  N   ARG A 174     -51.793  41.645 -96.018  1.00  0.53           N  
ATOM   1116  CA  ARG A 174     -51.270  41.349 -94.682  1.00  0.53           C  
ATOM   1117  C   ARG A 174     -51.941  40.140 -94.030  1.00  0.53           C  
ATOM   1118  O   ARG A 174     -51.332  39.456 -93.211  1.00  0.53           O  
ATOM   1119  CB  ARG A 174     -51.306  42.576 -93.725  1.00  0.53           C  
ATOM   1120  CG  ARG A 174     -50.654  42.459 -92.337  1.00  0.53           C  
ATOM   1121  CD  ARG A 174     -50.584  43.809 -91.602  1.00  0.53           C  
ATOM   1122  NE  ARG A 174     -51.983  44.358 -91.514  1.00  0.53           N  
ATOM   1123  CZ  ARG A 174     -52.331  45.623 -91.789  1.00  0.53           C  
ATOM   1124  NH1 ARG A 174     -53.619  45.946 -91.867  1.00  0.53           N  
ATOM   1125  NH2 ARG A 174     -51.429  46.582 -91.975  1.00  0.53           N  
ATOM   1126  N   TYR A 175     -53.187  39.794 -94.406  1.00  0.56           N  
ATOM   1127  CA  TYR A 175     -54.009  38.896 -93.600  1.00  0.56           C  
ATOM   1128  C   TYR A 175     -53.934  37.437 -94.016  1.00  0.56           C  
ATOM   1129  O   TYR A 175     -54.411  36.550 -93.320  1.00  0.56           O  
ATOM   1130  CB  TYR A 175     -55.491  39.351 -93.662  1.00  0.56           C  
ATOM   1131  CG  TYR A 175     -55.614  40.667 -92.950  1.00  0.56           C  
ATOM   1132  CD1 TYR A 175     -55.564  41.882 -93.652  1.00  0.56           C  
ATOM   1133  CD2 TYR A 175     -55.715  40.691 -91.550  1.00  0.56           C  
ATOM   1134  CE1 TYR A 175     -55.602  43.104 -92.967  1.00  0.56           C  
ATOM   1135  CE2 TYR A 175     -55.772  41.912 -90.862  1.00  0.56           C  
ATOM   1136  CZ  TYR A 175     -55.714  43.116 -91.573  1.00  0.56           C  
ATOM   1137  OH  TYR A 175     -55.751  44.339 -90.878  1.00  0.56           O  
ATOM   1138  N   TRP A 176     -53.292  37.121 -95.152  1.00  0.60           N  
ATOM   1139  CA  TRP A 176     -53.074  35.739 -95.551  1.00  0.60           C  
ATOM   1140  C   TRP A 176     -52.045  34.981 -94.715  1.00  0.60           C  
ATOM   1141  O   TRP A 176     -52.236  33.825 -94.355  1.00  0.60           O  
ATOM   1142  CB  TRP A 176     -52.674  35.665 -97.040  1.00  0.60           C  
ATOM   1143  CG  TRP A 176     -53.755  35.980 -98.017  1.00  0.60           C  
ATOM   1144  CD1 TRP A 176     -55.094  36.217 -97.865  1.00  0.60           C  
ATOM   1145  CD2 TRP A 176     -53.575  35.974 -99.475  1.00  0.60           C  
ATOM   1146  NE1 TRP A 176     -55.770  36.351 -99.086  1.00  0.60           N  
ATOM   1147  CE2 TRP A 176     -54.754  36.171-100.047  1.00  0.60           C  
ATOM   1148  CE3 TRP A 176     -52.374  35.777-100.191  1.00  0.60           C  
ATOM   1149  CZ2 TRP A 176     -54.927  36.214-101.460  1.00  0.60           C  
ATOM   1150  CZ3 TRP A 176     -52.505  35.850-101.599  1.00  0.60           C  
ATOM   1151  CH2 TRP A 176     -53.731  36.076-102.206  1.00  0.60           C  
ATOM   1152  N   LYS A 177     -50.908  35.617 -94.362  1.00  0.50           N  
ATOM   1153  CA  LYS A 177     -49.796  34.931 -93.706  1.00  0.50           C  
ATOM   1154  C   LYS A 177     -50.047  34.637 -92.233  1.00  0.50           C  
ATOM   1155  O   LYS A 177     -49.344  33.842 -91.620  1.00  0.50           O  
ATOM   1156  CB  LYS A 177     -48.481  35.749 -93.786  1.00  0.50           C  
ATOM   1157  CG  LYS A 177     -47.906  35.957 -95.196  1.00  0.50           C  
ATOM   1158  CD  LYS A 177     -46.589  36.753 -95.110  1.00  0.50           C  
ATOM   1159  CE  LYS A 177     -45.885  36.980 -96.452  1.00  0.50           C  
ATOM   1160  NZ  LYS A 177     -44.642  37.759 -96.236  1.00  0.50           N  
ATOM   1161  N   GLU A 178     -51.075  35.269 -91.636  1.00  0.43           N  
ATOM   1162  CA  GLU A 178     -51.524  35.043 -90.274  1.00  0.43           C  
ATOM   1163  C   GLU A 178     -51.958  33.600 -90.043  1.00  0.43           C  
ATOM   1164  O   GLU A 178     -51.685  32.994 -89.010  1.00  0.43           O  
ATOM   1165  CB  GLU A 178     -52.734  35.993 -90.026  1.00  0.43           C  
ATOM   1166  CG  GLU A 178     -53.478  35.855 -88.668  1.00  0.43           C  
ATOM   1167  CD  GLU A 178     -54.838  36.565 -88.623  1.00  0.43           C  
ATOM   1168  OE1 GLU A 178     -55.267  37.177 -89.634  1.00  0.43           O  
ATOM   1169  OE2 GLU A 178     -55.501  36.438 -87.557  1.00  0.43           O  
ATOM   1170  N   ARG A 179     -52.670  33.014 -91.018  1.00  0.43           N  
ATOM   1171  CA  ARG A 179     -53.403  31.791 -90.788  1.00  0.43           C  
ATOM   1172  C   ARG A 179     -52.862  30.599 -91.552  1.00  0.43           C  
ATOM   1173  O   ARG A 179     -53.303  29.469 -91.342  1.00  0.43           O  
ATOM   1174  CB  ARG A 179     -54.821  32.037 -91.313  1.00  0.43           C  
ATOM   1175  CG  ARG A 179     -55.601  33.216 -90.711  1.00  0.43           C  
ATOM   1176  CD  ARG A 179     -56.181  32.925 -89.350  1.00  0.43           C  
ATOM   1177  NE  ARG A 179     -57.037  34.085 -88.996  1.00  0.43           N  
ATOM   1178  CZ  ARG A 179     -57.597  34.260 -87.798  1.00  0.43           C  
ATOM   1179  NH1 ARG A 179     -58.229  35.405 -87.541  1.00  0.43           N  
ATOM   1180  NH2 ARG A 179     -57.501  33.322 -86.862  1.00  0.43           N  
ATOM   1181  N   ILE A 180     -51.879  30.804 -92.445  1.00  0.47           N  
ATOM   1182  CA  ILE A 180     -51.312  29.719 -93.206  1.00  0.47           C  
ATOM   1183  C   ILE A 180     -49.853  29.976 -93.507  1.00  0.47           C  
ATOM   1184  O   ILE A 180     -49.423  31.108 -93.710  1.00  0.47           O  
ATOM   1185  CB  ILE A 180     -52.119  29.401 -94.463  1.00  0.47           C  
ATOM   1186  CG1 ILE A 180     -51.680  28.097 -95.139  1.00  0.47           C  
ATOM   1187  CG2 ILE A 180     -52.077  30.547 -95.480  1.00  0.47           C  
ATOM   1188  CD1 ILE A 180     -51.910  26.889 -94.234  1.00  0.47           C  
ATOM   1189  N   SER A 181     -49.036  28.902 -93.520  1.00  0.49           N  
ATOM   1190  CA  SER A 181     -47.586  28.937 -93.589  1.00  0.49           C  
ATOM   1191  C   SER A 181     -47.009  29.636 -94.801  1.00  0.49           C  
ATOM   1192  O   SER A 181     -46.039  30.382 -94.709  1.00  0.49           O  
ATOM   1193  CB  SER A 181     -47.023  27.494 -93.606  1.00  0.49           C  
ATOM   1194  OG  SER A 181     -47.576  26.739 -92.527  1.00  0.49           O  
ATOM   1195  N   GLN A 182     -47.609  29.404 -95.979  1.00  0.61           N  
ATOM   1196  CA  GLN A 182     -47.201  30.038 -97.211  1.00  0.61           C  
ATOM   1197  C   GLN A 182     -48.380  29.964 -98.175  1.00  0.61           C  
ATOM   1198  O   GLN A 182     -48.618  28.908 -98.757  1.00  0.61           O  
ATOM   1199  CB  GLN A 182     -45.953  29.357 -97.837  1.00  0.61           C  
ATOM   1200  CG  GLN A 182     -45.501  29.939 -99.202  1.00  0.61           C  
ATOM   1201  CD  GLN A 182     -45.248  31.449 -99.162  1.00  0.61           C  
ATOM   1202  OE1 GLN A 182     -44.268  31.939 -98.605  1.00  0.61           O  
ATOM   1203  NE2 GLN A 182     -46.153  32.239 -99.786  1.00  0.61           N  
ATOM   1204  N   PRO A 183     -49.158  31.016 -98.372  1.00  0.74           N  
ATOM   1205  CA  PRO A 183     -50.206  31.051 -99.386  1.00  0.74           C  
ATOM   1206  C   PRO A 183     -49.678  30.927-100.801  1.00  0.74           C  
ATOM   1207  O   PRO A 183     -48.520  31.271-101.064  1.00  0.74           O  
ATOM   1208  CB  PRO A 183     -50.923  32.385 -99.168  1.00  0.74           C  
ATOM   1209  CG  PRO A 183     -50.390  32.935 -97.857  1.00  0.74           C  
ATOM   1210  CD  PRO A 183     -49.083  32.241 -97.588  1.00  0.74           C  
ATOM   1211  N   LEU A 184     -50.539  30.464-101.717  1.00  0.71           N  
ATOM   1212  CA  LEU A 184     -50.353  30.633-103.137  1.00  0.71           C  
ATOM   1213  C   LEU A 184     -51.667  30.993-103.786  1.00  0.71           C  
ATOM   1214  O   LEU A 184     -52.740  30.901-103.186  1.00  0.71           O  
ATOM   1215  CB  LEU A 184     -49.658  29.426-103.818  1.00  0.71           C  
ATOM   1216  CG  LEU A 184     -50.463  28.116-103.941  1.00  0.71           C  
ATOM   1217  CD1 LEU A 184     -51.372  28.082-105.178  1.00  0.71           C  
ATOM   1218  CD2 LEU A 184     -49.504  26.924-104.034  1.00  0.71           C  
ATOM   1219  N   ILE A 185     -51.623  31.459-105.044  1.00  0.76           N  
ATOM   1220  CA  ILE A 185     -52.818  31.950-105.697  1.00  0.76           C  
ATOM   1221  C   ILE A 185     -52.813  31.652-107.186  1.00  0.76           C  
ATOM   1222  O   ILE A 185     -51.784  31.665-107.851  1.00  0.76           O  
ATOM   1223  CB  ILE A 185     -53.058  33.434-105.388  1.00  0.76           C  
ATOM   1224  CG1 ILE A 185     -54.247  34.049-106.171  1.00  0.76           C  
ATOM   1225  CG2 ILE A 185     -51.748  34.236-105.554  1.00  0.76           C  
ATOM   1226  CD1 ILE A 185     -54.838  35.294-105.517  1.00  0.76           C  
ATOM   1227  N   ILE A 186     -53.996  31.348-107.756  1.00  0.78           N  
ATOM   1228  CA  ILE A 186     -54.210  31.206-109.185  1.00  0.78           C  
ATOM   1229  C   ILE A 186     -55.276  32.199-109.635  1.00  0.78           C  
ATOM   1230  O   ILE A 186     -56.317  32.371-109.002  1.00  0.78           O  
ATOM   1231  CB  ILE A 186     -54.535  29.768-109.591  1.00  0.78           C  
ATOM   1232  CG1 ILE A 186     -54.668  29.602-111.120  1.00  0.78           C  
ATOM   1233  CG2 ILE A 186     -55.782  29.248-108.855  1.00  0.78           C  
ATOM   1234  CD1 ILE A 186     -54.693  28.138-111.568  1.00  0.78           C  
ATOM   1235  N   SER A 187     -55.029  32.941-110.732  1.00  0.79           N  
ATOM   1236  CA  SER A 187     -55.967  33.935-111.243  1.00  0.79           C  
ATOM   1237  C   SER A 187     -56.715  33.432-112.457  1.00  0.79           C  
ATOM   1238  O   SER A 187     -56.178  32.716-113.295  1.00  0.79           O  
ATOM   1239  CB  SER A 187     -55.286  35.278-111.607  1.00  0.79           C  
ATOM   1240  OG  SER A 187     -56.246  36.280-111.956  1.00  0.79           O  
ATOM   1241  N   LEU A 188     -58.009  33.768-112.555  1.00  0.76           N  
ATOM   1242  CA  LEU A 188     -58.870  33.419-113.666  1.00  0.76           C  
ATOM   1243  C   LEU A 188     -59.412  34.713-114.273  1.00  0.76           C  
ATOM   1244  O   LEU A 188     -60.314  34.703-115.114  1.00  0.76           O  
ATOM   1245  CB  LEU A 188     -60.061  32.559-113.157  1.00  0.76           C  
ATOM   1246  CG  LEU A 188     -59.772  31.070-112.844  1.00  0.76           C  
ATOM   1247  CD1 LEU A 188     -58.644  30.812-111.835  1.00  0.76           C  
ATOM   1248  CD2 LEU A 188     -61.040  30.411-112.296  1.00  0.76           C  
ATOM   1249  N   ALA A 189     -58.875  35.877-113.845  1.00  0.75           N  
ATOM   1250  CA  ALA A 189     -59.356  37.183-114.246  1.00  0.75           C  
ATOM   1251  C   ALA A 189     -58.855  37.615-115.624  1.00  0.75           C  
ATOM   1252  O   ALA A 189     -57.661  37.730-115.886  1.00  0.75           O  
ATOM   1253  CB  ALA A 189     -58.974  38.240-113.190  1.00  0.75           C  
ATOM   1254  N   LYS A 190     -59.790  37.857-116.560  1.00  0.70           N  
ATOM   1255  CA  LYS A 190     -59.480  38.113-117.952  1.00  0.70           C  
ATOM   1256  C   LYS A 190     -59.506  39.599-118.320  1.00  0.70           C  
ATOM   1257  O   LYS A 190     -60.524  40.121-118.776  1.00  0.70           O  
ATOM   1258  CB  LYS A 190     -60.463  37.284-118.824  1.00  0.70           C  
ATOM   1259  CG  LYS A 190     -60.136  35.781-118.757  1.00  0.70           C  
ATOM   1260  CD  LYS A 190     -61.004  34.854-119.628  1.00  0.70           C  
ATOM   1261  CE  LYS A 190     -60.450  33.415-119.657  1.00  0.70           C  
ATOM   1262  NZ  LYS A 190     -61.243  32.512-120.527  1.00  0.70           N  
ATOM   1263  N   GLY A 191     -58.358  40.298-118.159  1.00  0.74           N  
ATOM   1264  CA  GLY A 191     -58.208  41.730-118.416  1.00  0.74           C  
ATOM   1265  C   GLY A 191     -56.744  42.113-118.353  1.00  0.74           C  
ATOM   1266  O   GLY A 191     -55.898  41.237-118.203  1.00  0.74           O  
ATOM   1267  N   ILE A 192     -56.392  43.418-118.471  1.00  0.67           N  
ATOM   1268  CA  ILE A 192     -55.015  43.927-118.365  1.00  0.67           C  
ATOM   1269  C   ILE A 192     -55.063  45.319-117.744  1.00  0.67           C  
ATOM   1270  O   ILE A 192     -55.949  46.105-118.071  1.00  0.67           O  
ATOM   1271  CB  ILE A 192     -54.261  44.006-119.710  1.00  0.67           C  
ATOM   1272  CG1 ILE A 192     -54.097  42.605-120.351  1.00  0.67           C  
ATOM   1273  CG2 ILE A 192     -52.882  44.700-119.573  1.00  0.67           C  
ATOM   1274  CD1 ILE A 192     -53.434  42.613-121.731  1.00  0.67           C  
ATOM   1275  N   GLU A 193     -54.102  45.644-116.849  1.00  0.62           N  
ATOM   1276  CA  GLU A 193     -53.940  46.941-116.219  1.00  0.62           C  
ATOM   1277  C   GLU A 193     -52.709  47.642-116.794  1.00  0.62           C  
ATOM   1278  O   GLU A 193     -51.866  47.037-117.465  1.00  0.62           O  
ATOM   1279  CB  GLU A 193     -53.755  46.778-114.690  1.00  0.62           C  
ATOM   1280  CG  GLU A 193     -55.019  46.273-113.950  1.00  0.62           C  
ATOM   1281  CD  GLU A 193     -56.120  47.326-113.815  1.00  0.62           C  
ATOM   1282  OE1 GLU A 193     -55.913  48.487-114.248  1.00  0.62           O  
ATOM   1283  OE2 GLU A 193     -57.179  46.956-113.245  1.00  0.62           O  
ATOM   1284  N   ALA A 194     -52.557  48.957-116.547  1.00  0.50           N  
ATOM   1285  CA  ALA A 194     -51.407  49.723-116.996  1.00  0.50           C  
ATOM   1286  C   ALA A 194     -50.523  50.131-115.825  1.00  0.50           C  
ATOM   1287  O   ALA A 194     -50.999  50.557-114.777  1.00  0.50           O  
ATOM   1288  CB  ALA A 194     -51.862  50.985-117.752  1.00  0.50           C  
ATOM   1289  N   SER A 195     -49.185  49.989-115.960  1.00  0.48           N  
ATOM   1290  CA  SER A 195     -48.264  50.401-114.910  1.00  0.48           C  
ATOM   1291  C   SER A 195     -47.610  51.715-115.237  1.00  0.48           C  
ATOM   1292  O   SER A 195     -47.230  51.974-116.377  1.00  0.48           O  
ATOM   1293  CB  SER A 195     -47.090  49.433-114.636  1.00  0.48           C  
ATOM   1294  OG  SER A 195     -46.520  49.724-113.357  1.00  0.48           O  
ATOM   1295  N   LEU A 196     -47.427  52.553-114.204  1.00  0.44           N  
ATOM   1296  CA  LEU A 196     -46.772  53.835-114.316  1.00  0.44           C  
ATOM   1297  C   LEU A 196     -45.325  53.780-113.846  1.00  0.44           C  
ATOM   1298  O   LEU A 196     -44.549  54.676-114.166  1.00  0.44           O  
ATOM   1299  CB  LEU A 196     -47.525  54.869-113.439  1.00  0.44           C  
ATOM   1300  CG  LEU A 196     -49.026  55.021-113.768  1.00  0.44           C  
ATOM   1301  CD1 LEU A 196     -49.702  55.945-112.744  1.00  0.44           C  
ATOM   1302  CD2 LEU A 196     -49.255  55.545-115.194  1.00  0.44           C  
ATOM   1303  N   ASP A 197     -44.923  52.720-113.108  1.00  0.41           N  
ATOM   1304  CA  ASP A 197     -43.564  52.568-112.629  1.00  0.41           C  
ATOM   1305  C   ASP A 197     -43.304  51.101-112.234  1.00  0.41           C  
ATOM   1306  O   ASP A 197     -44.250  50.396-111.872  1.00  0.41           O  
ATOM   1307  CB  ASP A 197     -43.317  53.494-111.405  1.00  0.41           C  
ATOM   1308  CG  ASP A 197     -41.825  53.606-111.115  1.00  0.41           C  
ATOM   1309  OD1 ASP A 197     -41.428  53.332-109.953  1.00  0.41           O  
ATOM   1310  OD2 ASP A 197     -41.074  53.936-112.071  1.00  0.41           O  
ATOM   1311  N   PRO A 198     -42.075  50.585-112.257  1.00  0.37           N  
ATOM   1312  CA  PRO A 198     -40.994  51.002-113.141  1.00  0.37           C  
ATOM   1313  C   PRO A 198     -41.300  50.640-114.578  1.00  0.37           C  
ATOM   1314  O   PRO A 198     -42.059  49.703-114.819  1.00  0.37           O  
ATOM   1315  CB  PRO A 198     -39.791  50.233-112.585  1.00  0.37           C  
ATOM   1316  CG  PRO A 198     -40.398  48.903-112.134  1.00  0.37           C  
ATOM   1317  CD  PRO A 198     -41.755  49.335-111.566  1.00  0.37           C  
ATOM   1318  N   VAL A 199     -40.720  51.377-115.550  1.00  0.34           N  
ATOM   1319  CA  VAL A 199     -40.823  51.063-116.976  1.00  0.34           C  
ATOM   1320  C   VAL A 199     -42.263  51.119-117.505  1.00  0.34           C  
ATOM   1321  O   VAL A 199     -42.856  50.057-117.695  1.00  0.34           O  
ATOM   1322  CB  VAL A 199     -40.142  49.740-117.363  1.00  0.34           C  
ATOM   1323  CG1 VAL A 199     -39.998  49.616-118.895  1.00  0.34           C  
ATOM   1324  CG2 VAL A 199     -38.744  49.639-116.721  1.00  0.34           C  
ATOM   1325  N   PRO A 200     -42.892  52.283-117.722  1.00  0.37           N  
ATOM   1326  CA  PRO A 200     -44.318  52.391-118.048  1.00  0.37           C  
ATOM   1327  C   PRO A 200     -44.791  51.534-119.211  1.00  0.37           C  
ATOM   1328  O   PRO A 200     -44.250  51.667-120.309  1.00  0.37           O  
ATOM   1329  CB  PRO A 200     -44.534  53.886-118.335  1.00  0.37           C  
ATOM   1330  CG  PRO A 200     -43.427  54.584-117.542  1.00  0.37           C  
ATOM   1331  CD  PRO A 200     -42.260  53.601-117.623  1.00  0.37           C  
ATOM   1332  N   ARG A 201     -45.795  50.661-118.980  1.00  0.44           N  
ATOM   1333  CA  ARG A 201     -46.236  49.652-119.928  1.00  0.44           C  
ATOM   1334  C   ARG A 201     -47.277  48.742-119.288  1.00  0.44           C  
ATOM   1335  O   ARG A 201     -47.862  49.039-118.250  1.00  0.44           O  
ATOM   1336  CB  ARG A 201     -45.080  48.756-120.496  1.00  0.44           C  
ATOM   1337  CG  ARG A 201     -44.417  47.807-119.471  1.00  0.44           C  
ATOM   1338  CD  ARG A 201     -43.115  47.187-119.971  1.00  0.44           C  
ATOM   1339  NE  ARG A 201     -42.640  46.294-118.870  1.00  0.44           N  
ATOM   1340  CZ  ARG A 201     -41.661  45.389-118.990  1.00  0.44           C  
ATOM   1341  NH1 ARG A 201     -41.335  44.633-117.945  1.00  0.44           N  
ATOM   1342  NH2 ARG A 201     -41.007  45.218-120.134  1.00  0.44           N  
ATOM   1343  N   ILE A 202     -47.532  47.581-119.925  1.00  0.52           N  
ATOM   1344  CA  ILE A 202     -48.387  46.500-119.469  1.00  0.52           C  
ATOM   1345  C   ILE A 202     -47.992  45.957-118.103  1.00  0.52           C  
ATOM   1346  O   ILE A 202     -46.836  45.610-117.860  1.00  0.52           O  
ATOM   1347  CB  ILE A 202     -48.337  45.356-120.492  1.00  0.52           C  
ATOM   1348  CG1 ILE A 202     -48.843  45.853-121.867  1.00  0.52           C  
ATOM   1349  CG2 ILE A 202     -49.154  44.135-120.009  1.00  0.52           C  
ATOM   1350  CD1 ILE A 202     -48.598  44.891-123.033  1.00  0.52           C  
ATOM   1351  N   ILE A 203     -48.973  45.826-117.192  1.00  0.62           N  
ATOM   1352  CA  ILE A 203     -48.819  45.079-115.963  1.00  0.62           C  
ATOM   1353  C   ILE A 203     -49.952  44.088-115.940  1.00  0.62           C  
ATOM   1354  O   ILE A 203     -51.124  44.407-116.138  1.00  0.62           O  
ATOM   1355  CB  ILE A 203     -48.773  45.948-114.709  1.00  0.62           C  
ATOM   1356  CG1 ILE A 203     -48.562  45.134-113.414  1.00  0.62           C  
ATOM   1357  CG2 ILE A 203     -50.008  46.862-114.605  1.00  0.62           C  
ATOM   1358  CD1 ILE A 203     -48.375  46.026-112.182  1.00  0.62           C  
ATOM   1359  N   THR A 204     -49.624  42.801-115.782  1.00  0.72           N  
ATOM   1360  CA  THR A 204     -50.634  41.771-115.707  1.00  0.72           C  
ATOM   1361  C   THR A 204     -51.455  41.837-114.421  1.00  0.72           C  
ATOM   1362  O   THR A 204     -50.913  42.211-113.375  1.00  0.72           O  
ATOM   1363  CB  THR A 204     -50.068  40.373-115.862  1.00  0.72           C  
ATOM   1364  OG1 THR A 204     -49.084  40.060-114.884  1.00  0.72           O  
ATOM   1365  CG2 THR A 204     -49.453  40.175-117.258  1.00  0.72           C  
ATOM   1366  N   PRO A 205     -52.744  41.484-114.402  1.00  0.76           N  
ATOM   1367  CA  PRO A 205     -53.503  41.339-113.168  1.00  0.76           C  
ATOM   1368  C   PRO A 205     -52.848  40.396-112.170  1.00  0.76           C  
ATOM   1369  O   PRO A 205     -52.863  40.719-110.988  1.00  0.76           O  
ATOM   1370  CB  PRO A 205     -54.899  40.905-113.628  1.00  0.76           C  
ATOM   1371  CG  PRO A 205     -55.034  41.602-114.982  1.00  0.76           C  
ATOM   1372  CD  PRO A 205     -53.629  41.455-115.570  1.00  0.76           C  
ATOM   1373  N   THR A 206     -52.221  39.275-112.611  1.00  0.75           N  
ATOM   1374  CA  THR A 206     -51.395  38.384-111.771  1.00  0.75           C  
ATOM   1375  C   THR A 206     -50.306  39.102-111.030  1.00  0.75           C  
ATOM   1376  O   THR A 206     -50.182  38.933-109.822  1.00  0.75           O  
ATOM   1377  CB  THR A 206     -50.704  37.207-112.434  1.00  0.75           C  
ATOM   1378  OG1 THR A 206     -49.868  37.642-113.501  1.00  0.75           O  
ATOM   1379  CG2 THR A 206     -51.732  36.155-112.918  1.00  0.75           C  
ATOM   1380  N   GLN A 207     -49.533  39.962-111.711  1.00  0.70           N  
ATOM   1381  CA  GLN A 207     -48.477  40.754-111.126  1.00  0.70           C  
ATOM   1382  C   GLN A 207     -48.993  41.780-110.126  1.00  0.70           C  
ATOM   1383  O   GLN A 207     -48.391  42.023-109.080  1.00  0.70           O  
ATOM   1384  CB  GLN A 207     -47.657  41.432-112.243  1.00  0.70           C  
ATOM   1385  CG  GLN A 207     -46.335  42.080-111.777  1.00  0.70           C  
ATOM   1386  CD  GLN A 207     -45.276  41.046-111.389  1.00  0.70           C  
ATOM   1387  OE1 GLN A 207     -44.468  40.624-112.216  1.00  0.70           O  
ATOM   1388  NE2 GLN A 207     -45.227  40.656-110.096  1.00  0.70           N  
ATOM   1389  N   MET A 208     -50.153  42.404-110.418  1.00  0.71           N  
ATOM   1390  CA  MET A 208     -50.858  43.248-109.465  1.00  0.71           C  
ATOM   1391  C   MET A 208     -51.353  42.490-108.225  1.00  0.71           C  
ATOM   1392  O   MET A 208     -51.151  42.939-107.098  1.00  0.71           O  
ATOM   1393  CB  MET A 208     -52.037  43.991-110.141  1.00  0.71           C  
ATOM   1394  CG  MET A 208     -52.723  45.028-109.224  1.00  0.71           C  
ATOM   1395  SD  MET A 208     -54.039  45.983-110.036  1.00  0.71           S  
ATOM   1396  CE  MET A 208     -55.318  44.694-110.030  1.00  0.71           C  
ATOM   1397  N   ILE A 209     -51.966  41.292-108.395  1.00  0.73           N  
ATOM   1398  CA  ILE A 209     -52.393  40.414-107.302  1.00  0.73           C  
ATOM   1399  C   ILE A 209     -51.227  39.979-106.420  1.00  0.73           C  
ATOM   1400  O   ILE A 209     -51.272  39.984-105.188  1.00  0.73           O  
ATOM   1401  CB  ILE A 209     -53.031  39.118-107.834  1.00  0.73           C  
ATOM   1402  CG1 ILE A 209     -54.342  39.350-108.602  1.00  0.73           C  
ATOM   1403  CG2 ILE A 209     -53.359  38.169-106.663  1.00  0.73           C  
ATOM   1404  CD1 ILE A 209     -54.768  38.177-109.490  1.00  0.73           C  
ATOM   1405  N   SER A 210     -50.125  39.563-107.060  1.00  0.74           N  
ATOM   1406  CA  SER A 210     -48.990  38.980-106.383  1.00  0.74           C  
ATOM   1407  C   SER A 210     -48.211  39.984-105.559  1.00  0.74           C  
ATOM   1408  O   SER A 210     -48.036  39.805-104.353  1.00  0.74           O  
ATOM   1409  CB  SER A 210     -48.108  38.208-107.398  1.00  0.74           C  
ATOM   1410  OG  SER A 210     -47.437  39.048-108.338  1.00  0.74           O  
ATOM   1411  N   ASN A 211     -47.846  41.136-106.153  1.00  0.72           N  
ATOM   1412  CA  ASN A 211     -47.092  42.185-105.486  1.00  0.72           C  
ATOM   1413  C   ASN A 211     -47.833  42.784-104.297  1.00  0.72           C  
ATOM   1414  O   ASN A 211     -47.251  43.035-103.245  1.00  0.72           O  
ATOM   1415  CB  ASN A 211     -46.754  43.335-106.468  1.00  0.72           C  
ATOM   1416  CG  ASN A 211     -45.692  42.910-107.473  1.00  0.72           C  
ATOM   1417  OD1 ASN A 211     -45.040  41.872-107.384  1.00  0.72           O  
ATOM   1418  ND2 ASN A 211     -45.472  43.777-108.489  1.00  0.72           N  
ATOM   1419  N   ALA A 212     -49.155  43.008-104.434  1.00  0.75           N  
ATOM   1420  CA  ALA A 212     -49.995  43.525-103.371  1.00  0.75           C  
ATOM   1421  C   ALA A 212     -50.148  42.594-102.169  1.00  0.75           C  
ATOM   1422  O   ALA A 212     -50.256  43.035-101.029  1.00  0.75           O  
ATOM   1423  CB  ALA A 212     -51.386  43.874-103.934  1.00  0.75           C  
ATOM   1424  N   THR A 213     -50.177  41.266-102.403  1.00  0.68           N  
ATOM   1425  CA  THR A 213     -50.456  40.291-101.346  1.00  0.68           C  
ATOM   1426  C   THR A 213     -49.191  39.678-100.760  1.00  0.68           C  
ATOM   1427  O   THR A 213     -49.232  38.989 -99.740  1.00  0.68           O  
ATOM   1428  CB  THR A 213     -51.406  39.198-101.765  1.00  0.68           C  
ATOM   1429  OG1 THR A 213     -50.898  38.574-102.984  1.00  0.68           O  
ATOM   1430  CG2 THR A 213     -52.746  39.781-102.194  1.00  0.68           C  
ATOM   1431  N   GLY A 214     -48.012  39.984-101.339  1.00  0.69           N  
ATOM   1432  CA  GLY A 214     -46.721  39.493-100.862  1.00  0.69           C  
ATOM   1433  C   GLY A 214     -46.363  38.142-101.407  1.00  0.69           C  
ATOM   1434  O   GLY A 214     -45.631  37.373-100.783  1.00  0.69           O  
ATOM   1435  N   VAL A 215     -46.887  37.837-102.597  1.00  0.64           N  
ATOM   1436  CA  VAL A 215     -46.679  36.618-103.340  1.00  0.64           C  
ATOM   1437  C   VAL A 215     -45.748  36.936-104.512  1.00  0.64           C  
ATOM   1438  O   VAL A 215     -45.920  37.971-105.148  1.00  0.64           O  
ATOM   1439  CB  VAL A 215     -48.037  36.097-103.811  1.00  0.64           C  
ATOM   1440  CG1 VAL A 215     -47.911  35.113-104.978  1.00  0.64           C  
ATOM   1441  CG2 VAL A 215     -48.758  35.418-102.632  1.00  0.64           C  
ATOM   1442  N   PRO A 216     -44.728  36.162-104.868  1.00  0.56           N  
ATOM   1443  CA  PRO A 216     -43.900  36.497-106.027  1.00  0.56           C  
ATOM   1444  C   PRO A 216     -44.489  35.944-107.320  1.00  0.56           C  
ATOM   1445  O   PRO A 216     -45.454  35.185-107.288  1.00  0.56           O  
ATOM   1446  CB  PRO A 216     -42.555  35.840-105.691  1.00  0.56           C  
ATOM   1447  CG  PRO A 216     -42.919  34.650-104.800  1.00  0.56           C  
ATOM   1448  CD  PRO A 216     -44.091  35.185-103.983  1.00  0.56           C  
ATOM   1449  N   LEU A 217     -43.905  36.316-108.482  1.00  0.50           N  
ATOM   1450  CA  LEU A 217     -44.372  35.983-109.826  1.00  0.50           C  
ATOM   1451  C   LEU A 217     -44.504  34.490-110.114  1.00  0.50           C  
ATOM   1452  O   LEU A 217     -45.449  34.046-110.754  1.00  0.50           O  
ATOM   1453  CB  LEU A 217     -43.419  36.627-110.866  1.00  0.50           C  
ATOM   1454  CG  LEU A 217     -43.747  36.357-112.353  1.00  0.50           C  
ATOM   1455  CD1 LEU A 217     -45.109  36.927-112.769  1.00  0.50           C  
ATOM   1456  CD2 LEU A 217     -42.657  36.959-113.249  1.00  0.50           C  
ATOM   1457  N   GLU A 218     -43.552  33.677-109.643  1.00  0.47           N  
ATOM   1458  CA  GLU A 218     -43.540  32.235-109.803  1.00  0.47           C  
ATOM   1459  C   GLU A 218     -44.645  31.509-109.037  1.00  0.47           C  
ATOM   1460  O   GLU A 218     -45.249  30.557-109.528  1.00  0.47           O  
ATOM   1461  CB  GLU A 218     -42.125  31.766-109.415  1.00  0.47           C  
ATOM   1462  CG  GLU A 218     -41.062  32.401-110.354  1.00  0.47           C  
ATOM   1463  CD  GLU A 218     -39.677  32.500-109.713  1.00  0.47           C  
ATOM   1464  OE1 GLU A 218     -39.589  33.218-108.679  1.00  0.47           O  
ATOM   1465  OE2 GLU A 218     -38.715  31.933-110.295  1.00  0.47           O  
ATOM   1466  N   ASN A 219     -44.946  31.992-107.814  1.00  0.63           N  
ATOM   1467  CA  ASN A 219     -45.997  31.511-106.934  1.00  0.63           C  
ATOM   1468  C   ASN A 219     -47.425  31.843-107.399  1.00  0.63           C  
ATOM   1469  O   ASN A 219     -48.350  31.068-107.165  1.00  0.63           O  
ATOM   1470  CB  ASN A 219     -45.647  32.056-105.520  1.00  0.63           C  
ATOM   1471  CG  ASN A 219     -46.612  31.699-104.390  1.00  0.63           C  
ATOM   1472  OD1 ASN A 219     -47.797  32.016-104.437  1.00  0.63           O  
ATOM   1473  ND2 ASN A 219     -46.095  31.118-103.282  1.00  0.63           N  
ATOM   1474  N   ILE A 220     -47.661  33.003-108.051  1.00  0.73           N  
ATOM   1475  CA  ILE A 220     -48.935  33.291-108.712  1.00  0.73           C  
ATOM   1476  C   ILE A 220     -49.095  32.503-110.010  1.00  0.73           C  
ATOM   1477  O   ILE A 220     -48.209  32.442-110.857  1.00  0.73           O  
ATOM   1478  CB  ILE A 220     -49.188  34.791-108.927  1.00  0.73           C  
ATOM   1479  CG1 ILE A 220     -50.483  35.167-109.687  1.00  0.73           C  
ATOM   1480  CG2 ILE A 220     -48.013  35.441-109.679  1.00  0.73           C  
ATOM   1481  CD1 ILE A 220     -51.812  34.883-109.003  1.00  0.73           C  
ATOM   1482  N   LEU A 221     -50.258  31.861-110.206  1.00  0.75           N  
ATOM   1483  CA  LEU A 221     -50.535  31.106-111.409  1.00  0.75           C  
ATOM   1484  C   LEU A 221     -51.730  31.707-112.134  1.00  0.75           C  
ATOM   1485  O   LEU A 221     -52.399  32.617-111.646  1.00  0.75           O  
ATOM   1486  CB  LEU A 221     -50.782  29.602-111.112  1.00  0.75           C  
ATOM   1487  CG  LEU A 221     -49.501  28.793-110.811  1.00  0.75           C  
ATOM   1488  CD1 LEU A 221     -49.078  28.831-109.347  1.00  0.75           C  
ATOM   1489  CD2 LEU A 221     -49.651  27.342-111.267  1.00  0.75           C  
ATOM   1490  N   TYR A 222     -52.048  31.211-113.343  1.00  0.77           N  
ATOM   1491  CA  TYR A 222     -53.189  31.688-114.105  1.00  0.77           C  
ATOM   1492  C   TYR A 222     -53.888  30.506-114.769  1.00  0.77           C  
ATOM   1493  O   TYR A 222     -53.242  29.550-115.199  1.00  0.77           O  
ATOM   1494  CB  TYR A 222     -52.744  32.760-115.143  1.00  0.77           C  
ATOM   1495  CG  TYR A 222     -53.881  33.286-115.972  1.00  0.77           C  
ATOM   1496  CD1 TYR A 222     -54.791  34.237-115.487  1.00  0.77           C  
ATOM   1497  CD2 TYR A 222     -54.065  32.769-117.257  1.00  0.77           C  
ATOM   1498  CE1 TYR A 222     -55.897  34.627-116.260  1.00  0.77           C  
ATOM   1499  CE2 TYR A 222     -55.151  33.165-118.041  1.00  0.77           C  
ATOM   1500  CZ  TYR A 222     -56.068  34.088-117.540  1.00  0.77           C  
ATOM   1501  OH  TYR A 222     -57.115  34.480-118.387  1.00  0.77           O  
ATOM   1502  N   LEU A 223     -55.238  30.543-114.855  1.00  0.78           N  
ATOM   1503  CA  LEU A 223     -56.025  29.597-115.626  1.00  0.78           C  
ATOM   1504  C   LEU A 223     -56.841  30.308-116.680  1.00  0.78           C  
ATOM   1505  O   LEU A 223     -57.504  31.317-116.455  1.00  0.78           O  
ATOM   1506  CB  LEU A 223     -56.972  28.716-114.773  1.00  0.78           C  
ATOM   1507  CG  LEU A 223     -57.763  27.644-115.574  1.00  0.78           C  
ATOM   1508  CD1 LEU A 223     -58.012  26.392-114.746  1.00  0.78           C  
ATOM   1509  CD2 LEU A 223     -59.142  28.115-116.060  1.00  0.78           C  
ATOM   1510  N   GLY A 224     -56.846  29.751-117.900  1.00  0.79           N  
ATOM   1511  CA  GLY A 224     -57.557  30.348-119.007  1.00  0.79           C  
ATOM   1512  C   GLY A 224     -57.689  29.325-120.085  1.00  0.79           C  
ATOM   1513  O   GLY A 224     -56.884  28.403-120.178  1.00  0.79           O  
ATOM   1514  N   GLY A 225     -58.713  29.451-120.933  1.00  0.79           N  
ATOM   1515  CA  GLY A 225     -59.036  28.454-121.931  1.00  0.79           C  
ATOM   1516  C   GLY A 225     -60.464  28.661-122.322  1.00  0.79           C  
ATOM   1517  O   GLY A 225     -61.092  29.576-121.773  1.00  0.79           O  
ATOM   1518  N   PRO A 226     -61.003  27.863-123.239  1.00  0.79           N  
ATOM   1519  CA  PRO A 226     -62.351  28.014-123.766  1.00  0.79           C  
ATOM   1520  C   PRO A 226     -63.396  27.602-122.765  1.00  0.79           C  
ATOM   1521  O   PRO A 226     -63.995  26.536-122.865  1.00  0.79           O  
ATOM   1522  CB  PRO A 226     -62.364  27.075-124.982  1.00  0.79           C  
ATOM   1523  CG  PRO A 226     -61.371  25.977-124.607  1.00  0.79           C  
ATOM   1524  CD  PRO A 226     -60.286  26.770-123.891  1.00  0.79           C  
ATOM   1525  N   ASN A 227     -63.641  28.474-121.789  1.00  0.77           N  
ATOM   1526  CA  ASN A 227     -64.457  28.165-120.650  1.00  0.77           C  
ATOM   1527  C   ASN A 227     -65.665  29.065-120.654  1.00  0.77           C  
ATOM   1528  O   ASN A 227     -65.762  30.018-119.881  1.00  0.77           O  
ATOM   1529  CB  ASN A 227     -63.660  28.335-119.335  1.00  0.77           C  
ATOM   1530  CG  ASN A 227     -62.442  27.422-119.354  1.00  0.77           C  
ATOM   1531  OD1 ASN A 227     -62.436  26.339-119.927  1.00  0.77           O  
ATOM   1532  ND2 ASN A 227     -61.348  27.857-118.689  1.00  0.77           N  
ATOM   1533  N   ILE A 228     -66.647  28.786-121.531  1.00  0.72           N  
ATOM   1534  CA  ILE A 228     -67.970  29.366-121.386  1.00  0.72           C  
ATOM   1535  C   ILE A 228     -68.631  28.738-120.171  1.00  0.72           C  
ATOM   1536  O   ILE A 228     -68.792  27.524-120.090  1.00  0.72           O  
ATOM   1537  CB  ILE A 228     -68.848  29.151-122.609  1.00  0.72           C  
ATOM   1538  CG1 ILE A 228     -68.264  29.819-123.869  1.00  0.72           C  
ATOM   1539  CG2 ILE A 228     -70.284  29.647-122.361  1.00  0.72           C  
ATOM   1540  CD1 ILE A 228     -68.310  31.351-123.896  1.00  0.72           C  
ATOM   1541  N   ALA A 229     -69.021  29.553-119.174  1.00  0.73           N  
ATOM   1542  CA  ALA A 229     -69.549  29.087-117.908  1.00  0.73           C  
ATOM   1543  C   ALA A 229     -70.807  28.228-118.037  1.00  0.73           C  
ATOM   1544  O   ALA A 229     -70.957  27.209-117.363  1.00  0.73           O  
ATOM   1545  CB  ALA A 229     -69.793  30.314-117.010  1.00  0.73           C  
ATOM   1546  N   SER A 230     -71.716  28.579-118.970  1.00  0.68           N  
ATOM   1547  CA  SER A 230     -72.871  27.759-119.305  1.00  0.68           C  
ATOM   1548  C   SER A 230     -72.518  26.362-119.820  1.00  0.68           C  
ATOM   1549  O   SER A 230     -73.122  25.365-119.439  1.00  0.68           O  
ATOM   1550  CB  SER A 230     -73.860  28.453-120.276  1.00  0.68           C  
ATOM   1551  OG  SER A 230     -73.191  29.047-121.382  1.00  0.68           O  
ATOM   1552  N   GLU A 231     -71.499  26.238-120.677  1.00  0.67           N  
ATOM   1553  CA  GLU A 231     -71.059  24.973-121.232  1.00  0.67           C  
ATOM   1554  C   GLU A 231     -70.245  24.162-120.219  1.00  0.67           C  
ATOM   1555  O   GLU A 231     -70.464  22.969-120.004  1.00  0.67           O  
ATOM   1556  CB  GLU A 231     -70.353  25.276-122.586  1.00  0.67           C  
ATOM   1557  CG  GLU A 231     -71.315  26.103-123.503  1.00  0.67           C  
ATOM   1558  CD  GLU A 231     -70.888  26.471-124.923  1.00  0.67           C  
ATOM   1559  OE1 GLU A 231     -69.776  26.124-125.387  1.00  0.67           O  
ATOM   1560  OE2 GLU A 231     -71.755  27.061-125.633  1.00  0.67           O  
ATOM   1561  N   ILE A 232     -69.330  24.811-119.461  1.00  0.68           N  
ATOM   1562  CA  ILE A 232     -68.576  24.149-118.400  1.00  0.68           C  
ATOM   1563  C   ILE A 232     -69.470  23.614-117.283  1.00  0.68           C  
ATOM   1564  O   ILE A 232     -69.199  22.525-116.774  1.00  0.68           O  
ATOM   1565  CB  ILE A 232     -67.426  24.984-117.822  1.00  0.68           C  
ATOM   1566  CG1 ILE A 232     -66.423  25.463-118.896  1.00  0.68           C  
ATOM   1567  CG2 ILE A 232     -66.660  24.198-116.724  1.00  0.68           C  
ATOM   1568  CD1 ILE A 232     -65.634  24.346-119.574  1.00  0.68           C  
ATOM   1569  N   TYR A 233     -70.570  24.296-116.847  1.00  0.63           N  
ATOM   1570  CA  TYR A 233     -71.466  23.679-115.859  1.00  0.63           C  
ATOM   1571  C   TYR A 233     -72.128  22.395-116.355  1.00  0.63           C  
ATOM   1572  O   TYR A 233     -72.128  21.373-115.674  1.00  0.63           O  
ATOM   1573  CB  TYR A 233     -72.521  24.613-115.173  1.00  0.63           C  
ATOM   1574  CG  TYR A 233     -73.892  24.648-115.797  1.00  0.63           C  
ATOM   1575  CD1 TYR A 233     -74.902  23.717-115.489  1.00  0.63           C  
ATOM   1576  CD2 TYR A 233     -74.166  25.644-116.720  1.00  0.63           C  
ATOM   1577  CE1 TYR A 233     -76.154  23.783-116.116  1.00  0.63           C  
ATOM   1578  CE2 TYR A 233     -75.385  25.677-117.408  1.00  0.63           C  
ATOM   1579  CZ  TYR A 233     -76.379  24.743-117.101  1.00  0.63           C  
ATOM   1580  OH  TYR A 233     -77.604  24.771-117.790  1.00  0.63           O  
ATOM   1581  N   ASN A 234     -72.652  22.395-117.587  1.00  0.64           N  
ATOM   1582  CA  ASN A 234     -73.468  21.323-118.130  1.00  0.64           C  
ATOM   1583  C   ASN A 234     -72.677  20.016-118.291  1.00  0.64           C  
ATOM   1584  O   ASN A 234     -73.241  18.924-118.295  1.00  0.64           O  
ATOM   1585  CB  ASN A 234     -74.065  21.868-119.452  1.00  0.64           C  
ATOM   1586  CG  ASN A 234     -75.204  21.022-120.013  1.00  0.64           C  
ATOM   1587  OD1 ASN A 234     -75.902  20.310-119.292  1.00  0.64           O  
ATOM   1588  ND2 ASN A 234     -75.430  21.137-121.340  1.00  0.64           N  
ATOM   1589  N   LYS A 235     -71.328  20.145-118.316  1.00  0.65           N  
ATOM   1590  CA  LYS A 235     -70.307  19.105-118.300  1.00  0.65           C  
ATOM   1591  C   LYS A 235     -69.923  18.729-119.710  1.00  0.65           C  
ATOM   1592  O   LYS A 235     -69.376  17.653-119.938  1.00  0.65           O  
ATOM   1593  CB  LYS A 235     -70.622  17.819-117.470  1.00  0.65           C  
ATOM   1594  CG  LYS A 235     -70.919  18.056-115.980  1.00  0.65           C  
ATOM   1595  CD  LYS A 235     -71.389  16.786-115.250  1.00  0.65           C  
ATOM   1596  CE  LYS A 235     -72.814  16.346-115.614  1.00  0.65           C  
ATOM   1597  NZ  LYS A 235     -73.186  15.151-114.823  1.00  0.65           N  
ATOM   1598  N   GLU A 236     -70.161  19.653-120.661  1.00  0.69           N  
ATOM   1599  CA  GLU A 236     -69.723  19.579-122.040  1.00  0.69           C  
ATOM   1600  C   GLU A 236     -68.207  19.542-122.101  1.00  0.69           C  
ATOM   1601  O   GLU A 236     -67.527  20.198-121.306  1.00  0.69           O  
ATOM   1602  CB  GLU A 236     -70.304  20.757-122.870  1.00  0.69           C  
ATOM   1603  CG  GLU A 236     -71.772  21.064-122.463  1.00  0.69           C  
ATOM   1604  CD  GLU A 236     -72.578  21.989-123.370  1.00  0.69           C  
ATOM   1605  OE1 GLU A 236     -72.209  22.212-124.545  1.00  0.69           O  
ATOM   1606  OE2 GLU A 236     -73.627  22.489-122.875  1.00  0.69           O  
ATOM   1607  N   TYR A 237     -67.625  18.720-122.991  1.00  0.72           N  
ATOM   1608  CA  TYR A 237     -66.204  18.437-122.922  1.00  0.72           C  
ATOM   1609  C   TYR A 237     -65.330  19.644-123.289  1.00  0.72           C  
ATOM   1610  O   TYR A 237     -65.370  20.174-124.397  1.00  0.72           O  
ATOM   1611  CB  TYR A 237     -65.872  17.151-123.738  1.00  0.72           C  
ATOM   1612  CG  TYR A 237     -64.402  16.865-123.779  1.00  0.72           C  
ATOM   1613  CD1 TYR A 237     -63.774  16.061-122.821  1.00  0.72           C  
ATOM   1614  CD2 TYR A 237     -63.619  17.538-124.720  1.00  0.72           C  
ATOM   1615  CE1 TYR A 237     -62.373  15.966-122.794  1.00  0.72           C  
ATOM   1616  CE2 TYR A 237     -62.229  17.502-124.631  1.00  0.72           C  
ATOM   1617  CZ  TYR A 237     -61.591  16.696-123.699  1.00  0.72           C  
ATOM   1618  OH  TYR A 237     -60.179  16.695-123.651  1.00  0.72           O  
ATOM   1619  N   ALA A 238     -64.461  20.085-122.361  1.00  0.76           N  
ATOM   1620  CA  ALA A 238     -63.632  21.241-122.590  1.00  0.76           C  
ATOM   1621  C   ALA A 238     -62.229  21.052-122.046  1.00  0.76           C  
ATOM   1622  O   ALA A 238     -61.915  20.102-121.325  1.00  0.76           O  
ATOM   1623  CB  ALA A 238     -64.281  22.472-121.945  1.00  0.76           C  
ATOM   1624  N   ASN A 239     -61.324  21.986-122.391  1.00  0.79           N  
ATOM   1625  CA  ASN A 239     -59.988  21.995-121.853  1.00  0.79           C  
ATOM   1626  C   ASN A 239     -59.642  23.381-121.366  1.00  0.79           C  
ATOM   1627  O   ASN A 239     -60.298  24.368-121.679  1.00  0.79           O  
ATOM   1628  CB  ASN A 239     -58.907  21.389-122.807  1.00  0.79           C  
ATOM   1629  CG  ASN A 239     -58.602  22.173-124.084  1.00  0.79           C  
ATOM   1630  OD1 ASN A 239     -58.806  23.375-124.241  1.00  0.79           O  
ATOM   1631  ND2 ASN A 239     -58.027  21.448-125.074  1.00  0.79           N  
ATOM   1632  N   ALA A 240     -58.589  23.473-120.554  1.00  0.79           N  
ATOM   1633  CA  ALA A 240     -58.084  24.728-120.092  1.00  0.79           C  
ATOM   1634  C   ALA A 240     -56.588  24.609-119.962  1.00  0.79           C  
ATOM   1635  O   ALA A 240     -56.001  23.529-119.984  1.00  0.79           O  
ATOM   1636  CB  ALA A 240     -58.725  25.139-118.751  1.00  0.79           C  
ATOM   1637  N   ARG A 241     -55.913  25.752-119.850  1.00  0.77           N  
ATOM   1638  CA  ARG A 241     -54.490  25.802-119.646  1.00  0.77           C  
ATOM   1639  C   ARG A 241     -54.269  26.337-118.256  1.00  0.77           C  
ATOM   1640  O   ARG A 241     -54.981  27.245-117.825  1.00  0.77           O  
ATOM   1641  CB  ARG A 241     -53.873  26.756-120.693  1.00  0.77           C  
ATOM   1642  CG  ARG A 241     -52.346  26.958-120.652  1.00  0.77           C  
ATOM   1643  CD  ARG A 241     -51.912  27.959-121.725  1.00  0.77           C  
ATOM   1644  NE  ARG A 241     -50.472  28.302-121.499  1.00  0.77           N  
ATOM   1645  CZ  ARG A 241     -49.770  29.113-122.302  1.00  0.77           C  
ATOM   1646  NH1 ARG A 241     -48.552  29.513-121.943  1.00  0.77           N  
ATOM   1647  NH2 ARG A 241     -50.294  29.579-123.430  1.00  0.77           N  
ATOM   1648  N   ILE A 242     -53.281  25.798-117.525  1.00  0.76           N  
ATOM   1649  CA  ILE A 242     -52.777  26.395-116.300  1.00  0.76           C  
ATOM   1650  C   ILE A 242     -51.353  26.800-116.607  1.00  0.76           C  
ATOM   1651  O   ILE A 242     -50.620  26.100-117.306  1.00  0.76           O  
ATOM   1652  CB  ILE A 242     -52.853  25.489-115.067  1.00  0.76           C  
ATOM   1653  CG1 ILE A 242     -54.335  25.316-114.666  1.00  0.76           C  
ATOM   1654  CG2 ILE A 242     -52.045  26.081-113.884  1.00  0.76           C  
ATOM   1655  CD1 ILE A 242     -54.525  24.429-113.432  1.00  0.76           C  
ATOM   1656  N   CYS A 243     -50.912  27.975-116.133  1.00  0.75           N  
ATOM   1657  CA  CYS A 243     -49.501  28.288-116.171  1.00  0.75           C  
ATOM   1658  C   CYS A 243     -48.975  28.621-114.822  1.00  0.75           C  
ATOM   1659  O   CYS A 243     -49.602  29.344-114.055  1.00  0.75           O  
ATOM   1660  CB  CYS A 243     -49.119  29.479-117.060  1.00  0.75           C  
ATOM   1661  SG  CYS A 243     -48.717  29.038-118.754  1.00  0.75           S  
ATOM   1662  N   GLY A 244     -47.760  28.122-114.554  1.00  0.73           N  
ATOM   1663  CA  GLY A 244     -46.980  28.468-113.390  1.00  0.73           C  
ATOM   1664  C   GLY A 244     -45.566  28.113-113.667  1.00  0.73           C  
ATOM   1665  O   GLY A 244     -45.284  27.212-114.449  1.00  0.73           O  
ATOM   1666  N   ALA A 245     -44.609  28.788-113.027  1.00  0.63           N  
ATOM   1667  CA  ALA A 245     -43.230  28.358-113.128  1.00  0.63           C  
ATOM   1668  C   ALA A 245     -42.980  27.065-112.349  1.00  0.63           C  
ATOM   1669  O   ALA A 245     -42.526  26.044-112.880  1.00  0.63           O  
ATOM   1670  CB  ALA A 245     -42.344  29.476-112.552  1.00  0.63           C  
ATOM   1671  N   ASP A 246     -43.361  27.109-111.061  1.00  0.59           N  
ATOM   1672  CA  ASP A 246     -43.209  26.104-110.038  1.00  0.59           C  
ATOM   1673  C   ASP A 246     -43.695  24.690-110.334  1.00  0.59           C  
ATOM   1674  O   ASP A 246     -44.318  24.365-111.344  1.00  0.59           O  
ATOM   1675  CB  ASP A 246     -43.863  26.600-108.716  1.00  0.59           C  
ATOM   1676  CG  ASP A 246     -43.134  27.806-108.137  1.00  0.59           C  
ATOM   1677  OD1 ASP A 246     -42.095  28.199-108.712  1.00  0.59           O  
ATOM   1678  OD2 ASP A 246     -43.608  28.309-107.089  1.00  0.59           O  
ATOM   1679  N   LYS A 247     -43.444  23.797-109.356  1.00  0.54           N  
ATOM   1680  CA  LYS A 247     -43.971  22.447-109.281  1.00  0.54           C  
ATOM   1681  C   LYS A 247     -45.446  22.436-108.894  1.00  0.54           C  
ATOM   1682  O   LYS A 247     -46.148  21.453-109.129  1.00  0.54           O  
ATOM   1683  CB  LYS A 247     -43.155  21.618-108.254  1.00  0.54           C  
ATOM   1684  CG  LYS A 247     -41.700  21.375-108.693  1.00  0.54           C  
ATOM   1685  CD  LYS A 247     -40.867  20.640-107.627  1.00  0.54           C  
ATOM   1686  CE  LYS A 247     -39.429  20.359-108.086  1.00  0.54           C  
ATOM   1687  NZ  LYS A 247     -38.656  19.694-107.011  1.00  0.54           N  
ATOM   1688  N   TRP A 248     -45.954  23.578-108.372  1.00  0.63           N  
ATOM   1689  CA  TRP A 248     -47.334  23.807-107.974  1.00  0.63           C  
ATOM   1690  C   TRP A 248     -48.336  23.702-109.113  1.00  0.63           C  
ATOM   1691  O   TRP A 248     -49.536  23.582-108.876  1.00  0.63           O  
ATOM   1692  CB  TRP A 248     -47.518  25.216-107.347  1.00  0.63           C  
ATOM   1693  CG  TRP A 248     -46.760  25.492-106.062  1.00  0.63           C  
ATOM   1694  CD1 TRP A 248     -45.932  26.544-105.785  1.00  0.63           C  
ATOM   1695  CD2 TRP A 248     -46.891  24.751-104.832  1.00  0.63           C  
ATOM   1696  NE1 TRP A 248     -45.497  26.485-104.480  1.00  0.63           N  
ATOM   1697  CE2 TRP A 248     -46.090  25.404-103.871  1.00  0.63           C  
ATOM   1698  CE3 TRP A 248     -47.634  23.620-104.497  1.00  0.63           C  
ATOM   1699  CZ2 TRP A 248     -46.018  24.940-102.564  1.00  0.63           C  
ATOM   1700  CZ3 TRP A 248     -47.560  23.150-103.178  1.00  0.63           C  
ATOM   1701  CH2 TRP A 248     -46.766  23.801-102.223  1.00  0.63           C  
ATOM   1702  N   ARG A 249     -47.861  23.686-110.380  1.00  0.68           N  
ATOM   1703  CA  ARG A 249     -48.651  23.332-111.547  1.00  0.68           C  
ATOM   1704  C   ARG A 249     -49.365  22.000-111.388  1.00  0.68           C  
ATOM   1705  O   ARG A 249     -50.578  21.925-111.527  1.00  0.68           O  
ATOM   1706  CB  ARG A 249     -47.729  23.183-112.779  1.00  0.68           C  
ATOM   1707  CG  ARG A 249     -47.292  24.510-113.416  1.00  0.68           C  
ATOM   1708  CD  ARG A 249     -46.365  24.295-114.615  1.00  0.68           C  
ATOM   1709  NE  ARG A 249     -45.029  23.906-114.071  1.00  0.68           N  
ATOM   1710  CZ  ARG A 249     -44.355  22.798-114.388  1.00  0.68           C  
ATOM   1711  NH1 ARG A 249     -43.095  22.690-113.975  1.00  0.68           N  
ATOM   1712  NH2 ARG A 249     -44.902  21.810-115.090  1.00  0.68           N  
ATOM   1713  N   LYS A 250     -48.640  20.934-110.986  1.00  0.71           N  
ATOM   1714  CA  LYS A 250     -49.226  19.616-110.820  1.00  0.71           C  
ATOM   1715  C   LYS A 250     -50.282  19.571-109.731  1.00  0.71           C  
ATOM   1716  O   LYS A 250     -51.322  18.928-109.867  1.00  0.71           O  
ATOM   1717  CB  LYS A 250     -48.152  18.545-110.518  1.00  0.71           C  
ATOM   1718  CG  LYS A 250     -47.265  18.218-111.728  1.00  0.71           C  
ATOM   1719  CD  LYS A 250     -46.360  17.009-111.437  1.00  0.71           C  
ATOM   1720  CE  LYS A 250     -45.552  16.553-112.653  1.00  0.71           C  
ATOM   1721  NZ  LYS A 250     -44.740  15.362-112.310  1.00  0.71           N  
ATOM   1722  N   HIS A 251     -50.046  20.265-108.604  1.00  0.72           N  
ATOM   1723  CA  HIS A 251     -51.028  20.438-107.557  1.00  0.72           C  
ATOM   1724  C   HIS A 251     -52.257  21.193-108.022  1.00  0.72           C  
ATOM   1725  O   HIS A 251     -53.370  20.732-107.811  1.00  0.72           O  
ATOM   1726  CB  HIS A 251     -50.426  21.179-106.345  1.00  0.72           C  
ATOM   1727  CG  HIS A 251     -49.314  20.445-105.668  1.00  0.72           C  
ATOM   1728  ND1 HIS A 251     -48.076  20.372-106.273  1.00  0.72           N  
ATOM   1729  CD2 HIS A 251     -49.294  19.802-104.471  1.00  0.72           C  
ATOM   1730  CE1 HIS A 251     -47.325  19.686-105.437  1.00  0.72           C  
ATOM   1731  NE2 HIS A 251     -48.012  19.314-104.329  1.00  0.72           N  
ATOM   1732  N   LEU A 252     -52.110  22.333-108.720  1.00  0.75           N  
ATOM   1733  CA  LEU A 252     -53.235  23.081-109.258  1.00  0.75           C  
ATOM   1734  C   LEU A 252     -53.979  22.386-110.380  1.00  0.75           C  
ATOM   1735  O   LEU A 252     -55.203  22.427-110.430  1.00  0.75           O  
ATOM   1736  CB  LEU A 252     -52.826  24.516-109.631  1.00  0.75           C  
ATOM   1737  CG  LEU A 252     -52.630  25.383-108.369  1.00  0.75           C  
ATOM   1738  CD1 LEU A 252     -51.780  26.612-108.664  1.00  0.75           C  
ATOM   1739  CD2 LEU A 252     -53.957  25.851-107.756  1.00  0.75           C  
ATOM   1740  N   ALA A 253     -53.287  21.661-111.275  1.00  0.77           N  
ATOM   1741  CA  ALA A 253     -53.910  20.793-112.250  1.00  0.77           C  
ATOM   1742  C   ALA A 253     -54.729  19.708-111.574  1.00  0.77           C  
ATOM   1743  O   ALA A 253     -55.869  19.442-111.939  1.00  0.77           O  
ATOM   1744  CB  ALA A 253     -52.822  20.147-113.120  1.00  0.77           C  
ATOM   1745  N   ASN A 254     -54.191  19.101-110.498  1.00  0.75           N  
ATOM   1746  CA  ASN A 254     -54.922  18.202-109.630  1.00  0.75           C  
ATOM   1747  C   ASN A 254     -56.128  18.824-108.928  1.00  0.75           C  
ATOM   1748  O   ASN A 254     -57.183  18.203-108.887  1.00  0.75           O  
ATOM   1749  CB  ASN A 254     -53.978  17.613-108.551  1.00  0.75           C  
ATOM   1750  CG  ASN A 254     -53.325  16.316-109.014  1.00  0.75           C  
ATOM   1751  OD1 ASN A 254     -53.984  15.398-109.520  1.00  0.75           O  
ATOM   1752  ND2 ASN A 254     -51.992  16.185-108.846  1.00  0.75           N  
ATOM   1753  N   PHE A 255     -56.023  20.056-108.391  1.00  0.72           N  
ATOM   1754  CA  PHE A 255     -57.088  20.711-107.643  1.00  0.72           C  
ATOM   1755  C   PHE A 255     -58.293  21.087-108.484  1.00  0.72           C  
ATOM   1756  O   PHE A 255     -59.342  21.419-107.935  1.00  0.72           O  
ATOM   1757  CB  PHE A 255     -56.582  22.014-106.938  1.00  0.72           C  
ATOM   1758  CG  PHE A 255     -55.654  21.716-105.797  1.00  0.72           C  
ATOM   1759  CD1 PHE A 255     -54.420  22.364-105.648  1.00  0.72           C  
ATOM   1760  CD2 PHE A 255     -56.040  20.823-104.797  1.00  0.72           C  
ATOM   1761  CE1 PHE A 255     -53.546  22.015-104.610  1.00  0.72           C  
ATOM   1762  CE2 PHE A 255     -55.176  20.450-103.772  1.00  0.72           C  
ATOM   1763  CZ  PHE A 255     -53.913  21.024-103.695  1.00  0.72           C  
ATOM   1764  N   LEU A 256     -58.148  21.075-109.822  1.00  0.76           N  
ATOM   1765  CA  LEU A 256     -59.120  21.641-110.732  1.00  0.76           C  
ATOM   1766  C   LEU A 256     -59.595  20.678-111.825  1.00  0.76           C  
ATOM   1767  O   LEU A 256     -60.727  20.795-112.296  1.00  0.76           O  
ATOM   1768  CB  LEU A 256     -58.460  22.854-111.440  1.00  0.76           C  
ATOM   1769  CG  LEU A 256     -58.482  24.198-110.674  1.00  0.76           C  
ATOM   1770  CD1 LEU A 256     -57.785  24.262-109.314  1.00  0.76           C  
ATOM   1771  CD2 LEU A 256     -57.816  25.253-111.547  1.00  0.76           C  
ATOM   1772  N   ARG A 257     -58.762  19.718-112.289  1.00  0.74           N  
ATOM   1773  CA  ARG A 257     -59.102  18.828-113.396  1.00  0.74           C  
ATOM   1774  C   ARG A 257     -60.304  17.908-113.194  1.00  0.74           C  
ATOM   1775  O   ARG A 257     -60.564  17.386-112.112  1.00  0.74           O  
ATOM   1776  CB  ARG A 257     -57.895  17.965-113.853  1.00  0.74           C  
ATOM   1777  CG  ARG A 257     -57.444  16.911-112.817  1.00  0.74           C  
ATOM   1778  CD  ARG A 257     -56.130  16.218-113.190  1.00  0.74           C  
ATOM   1779  NE  ARG A 257     -55.711  15.361-112.032  1.00  0.74           N  
ATOM   1780  CZ  ARG A 257     -56.230  14.169-111.711  1.00  0.74           C  
ATOM   1781  NH1 ARG A 257     -55.747  13.546-110.640  1.00  0.74           N  
ATOM   1782  NH2 ARG A 257     -57.202  13.600-112.410  1.00  0.74           N  
ATOM   1783  N   GLN A 258     -61.061  17.646-114.278  1.00  0.73           N  
ATOM   1784  CA  GLN A 258     -62.202  16.749-114.241  1.00  0.73           C  
ATOM   1785  C   GLN A 258     -62.197  15.885-115.494  1.00  0.73           C  
ATOM   1786  O   GLN A 258     -61.512  16.232-116.454  1.00  0.73           O  
ATOM   1787  CB  GLN A 258     -63.555  17.516-114.205  1.00  0.73           C  
ATOM   1788  CG  GLN A 258     -63.708  18.508-113.031  1.00  0.73           C  
ATOM   1789  CD  GLN A 258     -63.739  17.842-111.655  1.00  0.73           C  
ATOM   1790  OE1 GLN A 258     -64.153  16.692-111.477  1.00  0.73           O  
ATOM   1791  NE2 GLN A 258     -63.365  18.634-110.631  1.00  0.73           N  
ATOM   1792  N   PRO A 259     -62.963  14.793-115.601  1.00  0.76           N  
ATOM   1793  CA  PRO A 259     -63.052  13.997-116.831  1.00  0.76           C  
ATOM   1794  C   PRO A 259     -63.671  14.709-118.026  1.00  0.76           C  
ATOM   1795  O   PRO A 259     -63.739  14.098-119.088  1.00  0.76           O  
ATOM   1796  CB  PRO A 259     -63.911  12.788-116.423  1.00  0.76           C  
ATOM   1797  CG  PRO A 259     -63.620  12.619-114.932  1.00  0.76           C  
ATOM   1798  CD  PRO A 259     -63.503  14.063-114.449  1.00  0.76           C  
ATOM   1799  N   HIS A 260     -64.149  15.956-117.859  1.00  0.72           N  
ATOM   1800  CA  HIS A 260     -64.631  16.810-118.935  1.00  0.72           C  
ATOM   1801  C   HIS A 260     -64.017  18.199-118.843  1.00  0.72           C  
ATOM   1802  O   HIS A 260     -64.485  19.145-119.469  1.00  0.72           O  
ATOM   1803  CB  HIS A 260     -66.163  16.965-118.878  1.00  0.72           C  
ATOM   1804  CG  HIS A 260     -66.883  15.661-118.998  1.00  0.72           C  
ATOM   1805  ND1 HIS A 260     -66.738  14.914-120.149  1.00  0.72           N  
ATOM   1806  CD2 HIS A 260     -67.806  15.091-118.180  1.00  0.72           C  
ATOM   1807  CE1 HIS A 260     -67.589  13.921-120.024  1.00  0.72           C  
ATOM   1808  NE2 HIS A 260     -68.259  13.972-118.846  1.00  0.72           N  
ATOM   1809  N   PHE A 261     -62.946  18.356-118.040  1.00  0.73           N  
ATOM   1810  CA  PHE A 261     -62.249  19.617-117.877  1.00  0.73           C  
ATOM   1811  C   PHE A 261     -60.775  19.277-117.835  1.00  0.73           C  
ATOM   1812  O   PHE A 261     -60.187  19.033-116.779  1.00  0.73           O  
ATOM   1813  CB  PHE A 261     -62.695  20.351-116.582  1.00  0.73           C  
ATOM   1814  CG  PHE A 261     -62.247  21.787-116.541  1.00  0.73           C  
ATOM   1815  CD1 PHE A 261     -62.688  22.689-117.521  1.00  0.73           C  
ATOM   1816  CD2 PHE A 261     -61.432  22.264-115.499  1.00  0.73           C  
ATOM   1817  CE1 PHE A 261     -62.336  24.040-117.454  1.00  0.73           C  
ATOM   1818  CE2 PHE A 261     -61.076  23.618-115.429  1.00  0.73           C  
ATOM   1819  CZ  PHE A 261     -61.531  24.508-116.408  1.00  0.73           C  
ATOM   1820  N   ILE A 262     -60.161  19.191-119.024  1.00  0.74           N  
ATOM   1821  CA  ILE A 262     -58.812  18.686-119.193  1.00  0.74           C  
ATOM   1822  C   ILE A 262     -57.819  19.823-119.121  1.00  0.74           C  
ATOM   1823  O   ILE A 262     -57.979  20.866-119.746  1.00  0.74           O  
ATOM   1824  CB  ILE A 262     -58.698  17.901-120.494  1.00  0.74           C  
ATOM   1825  CG1 ILE A 262     -59.628  16.659-120.462  1.00  0.74           C  
ATOM   1826  CG2 ILE A 262     -57.240  17.507-120.821  1.00  0.74           C  
ATOM   1827  CD1 ILE A 262     -59.376  15.666-119.322  1.00  0.74           C  
ATOM   1828  N   VAL A 263     -56.757  19.668-118.318  1.00  0.79           N  
ATOM   1829  CA  VAL A 263     -55.857  20.760-118.009  1.00  0.79           C  
ATOM   1830  C   VAL A 263     -54.497  20.468-118.595  1.00  0.79           C  
ATOM   1831  O   VAL A 263     -53.946  19.381-118.429  1.00  0.79           O  
ATOM   1832  CB  VAL A 263     -55.753  20.984-116.505  1.00  0.79           C  
ATOM   1833  CG1 VAL A 263     -54.702  22.059-116.176  1.00  0.79           C  
ATOM   1834  CG2 VAL A 263     -57.130  21.418-115.959  1.00  0.79           C  
ATOM   1835  N   TRP A 264     -53.925  21.450-119.316  1.00  0.73           N  
ATOM   1836  CA  TRP A 264     -52.575  21.362-119.823  1.00  0.73           C  
ATOM   1837  C   TRP A 264     -51.711  22.419-119.175  1.00  0.73           C  
ATOM   1838  O   TRP A 264     -51.869  23.621-119.407  1.00  0.73           O  
ATOM   1839  CB  TRP A 264     -52.516  21.615-121.343  1.00  0.73           C  
ATOM   1840  CG  TRP A 264     -53.161  20.572-122.229  1.00  0.73           C  
ATOM   1841  CD1 TRP A 264     -53.570  19.290-121.973  1.00  0.73           C  
ATOM   1842  CD2 TRP A 264     -53.351  20.788-123.635  1.00  0.73           C  
ATOM   1843  NE1 TRP A 264     -54.007  18.689-123.138  1.00  0.73           N  
ATOM   1844  CE2 TRP A 264     -53.866  19.593-124.169  1.00  0.73           C  
ATOM   1845  CE3 TRP A 264     -53.086  21.892-124.445  1.00  0.73           C  
ATOM   1846  CZ2 TRP A 264     -54.110  19.471-125.529  1.00  0.73           C  
ATOM   1847  CZ3 TRP A 264     -53.337  21.770-125.819  1.00  0.73           C  
ATOM   1848  CH2 TRP A 264     -53.831  20.574-126.354  1.00  0.73           C  
ATOM   1849  N   ASP A 265     -50.748  21.982-118.353  1.00  0.75           N  
ATOM   1850  CA  ASP A 265     -49.811  22.872-117.719  1.00  0.75           C  
ATOM   1851  C   ASP A 265     -48.741  23.396-118.674  1.00  0.75           C  
ATOM   1852  O   ASP A 265     -48.163  22.671-119.482  1.00  0.75           O  
ATOM   1853  CB  ASP A 265     -49.099  22.194-116.532  1.00  0.75           C  
ATOM   1854  CG  ASP A 265     -50.055  21.683-115.472  1.00  0.75           C  
ATOM   1855  OD1 ASP A 265     -51.208  22.167-115.407  1.00  0.75           O  
ATOM   1856  OD2 ASP A 265     -49.581  20.825-114.682  1.00  0.75           O  
ATOM   1857  N   ASN A 266     -48.418  24.694-118.576  1.00  0.73           N  
ATOM   1858  CA  ASN A 266     -47.295  25.290-119.270  1.00  0.73           C  
ATOM   1859  C   ASN A 266     -46.530  26.158-118.279  1.00  0.73           C  
ATOM   1860  O   ASN A 266     -46.993  26.437-117.178  1.00  0.73           O  
ATOM   1861  CB  ASN A 266     -47.770  26.169-120.452  1.00  0.73           C  
ATOM   1862  CG  ASN A 266     -47.968  25.368-121.736  1.00  0.73           C  
ATOM   1863  OD1 ASN A 266     -47.121  25.504-122.632  1.00  0.73           O  
ATOM   1864  ND2 ASN A 266     -49.088  24.619-121.863  1.00  0.73           N  
ATOM   1865  N   SER A 267     -45.306  26.590-118.641  1.00  0.71           N  
ATOM   1866  CA  SER A 267     -44.497  27.492-117.831  1.00  0.71           C  
ATOM   1867  C   SER A 267     -44.837  28.959-118.001  1.00  0.71           C  
ATOM   1868  O   SER A 267     -45.165  29.645-117.036  1.00  0.71           O  
ATOM   1869  CB  SER A 267     -42.994  27.315-118.184  1.00  0.71           C  
ATOM   1870  OG  SER A 267     -42.769  27.199-119.609  1.00  0.71           O  
ATOM   1871  N   ASP A 268     -44.776  29.487-119.241  1.00  0.64           N  
ATOM   1872  CA  ASP A 268     -44.976  30.883-119.564  1.00  0.64           C  
ATOM   1873  C   ASP A 268     -46.326  31.496-119.161  1.00  0.64           C  
ATOM   1874  O   ASP A 268     -47.301  31.518-119.922  1.00  0.64           O  
ATOM   1875  CB  ASP A 268     -44.772  31.168-121.080  1.00  0.64           C  
ATOM   1876  CG  ASP A 268     -43.601  30.483-121.805  1.00  0.64           C  
ATOM   1877  OD1 ASP A 268     -43.245  29.314-121.509  1.00  0.64           O  
ATOM   1878  OD2 ASP A 268     -43.234  31.094-122.857  1.00  0.64           O  
ATOM   1879  N   LEU A 269     -46.386  32.039-117.932  1.00  0.69           N  
ATOM   1880  CA  LEU A 269     -47.545  32.635-117.302  1.00  0.69           C  
ATOM   1881  C   LEU A 269     -48.099  33.811-118.057  1.00  0.69           C  
ATOM   1882  O   LEU A 269     -49.289  33.910-118.352  1.00  0.69           O  
ATOM   1883  CB  LEU A 269     -47.108  33.080-115.887  1.00  0.69           C  
ATOM   1884  CG  LEU A 269     -48.214  33.683-115.006  1.00  0.69           C  
ATOM   1885  CD1 LEU A 269     -49.296  32.649-114.708  1.00  0.69           C  
ATOM   1886  CD2 LEU A 269     -47.628  34.191-113.685  1.00  0.69           C  
ATOM   1887  N   ILE A 270     -47.190  34.697-118.463  1.00  0.66           N  
ATOM   1888  CA  ILE A 270     -47.491  35.951-119.097  1.00  0.66           C  
ATOM   1889  C   ILE A 270     -48.236  35.790-120.425  1.00  0.66           C  
ATOM   1890  O   ILE A 270     -49.265  36.423-120.654  1.00  0.66           O  
ATOM   1891  CB  ILE A 270     -46.182  36.708-119.229  1.00  0.66           C  
ATOM   1892  CG1 ILE A 270     -45.517  36.960-117.851  1.00  0.66           C  
ATOM   1893  CG2 ILE A 270     -46.473  38.036-119.918  1.00  0.66           C  
ATOM   1894  CD1 ILE A 270     -44.073  37.461-117.978  1.00  0.66           C  
ATOM   1895  N   THR A 271     -47.794  34.858-121.301  1.00  0.66           N  
ATOM   1896  CA  THR A 271     -48.434  34.517-122.573  1.00  0.66           C  
ATOM   1897  C   THR A 271     -49.852  34.017-122.411  1.00  0.66           C  
ATOM   1898  O   THR A 271     -50.763  34.305-123.186  1.00  0.66           O  
ATOM   1899  CB  THR A 271     -47.701  33.392-123.298  1.00  0.66           C  
ATOM   1900  OG1 THR A 271     -46.315  33.667-123.391  1.00  0.66           O  
ATOM   1901  CG2 THR A 271     -48.254  33.259-124.722  1.00  0.66           C  
ATOM   1902  N   HIS A 272     -50.062  33.205-121.372  1.00  0.71           N  
ATOM   1903  CA  HIS A 272     -51.341  32.637-121.034  1.00  0.71           C  
ATOM   1904  C   HIS A 272     -52.341  33.647-120.515  1.00  0.71           C  
ATOM   1905  O   HIS A 272     -53.516  33.605-120.857  1.00  0.71           O  
ATOM   1906  CB  HIS A 272     -51.090  31.597-119.952  1.00  0.71           C  
ATOM   1907  CG  HIS A 272     -52.256  30.767-119.584  1.00  0.71           C  
ATOM   1908  ND1 HIS A 272     -52.053  29.880-118.564  1.00  0.71           N  
ATOM   1909  CD2 HIS A 272     -53.557  30.774-119.964  1.00  0.71           C  
ATOM   1910  CE1 HIS A 272     -53.226  29.366-118.315  1.00  0.71           C  
ATOM   1911  NE2 HIS A 272     -54.169  29.868-119.141  1.00  0.71           N  
ATOM   1912  N   GLU A 273     -51.911  34.573-119.651  1.00  0.71           N  
ATOM   1913  CA  GLU A 273     -52.796  35.586-119.124  1.00  0.71           C  
ATOM   1914  C   GLU A 273     -53.214  36.646-120.112  1.00  0.71           C  
ATOM   1915  O   GLU A 273     -54.397  36.966-120.240  1.00  0.71           O  
ATOM   1916  CB  GLU A 273     -52.139  36.241-117.923  1.00  0.71           C  
ATOM   1917  CG  GLU A 273     -53.096  37.178-117.151  1.00  0.71           C  
ATOM   1918  CD  GLU A 273     -52.379  37.676-115.927  1.00  0.71           C  
ATOM   1919  OE1 GLU A 273     -51.158  37.375-115.803  1.00  0.71           O  
ATOM   1920  OE2 GLU A 273     -52.983  38.367-115.068  1.00  0.71           O  
ATOM   1921  N   VAL A 274     -52.249  37.166-120.906  1.00  0.70           N  
ATOM   1922  CA  VAL A 274     -52.471  38.225-121.881  1.00  0.70           C  
ATOM   1923  C   VAL A 274     -53.529  37.824-122.896  1.00  0.70           C  
ATOM   1924  O   VAL A 274     -54.408  38.610-123.243  1.00  0.70           O  
ATOM   1925  CB  VAL A 274     -51.154  38.692-122.506  1.00  0.70           C  
ATOM   1926  CG1 VAL A 274     -50.496  37.610-123.373  1.00  0.70           C  
ATOM   1927  CG2 VAL A 274     -51.361  39.969-123.331  1.00  0.70           C  
ATOM   1928  N   MET A 275     -53.545  36.529-123.278  1.00  0.71           N  
ATOM   1929  CA  MET A 275     -54.594  35.880-124.041  1.00  0.71           C  
ATOM   1930  C   MET A 275     -56.001  36.185-123.583  1.00  0.71           C  
ATOM   1931  O   MET A 275     -56.835  36.600-124.383  1.00  0.71           O  
ATOM   1932  CB  MET A 275     -54.430  34.354-123.885  1.00  0.71           C  
ATOM   1933  CG  MET A 275     -55.575  33.472-124.427  1.00  0.71           C  
ATOM   1934  SD  MET A 275     -56.751  32.843-123.191  1.00  0.71           S  
ATOM   1935  CE  MET A 275     -55.828  31.319-122.858  1.00  0.71           C  
ATOM   1936  N   GLY A 276     -56.287  36.010-122.273  1.00  0.77           N  
ATOM   1937  CA  GLY A 276     -57.629  36.136-121.728  1.00  0.77           C  
ATOM   1938  C   GLY A 276     -58.143  37.534-121.805  1.00  0.77           C  
ATOM   1939  O   GLY A 276     -59.329  37.761-122.039  1.00  0.77           O  
ATOM   1940  N   GLY A 277     -57.230  38.508-121.653  1.00  0.78           N  
ATOM   1941  CA  GLY A 277     -57.547  39.913-121.812  1.00  0.78           C  
ATOM   1942  C   GLY A 277     -57.730  40.326-123.248  1.00  0.78           C  
ATOM   1943  O   GLY A 277     -58.712  40.991-123.575  1.00  0.78           O  
ATOM   1944  N   LEU A 278     -56.813  39.928-124.161  1.00  0.76           N  
ATOM   1945  CA  LEU A 278     -56.912  40.276-125.575  1.00  0.76           C  
ATOM   1946  C   LEU A 278     -58.135  39.663-126.257  1.00  0.76           C  
ATOM   1947  O   LEU A 278     -58.873  40.337-126.974  1.00  0.76           O  
ATOM   1948  CB  LEU A 278     -55.644  39.935-126.416  1.00  0.76           C  
ATOM   1949  CG  LEU A 278     -54.284  40.491-125.932  1.00  0.76           C  
ATOM   1950  CD1 LEU A 278     -53.220  40.304-127.019  1.00  0.76           C  
ATOM   1951  CD2 LEU A 278     -54.303  41.963-125.518  1.00  0.76           C  
ATOM   1952  N   LYS A 279     -58.430  38.367-126.012  1.00  0.73           N  
ATOM   1953  CA  LYS A 279     -59.508  37.647-126.677  1.00  0.73           C  
ATOM   1954  C   LYS A 279     -60.911  38.188-126.420  1.00  0.73           C  
ATOM   1955  O   LYS A 279     -61.788  38.147-127.284  1.00  0.73           O  
ATOM   1956  CB  LYS A 279     -59.371  36.115-126.492  1.00  0.73           C  
ATOM   1957  CG  LYS A 279     -59.660  35.600-125.080  1.00  0.73           C  
ATOM   1958  CD  LYS A 279     -61.137  35.267-124.860  1.00  0.73           C  
ATOM   1959  CE  LYS A 279     -61.504  35.230-123.385  1.00  0.73           C  
ATOM   1960  NZ  LYS A 279     -62.944  34.965-123.243  1.00  0.73           N  
ATOM   1961  N   ASN A 280     -61.161  38.750-125.217  1.00  0.73           N  
ATOM   1962  CA  ASN A 280     -62.424  39.391-124.887  1.00  0.73           C  
ATOM   1963  C   ASN A 280     -62.686  40.658-125.688  1.00  0.73           C  
ATOM   1964  O   ASN A 280     -63.840  41.024-125.908  1.00  0.73           O  
ATOM   1965  CB  ASN A 280     -62.498  39.761-123.385  1.00  0.73           C  
ATOM   1966  CG  ASN A 280     -62.840  38.542-122.546  1.00  0.73           C  
ATOM   1967  OD1 ASN A 280     -63.541  37.615-122.963  1.00  0.73           O  
ATOM   1968  ND2 ASN A 280     -62.370  38.539-121.280  1.00  0.73           N  
ATOM   1969  N   VAL A 281     -61.629  41.363-126.137  1.00  0.79           N  
ATOM   1970  CA  VAL A 281     -61.767  42.480-127.059  1.00  0.79           C  
ATOM   1971  C   VAL A 281     -62.208  42.016-128.423  1.00  0.79           C  
ATOM   1972  O   VAL A 281     -63.185  42.498-128.979  1.00  0.79           O  
ATOM   1973  CB  VAL A 281     -60.478  43.272-127.201  1.00  0.79           C  
ATOM   1974  CG1 VAL A 281     -60.650  44.400-128.237  1.00  0.79           C  
ATOM   1975  CG2 VAL A 281     -60.118  43.841-125.825  1.00  0.79           C  
ATOM   1976  N   TYR A 282     -61.558  40.991-128.978  1.00  0.77           N  
ATOM   1977  CA  TYR A 282     -61.821  40.492-130.315  1.00  0.77           C  
ATOM   1978  C   TYR A 282     -63.234  39.977-130.511  1.00  0.77           C  
ATOM   1979  O   TYR A 282     -63.840  40.122-131.573  1.00  0.77           O  
ATOM   1980  CB  TYR A 282     -60.839  39.356-130.588  1.00  0.77           C  
ATOM   1981  CG  TYR A 282     -59.430  39.846-130.441  1.00  0.77           C  
ATOM   1982  CD1 TYR A 282     -58.948  41.092-130.902  1.00  0.77           C  
ATOM   1983  CD2 TYR A 282     -58.536  38.964-129.849  1.00  0.77           C  
ATOM   1984  CE1 TYR A 282     -57.588  41.407-130.796  1.00  0.77           C  
ATOM   1985  CE2 TYR A 282     -57.216  39.335-129.621  1.00  0.77           C  
ATOM   1986  CZ  TYR A 282     -56.730  40.531-130.145  1.00  0.77           C  
ATOM   1987  OH  TYR A 282     -55.351  40.832-130.118  1.00  0.77           O  
ATOM   1988  N   ALA A 283     -63.810  39.408-129.438  1.00  0.77           N  
ATOM   1989  CA  ALA A 283     -65.188  38.981-129.356  1.00  0.77           C  
ATOM   1990  C   ALA A 283     -66.196  40.078-129.636  1.00  0.77           C  
ATOM   1991  O   ALA A 283     -67.239  39.845-130.238  1.00  0.77           O  
ATOM   1992  CB  ALA A 283     -65.418  38.414-127.954  1.00  0.77           C  
ATOM   1993  N   ILE A 284     -65.879  41.323-129.247  1.00  0.76           N  
ATOM   1994  CA  ILE A 284     -66.668  42.496-129.565  1.00  0.76           C  
ATOM   1995  C   ILE A 284     -66.748  42.723-131.058  1.00  0.76           C  
ATOM   1996  O   ILE A 284     -67.825  42.931-131.602  1.00  0.76           O  
ATOM   1997  CB  ILE A 284     -66.074  43.728-128.912  1.00  0.76           C  
ATOM   1998  CG1 ILE A 284     -65.926  43.475-127.398  1.00  0.76           C  
ATOM   1999  CG2 ILE A 284     -66.958  44.952-129.215  1.00  0.76           C  
ATOM   2000  CD1 ILE A 284     -65.232  44.628-126.682  1.00  0.76           C  
ATOM   2001  N   GLY A 285     -65.615  42.611-131.782  1.00  0.78           N  
ATOM   2002  CA  GLY A 285     -65.582  42.770-133.234  1.00  0.78           C  
ATOM   2003  C   GLY A 285     -66.318  41.685-133.968  1.00  0.78           C  
ATOM   2004  O   GLY A 285     -66.962  41.923-134.984  1.00  0.78           O  
ATOM   2005  N   ALA A 286     -66.291  40.457-133.433  1.00  0.77           N  
ATOM   2006  CA  ALA A 286     -67.057  39.351-133.960  1.00  0.77           C  
ATOM   2007  C   ALA A 286     -68.540  39.426-133.611  1.00  0.77           C  
ATOM   2008  O   ALA A 286     -69.383  38.825-134.278  1.00  0.77           O  
ATOM   2009  CB  ALA A 286     -66.461  38.064-133.397  1.00  0.77           C  
ATOM   2010  N   GLY A 287     -68.890  40.209-132.572  1.00  0.79           N  
ATOM   2011  CA  GLY A 287     -70.250  40.643-132.293  1.00  0.79           C  
ATOM   2012  C   GLY A 287     -70.700  41.725-133.237  1.00  0.79           C  
ATOM   2013  O   GLY A 287     -71.797  41.653-133.776  1.00  0.79           O  
ATOM   2014  N   MET A 288     -69.835  42.725-133.521  1.00  0.71           N  
ATOM   2015  CA  MET A 288     -70.095  43.779-134.492  1.00  0.71           C  
ATOM   2016  C   MET A 288     -70.327  43.229-135.881  1.00  0.71           C  
ATOM   2017  O   MET A 288     -71.282  43.609-136.547  1.00  0.71           O  
ATOM   2018  CB  MET A 288     -68.931  44.804-134.620  1.00  0.71           C  
ATOM   2019  CG  MET A 288     -68.653  45.650-133.366  1.00  0.71           C  
ATOM   2020  SD  MET A 288     -70.093  46.537-132.714  1.00  0.71           S  
ATOM   2021  CE  MET A 288     -69.244  47.003-131.187  1.00  0.71           C  
ATOM   2022  N   VAL A 289     -69.489  42.273-136.339  1.00  0.71           N  
ATOM   2023  CA  VAL A 289     -69.686  41.617-137.623  1.00  0.71           C  
ATOM   2024  C   VAL A 289     -70.979  40.826-137.674  1.00  0.71           C  
ATOM   2025  O   VAL A 289     -71.752  40.955-138.607  1.00  0.71           O  
ATOM   2026  CB  VAL A 289     -68.463  40.821-138.080  1.00  0.71           C  
ATOM   2027  CG1 VAL A 289     -68.454  39.337-137.661  1.00  0.71           C  
ATOM   2028  CG2 VAL A 289     -68.345  40.940-139.607  1.00  0.71           C  
ATOM   2029  N   ALA A 290     -71.328  40.085-136.603  1.00  0.72           N  
ATOM   2030  CA  ALA A 290     -72.551  39.311-136.519  1.00  0.72           C  
ATOM   2031  C   ALA A 290     -73.820  40.160-136.424  1.00  0.72           C  
ATOM   2032  O   ALA A 290     -74.936  39.644-136.474  1.00  0.72           O  
ATOM   2033  CB  ALA A 290     -72.473  38.404-135.276  1.00  0.72           C  
ATOM   2034  N   ALA A 291     -73.674  41.484-136.242  1.00  0.71           N  
ATOM   2035  CA  ALA A 291     -74.768  42.419-136.182  1.00  0.71           C  
ATOM   2036  C   ALA A 291     -74.944  43.225-137.445  1.00  0.71           C  
ATOM   2037  O   ALA A 291     -75.968  43.880-137.633  1.00  0.71           O  
ATOM   2038  CB  ALA A 291     -74.453  43.418-135.078  1.00  0.71           C  
ATOM   2039  N   LEU A 292     -73.960  43.185-138.357  1.00  0.67           N  
ATOM   2040  CA  LEU A 292     -74.089  43.825-139.643  1.00  0.67           C  
ATOM   2041  C   LEU A 292     -74.908  42.966-140.592  1.00  0.67           C  
ATOM   2042  O   LEU A 292     -74.935  41.738-140.529  1.00  0.67           O  
ATOM   2043  CB  LEU A 292     -72.715  44.136-140.282  1.00  0.67           C  
ATOM   2044  CG  LEU A 292     -71.858  45.192-139.552  1.00  0.67           C  
ATOM   2045  CD1 LEU A 292     -70.533  45.394-140.297  1.00  0.67           C  
ATOM   2046  CD2 LEU A 292     -72.563  46.544-139.390  1.00  0.67           C  
ATOM   2047  N   THR A 293     -75.642  43.621-141.506  1.00  0.46           N  
ATOM   2048  CA  THR A 293     -76.485  42.959-142.492  1.00  0.46           C  
ATOM   2049  C   THR A 293     -75.695  42.112-143.465  1.00  0.46           C  
ATOM   2050  O   THR A 293     -74.941  42.651-144.270  1.00  0.46           O  
ATOM   2051  CB  THR A 293     -77.299  43.947-143.314  1.00  0.46           C  
ATOM   2052  OG1 THR A 293     -77.998  44.826-142.447  1.00  0.46           O  
ATOM   2053  CG2 THR A 293     -78.362  43.236-144.163  1.00  0.46           C  
ATOM   2054  N   ASN A 294     -75.900  40.776-143.413  1.00  0.42           N  
ATOM   2055  CA  ASN A 294     -75.267  39.776-144.268  1.00  0.42           C  
ATOM   2056  C   ASN A 294     -73.820  39.473-143.912  1.00  0.42           C  
ATOM   2057  O   ASN A 294     -72.944  39.589-144.760  1.00  0.42           O  
ATOM   2058  CB  ASN A 294     -75.289  40.093-145.786  1.00  0.42           C  
ATOM   2059  CG  ASN A 294     -76.674  40.461-146.275  1.00  0.42           C  
ATOM   2060  OD1 ASN A 294     -77.698  39.895-145.894  1.00  0.42           O  
ATOM   2061  ND2 ASN A 294     -76.726  41.454-147.194  1.00  0.42           N  
ATOM   2062  N   GLU A 295     -73.531  39.100-142.659  1.00  0.44           N  
ATOM   2063  CA  GLU A 295     -72.200  38.678-142.272  1.00  0.44           C  
ATOM   2064  C   GLU A 295     -72.272  37.401-141.463  1.00  0.44           C  
ATOM   2065  O   GLU A 295     -73.101  37.232-140.565  1.00  0.44           O  
ATOM   2066  CB  GLU A 295     -71.506  39.733-141.400  1.00  0.44           C  
ATOM   2067  CG  GLU A 295     -71.182  41.078-142.103  1.00  0.44           C  
ATOM   2068  CD  GLU A 295     -70.037  41.028-143.113  1.00  0.44           C  
ATOM   2069  OE1 GLU A 295     -69.340  39.985-143.221  1.00  0.44           O  
ATOM   2070  OE2 GLU A 295     -69.801  42.080-143.759  1.00  0.44           O  
ATOM   2071  N   SER A 296     -71.386  36.445-141.777  1.00  0.74           N  
ATOM   2072  CA  SER A 296     -71.509  35.098-141.262  1.00  0.74           C  
ATOM   2073  C   SER A 296     -70.234  34.549-140.656  1.00  0.74           C  
ATOM   2074  O   SER A 296     -69.677  35.087-139.699  1.00  0.74           O  
ATOM   2075  CB  SER A 296     -72.006  34.154-142.366  1.00  0.74           C  
ATOM   2076  OG  SER A 296     -73.386  34.347-142.647  1.00  0.74           O  
ATOM   2077  N   ALA A 297     -69.775  33.372-141.122  1.00  0.73           N  
ATOM   2078  CA  ALA A 297     -68.761  32.609-140.454  1.00  0.73           C  
ATOM   2079  C   ALA A 297     -67.436  32.788-141.139  1.00  0.73           C  
ATOM   2080  O   ALA A 297     -66.414  32.807-140.464  1.00  0.73           O  
ATOM   2081  CB  ALA A 297     -69.165  31.127-140.395  1.00  0.73           C  
ATOM   2082  N   THR A 298     -67.409  33.024-142.465  1.00  0.73           N  
ATOM   2083  CA  THR A 298     -66.200  33.435-143.178  1.00  0.73           C  
ATOM   2084  C   THR A 298     -65.633  34.714-142.606  1.00  0.73           C  
ATOM   2085  O   THR A 298     -64.455  34.791-142.262  1.00  0.73           O  
ATOM   2086  CB  THR A 298     -66.412  33.650-144.673  1.00  0.73           C  
ATOM   2087  OG1 THR A 298     -67.472  34.552-144.955  1.00  0.73           O  
ATOM   2088  CG2 THR A 298     -66.815  32.330-145.323  1.00  0.73           C  
ATOM   2089  N   SER A 299     -66.504  35.710-142.387  1.00  0.74           N  
ATOM   2090  CA  SER A 299     -66.211  36.978-141.754  1.00  0.74           C  
ATOM   2091  C   SER A 299     -65.709  36.822-140.338  1.00  0.74           C  
ATOM   2092  O   SER A 299     -64.666  37.348-139.960  1.00  0.74           O  
ATOM   2093  CB  SER A 299     -67.482  37.867-141.714  1.00  0.74           C  
ATOM   2094  OG  SER A 299     -68.280  37.658-142.877  1.00  0.74           O  
ATOM   2095  N   LYS A 300     -66.404  36.009-139.517  1.00  0.73           N  
ATOM   2096  CA  LYS A 300     -66.005  35.720-138.150  1.00  0.73           C  
ATOM   2097  C   LYS A 300     -64.660  35.004-138.051  1.00  0.73           C  
ATOM   2098  O   LYS A 300     -63.816  35.352-137.224  1.00  0.73           O  
ATOM   2099  CB  LYS A 300     -67.124  34.948-137.408  1.00  0.73           C  
ATOM   2100  CG  LYS A 300     -66.854  34.803-135.902  1.00  0.73           C  
ATOM   2101  CD  LYS A 300     -68.082  34.388-135.067  1.00  0.73           C  
ATOM   2102  CE  LYS A 300     -69.155  35.480-134.945  1.00  0.73           C  
ATOM   2103  NZ  LYS A 300     -70.056  35.221-133.798  1.00  0.73           N  
ATOM   2104  N   SER A 301     -64.400  34.031-138.944  1.00  0.79           N  
ATOM   2105  CA  SER A 301     -63.104  33.391-139.102  1.00  0.79           C  
ATOM   2106  C   SER A 301     -61.970  34.320-139.492  1.00  0.79           C  
ATOM   2107  O   SER A 301     -60.875  34.225-138.942  1.00  0.79           O  
ATOM   2108  CB  SER A 301     -63.119  32.313-140.202  1.00  0.79           C  
ATOM   2109  OG  SER A 301     -63.896  31.194-139.811  1.00  0.79           O  
ATOM   2110  N   VAL A 302     -62.181  35.258-140.444  1.00  0.79           N  
ATOM   2111  CA  VAL A 302     -61.184  36.269-140.786  1.00  0.79           C  
ATOM   2112  C   VAL A 302     -60.885  37.169-139.617  1.00  0.79           C  
ATOM   2113  O   VAL A 302     -59.723  37.420-139.299  1.00  0.79           O  
ATOM   2114  CB  VAL A 302     -61.583  37.141-141.968  1.00  0.79           C  
ATOM   2115  CG1 VAL A 302     -60.558  38.270-142.190  1.00  0.79           C  
ATOM   2116  CG2 VAL A 302     -61.637  36.270-143.228  1.00  0.79           C  
ATOM   2117  N   TYR A 303     -61.931  37.621-138.895  1.00  0.78           N  
ATOM   2118  CA  TYR A 303     -61.766  38.446-137.713  1.00  0.78           C  
ATOM   2119  C   TYR A 303     -60.923  37.717-136.676  1.00  0.78           C  
ATOM   2120  O   TYR A 303     -59.923  38.247-136.219  1.00  0.78           O  
ATOM   2121  CB  TYR A 303     -63.125  38.849-137.072  1.00  0.78           C  
ATOM   2122  CG  TYR A 303     -63.797  40.028-137.740  1.00  0.78           C  
ATOM   2123  CD1 TYR A 303     -63.933  40.142-139.135  1.00  0.78           C  
ATOM   2124  CD2 TYR A 303     -64.366  41.030-136.934  1.00  0.78           C  
ATOM   2125  CE1 TYR A 303     -64.687  41.173-139.703  1.00  0.78           C  
ATOM   2126  CE2 TYR A 303     -65.081  42.093-137.502  1.00  0.78           C  
ATOM   2127  CZ  TYR A 303     -65.260  42.147-138.886  1.00  0.78           C  
ATOM   2128  OH  TYR A 303     -66.014  43.187-139.460  1.00  0.78           O  
ATOM   2129  N   PHE A 304     -61.219  36.436-136.385  1.00  0.77           N  
ATOM   2130  CA  PHE A 304     -60.433  35.582-135.507  1.00  0.77           C  
ATOM   2131  C   PHE A 304     -58.951  35.455-135.898  1.00  0.77           C  
ATOM   2132  O   PHE A 304     -58.061  35.568-135.049  1.00  0.77           O  
ATOM   2133  CB  PHE A 304     -61.126  34.186-135.480  1.00  0.77           C  
ATOM   2134  CG  PHE A 304     -60.323  33.085-134.848  1.00  0.77           C  
ATOM   2135  CD1 PHE A 304     -59.586  33.298-133.675  1.00  0.77           C  
ATOM   2136  CD2 PHE A 304     -60.230  31.844-135.492  1.00  0.77           C  
ATOM   2137  CE1 PHE A 304     -58.742  32.303-133.177  1.00  0.77           C  
ATOM   2138  CE2 PHE A 304     -59.422  30.831-134.972  1.00  0.77           C  
ATOM   2139  CZ  PHE A 304     -58.672  31.064-133.817  1.00  0.77           C  
ATOM   2140  N   SER A 305     -58.640  35.235-137.187  1.00  0.80           N  
ATOM   2141  CA  SER A 305     -57.256  35.176-137.641  1.00  0.80           C  
ATOM   2142  C   SER A 305     -56.510  36.488-137.514  1.00  0.80           C  
ATOM   2143  O   SER A 305     -55.394  36.519-137.011  1.00  0.80           O  
ATOM   2144  CB  SER A 305     -57.107  34.734-139.112  1.00  0.80           C  
ATOM   2145  OG  SER A 305     -57.501  33.374-139.281  1.00  0.80           O  
ATOM   2146  N   LEU A 306     -57.104  37.629-137.919  1.00  0.78           N  
ATOM   2147  CA  LEU A 306     -56.450  38.930-137.812  1.00  0.78           C  
ATOM   2148  C   LEU A 306     -56.237  39.355-136.377  1.00  0.78           C  
ATOM   2149  O   LEU A 306     -55.178  39.833-135.984  1.00  0.78           O  
ATOM   2150  CB  LEU A 306     -57.251  40.020-138.544  1.00  0.78           C  
ATOM   2151  CG  LEU A 306     -57.463  39.724-140.039  1.00  0.78           C  
ATOM   2152  CD1 LEU A 306     -58.323  40.820-140.661  1.00  0.78           C  
ATOM   2153  CD2 LEU A 306     -56.146  39.576-140.801  1.00  0.78           C  
ATOM   2154  N   CYS A 307     -57.241  39.085-135.530  1.00  0.81           N  
ATOM   2155  CA  CYS A 307     -57.160  39.249-134.099  1.00  0.81           C  
ATOM   2156  C   CYS A 307     -56.033  38.431-133.478  1.00  0.81           C  
ATOM   2157  O   CYS A 307     -55.250  38.942-132.686  1.00  0.81           O  
ATOM   2158  CB  CYS A 307     -58.506  38.795-133.503  1.00  0.81           C  
ATOM   2159  SG  CYS A 307     -59.840  39.992-133.869  1.00  0.81           S  
ATOM   2160  N   THR A 308     -55.877  37.156-133.895  1.00  0.77           N  
ATOM   2161  CA  THR A 308     -54.745  36.288-133.546  1.00  0.77           C  
ATOM   2162  C   THR A 308     -53.409  36.844-134.030  1.00  0.77           C  
ATOM   2163  O   THR A 308     -52.416  36.830-133.303  1.00  0.77           O  
ATOM   2164  CB  THR A 308     -54.889  34.863-134.084  1.00  0.77           C  
ATOM   2165  OG1 THR A 308     -56.083  34.251-133.561  1.00  0.77           O  
ATOM   2166  CG2 THR A 308     -53.676  33.992-133.717  1.00  0.77           C  
ATOM   2167  N   SER A 309     -53.324  37.400-135.257  1.00  0.75           N  
ATOM   2168  CA  SER A 309     -52.120  38.080-135.746  1.00  0.75           C  
ATOM   2169  C   SER A 309     -51.735  39.274-134.897  1.00  0.75           C  
ATOM   2170  O   SER A 309     -50.574  39.430-134.516  1.00  0.75           O  
ATOM   2171  CB  SER A 309     -52.243  38.601-137.199  1.00  0.75           C  
ATOM   2172  OG  SER A 309     -52.438  37.514-138.100  1.00  0.75           O  
ATOM   2173  N   GLU A 310     -52.722  40.105-134.500  1.00  0.73           N  
ATOM   2174  CA  GLU A 310     -52.515  41.147-133.514  1.00  0.73           C  
ATOM   2175  C   GLU A 310     -52.068  40.601-132.166  1.00  0.73           C  
ATOM   2176  O   GLU A 310     -51.170  41.166-131.552  1.00  0.73           O  
ATOM   2177  CB  GLU A 310     -53.753  42.044-133.296  1.00  0.73           C  
ATOM   2178  CG  GLU A 310     -54.008  43.059-134.435  1.00  0.73           C  
ATOM   2179  CD  GLU A 310     -54.967  44.154-133.983  1.00  0.73           C  
ATOM   2180  OE1 GLU A 310     -54.966  45.250-134.593  1.00  0.73           O  
ATOM   2181  OE2 GLU A 310     -55.718  43.938-132.995  1.00  0.73           O  
ATOM   2182  N   MET A 311     -52.625  39.463-131.681  1.00  0.74           N  
ATOM   2183  CA  MET A 311     -52.168  38.834-130.443  1.00  0.74           C  
ATOM   2184  C   MET A 311     -50.691  38.531-130.453  1.00  0.74           C  
ATOM   2185  O   MET A 311     -49.986  39.001-129.579  1.00  0.74           O  
ATOM   2186  CB  MET A 311     -52.842  37.478-130.101  1.00  0.74           C  
ATOM   2187  CG  MET A 311     -54.323  37.587-129.755  1.00  0.74           C  
ATOM   2188  SD  MET A 311     -55.168  35.992-129.573  1.00  0.74           S  
ATOM   2189  CE  MET A 311     -55.045  35.913-127.767  1.00  0.74           C  
ATOM   2190  N   ILE A 312     -50.162  37.818-131.468  1.00  0.68           N  
ATOM   2191  CA  ILE A 312     -48.740  37.465-131.518  1.00  0.68           C  
ATOM   2192  C   ILE A 312     -47.850  38.700-131.536  1.00  0.68           C  
ATOM   2193  O   ILE A 312     -46.850  38.786-130.826  1.00  0.68           O  
ATOM   2194  CB  ILE A 312     -48.377  36.571-132.708  1.00  0.68           C  
ATOM   2195  CG1 ILE A 312     -49.283  35.329-132.761  1.00  0.68           C  
ATOM   2196  CG2 ILE A 312     -46.901  36.125-132.574  1.00  0.68           C  
ATOM   2197  CD1 ILE A 312     -49.131  34.488-134.033  1.00  0.68           C  
ATOM   2198  N   TYR A 313     -48.226  39.716-132.334  1.00  0.66           N  
ATOM   2199  CA  TYR A 313     -47.480  40.951-132.414  1.00  0.66           C  
ATOM   2200  C   TYR A 313     -47.515  41.786-131.132  1.00  0.66           C  
ATOM   2201  O   TYR A 313     -46.483  42.237-130.651  1.00  0.66           O  
ATOM   2202  CB  TYR A 313     -47.979  41.767-133.632  1.00  0.66           C  
ATOM   2203  CG  TYR A 313     -46.850  42.651-134.104  1.00  0.66           C  
ATOM   2204  CD1 TYR A 313     -46.045  42.284-135.200  1.00  0.66           C  
ATOM   2205  CD2 TYR A 313     -46.515  43.812-133.390  1.00  0.66           C  
ATOM   2206  CE1 TYR A 313     -44.923  43.050-135.552  1.00  0.66           C  
ATOM   2207  CE2 TYR A 313     -45.405  44.586-133.751  1.00  0.66           C  
ATOM   2208  CZ  TYR A 313     -44.601  44.190-134.815  1.00  0.66           C  
ATOM   2209  OH  TYR A 313     -43.497  44.981-135.165  1.00  0.66           O  
ATOM   2210  N   ILE A 314     -48.702  41.998-130.528  1.00  0.64           N  
ATOM   2211  CA  ILE A 314     -48.863  42.757-129.290  1.00  0.64           C  
ATOM   2212  C   ILE A 314     -48.242  42.043-128.121  1.00  0.64           C  
ATOM   2213  O   ILE A 314     -47.644  42.648-127.232  1.00  0.64           O  
ATOM   2214  CB  ILE A 314     -50.334  43.008-128.981  1.00  0.64           C  
ATOM   2215  CG1 ILE A 314     -50.927  43.955-130.040  1.00  0.64           C  
ATOM   2216  CG2 ILE A 314     -50.562  43.572-127.552  1.00  0.64           C  
ATOM   2217  CD1 ILE A 314     -52.444  43.814-130.083  1.00  0.64           C  
ATOM   2218  N   THR A 315     -48.406  40.709-128.076  1.00  0.66           N  
ATOM   2219  CA  THR A 315     -47.802  39.894-127.047  1.00  0.66           C  
ATOM   2220  C   THR A 315     -46.304  39.820-127.146  1.00  0.66           C  
ATOM   2221  O   THR A 315     -45.669  39.824-126.118  1.00  0.66           O  
ATOM   2222  CB  THR A 315     -48.415  38.527-126.777  1.00  0.66           C  
ATOM   2223  OG1 THR A 315     -48.238  37.590-127.832  1.00  0.66           O  
ATOM   2224  CG2 THR A 315     -49.918  38.676-126.515  1.00  0.66           C  
ATOM   2225  N   HIS A 316     -45.641  39.774-128.309  1.00  0.64           N  
ATOM   2226  CA  HIS A 316     -44.182  39.892-128.369  1.00  0.64           C  
ATOM   2227  C   HIS A 316     -43.649  41.202-127.743  1.00  0.64           C  
ATOM   2228  O   HIS A 316     -44.089  42.291-128.092  1.00  0.64           O  
ATOM   2229  CB  HIS A 316     -43.776  39.807-129.858  1.00  0.64           C  
ATOM   2230  CG  HIS A 316     -42.316  39.765-130.166  1.00  0.64           C  
ATOM   2231  ND1 HIS A 316     -41.631  40.942-130.382  1.00  0.64           N  
ATOM   2232  CD2 HIS A 316     -41.513  38.701-130.422  1.00  0.64           C  
ATOM   2233  CE1 HIS A 316     -40.431  40.579-130.769  1.00  0.64           C  
ATOM   2234  NE2 HIS A 316     -40.302  39.230-130.813  1.00  0.64           N  
ATOM   2235  N   LEU A 317     -42.714  41.237-126.762  1.00  0.48           N  
ATOM   2236  CA  LEU A 317     -41.935  40.210-126.075  1.00  0.48           C  
ATOM   2237  C   LEU A 317     -42.501  39.778-124.719  1.00  0.48           C  
ATOM   2238  O   LEU A 317     -41.895  38.993-123.995  1.00  0.48           O  
ATOM   2239  CB  LEU A 317     -40.534  40.785-125.732  1.00  0.48           C  
ATOM   2240  CG  LEU A 317     -39.637  41.115-126.934  1.00  0.48           C  
ATOM   2241  CD1 LEU A 317     -38.387  41.864-126.451  1.00  0.48           C  
ATOM   2242  CD2 LEU A 317     -39.221  39.838-127.670  1.00  0.48           C  
ATOM   2243  N   LEU A 318     -43.689  40.271-124.337  1.00  0.57           N  
ATOM   2244  CA  LEU A 318     -44.451  39.872-123.163  1.00  0.57           C  
ATOM   2245  C   LEU A 318     -44.798  38.368-123.201  1.00  0.57           C  
ATOM   2246  O   LEU A 318     -44.627  37.631-122.233  1.00  0.57           O  
ATOM   2247  CB  LEU A 318     -45.703  40.799-123.148  1.00  0.57           C  
ATOM   2248  CG  LEU A 318     -46.698  40.665-121.989  1.00  0.57           C  
ATOM   2249  CD1 LEU A 318     -46.148  41.258-120.687  1.00  0.57           C  
ATOM   2250  CD2 LEU A 318     -48.038  41.321-122.336  1.00  0.57           C  
ATOM   2251  N   ALA A 319     -45.204  37.861-124.377  1.00  0.46           N  
ATOM   2252  CA  ALA A 319     -45.181  36.461-124.725  1.00  0.46           C  
ATOM   2253  C   ALA A 319     -43.973  36.195-125.610  1.00  0.46           C  
ATOM   2254  O   ALA A 319     -43.833  36.853-126.642  1.00  0.46           O  
ATOM   2255  CB  ALA A 319     -46.393  36.050-125.571  1.00  0.46           C  
ATOM   2256  N   PRO A 320     -43.097  35.255-125.308  1.00  0.46           N  
ATOM   2257  CA  PRO A 320     -41.933  35.036-126.157  1.00  0.46           C  
ATOM   2258  C   PRO A 320     -42.219  34.093-127.313  1.00  0.46           C  
ATOM   2259  O   PRO A 320     -41.486  34.151-128.296  1.00  0.46           O  
ATOM   2260  CB  PRO A 320     -40.894  34.441-125.192  1.00  0.46           C  
ATOM   2261  CG  PRO A 320     -41.710  33.815-124.061  1.00  0.46           C  
ATOM   2262  CD  PRO A 320     -42.904  34.749-123.946  1.00  0.46           C  
ATOM   2263  N   GLU A 321     -43.219  33.194-127.213  1.00  0.61           N  
ATOM   2264  CA  GLU A 321     -43.314  32.047-128.106  1.00  0.61           C  
ATOM   2265  C   GLU A 321     -44.693  31.857-128.772  1.00  0.61           C  
ATOM   2266  O   GLU A 321     -45.695  31.698-128.061  1.00  0.61           O  
ATOM   2267  CB  GLU A 321     -42.918  30.793-127.291  1.00  0.61           C  
ATOM   2268  CG  GLU A 321     -43.034  29.442-128.035  1.00  0.61           C  
ATOM   2269  CD  GLU A 321     -42.439  29.486-129.441  1.00  0.61           C  
ATOM   2270  OE1 GLU A 321     -41.235  29.801-129.576  1.00  0.61           O  
ATOM   2271  OE2 GLU A 321     -43.228  29.261-130.395  1.00  0.61           O  
ATOM   2272  N   PRO A 322     -44.822  31.846-130.113  1.00  0.70           N  
ATOM   2273  CA  PRO A 322     -46.043  31.479-130.833  1.00  0.70           C  
ATOM   2274  C   PRO A 322     -46.649  30.104-130.591  1.00  0.70           C  
ATOM   2275  O   PRO A 322     -47.870  30.001-130.709  1.00  0.70           O  
ATOM   2276  CB  PRO A 322     -45.685  31.659-132.314  1.00  0.70           C  
ATOM   2277  CG  PRO A 322     -44.626  32.757-132.293  1.00  0.70           C  
ATOM   2278  CD  PRO A 322     -43.829  32.418-131.033  1.00  0.70           C  
ATOM   2279  N   GLU A 323     -45.897  29.032-130.246  1.00  0.67           N  
ATOM   2280  CA  GLU A 323     -46.460  27.716-129.926  1.00  0.67           C  
ATOM   2281  C   GLU A 323     -47.464  27.783-128.795  1.00  0.67           C  
ATOM   2282  O   GLU A 323     -48.442  27.044-128.727  1.00  0.67           O  
ATOM   2283  CB  GLU A 323     -45.446  26.682-129.430  1.00  0.67           C  
ATOM   2284  CG  GLU A 323     -44.590  26.083-130.490  1.00  0.67           C  
ATOM   2285  CD  GLU A 323     -44.018  24.835-129.878  1.00  0.67           C  
ATOM   2286  OE1 GLU A 323     -43.505  24.747-128.695  1.00  0.67           O  
ATOM   2287  OE2 GLU A 323     -44.078  23.931-130.731  1.00  0.67           O  
ATOM   2288  N   LYS A 324     -47.271  28.735-127.870  1.00  0.64           N  
ATOM   2289  CA  LYS A 324     -48.143  28.930-126.738  1.00  0.64           C  
ATOM   2290  C   LYS A 324     -49.523  29.451-127.131  1.00  0.64           C  
ATOM   2291  O   LYS A 324     -50.470  29.361-126.346  1.00  0.64           O  
ATOM   2292  CB  LYS A 324     -47.506  29.942-125.765  1.00  0.64           C  
ATOM   2293  CG  LYS A 324     -46.066  29.632-125.337  1.00  0.64           C  
ATOM   2294  CD  LYS A 324     -45.838  28.256-124.689  1.00  0.64           C  
ATOM   2295  CE  LYS A 324     -44.425  28.202-124.115  1.00  0.64           C  
ATOM   2296  NZ  LYS A 324     -44.032  26.880-123.600  1.00  0.64           N  
ATOM   2297  N   LEU A 325     -49.672  29.983-128.364  1.00  0.69           N  
ATOM   2298  CA  LEU A 325     -50.954  30.297-128.956  1.00  0.69           C  
ATOM   2299  C   LEU A 325     -51.693  29.062-129.452  1.00  0.69           C  
ATOM   2300  O   LEU A 325     -52.917  29.053-129.483  1.00  0.69           O  
ATOM   2301  CB  LEU A 325     -50.850  31.332-130.111  1.00  0.69           C  
ATOM   2302  CG  LEU A 325     -50.693  32.805-129.664  1.00  0.69           C  
ATOM   2303  CD1 LEU A 325     -49.249  33.214-129.356  1.00  0.69           C  
ATOM   2304  CD2 LEU A 325     -51.320  33.751-130.694  1.00  0.69           C  
ATOM   2305  N   ALA A 326     -51.005  27.943-129.751  1.00  0.69           N  
ATOM   2306  CA  ALA A 326     -51.636  26.747-130.293  1.00  0.69           C  
ATOM   2307  C   ALA A 326     -52.170  25.846-129.186  1.00  0.69           C  
ATOM   2308  O   ALA A 326     -52.707  24.763-129.407  1.00  0.69           O  
ATOM   2309  CB  ALA A 326     -50.621  25.980-131.167  1.00  0.69           C  
ATOM   2310  N   GLY A 327     -52.095  26.343-127.938  1.00  0.73           N  
ATOM   2311  CA  GLY A 327     -52.832  25.807-126.810  1.00  0.73           C  
ATOM   2312  C   GLY A 327     -54.303  26.196-126.806  1.00  0.73           C  
ATOM   2313  O   GLY A 327     -54.863  26.621-127.820  1.00  0.73           O  
ATOM   2314  N   PRO A 328     -54.948  26.200-125.641  1.00  0.80           N  
ATOM   2315  CA  PRO A 328     -56.309  26.727-125.474  1.00  0.80           C  
ATOM   2316  C   PRO A 328     -56.576  28.197-125.878  1.00  0.80           C  
ATOM   2317  O   PRO A 328     -57.730  28.616-125.876  1.00  0.80           O  
ATOM   2318  CB  PRO A 328     -56.635  26.419-123.996  1.00  0.80           C  
ATOM   2319  CG  PRO A 328     -55.716  25.235-123.674  1.00  0.80           C  
ATOM   2320  CD  PRO A 328     -54.437  25.615-124.402  1.00  0.80           C  
ATOM   2321  N   LEU A 329     -55.571  28.996-126.274  1.00  0.63           N  
ATOM   2322  CA  LEU A 329     -55.678  30.390-126.679  1.00  0.63           C  
ATOM   2323  C   LEU A 329     -56.488  30.642-127.939  1.00  0.63           C  
ATOM   2324  O   LEU A 329     -57.379  31.496-127.973  1.00  0.63           O  
ATOM   2325  CB  LEU A 329     -54.225  30.879-126.846  1.00  0.63           C  
ATOM   2326  CG  LEU A 329     -54.008  32.349-127.241  1.00  0.63           C  
ATOM   2327  CD1 LEU A 329     -52.693  32.834-126.613  1.00  0.63           C  
ATOM   2328  CD2 LEU A 329     -54.050  32.595-128.750  1.00  0.63           C  
ATOM   2329  N   LEU A 330     -56.235  29.846-129.000  1.00  0.77           N  
ATOM   2330  CA  LEU A 330     -57.029  29.843-130.219  1.00  0.77           C  
ATOM   2331  C   LEU A 330     -58.444  29.379-129.917  1.00  0.77           C  
ATOM   2332  O   LEU A 330     -59.428  29.914-130.423  1.00  0.77           O  
ATOM   2333  CB  LEU A 330     -56.383  28.955-131.313  1.00  0.77           C  
ATOM   2334  CG  LEU A 330     -55.060  29.521-131.873  1.00  0.77           C  
ATOM   2335  CD1 LEU A 330     -54.342  28.483-132.746  1.00  0.77           C  
ATOM   2336  CD2 LEU A 330     -55.229  30.826-132.659  1.00  0.77           C  
ATOM   2337  N   ALA A 331     -58.567  28.390-129.014  1.00  0.79           N  
ATOM   2338  CA  ALA A 331     -59.830  27.881-128.529  1.00  0.79           C  
ATOM   2339  C   ALA A 331     -60.708  28.890-127.766  1.00  0.79           C  
ATOM   2340  O   ALA A 331     -61.905  29.012-128.033  1.00  0.79           O  
ATOM   2341  CB  ALA A 331     -59.561  26.650-127.638  1.00  0.79           C  
ATOM   2342  N   ASP A 332     -60.133  29.656-126.805  1.00  0.75           N  
ATOM   2343  CA  ASP A 332     -60.805  30.680-126.014  1.00  0.75           C  
ATOM   2344  C   ASP A 332     -61.267  31.824-126.901  1.00  0.75           C  
ATOM   2345  O   ASP A 332     -62.372  32.351-126.790  1.00  0.75           O  
ATOM   2346  CB  ASP A 332     -59.881  31.206-124.885  1.00  0.75           C  
ATOM   2347  CG  ASP A 332     -60.625  31.908-123.759  1.00  0.75           C  
ATOM   2348  OD1 ASP A 332     -61.868  32.103-123.786  1.00  0.75           O  
ATOM   2349  OD2 ASP A 332     -59.940  32.294-122.772  1.00  0.75           O  
ATOM   2350  N   THR A 333     -60.423  32.196-127.873  1.00  0.74           N  
ATOM   2351  CA  THR A 333     -60.793  33.115-128.950  1.00  0.74           C  
ATOM   2352  C   THR A 333     -61.927  32.568-129.813  1.00  0.74           C  
ATOM   2353  O   THR A 333     -62.937  33.240-129.987  1.00  0.74           O  
ATOM   2354  CB  THR A 333     -59.626  33.542-129.818  1.00  0.74           C  
ATOM   2355  OG1 THR A 333     -58.490  33.795-128.951  1.00  0.74           O  
ATOM   2356  CG2 THR A 333     -59.988  34.845-130.552  1.00  0.74           C  
ATOM   2357  N   TYR A 334     -61.900  31.299-130.290  1.00  0.73           N  
ATOM   2358  CA  TYR A 334     -63.030  30.728-131.034  1.00  0.73           C  
ATOM   2359  C   TYR A 334     -64.326  30.758-130.223  1.00  0.73           C  
ATOM   2360  O   TYR A 334     -65.367  31.226-130.688  1.00  0.73           O  
ATOM   2361  CB  TYR A 334     -62.712  29.253-131.501  1.00  0.73           C  
ATOM   2362  CG  TYR A 334     -63.792  28.510-132.310  1.00  0.73           C  
ATOM   2363  CD1 TYR A 334     -63.463  27.942-133.556  1.00  0.73           C  
ATOM   2364  CD2 TYR A 334     -65.111  28.294-131.845  1.00  0.73           C  
ATOM   2365  CE1 TYR A 334     -64.435  27.311-134.351  1.00  0.73           C  
ATOM   2366  CE2 TYR A 334     -66.093  27.704-132.648  1.00  0.73           C  
ATOM   2367  CZ  TYR A 334     -65.758  27.244-133.918  1.00  0.73           C  
ATOM   2368  OH  TYR A 334     -66.766  26.750-134.765  1.00  0.73           O  
ATOM   2369  N   VAL A 335     -64.288  30.276-128.961  1.00  0.75           N  
ATOM   2370  CA  VAL A 335     -65.500  30.099-128.173  1.00  0.75           C  
ATOM   2371  C   VAL A 335     -66.186  31.409-127.828  1.00  0.75           C  
ATOM   2372  O   VAL A 335     -67.405  31.562-127.901  1.00  0.75           O  
ATOM   2373  CB  VAL A 335     -65.313  29.217-126.941  1.00  0.75           C  
ATOM   2374  CG1 VAL A 335     -64.702  29.932-125.726  1.00  0.75           C  
ATOM   2375  CG2 VAL A 335     -66.684  28.641-126.583  1.00  0.75           C  
ATOM   2376  N   THR A 336     -65.378  32.420-127.474  1.00  0.72           N  
ATOM   2377  CA  THR A 336     -65.822  33.733-127.053  1.00  0.72           C  
ATOM   2378  C   THR A 336     -66.385  34.513-128.209  1.00  0.72           C  
ATOM   2379  O   THR A 336     -67.388  35.209-128.078  1.00  0.72           O  
ATOM   2380  CB  THR A 336     -64.727  34.525-126.381  1.00  0.72           C  
ATOM   2381  OG1 THR A 336     -64.134  33.680-125.393  1.00  0.72           O  
ATOM   2382  CG2 THR A 336     -65.266  35.751-125.644  1.00  0.72           C  
ATOM   2383  N   LEU A 337     -65.768  34.390-129.397  1.00  0.74           N  
ATOM   2384  CA  LEU A 337     -66.278  34.944-130.636  1.00  0.74           C  
ATOM   2385  C   LEU A 337     -67.604  34.314-131.068  1.00  0.74           C  
ATOM   2386  O   LEU A 337     -68.480  35.003-131.598  1.00  0.74           O  
ATOM   2387  CB  LEU A 337     -65.202  34.865-131.750  1.00  0.74           C  
ATOM   2388  CG  LEU A 337     -64.197  36.047-131.750  1.00  0.74           C  
ATOM   2389  CD1 LEU A 337     -63.365  36.234-130.477  1.00  0.74           C  
ATOM   2390  CD2 LEU A 337     -63.259  35.944-132.956  1.00  0.74           C  
ATOM   2391  N   LEU A 338     -67.809  32.993-130.878  1.00  0.72           N  
ATOM   2392  CA  LEU A 338     -69.093  32.368-131.168  1.00  0.72           C  
ATOM   2393  C   LEU A 338     -70.207  32.609-130.150  1.00  0.72           C  
ATOM   2394  O   LEU A 338     -71.311  32.974-130.550  1.00  0.72           O  
ATOM   2395  CB  LEU A 338     -68.940  30.847-131.423  1.00  0.72           C  
ATOM   2396  CG  LEU A 338     -70.184  30.147-132.028  1.00  0.72           C  
ATOM   2397  CD1 LEU A 338     -70.707  30.823-133.306  1.00  0.72           C  
ATOM   2398  CD2 LEU A 338     -69.887  28.667-132.304  1.00  0.72           C  
ATOM   2399  N   LYS A 339     -69.961  32.431-128.833  1.00  0.64           N  
ATOM   2400  CA  LYS A 339     -71.033  32.430-127.839  1.00  0.64           C  
ATOM   2401  C   LYS A 339     -70.685  33.203-126.576  1.00  0.64           C  
ATOM   2402  O   LYS A 339     -71.359  33.108-125.552  1.00  0.64           O  
ATOM   2403  CB  LYS A 339     -71.388  30.984-127.409  1.00  0.64           C  
ATOM   2404  CG  LYS A 339     -72.043  30.131-128.508  1.00  0.64           C  
ATOM   2405  CD  LYS A 339     -72.497  28.797-127.914  1.00  0.64           C  
ATOM   2406  CE  LYS A 339     -73.254  27.835-128.824  1.00  0.64           C  
ATOM   2407  NZ  LYS A 339     -73.672  26.679-127.999  1.00  0.64           N  
ATOM   2408  N   GLY A 340     -69.621  34.022-126.594  1.00  0.68           N  
ATOM   2409  CA  GLY A 340     -69.294  34.870-125.457  1.00  0.68           C  
ATOM   2410  C   GLY A 340     -70.262  36.003-125.206  1.00  0.68           C  
ATOM   2411  O   GLY A 340     -70.868  36.570-126.110  1.00  0.68           O  
ATOM   2412  N   ARG A 341     -70.353  36.445-123.936  1.00  0.64           N  
ATOM   2413  CA  ARG A 341     -71.145  37.598-123.517  1.00  0.64           C  
ATOM   2414  C   ARG A 341     -70.711  38.889-124.208  1.00  0.64           C  
ATOM   2415  O   ARG A 341     -71.520  39.748-124.551  1.00  0.64           O  
ATOM   2416  CB  ARG A 341     -71.050  37.782-121.981  1.00  0.64           C  
ATOM   2417  CG  ARG A 341     -71.620  36.591-121.179  1.00  0.64           C  
ATOM   2418  CD  ARG A 341     -71.395  36.690-119.662  1.00  0.64           C  
ATOM   2419  NE  ARG A 341     -69.913  36.583-119.439  1.00  0.64           N  
ATOM   2420  CZ  ARG A 341     -69.256  37.149-118.418  1.00  0.64           C  
ATOM   2421  NH1 ARG A 341     -69.889  37.637-117.359  1.00  0.64           N  
ATOM   2422  NH2 ARG A 341     -67.931  37.265-118.470  1.00  0.64           N  
ATOM   2423  N   ASN A 342     -69.392  39.017-124.461  1.00  0.73           N  
ATOM   2424  CA  ASN A 342     -68.798  40.070-125.257  1.00  0.73           C  
ATOM   2425  C   ASN A 342     -69.291  40.126-126.702  1.00  0.73           C  
ATOM   2426  O   ASN A 342     -69.507  41.211-127.237  1.00  0.73           O  
ATOM   2427  CB  ASN A 342     -67.253  39.971-125.204  1.00  0.73           C  
ATOM   2428  CG  ASN A 342     -66.794  40.534-123.866  1.00  0.73           C  
ATOM   2429  OD1 ASN A 342     -66.782  39.888-122.819  1.00  0.73           O  
ATOM   2430  ND2 ASN A 342     -66.459  41.846-123.882  1.00  0.73           N  
ATOM   2431  N   ALA A 343     -69.506  38.967-127.358  1.00  0.76           N  
ATOM   2432  CA  ALA A 343     -70.151  38.907-128.654  1.00  0.76           C  
ATOM   2433  C   ALA A 343     -71.628  39.306-128.612  1.00  0.76           C  
ATOM   2434  O   ALA A 343     -72.100  40.065-129.455  1.00  0.76           O  
ATOM   2435  CB  ALA A 343     -69.985  37.493-129.246  1.00  0.76           C  
ATOM   2436  N   TRP A 344     -72.384  38.829-127.601  1.00  0.63           N  
ATOM   2437  CA  TRP A 344     -73.802  39.124-127.433  1.00  0.63           C  
ATOM   2438  C   TRP A 344     -74.138  40.599-127.224  1.00  0.63           C  
ATOM   2439  O   TRP A 344     -75.007  41.151-127.898  1.00  0.63           O  
ATOM   2440  CB  TRP A 344     -74.345  38.308-126.226  1.00  0.63           C  
ATOM   2441  CG  TRP A 344     -75.826  38.470-125.882  1.00  0.63           C  
ATOM   2442  CD1 TRP A 344     -76.401  39.154-124.842  1.00  0.63           C  
ATOM   2443  CD2 TRP A 344     -76.916  37.850-126.596  1.00  0.63           C  
ATOM   2444  NE1 TRP A 344     -77.775  38.961-124.818  1.00  0.63           N  
ATOM   2445  CE2 TRP A 344     -78.098  38.166-125.913  1.00  0.63           C  
ATOM   2446  CE3 TRP A 344     -76.921  37.031-127.725  1.00  0.63           C  
ATOM   2447  CZ2 TRP A 344     -79.334  37.687-126.357  1.00  0.63           C  
ATOM   2448  CZ3 TRP A 344     -78.161  36.550-128.175  1.00  0.63           C  
ATOM   2449  CH2 TRP A 344     -79.348  36.872-127.504  1.00  0.63           C  
ATOM   2450  N   TYR A 345     -73.450  41.309-126.298  1.00  0.65           N  
ATOM   2451  CA  TYR A 345     -73.702  42.736-126.130  1.00  0.65           C  
ATOM   2452  C   TYR A 345     -73.221  43.532-127.356  1.00  0.65           C  
ATOM   2453  O   TYR A 345     -73.869  44.483-127.788  1.00  0.65           O  
ATOM   2454  CB  TYR A 345     -73.240  43.299-124.736  1.00  0.65           C  
ATOM   2455  CG  TYR A 345     -71.899  43.977-124.814  1.00  0.65           C  
ATOM   2456  CD1 TYR A 345     -71.823  45.294-125.308  1.00  0.65           C  
ATOM   2457  CD2 TYR A 345     -70.724  43.229-124.674  1.00  0.65           C  
ATOM   2458  CE1 TYR A 345     -70.607  45.794-125.784  1.00  0.65           C  
ATOM   2459  CE2 TYR A 345     -69.500  43.748-125.119  1.00  0.65           C  
ATOM   2460  CZ  TYR A 345     -69.463  45.009-125.710  1.00  0.65           C  
ATOM   2461  OH  TYR A 345     -68.297  45.457-126.330  1.00  0.65           O  
ATOM   2462  N   GLY A 346     -72.060  43.142-127.943  1.00  0.77           N  
ATOM   2463  CA  GLY A 346     -71.475  43.799-129.110  1.00  0.77           C  
ATOM   2464  C   GLY A 346     -72.332  43.689-130.338  1.00  0.77           C  
ATOM   2465  O   GLY A 346     -72.397  44.605-131.151  1.00  0.77           O  
ATOM   2466  N   GLN A 347     -73.069  42.568-130.469  1.00  0.70           N  
ATOM   2467  CA  GLN A 347     -74.084  42.401-131.485  1.00  0.70           C  
ATOM   2468  C   GLN A 347     -75.256  43.365-131.327  1.00  0.70           C  
ATOM   2469  O   GLN A 347     -75.760  43.958-132.279  1.00  0.70           O  
ATOM   2470  CB  GLN A 347     -74.595  40.938-131.557  1.00  0.70           C  
ATOM   2471  CG  GLN A 347     -75.493  40.675-132.791  1.00  0.70           C  
ATOM   2472  CD  GLN A 347     -76.039  39.249-132.830  1.00  0.70           C  
ATOM   2473  OE1 GLN A 347     -76.403  38.661-131.812  1.00  0.70           O  
ATOM   2474  NE2 GLN A 347     -76.149  38.674-134.051  1.00  0.70           N  
ATOM   2475  N   LYS A 348     -75.718  43.577-130.085  1.00  0.70           N  
ATOM   2476  CA  LYS A 348     -76.738  44.562-129.781  1.00  0.70           C  
ATOM   2477  C   LYS A 348     -76.304  46.006-130.012  1.00  0.70           C  
ATOM   2478  O   LYS A 348     -77.084  46.812-130.512  1.00  0.70           O  
ATOM   2479  CB  LYS A 348     -77.262  44.375-128.342  1.00  0.70           C  
ATOM   2480  CG  LYS A 348     -78.040  43.061-128.176  1.00  0.70           C  
ATOM   2481  CD  LYS A 348     -78.545  42.854-126.741  1.00  0.70           C  
ATOM   2482  CE  LYS A 348     -79.491  41.657-126.619  1.00  0.70           C  
ATOM   2483  NZ  LYS A 348     -79.870  41.456-125.204  1.00  0.70           N  
ATOM   2484  N   LEU A 349     -75.042  46.356-129.694  1.00  0.70           N  
ATOM   2485  CA  LEU A 349     -74.511  47.711-129.787  1.00  0.70           C  
ATOM   2486  C   LEU A 349     -74.429  48.267-131.211  1.00  0.70           C  
ATOM   2487  O   LEU A 349     -74.406  49.475-131.441  1.00  0.70           O  
ATOM   2488  CB  LEU A 349     -73.111  47.743-129.127  1.00  0.70           C  
ATOM   2489  CG  LEU A 349     -72.490  49.143-128.922  1.00  0.70           C  
ATOM   2490  CD1 LEU A 349     -73.334  50.045-128.017  1.00  0.70           C  
ATOM   2491  CD2 LEU A 349     -71.116  49.011-128.278  1.00  0.70           C  
ATOM   2492  N   ALA A 350     -74.445  47.405-132.244  1.00  0.70           N  
ATOM   2493  CA  ALA A 350     -74.542  47.865-133.616  1.00  0.70           C  
ATOM   2494  C   ALA A 350     -75.914  48.431-133.979  1.00  0.70           C  
ATOM   2495  O   ALA A 350     -76.044  49.199-134.929  1.00  0.70           O  
ATOM   2496  CB  ALA A 350     -74.231  46.707-134.569  1.00  0.70           C  
ATOM   2497  N   LYS A 351     -76.971  48.095-133.208  1.00  0.61           N  
ATOM   2498  CA  LYS A 351     -78.287  48.682-133.386  1.00  0.61           C  
ATOM   2499  C   LYS A 351     -78.416  50.069-132.757  1.00  0.61           C  
ATOM   2500  O   LYS A 351     -79.343  50.808-133.077  1.00  0.61           O  
ATOM   2501  CB  LYS A 351     -79.381  47.757-132.792  1.00  0.61           C  
ATOM   2502  CG  LYS A 351     -79.487  46.391-133.493  1.00  0.61           C  
ATOM   2503  CD  LYS A 351     -80.625  45.536-132.908  1.00  0.61           C  
ATOM   2504  CE  LYS A 351     -80.833  44.221-133.666  1.00  0.61           C  
ATOM   2505  NZ  LYS A 351     -81.967  43.463-133.087  1.00  0.61           N  
ATOM   2506  N   GLY A 352     -77.481  50.467-131.869  1.00  0.69           N  
ATOM   2507  CA  GLY A 352     -77.482  51.774-131.225  1.00  0.69           C  
ATOM   2508  C   GLY A 352     -77.103  51.663-129.778  1.00  0.69           C  
ATOM   2509  O   GLY A 352     -76.354  50.770-129.401  1.00  0.69           O  
ATOM   2510  N   GLU A 353     -77.622  52.563-128.928  1.00  0.62           N  
ATOM   2511  CA  GLU A 353     -77.402  52.613-127.490  1.00  0.62           C  
ATOM   2512  C   GLU A 353     -75.975  52.727-126.952  1.00  0.62           C  
ATOM   2513  O   GLU A 353     -74.985  52.858-127.688  1.00  0.62           O  
ATOM   2514  CB  GLU A 353     -78.175  51.457-126.808  1.00  0.62           C  
ATOM   2515  CG  GLU A 353     -79.598  51.188-127.383  1.00  0.62           C  
ATOM   2516  CD  GLU A 353     -80.505  52.435-127.509  1.00  0.62           C  
ATOM   2517  OE1 GLU A 353     -81.623  52.420-126.937  1.00  0.62           O  
ATOM   2518  OE2 GLU A 353     -80.102  53.388-128.247  1.00  0.62           O  
ATOM   2519  N   LEU A 354     -75.834  52.739-125.605  1.00  0.68           N  
ATOM   2520  CA  LEU A 354     -74.549  52.654-124.939  1.00  0.68           C  
ATOM   2521  C   LEU A 354     -74.207  51.233-124.524  1.00  0.68           C  
ATOM   2522  O   LEU A 354     -75.050  50.394-124.215  1.00  0.68           O  
ATOM   2523  CB  LEU A 354     -74.472  53.501-123.643  1.00  0.68           C  
ATOM   2524  CG  LEU A 354     -74.736  55.008-123.808  1.00  0.68           C  
ATOM   2525  CD1 LEU A 354     -74.879  55.671-122.428  1.00  0.68           C  
ATOM   2526  CD2 LEU A 354     -73.635  55.702-124.620  1.00  0.68           C  
ATOM   2527  N   THR A 355     -72.893  50.949-124.424  1.00  0.69           N  
ATOM   2528  CA  THR A 355     -72.344  49.696-123.919  1.00  0.69           C  
ATOM   2529  C   THR A 355     -72.802  49.364-122.513  1.00  0.69           C  
ATOM   2530  O   THR A 355     -73.149  48.227-122.209  1.00  0.69           O  
ATOM   2531  CB  THR A 355     -70.824  49.783-123.865  1.00  0.69           C  
ATOM   2532  OG1 THR A 355     -70.316  50.038-125.162  1.00  0.69           O  
ATOM   2533  CG2 THR A 355     -70.181  48.487-123.371  1.00  0.69           C  
ATOM   2534  N   LEU A 356     -72.823  50.368-121.613  1.00  0.62           N  
ATOM   2535  CA  LEU A 356     -73.222  50.206-120.224  1.00  0.62           C  
ATOM   2536  C   LEU A 356     -74.666  49.749-120.060  1.00  0.62           C  
ATOM   2537  O   LEU A 356     -74.943  48.776-119.372  1.00  0.62           O  
ATOM   2538  CB  LEU A 356     -72.980  51.549-119.491  1.00  0.62           C  
ATOM   2539  CG  LEU A 356     -73.276  51.570-117.976  1.00  0.62           C  
ATOM   2540  CD1 LEU A 356     -72.420  50.565-117.192  1.00  0.62           C  
ATOM   2541  CD2 LEU A 356     -73.043  52.986-117.429  1.00  0.62           C  
ATOM   2542  N   GLU A 357     -75.607  50.377-120.787  1.00  0.67           N  
ATOM   2543  CA  GLU A 357     -77.017  50.036-120.795  1.00  0.67           C  
ATOM   2544  C   GLU A 357     -77.303  48.642-121.340  1.00  0.67           C  
ATOM   2545  O   GLU A 357     -78.132  47.888-120.828  1.00  0.67           O  
ATOM   2546  CB  GLU A 357     -77.745  51.082-121.658  1.00  0.67           C  
ATOM   2547  CG  GLU A 357     -77.582  52.526-121.127  1.00  0.67           C  
ATOM   2548  CD  GLU A 357     -78.044  53.559-122.153  1.00  0.67           C  
ATOM   2549  OE1 GLU A 357     -77.735  53.360-123.360  1.00  0.67           O  
ATOM   2550  OE2 GLU A 357     -78.634  54.581-121.722  1.00  0.67           O  
ATOM   2551  N   MET A 358     -76.569  48.237-122.397  1.00  0.66           N  
ATOM   2552  CA  MET A 358     -76.566  46.871-122.889  1.00  0.66           C  
ATOM   2553  C   MET A 358     -76.000  45.876-121.877  1.00  0.66           C  
ATOM   2554  O   MET A 358     -76.467  44.742-121.784  1.00  0.66           O  
ATOM   2555  CB  MET A 358     -75.829  46.764-124.246  1.00  0.66           C  
ATOM   2556  CG  MET A 358     -76.505  47.544-125.397  1.00  0.66           C  
ATOM   2557  SD  MET A 358     -78.206  47.024-125.795  1.00  0.66           S  
ATOM   2558  CE  MET A 358     -79.099  48.301-124.854  1.00  0.66           C  
ATOM   2559  N   GLY A 359     -75.002  46.300-121.071  1.00  0.69           N  
ATOM   2560  CA  GLY A 359     -74.450  45.543-119.950  1.00  0.69           C  
ATOM   2561  C   GLY A 359     -75.387  45.361-118.775  1.00  0.69           C  
ATOM   2562  O   GLY A 359     -75.459  44.278-118.203  1.00  0.69           O  
ATOM   2563  N   ASP A 360     -76.199  46.376-118.419  1.00  0.66           N  
ATOM   2564  CA  ASP A 360     -77.227  46.251-117.390  1.00  0.66           C  
ATOM   2565  C   ASP A 360     -78.408  45.400-117.853  1.00  0.66           C  
ATOM   2566  O   ASP A 360     -79.223  44.923-117.066  1.00  0.66           O  
ATOM   2567  CB  ASP A 360     -77.739  47.633-116.921  1.00  0.66           C  
ATOM   2568  CG  ASP A 360     -76.689  48.294-116.039  1.00  0.66           C  
ATOM   2569  OD1 ASP A 360     -76.323  47.651-115.016  1.00  0.66           O  
ATOM   2570  OD2 ASP A 360     -76.287  49.443-116.359  1.00  0.66           O  
ATOM   2571  N   SER A 361     -78.487  45.126-119.167  1.00  0.62           N  
ATOM   2572  CA  SER A 361     -79.432  44.177-119.733  1.00  0.62           C  
ATOM   2573  C   SER A 361     -78.845  42.773-119.845  1.00  0.62           C  
ATOM   2574  O   SER A 361     -79.395  41.904-120.528  1.00  0.62           O  
ATOM   2575  CB  SER A 361     -79.854  44.591-121.153  1.00  0.62           C  
ATOM   2576  OG  SER A 361     -80.434  45.906-121.091  1.00  0.62           O  
ATOM   2577  N   ILE A 362     -77.710  42.490-119.172  1.00  0.56           N  
ATOM   2578  CA  ILE A 362     -77.154  41.149-119.067  1.00  0.56           C  
ATOM   2579  C   ILE A 362     -77.788  40.396-117.907  1.00  0.56           C  
ATOM   2580  O   ILE A 362     -77.905  40.866-116.775  1.00  0.56           O  
ATOM   2581  CB  ILE A 362     -75.625  41.135-118.962  1.00  0.56           C  
ATOM   2582  CG1 ILE A 362     -75.009  41.672-120.279  1.00  0.56           C  
ATOM   2583  CG2 ILE A 362     -75.070  39.725-118.633  1.00  0.56           C  
ATOM   2584  CD1 ILE A 362     -73.496  41.898-120.185  1.00  0.56           C  
ATOM   2585  N   LYS A 363     -78.216  39.149-118.184  1.00  0.56           N  
ATOM   2586  CA  LYS A 363     -78.762  38.217-117.223  1.00  0.56           C  
ATOM   2587  C   LYS A 363     -77.856  37.977-116.017  1.00  0.56           C  
ATOM   2588  O   LYS A 363     -76.681  37.630-116.136  1.00  0.56           O  
ATOM   2589  CB  LYS A 363     -79.043  36.895-117.968  1.00  0.56           C  
ATOM   2590  CG  LYS A 363     -79.797  35.806-117.190  1.00  0.56           C  
ATOM   2591  CD  LYS A 363     -79.982  34.585-118.106  1.00  0.56           C  
ATOM   2592  CE  LYS A 363     -80.657  33.382-117.452  1.00  0.56           C  
ATOM   2593  NZ  LYS A 363     -80.667  32.261-118.421  1.00  0.56           N  
ATOM   2594  N   GLY A 364     -78.407  38.222-114.812  1.00  0.48           N  
ATOM   2595  CA  GLY A 364     -77.702  38.125-113.538  1.00  0.48           C  
ATOM   2596  C   GLY A 364     -76.840  39.314-113.199  1.00  0.48           C  
ATOM   2597  O   GLY A 364     -76.243  39.377-112.126  1.00  0.48           O  
ATOM   2598  N   LYS A 365     -76.767  40.315-114.101  1.00  0.46           N  
ATOM   2599  CA  LYS A 365     -75.856  41.446-114.021  1.00  0.46           C  
ATOM   2600  C   LYS A 365     -74.396  40.998-114.050  1.00  0.46           C  
ATOM   2601  O   LYS A 365     -73.548  41.371-113.231  1.00  0.46           O  
ATOM   2602  CB  LYS A 365     -76.199  42.412-112.858  1.00  0.46           C  
ATOM   2603  CG  LYS A 365     -77.681  42.830-112.863  1.00  0.46           C  
ATOM   2604  CD  LYS A 365     -78.056  43.753-111.696  1.00  0.46           C  
ATOM   2605  CE  LYS A 365     -79.554  44.071-111.682  1.00  0.46           C  
ATOM   2606  NZ  LYS A 365     -79.878  44.974-110.557  1.00  0.46           N  
ATOM   2607  N   GLY A 366     -74.099  40.111-115.023  1.00  0.61           N  
ATOM   2608  CA  GLY A 366     -72.764  39.636-115.341  1.00  0.61           C  
ATOM   2609  C   GLY A 366     -71.963  40.633-116.134  1.00  0.61           C  
ATOM   2610  O   GLY A 366     -72.446  41.259-117.065  1.00  0.61           O  
ATOM   2611  N   THR A 367     -70.673  40.782-115.809  1.00  0.61           N  
ATOM   2612  CA  THR A 367     -69.847  41.851-116.351  1.00  0.61           C  
ATOM   2613  C   THR A 367     -69.164  41.532-117.669  1.00  0.61           C  
ATOM   2614  O   THR A 367     -68.688  40.420-117.919  1.00  0.61           O  
ATOM   2615  CB  THR A 367     -68.756  42.258-115.373  1.00  0.61           C  
ATOM   2616  OG1 THR A 367     -68.056  41.106-114.920  1.00  0.61           O  
ATOM   2617  CG2 THR A 367     -69.391  42.907-114.136  1.00  0.61           C  
ATOM   2618  N   ILE A 368     -69.071  42.563-118.533  1.00  0.65           N  
ATOM   2619  CA  ILE A 368     -68.230  42.606-119.713  1.00  0.65           C  
ATOM   2620  C   ILE A 368     -66.789  42.916-119.319  1.00  0.65           C  
ATOM   2621  O   ILE A 368     -66.550  43.607-118.332  1.00  0.65           O  
ATOM   2622  CB  ILE A 368     -68.722  43.659-120.711  1.00  0.65           C  
ATOM   2623  CG1 ILE A 368     -68.680  45.103-120.143  1.00  0.65           C  
ATOM   2624  CG2 ILE A 368     -70.149  43.268-121.151  1.00  0.65           C  
ATOM   2625  CD1 ILE A 368     -69.059  46.171-121.170  1.00  0.65           C  
ATOM   2626  N   GLN A 369     -65.777  42.417-120.066  1.00  0.70           N  
ATOM   2627  CA  GLN A 369     -64.388  42.782-119.789  1.00  0.70           C  
ATOM   2628  C   GLN A 369     -63.726  43.474-120.970  1.00  0.70           C  
ATOM   2629  O   GLN A 369     -62.922  44.384-120.797  1.00  0.70           O  
ATOM   2630  CB  GLN A 369     -63.528  41.541-119.437  1.00  0.70           C  
ATOM   2631  CG  GLN A 369     -63.982  40.750-118.183  1.00  0.70           C  
ATOM   2632  CD  GLN A 369     -64.003  41.594-116.903  1.00  0.70           C  
ATOM   2633  OE1 GLN A 369     -62.993  42.047-116.361  1.00  0.70           O  
ATOM   2634  NE2 GLN A 369     -65.220  41.799-116.353  1.00  0.70           N  
ATOM   2635  N   GLY A 370     -64.062  43.087-122.222  1.00  0.78           N  
ATOM   2636  CA  GLY A 370     -63.369  43.578-123.414  1.00  0.78           C  
ATOM   2637  C   GLY A 370     -63.406  45.069-123.684  1.00  0.78           C  
ATOM   2638  O   GLY A 370     -62.474  45.615-124.254  1.00  0.78           O  
ATOM   2639  N   VAL A 371     -64.464  45.806-123.295  1.00  0.74           N  
ATOM   2640  CA  VAL A 371     -64.488  47.259-123.482  1.00  0.74           C  
ATOM   2641  C   VAL A 371     -63.495  47.957-122.575  1.00  0.74           C  
ATOM   2642  O   VAL A 371     -62.685  48.776-122.995  1.00  0.74           O  
ATOM   2643  CB  VAL A 371     -65.883  47.838-123.303  1.00  0.74           C  
ATOM   2644  CG1 VAL A 371     -65.901  49.345-123.647  1.00  0.74           C  
ATOM   2645  CG2 VAL A 371     -66.799  47.026-124.227  1.00  0.74           C  
ATOM   2646  N   SER A 372     -63.469  47.561-121.293  1.00  0.74           N  
ATOM   2647  CA  SER A 372     -62.497  48.021-120.316  1.00  0.74           C  
ATOM   2648  C   SER A 372     -61.080  47.659-120.709  1.00  0.74           C  
ATOM   2649  O   SER A 372     -60.165  48.473-120.629  1.00  0.74           O  
ATOM   2650  CB  SER A 372     -62.791  47.434-118.915  1.00  0.74           C  
ATOM   2651  OG  SER A 372     -64.159  47.665-118.571  1.00  0.74           O  
ATOM   2652  N   ALA A 373     -60.883  46.424-121.213  1.00  0.78           N  
ATOM   2653  CA  ALA A 373     -59.624  45.973-121.757  1.00  0.78           C  
ATOM   2654  C   ALA A 373     -59.162  46.761-122.981  1.00  0.78           C  
ATOM   2655  O   ALA A 373     -58.029  47.220-123.027  1.00  0.78           O  
ATOM   2656  CB  ALA A 373     -59.749  44.475-122.090  1.00  0.78           C  
ATOM   2657  N   VAL A 374     -60.026  47.019-123.988  1.00  0.79           N  
ATOM   2658  CA  VAL A 374     -59.623  47.783-125.167  1.00  0.79           C  
ATOM   2659  C   VAL A 374     -59.290  49.238-124.856  1.00  0.79           C  
ATOM   2660  O   VAL A 374     -58.365  49.813-125.428  1.00  0.79           O  
ATOM   2661  CB  VAL A 374     -60.562  47.626-126.360  1.00  0.79           C  
ATOM   2662  CG1 VAL A 374     -61.759  48.587-126.322  1.00  0.79           C  
ATOM   2663  CG2 VAL A 374     -59.763  47.811-127.665  1.00  0.79           C  
ATOM   2664  N   ASN A 375     -59.998  49.851-123.880  1.00  0.75           N  
ATOM   2665  CA  ASN A 375     -59.664  51.158-123.331  1.00  0.75           C  
ATOM   2666  C   ASN A 375     -58.274  51.173-122.695  1.00  0.75           C  
ATOM   2667  O   ASN A 375     -57.471  52.070-122.947  1.00  0.75           O  
ATOM   2668  CB  ASN A 375     -60.681  51.593-122.240  1.00  0.75           C  
ATOM   2669  CG  ASN A 375     -62.075  51.797-122.815  1.00  0.75           C  
ATOM   2670  OD1 ASN A 375     -62.333  51.700-124.011  1.00  0.75           O  
ATOM   2671  ND2 ASN A 375     -63.040  52.120-121.922  1.00  0.75           N  
ATOM   2672  N   ALA A 376     -57.935  50.132-121.903  1.00  0.74           N  
ATOM   2673  CA  ALA A 376     -56.607  49.936-121.354  1.00  0.74           C  
ATOM   2674  C   ALA A 376     -55.551  49.755-122.435  1.00  0.74           C  
ATOM   2675  O   ALA A 376     -54.479  50.346-122.391  1.00  0.74           O  
ATOM   2676  CB  ALA A 376     -56.603  48.715-120.412  1.00  0.74           C  
ATOM   2677  N   PHE A 377     -55.845  48.967-123.486  1.00  0.70           N  
ATOM   2678  CA  PHE A 377     -54.949  48.770-124.613  1.00  0.70           C  
ATOM   2679  C   PHE A 377     -54.684  50.062-125.370  1.00  0.70           C  
ATOM   2680  O   PHE A 377     -53.551  50.348-125.742  1.00  0.70           O  
ATOM   2681  CB  PHE A 377     -55.455  47.706-125.617  1.00  0.70           C  
ATOM   2682  CG  PHE A 377     -55.778  46.360-125.027  1.00  0.70           C  
ATOM   2683  CD1 PHE A 377     -55.458  45.943-123.720  1.00  0.70           C  
ATOM   2684  CD2 PHE A 377     -56.490  45.478-125.849  1.00  0.70           C  
ATOM   2685  CE1 PHE A 377     -55.948  44.728-123.231  1.00  0.70           C  
ATOM   2686  CE2 PHE A 377     -56.884  44.220-125.395  1.00  0.70           C  
ATOM   2687  CZ  PHE A 377     -56.652  43.864-124.067  1.00  0.70           C  
ATOM   2688  N   TYR A 378     -55.715  50.911-125.566  1.00  0.68           N  
ATOM   2689  CA  TYR A 378     -55.569  52.251-126.113  1.00  0.68           C  
ATOM   2690  C   TYR A 378     -54.641  53.127-125.269  1.00  0.68           C  
ATOM   2691  O   TYR A 378     -53.789  53.836-125.804  1.00  0.68           O  
ATOM   2692  CB  TYR A 378     -56.967  52.923-126.271  1.00  0.68           C  
ATOM   2693  CG  TYR A 378     -56.874  54.349-126.766  1.00  0.68           C  
ATOM   2694  CD1 TYR A 378     -56.545  54.636-128.102  1.00  0.68           C  
ATOM   2695  CD2 TYR A 378     -57.047  55.415-125.865  1.00  0.68           C  
ATOM   2696  CE1 TYR A 378     -56.406  55.965-128.529  1.00  0.68           C  
ATOM   2697  CE2 TYR A 378     -56.897  56.743-126.287  1.00  0.68           C  
ATOM   2698  CZ  TYR A 378     -56.583  57.015-127.623  1.00  0.68           C  
ATOM   2699  OH  TYR A 378     -56.442  58.345-128.065  1.00  0.68           O  
ATOM   2700  N   GLU A 379     -54.756  53.089-123.928  1.00  0.68           N  
ATOM   2701  CA  GLU A 379     -53.824  53.774-123.050  1.00  0.68           C  
ATOM   2702  C   GLU A 379     -52.396  53.249-123.139  1.00  0.68           C  
ATOM   2703  O   GLU A 379     -51.448  54.011-123.320  1.00  0.68           O  
ATOM   2704  CB  GLU A 379     -54.300  53.692-121.587  1.00  0.68           C  
ATOM   2705  CG  GLU A 379     -53.372  54.457-120.615  1.00  0.68           C  
ATOM   2706  CD  GLU A 379     -53.833  54.422-119.164  1.00  0.68           C  
ATOM   2707  OE1 GLU A 379     -54.928  53.880-118.881  1.00  0.68           O  
ATOM   2708  OE2 GLU A 379     -53.054  54.957-118.331  1.00  0.68           O  
ATOM   2709  N   LEU A 380     -52.213  51.916-123.101  1.00  0.59           N  
ATOM   2710  CA  LEU A 380     -50.916  51.270-123.211  1.00  0.59           C  
ATOM   2711  C   LEU A 380     -50.209  51.578-124.515  1.00  0.59           C  
ATOM   2712  O   LEU A 380     -49.022  51.889-124.552  1.00  0.59           O  
ATOM   2713  CB  LEU A 380     -51.101  49.738-123.152  1.00  0.59           C  
ATOM   2714  CG  LEU A 380     -51.562  49.213-121.785  1.00  0.59           C  
ATOM   2715  CD1 LEU A 380     -52.086  47.780-121.922  1.00  0.59           C  
ATOM   2716  CD2 LEU A 380     -50.428  49.284-120.765  1.00  0.59           C  
ATOM   2717  N   LEU A 381     -50.953  51.518-125.630  1.00  0.57           N  
ATOM   2718  CA  LEU A 381     -50.461  51.917-126.923  1.00  0.57           C  
ATOM   2719  C   LEU A 381     -50.199  53.418-127.036  1.00  0.57           C  
ATOM   2720  O   LEU A 381     -49.165  53.829-127.548  1.00  0.57           O  
ATOM   2721  CB  LEU A 381     -51.449  51.447-128.015  1.00  0.57           C  
ATOM   2722  CG  LEU A 381     -51.515  49.917-128.222  1.00  0.57           C  
ATOM   2723  CD1 LEU A 381     -52.644  49.558-129.198  1.00  0.57           C  
ATOM   2724  CD2 LEU A 381     -50.197  49.321-128.738  1.00  0.57           C  
ATOM   2725  N   SER A 382     -51.098  54.303-126.549  1.00  0.63           N  
ATOM   2726  CA  SER A 382     -50.925  55.756-126.669  1.00  0.63           C  
ATOM   2727  C   SER A 382     -49.728  56.333-125.936  1.00  0.63           C  
ATOM   2728  O   SER A 382     -49.124  57.299-126.399  1.00  0.63           O  
ATOM   2729  CB  SER A 382     -52.196  56.611-126.388  1.00  0.63           C  
ATOM   2730  OG  SER A 382     -52.650  56.593-125.026  1.00  0.63           O  
ATOM   2731  N   GLN A 383     -49.321  55.718-124.812  1.00  0.56           N  
ATOM   2732  CA  GLN A 383     -48.140  56.098-124.058  1.00  0.56           C  
ATOM   2733  C   GLN A 383     -46.804  55.819-124.763  1.00  0.56           C  
ATOM   2734  O   GLN A 383     -45.784  56.402-124.401  1.00  0.56           O  
ATOM   2735  CB  GLN A 383     -48.141  55.377-122.682  1.00  0.56           C  
ATOM   2736  CG  GLN A 383     -49.242  55.879-121.711  1.00  0.56           C  
ATOM   2737  CD  GLN A 383     -49.207  55.118-120.380  1.00  0.56           C  
ATOM   2738  OE1 GLN A 383     -48.263  54.393-120.066  1.00  0.56           O  
ATOM   2739  NE2 GLN A 383     -50.263  55.298-119.553  1.00  0.56           N  
ATOM   2740  N   GLY A 384     -46.761  54.944-125.796  1.00  0.50           N  
ATOM   2741  CA  GLY A 384     -45.518  54.565-126.478  1.00  0.50           C  
ATOM   2742  C   GLY A 384     -45.517  54.869-127.954  1.00  0.50           C  
ATOM   2743  O   GLY A 384     -45.478  53.959-128.774  1.00  0.50           O  
ATOM   2744  N   SER A 385     -45.582  56.164-128.331  1.00  0.44           N  
ATOM   2745  CA  SER A 385     -45.652  56.678-129.703  1.00  0.44           C  
ATOM   2746  C   SER A 385     -44.636  56.195-130.752  1.00  0.44           C  
ATOM   2747  O   SER A 385     -43.563  55.681-130.456  1.00  0.44           O  
ATOM   2748  CB  SER A 385     -45.778  58.226-129.769  1.00  0.44           C  
ATOM   2749  OG  SER A 385     -44.620  58.876-129.249  1.00  0.44           O  
ATOM   2750  N   LEU A 386     -44.979  56.344-132.057  1.00  0.34           N  
ATOM   2751  CA  LEU A 386     -44.130  55.960-133.174  1.00  0.34           C  
ATOM   2752  C   LEU A 386     -43.725  57.162-133.992  1.00  0.34           C  
ATOM   2753  O   LEU A 386     -44.363  58.211-133.967  1.00  0.34           O  
ATOM   2754  CB  LEU A 386     -44.757  54.903-134.132  1.00  0.34           C  
ATOM   2755  CG  LEU A 386     -46.115  55.224-134.817  1.00  0.34           C  
ATOM   2756  CD1 LEU A 386     -45.966  55.976-136.134  1.00  0.34           C  
ATOM   2757  CD2 LEU A 386     -46.906  53.961-135.189  1.00  0.34           C  
ATOM   2758  N   SER A 387     -42.649  57.005-134.783  1.00  0.36           N  
ATOM   2759  CA  SER A 387     -42.377  57.871-135.920  1.00  0.36           C  
ATOM   2760  C   SER A 387     -42.982  57.197-137.129  1.00  0.36           C  
ATOM   2761  O   SER A 387     -42.778  55.996-137.316  1.00  0.36           O  
ATOM   2762  CB  SER A 387     -40.858  58.057-136.178  1.00  0.36           C  
ATOM   2763  OG  SER A 387     -40.612  58.977-137.244  1.00  0.36           O  
ATOM   2764  N   VAL A 388     -43.757  57.918-137.974  1.00  0.33           N  
ATOM   2765  CA  VAL A 388     -44.329  57.355-139.196  1.00  0.33           C  
ATOM   2766  C   VAL A 388     -43.250  57.200-140.262  1.00  0.33           C  
ATOM   2767  O   VAL A 388     -43.142  57.937-141.241  1.00  0.33           O  
ATOM   2768  CB  VAL A 388     -45.547  58.106-139.739  1.00  0.33           C  
ATOM   2769  CG1 VAL A 388     -46.168  57.334-140.925  1.00  0.33           C  
ATOM   2770  CG2 VAL A 388     -46.627  58.228-138.648  1.00  0.33           C  
ATOM   2771  N   MET A 389     -42.367  56.210-140.053  1.00  0.39           N  
ATOM   2772  CA  MET A 389     -41.420  55.727-141.022  1.00  0.39           C  
ATOM   2773  C   MET A 389     -42.141  55.095-142.196  1.00  0.39           C  
ATOM   2774  O   MET A 389     -43.134  54.405-142.004  1.00  0.39           O  
ATOM   2775  CB  MET A 389     -40.461  54.689-140.388  1.00  0.39           C  
ATOM   2776  CG  MET A 389     -39.754  55.187-139.108  1.00  0.39           C  
ATOM   2777  SD  MET A 389     -38.744  56.690-139.299  1.00  0.39           S  
ATOM   2778  CE  MET A 389     -37.346  55.929-140.171  1.00  0.39           C  
ATOM   2779  N   HIS A 390     -41.637  55.293-143.432  1.00  0.44           N  
ATOM   2780  CA  HIS A 390     -42.274  54.859-144.677  1.00  0.44           C  
ATOM   2781  C   HIS A 390     -42.937  53.457-144.691  1.00  0.44           C  
ATOM   2782  O   HIS A 390     -44.071  53.377-145.160  1.00  0.44           O  
ATOM   2783  CB  HIS A 390     -41.242  55.019-145.822  1.00  0.44           C  
ATOM   2784  CG  HIS A 390     -41.592  54.418-147.151  1.00  0.44           C  
ATOM   2785  ND1 HIS A 390     -42.178  55.185-148.134  1.00  0.44           N  
ATOM   2786  CD2 HIS A 390     -41.424  53.144-147.585  1.00  0.44           C  
ATOM   2787  CE1 HIS A 390     -42.363  54.365-149.148  1.00  0.44           C  
ATOM   2788  NE2 HIS A 390     -41.926  53.114-148.867  1.00  0.44           N  
ATOM   2789  N   PRO A 391     -42.367  52.329-144.229  1.00  0.56           N  
ATOM   2790  CA  PRO A 391     -43.124  51.108-143.961  1.00  0.56           C  
ATOM   2791  C   PRO A 391     -44.266  51.217-142.957  1.00  0.56           C  
ATOM   2792  O   PRO A 391     -44.008  51.433-141.774  1.00  0.56           O  
ATOM   2793  CB  PRO A 391     -42.064  50.080-143.510  1.00  0.56           C  
ATOM   2794  CG  PRO A 391     -40.766  50.616-144.113  1.00  0.56           C  
ATOM   2795  CD  PRO A 391     -40.942  52.129-143.998  1.00  0.56           C  
ATOM   2796  N   GLU A 392     -45.505  50.909-143.400  1.00  0.56           N  
ATOM   2797  CA  GLU A 392     -46.740  50.848-142.630  1.00  0.56           C  
ATOM   2798  C   GLU A 392     -46.679  49.864-141.456  1.00  0.56           C  
ATOM   2799  O   GLU A 392     -47.256  50.097-140.398  1.00  0.56           O  
ATOM   2800  CB  GLU A 392     -47.919  50.483-143.583  1.00  0.56           C  
ATOM   2801  CG  GLU A 392     -48.155  51.505-144.737  1.00  0.56           C  
ATOM   2802  CD  GLU A 392     -49.075  50.997-145.855  1.00  0.56           C  
ATOM   2803  OE1 GLU A 392     -49.378  49.778-145.880  1.00  0.56           O  
ATOM   2804  OE2 GLU A 392     -49.451  51.840-146.709  1.00  0.56           O  
ATOM   2805  N   THR A 393     -45.959  48.734-141.614  1.00  0.60           N  
ATOM   2806  CA  THR A 393     -45.900  47.629-140.655  1.00  0.60           C  
ATOM   2807  C   THR A 393     -44.528  47.472-140.009  1.00  0.60           C  
ATOM   2808  O   THR A 393     -44.140  46.388-139.581  1.00  0.60           O  
ATOM   2809  CB  THR A 393     -46.289  46.293-141.285  1.00  0.60           C  
ATOM   2810  OG1 THR A 393     -45.467  45.953-142.398  1.00  0.60           O  
ATOM   2811  CG2 THR A 393     -47.721  46.389-141.826  1.00  0.60           C  
ATOM   2812  N   LYS A 394     -43.712  48.547-139.929  1.00  0.54           N  
ATOM   2813  CA  LYS A 394     -42.360  48.482-139.389  1.00  0.54           C  
ATOM   2814  C   LYS A 394     -42.247  47.962-137.949  1.00  0.54           C  
ATOM   2815  O   LYS A 394     -43.065  48.237-137.082  1.00  0.54           O  
ATOM   2816  CB  LYS A 394     -41.707  49.896-139.438  1.00  0.54           C  
ATOM   2817  CG  LYS A 394     -40.191  50.030-139.173  1.00  0.54           C  
ATOM   2818  CD  LYS A 394     -39.239  49.442-140.229  1.00  0.54           C  
ATOM   2819  CE  LYS A 394     -37.810  49.971-140.016  1.00  0.54           C  
ATOM   2820  NZ  LYS A 394     -36.863  49.467-141.039  1.00  0.54           N  
ATOM   2821  N   LYS A 395     -41.142  47.258-137.627  1.00  0.52           N  
ATOM   2822  CA  LYS A 395     -40.813  46.808-136.279  1.00  0.52           C  
ATOM   2823  C   LYS A 395     -40.595  47.933-135.250  1.00  0.52           C  
ATOM   2824  O   LYS A 395     -40.429  47.684-134.062  1.00  0.52           O  
ATOM   2825  CB  LYS A 395     -39.554  45.900-136.307  1.00  0.52           C  
ATOM   2826  CG  LYS A 395     -39.683  44.677-137.236  1.00  0.52           C  
ATOM   2827  CD  LYS A 395     -38.395  43.832-137.291  1.00  0.52           C  
ATOM   2828  CE  LYS A 395     -38.530  42.598-138.192  1.00  0.52           C  
ATOM   2829  NZ  LYS A 395     -37.270  41.817-138.193  1.00  0.52           N  
ATOM   2830  N   ALA A 396     -40.591  49.201-135.707  1.00  0.53           N  
ATOM   2831  CA  ALA A 396     -40.418  50.409-134.927  1.00  0.53           C  
ATOM   2832  C   ALA A 396     -41.690  51.259-134.976  1.00  0.53           C  
ATOM   2833  O   ALA A 396     -41.721  52.403-134.531  1.00  0.53           O  
ATOM   2834  CB  ALA A 396     -39.245  51.224-135.515  1.00  0.53           C  
ATOM   2835  N   VAL A 397     -42.782  50.698-135.523  1.00  0.47           N  
ATOM   2836  CA  VAL A 397     -44.091  51.317-135.640  1.00  0.47           C  
ATOM   2837  C   VAL A 397     -44.970  50.509-134.697  1.00  0.47           C  
ATOM   2838  O   VAL A 397     -45.176  49.325-134.924  1.00  0.47           O  
ATOM   2839  CB  VAL A 397     -44.557  51.263-137.104  1.00  0.47           C  
ATOM   2840  CG1 VAL A 397     -46.078  51.321-137.359  1.00  0.47           C  
ATOM   2841  CG2 VAL A 397     -43.864  52.408-137.875  1.00  0.47           C  
ATOM   2842  N   ALA A 398     -45.454  51.093-133.571  1.00  0.52           N  
ATOM   2843  CA  ALA A 398     -46.082  50.305-132.510  1.00  0.52           C  
ATOM   2844  C   ALA A 398     -47.097  50.916-131.512  1.00  0.52           C  
ATOM   2845  O   ALA A 398     -47.583  50.137-130.699  1.00  0.52           O  
ATOM   2846  CB  ALA A 398     -44.955  49.673-131.676  1.00  0.52           C  
ATOM   2847  N   PRO A 399     -47.552  52.159-131.439  1.00  0.42           N  
ATOM   2848  CA  PRO A 399     -48.680  52.553-130.614  1.00  0.42           C  
ATOM   2849  C   PRO A 399     -49.985  52.369-131.356  1.00  0.42           C  
ATOM   2850  O   PRO A 399     -50.091  51.517-132.232  1.00  0.42           O  
ATOM   2851  CB  PRO A 399     -48.415  54.060-130.415  1.00  0.42           C  
ATOM   2852  CG  PRO A 399     -47.795  54.454-131.730  1.00  0.42           C  
ATOM   2853  CD  PRO A 399     -46.807  53.315-131.827  1.00  0.42           C  
ATOM   2854  N   VAL A 400     -50.983  53.226-131.047  1.00  0.50           N  
ATOM   2855  CA  VAL A 400     -52.345  53.274-131.552  1.00  0.50           C  
ATOM   2856  C   VAL A 400     -52.486  52.896-133.008  1.00  0.50           C  
ATOM   2857  O   VAL A 400     -53.341  52.099-133.379  1.00  0.50           O  
ATOM   2858  CB  VAL A 400     -52.922  54.678-131.361  1.00  0.50           C  
ATOM   2859  CG1 VAL A 400     -54.399  54.761-131.802  1.00  0.50           C  
ATOM   2860  CG2 VAL A 400     -52.811  55.087-129.881  1.00  0.50           C  
ATOM   2861  N   GLU A 401     -51.636  53.453-133.888  1.00  0.53           N  
ATOM   2862  CA  GLU A 401     -51.683  53.172-135.301  1.00  0.53           C  
ATOM   2863  C   GLU A 401     -51.423  51.726-135.728  1.00  0.53           C  
ATOM   2864  O   GLU A 401     -52.114  51.239-136.624  1.00  0.53           O  
ATOM   2865  CB  GLU A 401     -50.792  54.144-136.084  1.00  0.53           C  
ATOM   2866  CG  GLU A 401     -51.345  55.588-136.042  1.00  0.53           C  
ATOM   2867  CD  GLU A 401     -50.524  56.559-136.886  1.00  0.53           C  
ATOM   2868  OE1 GLU A 401     -49.392  56.194-137.286  1.00  0.53           O  
ATOM   2869  OE2 GLU A 401     -51.055  57.670-137.127  1.00  0.53           O  
ATOM   2870  N   LEU A 402     -50.477  51.011-135.084  1.00  0.55           N  
ATOM   2871  CA  LEU A 402     -50.039  49.658-135.422  1.00  0.55           C  
ATOM   2872  C   LEU A 402     -51.124  48.589-135.359  1.00  0.55           C  
ATOM   2873  O   LEU A 402     -51.088  47.618-136.106  1.00  0.55           O  
ATOM   2874  CB  LEU A 402     -48.866  49.220-134.508  1.00  0.55           C  
ATOM   2875  CG  LEU A 402     -48.390  47.756-134.727  1.00  0.55           C  
ATOM   2876  CD1 LEU A 402     -47.775  47.515-136.123  1.00  0.55           C  
ATOM   2877  CD2 LEU A 402     -47.532  47.220-133.583  1.00  0.55           C  
ATOM   2878  N   CYS A 403     -52.101  48.730-134.452  1.00  0.71           N  
ATOM   2879  CA  CYS A 403     -53.155  47.738-134.251  1.00  0.71           C  
ATOM   2880  C   CYS A 403     -54.519  48.168-134.805  1.00  0.71           C  
ATOM   2881  O   CYS A 403     -55.338  48.661-134.019  1.00  0.71           O  
ATOM   2882  CB  CYS A 403     -53.304  47.405-132.737  1.00  0.71           C  
ATOM   2883  SG  CYS A 403     -51.714  46.992-131.941  1.00  0.71           S  
ATOM   2884  N   PRO A 404     -54.854  48.063-136.108  1.00  0.75           N  
ATOM   2885  CA  PRO A 404     -56.189  48.270-136.649  1.00  0.75           C  
ATOM   2886  C   PRO A 404     -57.350  47.635-135.947  1.00  0.75           C  
ATOM   2887  O   PRO A 404     -58.359  48.322-135.796  1.00  0.75           O  
ATOM   2888  CB  PRO A 404     -56.117  47.830-138.113  1.00  0.75           C  
ATOM   2889  CG  PRO A 404     -54.658  48.071-138.468  1.00  0.75           C  
ATOM   2890  CD  PRO A 404     -53.951  47.650-137.179  1.00  0.75           C  
ATOM   2891  N   ILE A 405     -57.291  46.364-135.545  1.00  0.80           N  
ATOM   2892  CA  ILE A 405     -58.456  45.682-135.020  1.00  0.80           C  
ATOM   2893  C   ILE A 405     -58.764  46.146-133.607  1.00  0.80           C  
ATOM   2894  O   ILE A 405     -59.869  46.628-133.344  1.00  0.80           O  
ATOM   2895  CB  ILE A 405     -58.327  44.172-135.125  1.00  0.80           C  
ATOM   2896  CG1 ILE A 405     -57.909  43.723-136.546  1.00  0.80           C  
ATOM   2897  CG2 ILE A 405     -59.633  43.485-134.686  1.00  0.80           C  
ATOM   2898  CD1 ILE A 405     -58.911  44.032-137.660  1.00  0.80           C  
ATOM   2899  N   LEU A 406     -57.778  46.157-132.678  1.00  0.80           N  
ATOM   2900  CA  LEU A 406     -57.991  46.732-131.350  1.00  0.80           C  
ATOM   2901  C   LEU A 406     -58.389  48.205-131.384  1.00  0.80           C  
ATOM   2902  O   LEU A 406     -59.347  48.629-130.733  1.00  0.80           O  
ATOM   2903  CB  LEU A 406     -56.733  46.690-130.444  1.00  0.80           C  
ATOM   2904  CG  LEU A 406     -56.225  45.315-129.986  1.00  0.80           C  
ATOM   2905  CD1 LEU A 406     -55.047  45.558-129.036  1.00  0.80           C  
ATOM   2906  CD2 LEU A 406     -57.292  44.443-129.312  1.00  0.80           C  
ATOM   2907  N   LYS A 407     -57.688  49.042-132.183  1.00  0.73           N  
ATOM   2908  CA  LYS A 407     -57.982  50.463-132.245  1.00  0.73           C  
ATOM   2909  C   LYS A 407     -59.349  50.777-132.824  1.00  0.73           C  
ATOM   2910  O   LYS A 407     -59.977  51.770-132.469  1.00  0.73           O  
ATOM   2911  CB  LYS A 407     -56.890  51.287-132.989  1.00  0.73           C  
ATOM   2912  CG  LYS A 407     -56.972  51.293-134.533  1.00  0.73           C  
ATOM   2913  CD  LYS A 407     -55.722  51.885-135.215  1.00  0.73           C  
ATOM   2914  CE  LYS A 407     -55.811  52.074-136.739  1.00  0.73           C  
ATOM   2915  NZ  LYS A 407     -54.475  52.336-137.319  1.00  0.73           N  
ATOM   2916  N   THR A 408     -59.832  49.975-133.786  1.00  0.78           N  
ATOM   2917  CA  THR A 408     -61.148  50.137-134.395  1.00  0.78           C  
ATOM   2918  C   THR A 408     -62.258  49.823-133.437  1.00  0.78           C  
ATOM   2919  O   THR A 408     -63.216  50.583-133.320  1.00  0.78           O  
ATOM   2920  CB  THR A 408     -61.283  49.318-135.655  1.00  0.78           C  
ATOM   2921  OG1 THR A 408     -60.352  49.830-136.595  1.00  0.78           O  
ATOM   2922  CG2 THR A 408     -62.663  49.435-136.305  1.00  0.78           C  
ATOM   2923  N   LEU A 409     -62.119  48.733-132.659  1.00  0.79           N  
ATOM   2924  CA  LEU A 409     -63.073  48.349-131.635  1.00  0.79           C  
ATOM   2925  C   LEU A 409     -63.208  49.414-130.560  1.00  0.79           C  
ATOM   2926  O   LEU A 409     -64.318  49.814-130.224  1.00  0.79           O  
ATOM   2927  CB  LEU A 409     -62.664  46.993-131.018  1.00  0.79           C  
ATOM   2928  CG  LEU A 409     -63.253  45.752-131.728  1.00  0.79           C  
ATOM   2929  CD1 LEU A 409     -63.041  45.683-133.241  1.00  0.79           C  
ATOM   2930  CD2 LEU A 409     -62.621  44.506-131.127  1.00  0.79           C  
ATOM   2931  N   TYR A 410     -62.085  49.987-130.075  1.00  0.75           N  
ATOM   2932  CA  TYR A 410     -62.100  51.116-129.154  1.00  0.75           C  
ATOM   2933  C   TYR A 410     -62.852  52.326-129.716  1.00  0.75           C  
ATOM   2934  O   TYR A 410     -63.678  52.948-129.046  1.00  0.75           O  
ATOM   2935  CB  TYR A 410     -60.624  51.489-128.812  1.00  0.75           C  
ATOM   2936  CG  TYR A 410     -60.499  52.765-128.014  1.00  0.75           C  
ATOM   2937  CD1 TYR A 410     -60.930  52.821-126.682  1.00  0.75           C  
ATOM   2938  CD2 TYR A 410     -60.032  53.941-128.628  1.00  0.75           C  
ATOM   2939  CE1 TYR A 410     -60.907  54.031-125.974  1.00  0.75           C  
ATOM   2940  CE2 TYR A 410     -60.016  55.155-127.925  1.00  0.75           C  
ATOM   2941  CZ  TYR A 410     -60.455  55.197-126.597  1.00  0.75           C  
ATOM   2942  OH  TYR A 410     -60.431  56.410-125.881  1.00  0.75           O  
ATOM   2943  N   LYS A 411     -62.610  52.681-130.992  1.00  0.72           N  
ATOM   2944  CA  LYS A 411     -63.306  53.793-131.604  1.00  0.72           C  
ATOM   2945  C   LYS A 411     -64.794  53.576-131.818  1.00  0.72           C  
ATOM   2946  O   LYS A 411     -65.566  54.516-131.682  1.00  0.72           O  
ATOM   2947  CB  LYS A 411     -62.631  54.321-132.886  1.00  0.72           C  
ATOM   2948  CG  LYS A 411     -61.202  54.812-132.612  1.00  0.72           C  
ATOM   2949  CD  LYS A 411     -60.620  55.667-133.749  1.00  0.72           C  
ATOM   2950  CE  LYS A 411     -59.132  55.426-133.981  1.00  0.72           C  
ATOM   2951  NZ  LYS A 411     -58.966  54.076-134.551  1.00  0.72           N  
ATOM   2952  N   ILE A 412     -65.257  52.356-132.137  1.00  0.70           N  
ATOM   2953  CA  ILE A 412     -66.688  52.061-132.176  1.00  0.70           C  
ATOM   2954  C   ILE A 412     -67.342  52.161-130.798  1.00  0.70           C  
ATOM   2955  O   ILE A 412     -68.397  52.772-130.634  1.00  0.70           O  
ATOM   2956  CB  ILE A 412     -66.939  50.686-132.799  1.00  0.70           C  
ATOM   2957  CG1 ILE A 412     -66.486  50.694-134.280  1.00  0.70           C  
ATOM   2958  CG2 ILE A 412     -68.427  50.277-132.678  1.00  0.70           C  
ATOM   2959  CD1 ILE A 412     -66.452  49.301-134.913  1.00  0.70           C  
ATOM   2960  N   LEU A 413     -66.709  51.581-129.761  1.00  0.73           N  
ATOM   2961  CA  LEU A 413     -67.237  51.556-128.409  1.00  0.73           C  
ATOM   2962  C   LEU A 413     -67.287  52.899-127.700  1.00  0.73           C  
ATOM   2963  O   LEU A 413     -68.295  53.254-127.088  1.00  0.73           O  
ATOM   2964  CB  LEU A 413     -66.358  50.611-127.557  1.00  0.73           C  
ATOM   2965  CG  LEU A 413     -66.431  49.140-128.003  1.00  0.73           C  
ATOM   2966  CD1 LEU A 413     -65.192  48.381-127.526  1.00  0.73           C  
ATOM   2967  CD2 LEU A 413     -67.723  48.486-127.519  1.00  0.73           C  
ATOM   2968  N   ILE A 414     -66.185  53.669-127.758  1.00  0.69           N  
ATOM   2969  CA  ILE A 414     -66.022  54.849-126.922  1.00  0.69           C  
ATOM   2970  C   ILE A 414     -66.027  56.116-127.745  1.00  0.69           C  
ATOM   2971  O   ILE A 414     -66.752  57.059-127.438  1.00  0.69           O  
ATOM   2972  CB  ILE A 414     -64.722  54.741-126.120  1.00  0.69           C  
ATOM   2973  CG1 ILE A 414     -64.756  53.539-125.142  1.00  0.69           C  
ATOM   2974  CG2 ILE A 414     -64.385  56.047-125.362  1.00  0.69           C  
ATOM   2975  CD1 ILE A 414     -65.886  53.561-124.104  1.00  0.69           C  
ATOM   2976  N   LYS A 415     -65.236  56.183-128.834  1.00  0.65           N  
ATOM   2977  CA  LYS A 415     -65.131  57.397-129.630  1.00  0.65           C  
ATOM   2978  C   LYS A 415     -66.388  57.742-130.425  1.00  0.65           C  
ATOM   2979  O   LYS A 415     -66.792  58.897-130.522  1.00  0.65           O  
ATOM   2980  CB  LYS A 415     -63.898  57.334-130.568  1.00  0.65           C  
ATOM   2981  CG  LYS A 415     -63.610  58.691-131.216  1.00  0.65           C  
ATOM   2982  CD  LYS A 415     -62.352  58.796-132.097  1.00  0.65           C  
ATOM   2983  CE  LYS A 415     -62.438  60.159-132.782  1.00  0.65           C  
ATOM   2984  NZ  LYS A 415     -61.344  60.577-133.671  1.00  0.65           N  
ATOM   2985  N   ARG A 416     -67.024  56.727-131.032  1.00  0.37           N  
ATOM   2986  CA  ARG A 416     -68.271  56.778-131.771  1.00  0.37           C  
ATOM   2987  C   ARG A 416     -68.275  57.556-133.088  1.00  0.37           C  
ATOM   2988  O   ARG A 416     -69.090  57.257-133.957  1.00  0.37           O  
ATOM   2989  CB  ARG A 416     -69.470  57.138-130.857  1.00  0.37           C  
ATOM   2990  CG  ARG A 416     -69.652  56.108-129.718  1.00  0.37           C  
ATOM   2991  CD  ARG A 416     -70.848  56.357-128.795  1.00  0.37           C  
ATOM   2992  NE  ARG A 416     -72.102  56.209-129.618  1.00  0.37           N  
ATOM   2993  CZ  ARG A 416     -72.902  55.130-129.622  1.00  0.37           C  
ATOM   2994  NH1 ARG A 416     -74.041  55.160-130.312  1.00  0.37           N  
ATOM   2995  NH2 ARG A 416     -72.613  54.021-128.953  1.00  0.37           N  
ATOM   2996  N   GLU A 417     -67.324  58.486-133.333  1.00  0.46           N  
ATOM   2997  CA  GLU A 417     -67.129  59.196-134.599  1.00  0.46           C  
ATOM   2998  C   GLU A 417     -66.713  58.332-135.802  1.00  0.46           C  
ATOM   2999  O   GLU A 417     -66.222  58.830-136.810  1.00  0.46           O  
ATOM   3000  CB  GLU A 417     -66.015  60.268-134.485  1.00  0.46           C  
ATOM   3001  CG  GLU A 417     -66.104  61.282-133.320  1.00  0.46           C  
ATOM   3002  CD  GLU A 417     -64.805  62.101-133.219  1.00  0.46           C  
ATOM   3003  OE1 GLU A 417     -64.049  62.198-134.233  1.00  0.46           O  
ATOM   3004  OE2 GLU A 417     -64.450  62.501-132.085  1.00  0.46           O  
ATOM   3005  N   LEU A 418     -66.858  57.001-135.719  1.00  0.52           N  
ATOM   3006  CA  LEU A 418     -66.401  56.078-136.736  1.00  0.52           C  
ATOM   3007  C   LEU A 418     -67.547  55.294-137.340  1.00  0.52           C  
ATOM   3008  O   LEU A 418     -67.481  54.917-138.509  1.00  0.52           O  
ATOM   3009  CB  LEU A 418     -65.383  55.105-136.086  1.00  0.52           C  
ATOM   3010  CG  LEU A 418     -64.784  54.028-137.015  1.00  0.52           C  
ATOM   3011  CD1 LEU A 418     -64.085  54.613-138.251  1.00  0.52           C  
ATOM   3012  CD2 LEU A 418     -63.783  53.151-136.260  1.00  0.52           C  
ATOM   3013  N   THR A 419     -68.640  55.067-136.573  1.00  0.60           N  
ATOM   3014  CA  THR A 419     -69.788  54.245-136.970  1.00  0.60           C  
ATOM   3015  C   THR A 419     -69.461  52.758-137.078  1.00  0.60           C  
ATOM   3016  O   THR A 419     -68.462  52.342-137.659  1.00  0.60           O  
ATOM   3017  CB  THR A 419     -70.516  54.747-138.219  1.00  0.60           C  
ATOM   3018  OG1 THR A 419     -71.006  56.058-137.979  1.00  0.60           O  
ATOM   3019  CG2 THR A 419     -71.742  53.897-138.585  1.00  0.60           C  
ATOM   3020  N   THR A 420     -70.321  51.874-136.522  1.00  0.65           N  
ATOM   3021  CA  THR A 420     -70.111  50.423-136.465  1.00  0.65           C  
ATOM   3022  C   THR A 420     -69.895  49.778-137.813  1.00  0.65           C  
ATOM   3023  O   THR A 420     -69.055  48.900-137.974  1.00  0.65           O  
ATOM   3024  CB  THR A 420     -71.265  49.706-135.785  1.00  0.65           C  
ATOM   3025  OG1 THR A 420     -71.436  50.255-134.489  1.00  0.65           O  
ATOM   3026  CG2 THR A 420     -70.959  48.214-135.620  1.00  0.65           C  
ATOM   3027  N   ASN A 421     -70.608  50.260-138.846  1.00  0.62           N  
ATOM   3028  CA  ASN A 421     -70.509  49.829-140.234  1.00  0.62           C  
ATOM   3029  C   ASN A 421     -69.096  49.918-140.817  1.00  0.62           C  
ATOM   3030  O   ASN A 421     -68.752  49.226-141.772  1.00  0.62           O  
ATOM   3031  CB  ASN A 421     -71.449  50.682-141.130  1.00  0.62           C  
ATOM   3032  CG  ASN A 421     -72.894  50.593-140.647  1.00  0.62           C  
ATOM   3033  OD1 ASN A 421     -73.269  49.773-139.812  1.00  0.62           O  
ATOM   3034  ND2 ASN A 421     -73.756  51.497-141.163  1.00  0.62           N  
ATOM   3035  N   SER A 422     -68.222  50.747-140.215  1.00  0.69           N  
ATOM   3036  CA  SER A 422     -66.872  50.986-140.689  1.00  0.69           C  
ATOM   3037  C   SER A 422     -65.881  49.994-140.115  1.00  0.69           C  
ATOM   3038  O   SER A 422     -64.692  50.059-140.419  1.00  0.69           O  
ATOM   3039  CB  SER A 422     -66.367  52.387-140.274  1.00  0.69           C  
ATOM   3040  OG  SER A 422     -67.255  53.404-140.735  1.00  0.69           O  
ATOM   3041  N   ILE A 423     -66.344  48.990-139.326  1.00  0.66           N  
ATOM   3042  CA  ILE A 423     -65.520  47.897-138.811  1.00  0.66           C  
ATOM   3043  C   ILE A 423     -64.827  47.141-139.933  1.00  0.66           C  
ATOM   3044  O   ILE A 423     -63.626  46.892-139.877  1.00  0.66           O  
ATOM   3045  CB  ILE A 423     -66.327  46.940-137.920  1.00  0.66           C  
ATOM   3046  CG1 ILE A 423     -65.491  45.809-137.287  1.00  0.66           C  
ATOM   3047  CG2 ILE A 423     -67.515  46.299-138.667  1.00  0.66           C  
ATOM   3048  CD1 ILE A 423     -64.359  46.282-136.383  1.00  0.66           C  
ATOM   3049  N   LEU A 424     -65.566  46.868-141.029  1.00  0.70           N  
ATOM   3050  CA  LEU A 424     -65.140  46.152-142.213  1.00  0.70           C  
ATOM   3051  C   LEU A 424     -63.958  46.774-142.925  1.00  0.70           C  
ATOM   3052  O   LEU A 424     -63.118  46.073-143.483  1.00  0.70           O  
ATOM   3053  CB  LEU A 424     -66.312  46.050-143.212  1.00  0.70           C  
ATOM   3054  CG  LEU A 424     -67.445  45.124-142.736  1.00  0.70           C  
ATOM   3055  CD1 LEU A 424     -68.690  45.307-143.612  1.00  0.70           C  
ATOM   3056  CD2 LEU A 424     -67.017  43.651-142.755  1.00  0.70           C  
ATOM   3057  N   GLN A 425     -63.849  48.117-142.919  1.00  0.70           N  
ATOM   3058  CA  GLN A 425     -62.745  48.815-143.548  1.00  0.70           C  
ATOM   3059  C   GLN A 425     -61.402  48.483-142.916  1.00  0.70           C  
ATOM   3060  O   GLN A 425     -60.429  48.209-143.606  1.00  0.70           O  
ATOM   3061  CB  GLN A 425     -62.987  50.340-143.540  1.00  0.70           C  
ATOM   3062  CG  GLN A 425     -62.052  51.128-144.493  1.00  0.70           C  
ATOM   3063  CD  GLN A 425     -62.287  50.747-145.960  1.00  0.70           C  
ATOM   3064  OE1 GLN A 425     -63.421  50.596-146.426  1.00  0.70           O  
ATOM   3065  NE2 GLN A 425     -61.204  50.550-146.739  1.00  0.70           N  
ATOM   3066  N   ALA A 426     -61.339  48.405-141.570  1.00  0.70           N  
ATOM   3067  CA  ALA A 426     -60.147  47.974-140.865  1.00  0.70           C  
ATOM   3068  C   ALA A 426     -59.718  46.554-141.216  1.00  0.70           C  
ATOM   3069  O   ALA A 426     -58.546  46.290-141.432  1.00  0.70           O  
ATOM   3070  CB  ALA A 426     -60.380  48.075-139.346  1.00  0.70           C  
ATOM   3071  N   ILE A 427     -60.674  45.615-141.329  1.00  0.69           N  
ATOM   3072  CA  ILE A 427     -60.454  44.233-141.749  1.00  0.69           C  
ATOM   3073  C   ILE A 427     -59.924  44.122-143.175  1.00  0.69           C  
ATOM   3074  O   ILE A 427     -59.110  43.264-143.515  1.00  0.69           O  
ATOM   3075  CB  ILE A 427     -61.746  43.423-141.696  1.00  0.69           C  
ATOM   3076  CG1 ILE A 427     -62.678  43.834-140.543  1.00  0.69           C  
ATOM   3077  CG2 ILE A 427     -61.435  41.924-141.586  1.00  0.69           C  
ATOM   3078  CD1 ILE A 427     -62.149  43.635-139.117  1.00  0.69           C  
ATOM   3079  N   ARG A 428     -60.448  44.977-144.069  1.00  0.72           N  
ATOM   3080  CA  ARG A 428     -60.075  45.090-145.464  1.00  0.72           C  
ATOM   3081  C   ARG A 428     -58.677  45.621-145.707  1.00  0.72           C  
ATOM   3082  O   ARG A 428     -57.948  45.107-146.560  1.00  0.72           O  
ATOM   3083  CB  ARG A 428     -61.100  45.998-146.172  1.00  0.72           C  
ATOM   3084  CG  ARG A 428     -60.850  46.171-147.679  1.00  0.72           C  
ATOM   3085  CD  ARG A 428     -62.143  46.282-148.471  1.00  0.72           C  
ATOM   3086  NE  ARG A 428     -62.855  47.530-148.068  1.00  0.72           N  
ATOM   3087  CZ  ARG A 428     -64.122  47.775-148.424  1.00  0.72           C  
ATOM   3088  NH1 ARG A 428     -64.691  48.930-148.093  1.00  0.72           N  
ATOM   3089  NH2 ARG A 428     -64.836  46.876-149.102  1.00  0.72           N  
ATOM   3090  N   ASP A 429     -58.292  46.655-144.940  1.00  0.72           N  
ATOM   3091  CA  ASP A 429     -57.044  47.370-145.106  1.00  0.72           C  
ATOM   3092  C   ASP A 429     -55.969  46.861-144.147  1.00  0.72           C  
ATOM   3093  O   ASP A 429     -54.863  47.397-144.079  1.00  0.72           O  
ATOM   3094  CB  ASP A 429     -57.270  48.881-144.846  1.00  0.72           C  
ATOM   3095  CG  ASP A 429     -58.263  49.514-145.806  1.00  0.72           C  
ATOM   3096  OD1 ASP A 429     -58.645  48.912-146.845  1.00  0.72           O  
ATOM   3097  OD2 ASP A 429     -58.689  50.657-145.491  1.00  0.72           O  
ATOM   3098  N   GLU A 430     -56.272  45.788-143.389  1.00  0.69           N  
ATOM   3099  CA  GLU A 430     -55.381  45.155-142.441  1.00  0.69           C  
ATOM   3100  C   GLU A 430     -54.106  44.597-143.054  1.00  0.69           C  
ATOM   3101  O   GLU A 430     -54.074  44.142-144.198  1.00  0.69           O  
ATOM   3102  CB  GLU A 430     -56.118  44.020-141.685  1.00  0.69           C  
ATOM   3103  CG  GLU A 430     -55.311  43.265-140.596  1.00  0.69           C  
ATOM   3104  CD  GLU A 430     -54.771  44.142-139.462  1.00  0.69           C  
ATOM   3105  OE1 GLU A 430     -55.169  43.874-138.298  1.00  0.69           O  
ATOM   3106  OE2 GLU A 430     -53.960  45.066-139.730  1.00  0.69           O  
ATOM   3107  N   SER A 431     -52.992  44.613-142.300  1.00  0.70           N  
ATOM   3108  CA  SER A 431     -51.750  43.991-142.693  1.00  0.70           C  
ATOM   3109  C   SER A 431     -51.842  42.490-142.937  1.00  0.70           C  
ATOM   3110  O   SER A 431     -52.645  41.753-142.367  1.00  0.70           O  
ATOM   3111  CB  SER A 431     -50.548  44.325-141.765  1.00  0.70           C  
ATOM   3112  OG  SER A 431     -50.474  43.518-140.590  1.00  0.70           O  
ATOM   3113  N   MET A 432     -51.001  41.992-143.863  1.00  0.68           N  
ATOM   3114  CA  MET A 432     -50.907  40.574-144.158  1.00  0.68           C  
ATOM   3115  C   MET A 432     -49.943  39.853-143.225  1.00  0.68           C  
ATOM   3116  O   MET A 432     -49.944  38.627-143.130  1.00  0.68           O  
ATOM   3117  CB  MET A 432     -50.512  40.354-145.644  1.00  0.68           C  
ATOM   3118  CG  MET A 432     -49.088  40.789-146.057  1.00  0.68           C  
ATOM   3119  SD  MET A 432     -48.718  40.523-147.823  1.00  0.68           S  
ATOM   3120  CE  MET A 432     -48.723  38.707-147.760  1.00  0.68           C  
ATOM   3121  N   TYR A 433     -49.119  40.632-142.509  1.00  0.56           N  
ATOM   3122  CA  TYR A 433     -48.198  40.248-141.477  1.00  0.56           C  
ATOM   3123  C   TYR A 433     -47.791  41.615-140.855  1.00  0.56           C  
ATOM   3124  O   TYR A 433     -47.850  42.647-141.590  1.00  0.56           O  
ATOM   3125  CB  TYR A 433     -46.987  39.474-142.068  1.00  0.56           C  
ATOM   3126  CG  TYR A 433     -46.145  38.775-141.025  1.00  0.56           C  
ATOM   3127  CD1 TYR A 433     -46.412  37.453-140.621  1.00  0.56           C  
ATOM   3128  CD2 TYR A 433     -45.004  39.405-140.519  1.00  0.56           C  
ATOM   3129  CE1 TYR A 433     -45.536  36.775-139.747  1.00  0.56           C  
ATOM   3130  CE2 TYR A 433     -44.135  38.748-139.655  1.00  0.56           C  
ATOM   3131  CZ  TYR A 433     -44.392  37.450-139.260  1.00  0.56           C  
ATOM   3132  OH  TYR A 433     -43.451  36.921-138.365  1.00  0.56           O  
ATOM   3133  OXT TYR A 433     -47.480  41.665-139.641  1.00  0.56           O  
TER    3134      TYR A 433                                                      
ATOM   3135  N   THR B  35     -53.595  40.118-173.193  1.00  0.63           N  
ATOM   3136  CA  THR B  35     -54.620  39.540-172.248  1.00  0.63           C  
ATOM   3137  C   THR B  35     -54.597  38.029-172.307  1.00  0.63           C  
ATOM   3138  O   THR B  35     -54.399  37.443-173.374  1.00  0.63           O  
ATOM   3139  CB  THR B  35     -56.025  40.066-172.563  1.00  0.63           C  
ATOM   3140  OG1 THR B  35     -56.323  39.979-173.954  1.00  0.63           O  
ATOM   3141  CG2 THR B  35     -56.159  41.548-172.186  1.00  0.63           C  
ATOM   3142  N   LEU B  36     -54.763  37.378-171.153  1.00  0.67           N  
ATOM   3143  CA  LEU B  36     -54.686  35.956-170.935  1.00  0.67           C  
ATOM   3144  C   LEU B  36     -56.096  35.396-170.926  1.00  0.67           C  
ATOM   3145  O   LEU B  36     -57.057  36.048-170.527  1.00  0.67           O  
ATOM   3146  CB  LEU B  36     -53.986  35.682-169.582  1.00  0.67           C  
ATOM   3147  CG  LEU B  36     -52.551  36.241-169.452  1.00  0.67           C  
ATOM   3148  CD1 LEU B  36     -51.966  35.804-168.107  1.00  0.67           C  
ATOM   3149  CD2 LEU B  36     -51.592  35.770-170.550  1.00  0.67           C  
ATOM   3150  N   ARG B  37     -56.299  34.178-171.448  1.00  0.68           N  
ATOM   3151  CA  ARG B  37     -57.587  33.527-171.393  1.00  0.68           C  
ATOM   3152  C   ARG B  37     -57.675  32.624-170.184  1.00  0.68           C  
ATOM   3153  O   ARG B  37     -56.748  31.902-169.827  1.00  0.68           O  
ATOM   3154  CB  ARG B  37     -57.910  32.708-172.665  1.00  0.68           C  
ATOM   3155  CG  ARG B  37     -59.380  32.231-172.720  1.00  0.68           C  
ATOM   3156  CD  ARG B  37     -59.756  31.305-173.880  1.00  0.68           C  
ATOM   3157  NE  ARG B  37     -59.488  32.007-175.179  1.00  0.68           N  
ATOM   3158  CZ  ARG B  37     -60.385  32.785-175.796  1.00  0.68           C  
ATOM   3159  NH1 ARG B  37     -60.209  33.152-177.064  1.00  0.68           N  
ATOM   3160  NH2 ARG B  37     -61.479  33.211-175.177  1.00  0.68           N  
ATOM   3161  N   VAL B  38     -58.836  32.642-169.517  1.00  0.77           N  
ATOM   3162  CA  VAL B  38     -59.031  31.902-168.299  1.00  0.77           C  
ATOM   3163  C   VAL B  38     -60.091  30.833-168.498  1.00  0.77           C  
ATOM   3164  O   VAL B  38     -61.129  31.061-169.125  1.00  0.77           O  
ATOM   3165  CB  VAL B  38     -59.402  32.831-167.156  1.00  0.77           C  
ATOM   3166  CG1 VAL B  38     -59.325  32.038-165.852  1.00  0.77           C  
ATOM   3167  CG2 VAL B  38     -58.403  34.002-167.081  1.00  0.77           C  
ATOM   3168  N   VAL B  39     -59.840  29.616-167.974  1.00  0.78           N  
ATOM   3169  CA  VAL B  39     -60.816  28.542-167.935  1.00  0.78           C  
ATOM   3170  C   VAL B  39     -61.056  28.090-166.502  1.00  0.78           C  
ATOM   3171  O   VAL B  39     -60.140  27.813-165.728  1.00  0.78           O  
ATOM   3172  CB  VAL B  39     -60.468  27.350-168.829  1.00  0.78           C  
ATOM   3173  CG1 VAL B  39     -59.133  26.712-168.412  1.00  0.78           C  
ATOM   3174  CG2 VAL B  39     -61.612  26.312-168.805  1.00  0.78           C  
ATOM   3175  N   GLY B  40     -62.340  27.994-166.107  1.00  0.80           N  
ATOM   3176  CA  GLY B  40     -62.759  27.309-164.893  1.00  0.80           C  
ATOM   3177  C   GLY B  40     -63.025  25.851-165.162  1.00  0.80           C  
ATOM   3178  O   GLY B  40     -64.013  25.484-165.792  1.00  0.80           O  
ATOM   3179  N   VAL B  41     -62.154  24.950-164.687  1.00  0.78           N  
ATOM   3180  CA  VAL B  41     -62.375  23.518-164.755  1.00  0.78           C  
ATOM   3181  C   VAL B  41     -63.052  23.076-163.480  1.00  0.78           C  
ATOM   3182  O   VAL B  41     -62.414  22.805-162.463  1.00  0.78           O  
ATOM   3183  CB  VAL B  41     -61.094  22.718-164.940  1.00  0.78           C  
ATOM   3184  CG1 VAL B  41     -61.415  21.217-165.089  1.00  0.78           C  
ATOM   3185  CG2 VAL B  41     -60.396  23.229-166.206  1.00  0.78           C  
ATOM   3186  N   GLY B  42     -64.389  23.000-163.503  1.00  0.78           N  
ATOM   3187  CA  GLY B  42     -65.167  22.662-162.330  1.00  0.78           C  
ATOM   3188  C   GLY B  42     -66.275  23.648-162.168  1.00  0.78           C  
ATOM   3189  O   GLY B  42     -66.305  24.708-162.783  1.00  0.78           O  
ATOM   3190  N   ALA B  43     -67.285  23.278-161.371  1.00  0.70           N  
ATOM   3191  CA  ALA B  43     -68.604  23.748-161.717  1.00  0.70           C  
ATOM   3192  C   ALA B  43     -69.627  23.733-160.613  1.00  0.70           C  
ATOM   3193  O   ALA B  43     -70.755  24.188-160.806  1.00  0.70           O  
ATOM   3194  CB  ALA B  43     -69.111  22.722-162.743  1.00  0.70           C  
ATOM   3195  N   ARG B  44     -69.271  23.203-159.437  1.00  0.67           N  
ATOM   3196  CA  ARG B  44     -70.235  22.972-158.385  1.00  0.67           C  
ATOM   3197  C   ARG B  44     -70.410  24.224-157.540  1.00  0.67           C  
ATOM   3198  O   ARG B  44     -70.311  25.334-158.053  1.00  0.67           O  
ATOM   3199  CB  ARG B  44     -69.844  21.714-157.575  1.00  0.67           C  
ATOM   3200  CG  ARG B  44     -69.718  20.462-158.476  1.00  0.67           C  
ATOM   3201  CD  ARG B  44     -69.412  19.177-157.703  1.00  0.67           C  
ATOM   3202  NE  ARG B  44     -69.346  18.039-158.683  1.00  0.67           N  
ATOM   3203  CZ  ARG B  44     -70.261  17.064-158.756  1.00  0.67           C  
ATOM   3204  NH1 ARG B  44     -69.922  15.947-159.385  1.00  0.67           N  
ATOM   3205  NH2 ARG B  44     -71.467  17.174-158.212  1.00  0.67           N  
ATOM   3206  N   ALA B  45     -70.687  24.106-156.227  1.00  0.69           N  
ATOM   3207  CA  ALA B  45     -70.932  25.269-155.391  1.00  0.69           C  
ATOM   3208  C   ALA B  45     -69.758  26.241-155.330  1.00  0.69           C  
ATOM   3209  O   ALA B  45     -69.891  27.416-155.649  1.00  0.69           O  
ATOM   3210  CB  ALA B  45     -71.299  24.793-153.972  1.00  0.69           C  
ATOM   3211  N   TRP B  46     -68.539  25.755-155.013  1.00  0.71           N  
ATOM   3212  CA  TRP B  46     -67.356  26.601-155.005  1.00  0.71           C  
ATOM   3213  C   TRP B  46     -66.916  27.077-156.389  1.00  0.71           C  
ATOM   3214  O   TRP B  46     -66.616  28.252-156.585  1.00  0.71           O  
ATOM   3215  CB  TRP B  46     -66.204  25.923-154.211  1.00  0.71           C  
ATOM   3216  CG  TRP B  46     -64.932  26.736-153.939  1.00  0.71           C  
ATOM   3217  CD1 TRP B  46     -63.646  26.266-153.987  1.00  0.71           C  
ATOM   3218  CD2 TRP B  46     -64.826  28.146-153.617  1.00  0.71           C  
ATOM   3219  NE1 TRP B  46     -62.748  27.280-153.736  1.00  0.71           N  
ATOM   3220  CE2 TRP B  46     -63.448  28.448-153.549  1.00  0.71           C  
ATOM   3221  CE3 TRP B  46     -65.780  29.146-153.407  1.00  0.71           C  
ATOM   3222  CZ2 TRP B  46     -63.006  29.748-153.337  1.00  0.71           C  
ATOM   3223  CZ3 TRP B  46     -65.331  30.456-153.192  1.00  0.71           C  
ATOM   3224  CH2 TRP B  46     -63.964  30.760-153.175  1.00  0.71           C  
ATOM   3225  N   GLY B  47     -66.943  26.201-157.420  1.00  0.76           N  
ATOM   3226  CA  GLY B  47     -66.582  26.598-158.781  1.00  0.76           C  
ATOM   3227  C   GLY B  47     -67.540  27.578-159.417  1.00  0.76           C  
ATOM   3228  O   GLY B  47     -67.158  28.451-160.187  1.00  0.76           O  
ATOM   3229  N   SER B  48     -68.837  27.506-159.083  1.00  0.70           N  
ATOM   3230  CA  SER B  48     -69.806  28.500-159.511  1.00  0.70           C  
ATOM   3231  C   SER B  48     -69.636  29.848-158.869  1.00  0.70           C  
ATOM   3232  O   SER B  48     -69.862  30.848-159.545  1.00  0.70           O  
ATOM   3233  CB  SER B  48     -71.274  28.071-159.347  1.00  0.70           C  
ATOM   3234  OG  SER B  48     -71.576  27.111-160.356  1.00  0.70           O  
ATOM   3235  N   VAL B  49     -69.255  29.908-157.577  1.00  0.73           N  
ATOM   3236  CA  VAL B  49     -68.891  31.141-156.890  1.00  0.73           C  
ATOM   3237  C   VAL B  49     -67.614  31.737-157.419  1.00  0.73           C  
ATOM   3238  O   VAL B  49     -67.512  32.932-157.674  1.00  0.73           O  
ATOM   3239  CB  VAL B  49     -68.696  30.920-155.407  1.00  0.73           C  
ATOM   3240  CG1 VAL B  49     -68.243  32.209-154.710  1.00  0.73           C  
ATOM   3241  CG2 VAL B  49     -70.040  30.532-154.806  1.00  0.73           C  
ATOM   3242  N   PHE B  50     -66.597  30.896-157.656  1.00  0.75           N  
ATOM   3243  CA  PHE B  50     -65.328  31.309-158.206  1.00  0.75           C  
ATOM   3244  C   PHE B  50     -65.500  31.958-159.575  1.00  0.75           C  
ATOM   3245  O   PHE B  50     -64.934  33.000-159.900  1.00  0.75           O  
ATOM   3246  CB  PHE B  50     -64.431  30.058-158.286  1.00  0.75           C  
ATOM   3247  CG  PHE B  50     -63.060  30.487-158.662  1.00  0.75           C  
ATOM   3248  CD1 PHE B  50     -62.208  31.011-157.683  1.00  0.75           C  
ATOM   3249  CD2 PHE B  50     -62.676  30.509-160.009  1.00  0.75           C  
ATOM   3250  CE1 PHE B  50     -60.949  31.495-158.041  1.00  0.75           C  
ATOM   3251  CE2 PHE B  50     -61.443  31.048-160.373  1.00  0.75           C  
ATOM   3252  CZ  PHE B  50     -60.566  31.510-159.388  1.00  0.75           C  
ATOM   3253  N   CYS B  51     -66.393  31.366-160.375  1.00  0.75           N  
ATOM   3254  CA  CYS B  51     -66.775  31.889-161.658  1.00  0.75           C  
ATOM   3255  C   CYS B  51     -67.779  33.034-161.575  1.00  0.75           C  
ATOM   3256  O   CYS B  51     -68.158  33.583-162.604  1.00  0.75           O  
ATOM   3257  CB  CYS B  51     -67.370  30.753-162.513  1.00  0.75           C  
ATOM   3258  SG  CYS B  51     -66.111  29.524-163.003  1.00  0.75           S  
ATOM   3259  N   ALA B  52     -68.221  33.472-160.377  1.00  0.68           N  
ATOM   3260  CA  ALA B  52     -68.767  34.808-160.210  1.00  0.68           C  
ATOM   3261  C   ALA B  52     -67.641  35.830-160.132  1.00  0.68           C  
ATOM   3262  O   ALA B  52     -67.592  36.779-160.911  1.00  0.68           O  
ATOM   3263  CB  ALA B  52     -69.606  34.910-158.918  1.00  0.68           C  
ATOM   3264  N   LEU B  53     -66.665  35.588-159.226  1.00  0.72           N  
ATOM   3265  CA  LEU B  53     -65.564  36.489-158.925  1.00  0.72           C  
ATOM   3266  C   LEU B  53     -64.690  36.767-160.129  1.00  0.72           C  
ATOM   3267  O   LEU B  53     -64.509  37.910-160.536  1.00  0.72           O  
ATOM   3268  CB  LEU B  53     -64.650  35.863-157.831  1.00  0.72           C  
ATOM   3269  CG  LEU B  53     -65.357  35.437-156.528  1.00  0.72           C  
ATOM   3270  CD1 LEU B  53     -64.403  34.580-155.686  1.00  0.72           C  
ATOM   3271  CD2 LEU B  53     -65.856  36.622-155.697  1.00  0.72           C  
ATOM   3272  N   LEU B  54     -64.213  35.688-160.777  1.00  0.72           N  
ATOM   3273  CA  LEU B  54     -63.348  35.724-161.937  1.00  0.72           C  
ATOM   3274  C   LEU B  54     -63.990  36.400-163.133  1.00  0.72           C  
ATOM   3275  O   LEU B  54     -63.347  37.123-163.888  1.00  0.72           O  
ATOM   3276  CB  LEU B  54     -62.994  34.263-162.304  1.00  0.72           C  
ATOM   3277  CG  LEU B  54     -62.224  34.063-163.623  1.00  0.72           C  
ATOM   3278  CD1 LEU B  54     -60.829  34.701-163.584  1.00  0.72           C  
ATOM   3279  CD2 LEU B  54     -62.129  32.569-163.940  1.00  0.72           C  
ATOM   3280  N   GLN B  55     -65.292  36.150-163.343  1.00  0.62           N  
ATOM   3281  CA  GLN B  55     -66.066  36.689-164.436  1.00  0.62           C  
ATOM   3282  C   GLN B  55     -66.223  38.200-164.391  1.00  0.62           C  
ATOM   3283  O   GLN B  55     -66.021  38.862-165.408  1.00  0.62           O  
ATOM   3284  CB  GLN B  55     -67.433  35.991-164.394  1.00  0.62           C  
ATOM   3285  CG  GLN B  55     -68.409  36.334-165.536  1.00  0.62           C  
ATOM   3286  CD  GLN B  55     -69.785  35.684-165.367  1.00  0.62           C  
ATOM   3287  OE1 GLN B  55     -70.634  35.771-166.250  1.00  0.62           O  
ATOM   3288  NE2 GLN B  55     -70.045  35.004-164.231  1.00  0.62           N  
ATOM   3289  N   ASP B  56     -66.523  38.783-163.207  1.00  0.61           N  
ATOM   3290  CA  ASP B  56     -66.394  40.216-162.993  1.00  0.61           C  
ATOM   3291  C   ASP B  56     -64.948  40.671-163.135  1.00  0.61           C  
ATOM   3292  O   ASP B  56     -64.562  41.360-164.084  1.00  0.61           O  
ATOM   3293  CB  ASP B  56     -66.857  40.603-161.555  1.00  0.61           C  
ATOM   3294  CG  ASP B  56     -68.336  40.941-161.496  1.00  0.61           C  
ATOM   3295  OD1 ASP B  56     -68.837  41.557-162.473  1.00  0.61           O  
ATOM   3296  OD2 ASP B  56     -68.969  40.639-160.448  1.00  0.61           O  
ATOM   3297  N   ALA B  57     -64.081  40.256-162.197  1.00  0.69           N  
ATOM   3298  CA  ALA B  57     -62.724  40.728-162.162  1.00  0.69           C  
ATOM   3299  C   ALA B  57     -61.778  39.569-161.898  1.00  0.69           C  
ATOM   3300  O   ALA B  57     -61.896  38.860-160.908  1.00  0.69           O  
ATOM   3301  CB  ALA B  57     -62.529  41.823-161.100  1.00  0.69           C  
ATOM   3302  N   TYR B  58     -60.789  39.308-162.762  1.00  0.49           N  
ATOM   3303  CA  TYR B  58     -60.334  40.167-163.841  1.00  0.49           C  
ATOM   3304  C   TYR B  58     -60.991  39.937-165.184  1.00  0.49           C  
ATOM   3305  O   TYR B  58     -60.733  40.719-166.092  1.00  0.49           O  
ATOM   3306  CB  TYR B  58     -58.813  39.972-164.040  1.00  0.49           C  
ATOM   3307  CG  TYR B  58     -57.927  40.981-163.375  1.00  0.49           C  
ATOM   3308  CD1 TYR B  58     -58.342  41.805-162.316  1.00  0.49           C  
ATOM   3309  CD2 TYR B  58     -56.600  41.074-163.825  1.00  0.49           C  
ATOM   3310  CE1 TYR B  58     -57.450  42.708-161.721  1.00  0.49           C  
ATOM   3311  CE2 TYR B  58     -55.716  41.985-163.245  1.00  0.49           C  
ATOM   3312  CZ  TYR B  58     -56.147  42.808-162.204  1.00  0.49           C  
ATOM   3313  OH  TYR B  58     -55.241  43.719-161.641  1.00  0.49           O  
ATOM   3314  N   GLY B  59     -61.865  38.928-165.366  1.00  0.57           N  
ATOM   3315  CA  GLY B  59     -62.420  38.545-166.667  1.00  0.57           C  
ATOM   3316  C   GLY B  59     -62.920  39.659-167.530  1.00  0.57           C  
ATOM   3317  O   GLY B  59     -62.506  39.797-168.674  1.00  0.57           O  
ATOM   3318  N   ARG B  60     -63.799  40.520-167.006  1.00  0.49           N  
ATOM   3319  CA  ARG B  60     -64.276  41.625-167.797  1.00  0.49           C  
ATOM   3320  C   ARG B  60     -63.750  42.975-167.402  1.00  0.49           C  
ATOM   3321  O   ARG B  60     -63.763  43.895-168.215  1.00  0.49           O  
ATOM   3322  CB  ARG B  60     -65.788  41.690-167.654  1.00  0.49           C  
ATOM   3323  CG  ARG B  60     -66.531  40.503-168.262  1.00  0.49           C  
ATOM   3324  CD  ARG B  60     -66.387  40.468-169.781  1.00  0.49           C  
ATOM   3325  NE  ARG B  60     -67.670  40.889-170.399  1.00  0.49           N  
ATOM   3326  CZ  ARG B  60     -67.941  40.739-171.699  1.00  0.49           C  
ATOM   3327  NH1 ARG B  60     -68.977  41.386-172.196  1.00  0.49           N  
ATOM   3328  NH2 ARG B  60     -67.289  39.905-172.494  1.00  0.49           N  
ATOM   3329  N   HIS B  61     -63.238  43.132-166.173  1.00  0.56           N  
ATOM   3330  CA  HIS B  61     -62.681  44.406-165.769  1.00  0.56           C  
ATOM   3331  C   HIS B  61     -61.208  44.532-166.148  1.00  0.56           C  
ATOM   3332  O   HIS B  61     -60.649  45.618-166.021  1.00  0.56           O  
ATOM   3333  CB  HIS B  61     -62.885  44.666-164.254  1.00  0.56           C  
ATOM   3334  CG  HIS B  61     -64.318  44.963-163.898  1.00  0.56           C  
ATOM   3335  ND1 HIS B  61     -64.903  46.115-164.391  1.00  0.56           N  
ATOM   3336  CD2 HIS B  61     -65.225  44.254-163.174  1.00  0.56           C  
ATOM   3337  CE1 HIS B  61     -66.150  46.076-163.963  1.00  0.56           C  
ATOM   3338  NE2 HIS B  61     -66.401  44.968-163.226  1.00  0.56           N  
ATOM   3339  N   ARG B  62     -60.527  43.463-166.646  1.00  0.48           N  
ATOM   3340  CA  ARG B  62     -59.196  43.659-167.212  1.00  0.48           C  
ATOM   3341  C   ARG B  62     -58.644  42.635-168.227  1.00  0.48           C  
ATOM   3342  O   ARG B  62     -57.820  43.010-169.062  1.00  0.48           O  
ATOM   3343  CB  ARG B  62     -58.192  43.772-166.022  1.00  0.48           C  
ATOM   3344  CG  ARG B  62     -56.701  43.875-166.399  1.00  0.48           C  
ATOM   3345  CD  ARG B  62     -55.847  44.628-165.380  1.00  0.48           C  
ATOM   3346  NE  ARG B  62     -54.428  44.288-165.715  1.00  0.48           N  
ATOM   3347  CZ  ARG B  62     -53.379  44.510-164.913  1.00  0.48           C  
ATOM   3348  NH1 ARG B  62     -52.151  44.376-165.411  1.00  0.48           N  
ATOM   3349  NH2 ARG B  62     -53.510  44.839-163.633  1.00  0.48           N  
ATOM   3350  N   ASP B  63     -59.044  41.345-168.237  1.00  0.58           N  
ATOM   3351  CA  ASP B  63     -58.311  40.327-168.993  1.00  0.58           C  
ATOM   3352  C   ASP B  63     -59.002  39.915-170.297  1.00  0.58           C  
ATOM   3353  O   ASP B  63     -59.629  40.728-170.975  1.00  0.58           O  
ATOM   3354  CB  ASP B  63     -58.004  39.113-168.079  1.00  0.58           C  
ATOM   3355  CG  ASP B  63     -56.718  38.404-168.474  1.00  0.58           C  
ATOM   3356  OD1 ASP B  63     -55.951  38.937-169.325  1.00  0.58           O  
ATOM   3357  OD2 ASP B  63     -56.480  37.317-167.905  1.00  0.58           O  
ATOM   3358  N   ARG B  64     -58.894  38.632-170.741  1.00  0.59           N  
ATOM   3359  CA  ARG B  64     -59.730  38.181-171.840  1.00  0.59           C  
ATOM   3360  C   ARG B  64     -61.146  37.962-171.373  1.00  0.59           C  
ATOM   3361  O   ARG B  64     -61.473  37.127-170.535  1.00  0.59           O  
ATOM   3362  CB  ARG B  64     -59.301  36.928-172.641  1.00  0.59           C  
ATOM   3363  CG  ARG B  64     -58.048  37.152-173.500  1.00  0.59           C  
ATOM   3364  CD  ARG B  64     -57.826  36.072-174.556  1.00  0.59           C  
ATOM   3365  NE  ARG B  64     -56.378  36.092-174.929  1.00  0.59           N  
ATOM   3366  CZ  ARG B  64     -55.838  35.385-175.928  1.00  0.59           C  
ATOM   3367  NH1 ARG B  64     -54.519  35.411-176.102  1.00  0.59           N  
ATOM   3368  NH2 ARG B  64     -56.587  34.663-176.757  1.00  0.59           N  
ATOM   3369  N   VAL B  65     -62.030  38.718-172.016  1.00  0.50           N  
ATOM   3370  CA  VAL B  65     -63.409  38.899-171.676  1.00  0.50           C  
ATOM   3371  C   VAL B  65     -64.304  37.714-171.941  1.00  0.50           C  
ATOM   3372  O   VAL B  65     -65.488  37.745-171.611  1.00  0.50           O  
ATOM   3373  CB  VAL B  65     -63.909  40.120-172.411  1.00  0.50           C  
ATOM   3374  CG1 VAL B  65     -63.066  41.340-171.997  1.00  0.50           C  
ATOM   3375  CG2 VAL B  65     -63.878  39.889-173.933  1.00  0.50           C  
ATOM   3376  N   GLN B  66     -63.767  36.661-172.572  1.00  0.56           N  
ATOM   3377  CA  GLN B  66     -64.415  35.383-172.737  1.00  0.56           C  
ATOM   3378  C   GLN B  66     -63.755  34.366-171.817  1.00  0.56           C  
ATOM   3379  O   GLN B  66     -62.755  33.734-172.179  1.00  0.56           O  
ATOM   3380  CB  GLN B  66     -64.208  34.878-174.180  1.00  0.56           C  
ATOM   3381  CG  GLN B  66     -64.824  35.742-175.298  1.00  0.56           C  
ATOM   3382  CD  GLN B  66     -64.333  35.239-176.658  1.00  0.56           C  
ATOM   3383  OE1 GLN B  66     -63.292  34.575-176.766  1.00  0.56           O  
ATOM   3384  NE2 GLN B  66     -65.095  35.559-177.727  1.00  0.56           N  
ATOM   3385  N   VAL B  67     -64.346  34.154-170.630  1.00  0.73           N  
ATOM   3386  CA  VAL B  67     -63.917  33.148-169.675  1.00  0.73           C  
ATOM   3387  C   VAL B  67     -64.670  31.875-170.007  1.00  0.73           C  
ATOM   3388  O   VAL B  67     -65.881  31.904-170.191  1.00  0.73           O  
ATOM   3389  CB  VAL B  67     -64.215  33.564-168.231  1.00  0.73           C  
ATOM   3390  CG1 VAL B  67     -63.689  32.508-167.237  1.00  0.73           C  
ATOM   3391  CG2 VAL B  67     -63.558  34.929-167.937  1.00  0.73           C  
ATOM   3392  N   ARG B  68     -64.001  30.714-170.130  1.00  0.73           N  
ATOM   3393  CA  ARG B  68     -64.721  29.468-170.358  1.00  0.73           C  
ATOM   3394  C   ARG B  68     -64.916  28.737-169.046  1.00  0.73           C  
ATOM   3395  O   ARG B  68     -64.093  28.808-168.137  1.00  0.73           O  
ATOM   3396  CB  ARG B  68     -64.031  28.527-171.381  1.00  0.73           C  
ATOM   3397  CG  ARG B  68     -64.128  29.032-172.838  1.00  0.73           C  
ATOM   3398  CD  ARG B  68     -63.564  28.039-173.863  1.00  0.73           C  
ATOM   3399  NE  ARG B  68     -63.683  28.671-175.218  1.00  0.73           N  
ATOM   3400  CZ  ARG B  68     -62.765  28.428-176.157  1.00  0.73           C  
ATOM   3401  NH1 ARG B  68     -62.573  29.270-177.173  1.00  0.73           N  
ATOM   3402  NH2 ARG B  68     -61.918  27.410-176.076  1.00  0.73           N  
ATOM   3403  N   VAL B  69     -66.025  27.999-168.905  1.00  0.76           N  
ATOM   3404  CA  VAL B  69     -66.222  27.123-167.768  1.00  0.76           C  
ATOM   3405  C   VAL B  69     -66.619  25.744-168.240  1.00  0.76           C  
ATOM   3406  O   VAL B  69     -67.547  25.557-169.030  1.00  0.76           O  
ATOM   3407  CB  VAL B  69     -67.204  27.680-166.741  1.00  0.76           C  
ATOM   3408  CG1 VAL B  69     -68.612  27.846-167.349  1.00  0.76           C  
ATOM   3409  CG2 VAL B  69     -67.192  26.788-165.483  1.00  0.76           C  
ATOM   3410  N   TRP B  70     -65.905  24.714-167.755  1.00  0.76           N  
ATOM   3411  CA  TRP B  70     -66.301  23.345-167.974  1.00  0.76           C  
ATOM   3412  C   TRP B  70     -67.439  22.947-167.045  1.00  0.76           C  
ATOM   3413  O   TRP B  70     -67.376  23.119-165.828  1.00  0.76           O  
ATOM   3414  CB  TRP B  70     -65.139  22.339-167.785  1.00  0.76           C  
ATOM   3415  CG  TRP B  70     -65.553  20.908-168.100  1.00  0.76           C  
ATOM   3416  CD1 TRP B  70     -66.162  20.455-169.235  1.00  0.76           C  
ATOM   3417  CD2 TRP B  70     -65.568  19.810-167.166  1.00  0.76           C  
ATOM   3418  NE1 TRP B  70     -66.528  19.139-169.092  1.00  0.76           N  
ATOM   3419  CE2 TRP B  70     -66.163  18.720-167.831  1.00  0.76           C  
ATOM   3420  CE3 TRP B  70     -65.133  19.702-165.844  1.00  0.76           C  
ATOM   3421  CZ2 TRP B  70     -66.313  17.493-167.200  1.00  0.76           C  
ATOM   3422  CZ3 TRP B  70     -65.295  18.463-165.204  1.00  0.76           C  
ATOM   3423  CH2 TRP B  70     -65.865  17.371-165.875  1.00  0.76           C  
ATOM   3424  N   ARG B  71     -68.507  22.364-167.614  1.00  0.65           N  
ATOM   3425  CA  ARG B  71     -69.567  21.761-166.840  1.00  0.65           C  
ATOM   3426  C   ARG B  71     -69.752  20.324-167.256  1.00  0.65           C  
ATOM   3427  O   ARG B  71     -69.960  20.017-168.426  1.00  0.65           O  
ATOM   3428  CB  ARG B  71     -70.924  22.474-167.033  1.00  0.65           C  
ATOM   3429  CG  ARG B  71     -70.864  23.983-166.748  1.00  0.65           C  
ATOM   3430  CD  ARG B  71     -70.570  24.396-165.311  1.00  0.65           C  
ATOM   3431  NE  ARG B  71     -70.553  25.887-165.275  1.00  0.65           N  
ATOM   3432  CZ  ARG B  71     -70.446  26.606-164.154  1.00  0.65           C  
ATOM   3433  NH1 ARG B  71     -70.167  27.902-164.245  1.00  0.65           N  
ATOM   3434  NH2 ARG B  71     -70.626  26.094-162.947  1.00  0.65           N  
ATOM   3435  N   ARG B  72     -69.750  19.395-166.279  1.00  0.64           N  
ATOM   3436  CA  ARG B  72     -70.106  18.004-166.491  1.00  0.64           C  
ATOM   3437  C   ARG B  72     -71.613  17.844-166.732  1.00  0.64           C  
ATOM   3438  O   ARG B  72     -72.385  17.429-165.858  1.00  0.64           O  
ATOM   3439  CB  ARG B  72     -69.610  17.150-165.299  1.00  0.64           C  
ATOM   3440  CG  ARG B  72     -69.762  15.626-165.476  1.00  0.64           C  
ATOM   3441  CD  ARG B  72     -69.216  14.832-164.283  1.00  0.64           C  
ATOM   3442  NE  ARG B  72     -69.559  13.397-164.545  1.00  0.64           N  
ATOM   3443  CZ  ARG B  72     -69.441  12.422-163.634  1.00  0.64           C  
ATOM   3444  NH1 ARG B  72     -69.770  11.176-163.975  1.00  0.64           N  
ATOM   3445  NH2 ARG B  72     -69.013  12.641-162.399  1.00  0.64           N  
ATOM   3446  N   ALA B  73     -72.036  18.215-167.958  1.00  0.61           N  
ATOM   3447  CA  ALA B  73     -73.395  18.416-168.414  1.00  0.61           C  
ATOM   3448  C   ALA B  73     -73.939  17.227-169.195  1.00  0.61           C  
ATOM   3449  O   ALA B  73     -74.852  17.340-170.018  1.00  0.61           O  
ATOM   3450  CB  ALA B  73     -73.436  19.676-169.304  1.00  0.61           C  
ATOM   3451  N   GLY B  74     -73.381  16.024-168.951  1.00  0.46           N  
ATOM   3452  CA  GLY B  74     -74.012  14.763-169.341  1.00  0.46           C  
ATOM   3453  C   GLY B  74     -75.248  14.473-168.529  1.00  0.46           C  
ATOM   3454  O   GLY B  74     -76.202  13.871-169.004  1.00  0.46           O  
ATOM   3455  N   ARG B  75     -75.261  14.948-167.270  1.00  0.41           N  
ATOM   3456  CA  ARG B  75     -76.457  15.025-166.458  1.00  0.41           C  
ATOM   3457  C   ARG B  75     -77.395  16.115-166.975  1.00  0.41           C  
ATOM   3458  O   ARG B  75     -76.960  17.193-167.387  1.00  0.41           O  
ATOM   3459  CB  ARG B  75     -76.095  15.282-164.974  1.00  0.41           C  
ATOM   3460  CG  ARG B  75     -75.284  14.129-164.337  1.00  0.41           C  
ATOM   3461  CD  ARG B  75     -74.607  14.484-163.009  1.00  0.41           C  
ATOM   3462  NE  ARG B  75     -73.574  15.520-163.339  1.00  0.41           N  
ATOM   3463  CZ  ARG B  75     -73.095  16.418-162.472  1.00  0.41           C  
ATOM   3464  NH1 ARG B  75     -72.428  17.467-162.943  1.00  0.41           N  
ATOM   3465  NH2 ARG B  75     -73.310  16.314-161.169  1.00  0.41           N  
ATOM   3466  N   ALA B  76     -78.710  15.845-166.961  1.00  0.40           N  
ATOM   3467  CA  ALA B  76     -79.728  16.741-167.459  1.00  0.40           C  
ATOM   3468  C   ALA B  76     -80.587  17.271-166.322  1.00  0.40           C  
ATOM   3469  O   ALA B  76     -80.565  16.745-165.210  1.00  0.40           O  
ATOM   3470  CB  ALA B  76     -80.607  16.005-168.487  1.00  0.40           C  
ATOM   3471  N   VAL B  77     -81.337  18.360-166.581  1.00  0.44           N  
ATOM   3472  CA  VAL B  77     -82.179  19.016-165.594  1.00  0.44           C  
ATOM   3473  C   VAL B  77     -83.570  19.159-166.186  1.00  0.44           C  
ATOM   3474  O   VAL B  77     -83.738  19.590-167.324  1.00  0.44           O  
ATOM   3475  CB  VAL B  77     -81.662  20.399-165.189  1.00  0.44           C  
ATOM   3476  CG1 VAL B  77     -82.370  20.881-163.906  1.00  0.44           C  
ATOM   3477  CG2 VAL B  77     -80.143  20.337-164.938  1.00  0.44           C  
ATOM   3478  N   ASP B  78     -84.621  18.793-165.442  1.00  0.37           N  
ATOM   3479  CA  ASP B  78     -86.016  18.969-165.801  1.00  0.37           C  
ATOM   3480  C   ASP B  78     -86.461  20.437-165.841  1.00  0.37           C  
ATOM   3481  O   ASP B  78     -87.274  20.840-166.670  1.00  0.37           O  
ATOM   3482  CB  ASP B  78     -86.899  18.101-164.868  1.00  0.37           C  
ATOM   3483  CG  ASP B  78     -86.673  18.361-163.379  1.00  0.37           C  
ATOM   3484  OD1 ASP B  78     -85.727  19.118-163.023  1.00  0.37           O  
ATOM   3485  OD2 ASP B  78     -87.450  17.779-162.587  1.00  0.37           O  
ATOM   3486  N   ARG B  79     -85.901  21.243-164.927  1.00  0.34           N  
ATOM   3487  CA  ARG B  79     -85.832  22.690-164.914  1.00  0.34           C  
ATOM   3488  C   ARG B  79     -86.989  23.419-164.229  1.00  0.34           C  
ATOM   3489  O   ARG B  79     -86.837  23.749-163.058  1.00  0.34           O  
ATOM   3490  CB  ARG B  79     -85.478  23.398-166.227  1.00  0.34           C  
ATOM   3491  CG  ARG B  79     -84.111  23.258-166.876  1.00  0.34           C  
ATOM   3492  CD  ARG B  79     -83.622  24.502-167.664  1.00  0.34           C  
ATOM   3493  NE  ARG B  79     -84.668  25.533-167.959  1.00  0.34           N  
ATOM   3494  CZ  ARG B  79     -85.142  25.821-169.178  1.00  0.34           C  
ATOM   3495  NH1 ARG B  79     -86.028  26.808-169.333  1.00  0.34           N  
ATOM   3496  NH2 ARG B  79     -84.884  25.081-170.245  1.00  0.34           N  
ATOM   3497  N   ALA B  80     -88.172  23.767-164.809  1.00  0.32           N  
ATOM   3498  CA  ALA B  80     -88.750  23.797-166.163  1.00  0.32           C  
ATOM   3499  C   ALA B  80     -88.093  24.720-167.217  1.00  0.32           C  
ATOM   3500  O   ALA B  80     -87.566  25.786-166.888  1.00  0.32           O  
ATOM   3501  CB  ALA B  80     -90.229  24.231-166.031  1.00  0.32           C  
ATOM   3502  N   ASP B  81     -88.042  24.377-168.529  1.00  0.31           N  
ATOM   3503  CA  ASP B  81     -88.352  23.162-169.262  1.00  0.31           C  
ATOM   3504  C   ASP B  81     -87.130  22.226-169.453  1.00  0.31           C  
ATOM   3505  O   ASP B  81     -85.981  22.649-169.350  1.00  0.31           O  
ATOM   3506  CB  ASP B  81     -89.012  23.539-170.632  1.00  0.31           C  
ATOM   3507  CG  ASP B  81     -88.302  24.591-171.494  1.00  0.31           C  
ATOM   3508  OD1 ASP B  81     -87.470  25.382-170.983  1.00  0.31           O  
ATOM   3509  OD2 ASP B  81     -88.636  24.643-172.698  1.00  0.31           O  
ATOM   3510  N   ALA B  82     -87.374  20.906-169.679  1.00  0.39           N  
ATOM   3511  CA  ALA B  82     -86.396  19.810-169.693  1.00  0.39           C  
ATOM   3512  C   ALA B  82     -85.203  19.963-170.636  1.00  0.39           C  
ATOM   3513  O   ALA B  82     -85.366  20.110-171.841  1.00  0.39           O  
ATOM   3514  CB  ALA B  82     -87.106  18.474-170.008  1.00  0.39           C  
ATOM   3515  N   GLU B  83     -83.966  19.921-170.095  1.00  0.52           N  
ATOM   3516  CA  GLU B  83     -82.845  20.577-170.735  1.00  0.52           C  
ATOM   3517  C   GLU B  83     -81.471  20.077-170.278  1.00  0.52           C  
ATOM   3518  O   GLU B  83     -81.290  19.449-169.230  1.00  0.52           O  
ATOM   3519  CB  GLU B  83     -82.985  22.100-170.475  1.00  0.52           C  
ATOM   3520  CG  GLU B  83     -81.973  23.055-171.149  1.00  0.52           C  
ATOM   3521  CD  GLU B  83     -81.928  22.923-172.666  1.00  0.52           C  
ATOM   3522  OE1 GLU B  83     -81.480  21.844-173.132  1.00  0.52           O  
ATOM   3523  OE2 GLU B  83     -82.301  23.915-173.338  1.00  0.52           O  
ATOM   3524  N   ARG B  84     -80.438  20.357-171.090  1.00  0.55           N  
ATOM   3525  CA  ARG B  84     -79.035  20.138-170.833  1.00  0.55           C  
ATOM   3526  C   ARG B  84     -78.460  21.249-169.984  1.00  0.55           C  
ATOM   3527  O   ARG B  84     -78.587  22.423-170.316  1.00  0.55           O  
ATOM   3528  CB  ARG B  84     -78.246  20.175-172.161  1.00  0.55           C  
ATOM   3529  CG  ARG B  84     -78.630  19.092-173.185  1.00  0.55           C  
ATOM   3530  CD  ARG B  84     -78.351  17.658-172.729  1.00  0.55           C  
ATOM   3531  NE  ARG B  84     -76.892  17.536-172.368  1.00  0.55           N  
ATOM   3532  CZ  ARG B  84     -75.907  17.404-173.266  1.00  0.55           C  
ATOM   3533  NH1 ARG B  84     -74.677  17.153-172.829  1.00  0.55           N  
ATOM   3534  NH2 ARG B  84     -76.126  17.515-174.570  1.00  0.55           N  
ATOM   3535  N   LEU B  85     -77.749  20.932-168.875  1.00  0.55           N  
ATOM   3536  CA  LEU B  85     -77.232  21.941-167.952  1.00  0.55           C  
ATOM   3537  C   LEU B  85     -76.364  23.027-168.602  1.00  0.55           C  
ATOM   3538  O   LEU B  85     -76.397  24.184-168.195  1.00  0.55           O  
ATOM   3539  CB  LEU B  85     -76.530  21.281-166.734  1.00  0.55           C  
ATOM   3540  CG  LEU B  85     -76.062  22.244-165.612  1.00  0.55           C  
ATOM   3541  CD1 LEU B  85     -77.190  23.096-165.005  1.00  0.55           C  
ATOM   3542  CD2 LEU B  85     -75.374  21.472-164.477  1.00  0.55           C  
ATOM   3543  N   PHE B  86     -75.598  22.717-169.671  1.00  0.58           N  
ATOM   3544  CA  PHE B  86     -74.862  23.740-170.401  1.00  0.58           C  
ATOM   3545  C   PHE B  86     -75.736  24.805-171.097  1.00  0.58           C  
ATOM   3546  O   PHE B  86     -75.454  25.999-171.007  1.00  0.58           O  
ATOM   3547  CB  PHE B  86     -73.740  23.133-171.305  1.00  0.58           C  
ATOM   3548  CG  PHE B  86     -74.169  22.764-172.694  1.00  0.58           C  
ATOM   3549  CD1 PHE B  86     -73.955  23.673-173.746  1.00  0.58           C  
ATOM   3550  CD2 PHE B  86     -74.808  21.546-172.962  1.00  0.58           C  
ATOM   3551  CE1 PHE B  86     -74.397  23.383-175.041  1.00  0.58           C  
ATOM   3552  CE2 PHE B  86     -75.249  21.253-174.258  1.00  0.58           C  
ATOM   3553  CZ  PHE B  86     -75.045  22.171-175.295  1.00  0.58           C  
ATOM   3554  N   GLU B  87     -76.839  24.404-171.763  1.00  0.58           N  
ATOM   3555  CA  GLU B  87     -77.855  25.275-172.333  1.00  0.58           C  
ATOM   3556  C   GLU B  87     -78.655  26.032-171.281  1.00  0.58           C  
ATOM   3557  O   GLU B  87     -78.948  27.216-171.438  1.00  0.58           O  
ATOM   3558  CB  GLU B  87     -78.725  24.470-173.327  1.00  0.58           C  
ATOM   3559  CG  GLU B  87     -77.941  24.266-174.650  1.00  0.58           C  
ATOM   3560  CD  GLU B  87     -78.284  23.018-175.478  1.00  0.58           C  
ATOM   3561  OE1 GLU B  87     -78.574  23.182-176.691  1.00  0.58           O  
ATOM   3562  OE2 GLU B  87     -78.105  21.891-174.939  1.00  0.58           O  
ATOM   3563  N   VAL B  88     -78.940  25.398-170.120  1.00  0.48           N  
ATOM   3564  CA  VAL B  88     -79.518  26.062-168.951  1.00  0.48           C  
ATOM   3565  C   VAL B  88     -78.668  27.211-168.447  1.00  0.48           C  
ATOM   3566  O   VAL B  88     -79.160  28.291-168.125  1.00  0.48           O  
ATOM   3567  CB  VAL B  88     -79.646  25.128-167.738  1.00  0.48           C  
ATOM   3568  CG1 VAL B  88     -80.324  25.850-166.563  1.00  0.48           C  
ATOM   3569  CG2 VAL B  88     -80.442  23.875-168.090  1.00  0.48           C  
ATOM   3570  N   ILE B  89     -77.347  26.985-168.333  1.00  0.44           N  
ATOM   3571  CA  ILE B  89     -76.430  28.002-167.877  1.00  0.44           C  
ATOM   3572  C   ILE B  89     -76.176  29.051-168.935  1.00  0.44           C  
ATOM   3573  O   ILE B  89     -76.196  30.215-168.592  1.00  0.44           O  
ATOM   3574  CB  ILE B  89     -75.136  27.462-167.284  1.00  0.44           C  
ATOM   3575  CG1 ILE B  89     -75.399  26.448-166.157  1.00  0.44           C  
ATOM   3576  CG2 ILE B  89     -74.307  28.631-166.697  1.00  0.44           C  
ATOM   3577  CD1 ILE B  89     -74.222  25.492-165.951  1.00  0.44           C  
ATOM   3578  N   ASN B  90     -75.984  28.730-170.235  1.00  0.50           N  
ATOM   3579  CA  ASN B  90     -75.746  29.775-171.236  1.00  0.50           C  
ATOM   3580  C   ASN B  90     -76.973  30.655-171.511  1.00  0.50           C  
ATOM   3581  O   ASN B  90     -76.856  31.734-172.086  1.00  0.50           O  
ATOM   3582  CB  ASN B  90     -75.309  29.200-172.617  1.00  0.50           C  
ATOM   3583  CG  ASN B  90     -73.874  28.684-172.633  1.00  0.50           C  
ATOM   3584  OD1 ASN B  90     -72.917  29.353-172.239  1.00  0.50           O  
ATOM   3585  ND2 ASN B  90     -73.680  27.460-173.180  1.00  0.50           N  
ATOM   3586  N   SER B  91     -78.182  30.207-171.126  1.00  0.51           N  
ATOM   3587  CA  SER B  91     -79.399  30.984-171.294  1.00  0.51           C  
ATOM   3588  C   SER B  91     -79.707  31.874-170.097  1.00  0.51           C  
ATOM   3589  O   SER B  91     -79.355  31.602-168.949  1.00  0.51           O  
ATOM   3590  CB  SER B  91     -80.639  30.102-171.581  1.00  0.51           C  
ATOM   3591  OG  SER B  91     -81.703  30.872-172.154  1.00  0.51           O  
ATOM   3592  N   ARG B  92     -80.411  32.988-170.368  1.00  0.42           N  
ATOM   3593  CA  ARG B  92     -80.897  33.928-169.379  1.00  0.42           C  
ATOM   3594  C   ARG B  92     -81.964  33.349-168.467  1.00  0.42           C  
ATOM   3595  O   ARG B  92     -82.693  32.429-168.827  1.00  0.42           O  
ATOM   3596  CB  ARG B  92     -81.471  35.212-170.028  1.00  0.42           C  
ATOM   3597  CG  ARG B  92     -80.449  35.968-170.895  1.00  0.42           C  
ATOM   3598  CD  ARG B  92     -80.975  37.283-171.478  1.00  0.42           C  
ATOM   3599  NE  ARG B  92     -82.032  36.916-172.469  1.00  0.42           N  
ATOM   3600  CZ  ARG B  92     -82.792  37.781-173.153  1.00  0.42           C  
ATOM   3601  NH1 ARG B  92     -83.792  37.325-173.907  1.00  0.42           N  
ATOM   3602  NH2 ARG B  92     -82.568  39.088-173.096  1.00  0.42           N  
ATOM   3603  N   GLU B  93     -82.086  33.909-167.251  1.00  0.39           N  
ATOM   3604  CA  GLU B  93     -83.197  33.597-166.377  1.00  0.39           C  
ATOM   3605  C   GLU B  93     -83.908  34.883-166.031  1.00  0.39           C  
ATOM   3606  O   GLU B  93     -83.441  35.686-165.218  1.00  0.39           O  
ATOM   3607  CB  GLU B  93     -82.684  32.893-165.108  1.00  0.39           C  
ATOM   3608  CG  GLU B  93     -83.762  32.467-164.089  1.00  0.39           C  
ATOM   3609  CD  GLU B  93     -84.731  31.429-164.630  1.00  0.39           C  
ATOM   3610  OE1 GLU B  93     -84.264  30.286-164.891  1.00  0.39           O  
ATOM   3611  OE2 GLU B  93     -85.935  31.753-164.729  1.00  0.39           O  
ATOM   3612  N   ASP B  94     -85.064  35.099-166.677  1.00  0.35           N  
ATOM   3613  CA  ASP B  94     -85.820  36.331-166.652  1.00  0.35           C  
ATOM   3614  C   ASP B  94     -86.413  36.648-165.282  1.00  0.35           C  
ATOM   3615  O   ASP B  94     -86.352  37.779-164.805  1.00  0.35           O  
ATOM   3616  CB  ASP B  94     -86.884  36.280-167.771  1.00  0.35           C  
ATOM   3617  CG  ASP B  94     -86.205  36.044-169.119  1.00  0.35           C  
ATOM   3618  OD1 ASP B  94     -85.175  36.714-169.403  1.00  0.35           O  
ATOM   3619  OD2 ASP B  94     -86.691  35.159-169.867  1.00  0.35           O  
ATOM   3620  N   VAL B  95     -86.921  35.619-164.561  1.00  0.36           N  
ATOM   3621  CA  VAL B  95     -87.484  35.735-163.214  1.00  0.36           C  
ATOM   3622  C   VAL B  95     -86.485  36.322-162.232  1.00  0.36           C  
ATOM   3623  O   VAL B  95     -86.800  37.141-161.372  1.00  0.36           O  
ATOM   3624  CB  VAL B  95     -87.911  34.355-162.694  1.00  0.36           C  
ATOM   3625  CG1 VAL B  95     -88.363  34.391-161.215  1.00  0.36           C  
ATOM   3626  CG2 VAL B  95     -89.052  33.807-163.570  1.00  0.36           C  
ATOM   3627  N   LEU B  96     -85.223  35.904-162.373  1.00  0.35           N  
ATOM   3628  CA  LEU B  96     -84.182  36.175-161.420  1.00  0.35           C  
ATOM   3629  C   LEU B  96     -83.134  37.129-161.966  1.00  0.35           C  
ATOM   3630  O   LEU B  96     -81.992  37.152-161.497  1.00  0.35           O  
ATOM   3631  CB  LEU B  96     -83.505  34.849-161.063  1.00  0.35           C  
ATOM   3632  CG  LEU B  96     -84.391  33.766-160.427  1.00  0.35           C  
ATOM   3633  CD1 LEU B  96     -83.603  32.463-160.292  1.00  0.35           C  
ATOM   3634  CD2 LEU B  96     -84.868  34.165-159.027  1.00  0.35           C  
ATOM   3635  N   ARG B  97     -83.516  37.902-163.005  1.00  0.35           N  
ATOM   3636  CA  ARG B  97     -82.797  39.033-163.573  1.00  0.35           C  
ATOM   3637  C   ARG B  97     -81.332  38.791-163.882  1.00  0.35           C  
ATOM   3638  O   ARG B  97     -80.450  39.540-163.467  1.00  0.35           O  
ATOM   3639  CB  ARG B  97     -82.928  40.287-162.684  1.00  0.35           C  
ATOM   3640  CG  ARG B  97     -84.384  40.723-162.456  1.00  0.35           C  
ATOM   3641  CD  ARG B  97     -84.473  41.939-161.539  1.00  0.35           C  
ATOM   3642  NE  ARG B  97     -85.917  42.311-161.478  1.00  0.35           N  
ATOM   3643  CZ  ARG B  97     -86.393  43.327-160.750  1.00  0.35           C  
ATOM   3644  NH1 ARG B  97     -87.662  43.696-160.902  1.00  0.35           N  
ATOM   3645  NH2 ARG B  97     -85.621  43.979-159.886  1.00  0.35           N  
ATOM   3646  N   ARG B  98     -81.025  37.711-164.611  1.00  0.41           N  
ATOM   3647  CA  ARG B  98     -79.651  37.289-164.729  1.00  0.41           C  
ATOM   3648  C   ARG B  98     -79.410  36.597-166.049  1.00  0.41           C  
ATOM   3649  O   ARG B  98     -80.324  36.161-166.744  1.00  0.41           O  
ATOM   3650  CB  ARG B  98     -79.260  36.384-163.533  1.00  0.41           C  
ATOM   3651  CG  ARG B  98     -80.163  35.145-163.436  1.00  0.41           C  
ATOM   3652  CD  ARG B  98     -79.861  34.171-162.302  1.00  0.41           C  
ATOM   3653  NE  ARG B  98     -80.241  34.804-161.009  1.00  0.41           N  
ATOM   3654  CZ  ARG B  98     -80.447  34.106-159.883  1.00  0.41           C  
ATOM   3655  NH1 ARG B  98     -80.956  34.687-158.799  1.00  0.41           N  
ATOM   3656  NH2 ARG B  98     -80.206  32.800-159.860  1.00  0.41           N  
ATOM   3657  N   LEU B  99     -78.135  36.536-166.458  1.00  0.37           N  
ATOM   3658  CA  LEU B  99     -77.784  36.371-167.849  1.00  0.37           C  
ATOM   3659  C   LEU B  99     -77.376  34.965-168.194  1.00  0.37           C  
ATOM   3660  O   LEU B  99     -77.374  34.591-169.360  1.00  0.37           O  
ATOM   3661  CB  LEU B  99     -76.603  37.323-168.112  1.00  0.37           C  
ATOM   3662  CG  LEU B  99     -76.997  38.794-167.921  1.00  0.37           C  
ATOM   3663  CD1 LEU B  99     -75.801  39.727-168.090  1.00  0.37           C  
ATOM   3664  CD2 LEU B  99     -78.087  39.148-168.919  1.00  0.37           C  
ATOM   3665  N   ILE B 100     -77.091  34.189-167.140  1.00  0.48           N  
ATOM   3666  CA  ILE B 100     -76.651  32.799-167.120  1.00  0.48           C  
ATOM   3667  C   ILE B 100     -77.004  32.304-165.722  1.00  0.48           C  
ATOM   3668  O   ILE B 100     -77.161  33.174-164.869  1.00  0.48           O  
ATOM   3669  CB  ILE B 100     -75.140  32.629-167.366  1.00  0.48           C  
ATOM   3670  CG1 ILE B 100     -74.287  33.457-166.391  1.00  0.48           C  
ATOM   3671  CG2 ILE B 100     -74.788  32.965-168.834  1.00  0.48           C  
ATOM   3672  CD1 ILE B 100     -72.787  33.193-166.508  1.00  0.48           C  
ATOM   3673  N   ARG B 101     -77.154  30.975-165.399  1.00  0.52           N  
ATOM   3674  CA  ARG B 101     -77.274  30.513-163.999  1.00  0.52           C  
ATOM   3675  C   ARG B 101     -77.202  29.019-163.678  1.00  0.52           C  
ATOM   3676  O   ARG B 101     -77.692  28.157-164.400  1.00  0.52           O  
ATOM   3677  CB  ARG B 101     -78.532  31.050-163.249  1.00  0.52           C  
ATOM   3678  CG  ARG B 101     -79.878  30.338-163.477  1.00  0.52           C  
ATOM   3679  CD  ARG B 101     -80.295  30.054-164.930  1.00  0.52           C  
ATOM   3680  NE  ARG B 101     -81.669  29.464-164.873  1.00  0.52           N  
ATOM   3681  CZ  ARG B 101     -81.975  28.249-164.409  1.00  0.52           C  
ATOM   3682  NH1 ARG B 101     -83.262  27.923-164.356  1.00  0.52           N  
ATOM   3683  NH2 ARG B 101     -81.040  27.406-163.989  1.00  0.52           N  
ATOM   3684  N   ARG B 102     -76.624  28.699-162.493  1.00  0.53           N  
ATOM   3685  CA  ARG B 102     -76.458  27.367-161.925  1.00  0.53           C  
ATOM   3686  C   ARG B 102     -77.269  27.188-160.646  1.00  0.53           C  
ATOM   3687  O   ARG B 102     -76.715  26.863-159.603  1.00  0.53           O  
ATOM   3688  CB  ARG B 102     -74.977  27.102-161.513  1.00  0.53           C  
ATOM   3689  CG  ARG B 102     -73.983  26.966-162.674  1.00  0.53           C  
ATOM   3690  CD  ARG B 102     -73.511  28.254-163.354  1.00  0.53           C  
ATOM   3691  NE  ARG B 102     -72.628  29.045-162.439  1.00  0.53           N  
ATOM   3692  CZ  ARG B 102     -72.038  30.184-162.836  1.00  0.53           C  
ATOM   3693  NH1 ARG B 102     -71.112  30.780-162.088  1.00  0.53           N  
ATOM   3694  NH2 ARG B 102     -72.365  30.757-163.994  1.00  0.53           N  
ATOM   3695  N   CYS B 103     -78.607  27.352-160.668  1.00  0.45           N  
ATOM   3696  CA  CYS B 103     -79.416  27.338-159.445  1.00  0.45           C  
ATOM   3697  C   CYS B 103     -79.419  26.028-158.663  1.00  0.45           C  
ATOM   3698  O   CYS B 103     -79.703  26.023-157.468  1.00  0.45           O  
ATOM   3699  CB  CYS B 103     -80.891  27.732-159.723  1.00  0.45           C  
ATOM   3700  SG  CYS B 103     -81.052  29.475-160.227  1.00  0.45           S  
ATOM   3701  N   ALA B 104     -79.090  24.896-159.318  1.00  0.52           N  
ATOM   3702  CA  ALA B 104     -78.887  23.620-158.662  1.00  0.52           C  
ATOM   3703  C   ALA B 104     -77.706  23.602-157.693  1.00  0.52           C  
ATOM   3704  O   ALA B 104     -77.817  23.115-156.572  1.00  0.52           O  
ATOM   3705  CB  ALA B 104     -78.667  22.534-159.736  1.00  0.52           C  
ATOM   3706  N   TYR B 105     -76.550  24.166-158.101  1.00  0.55           N  
ATOM   3707  CA  TYR B 105     -75.335  24.120-157.304  1.00  0.55           C  
ATOM   3708  C   TYR B 105     -75.089  25.410-156.555  1.00  0.55           C  
ATOM   3709  O   TYR B 105     -74.292  25.450-155.620  1.00  0.55           O  
ATOM   3710  CB  TYR B 105     -74.094  23.885-158.212  1.00  0.55           C  
ATOM   3711  CG  TYR B 105     -74.006  22.437-158.586  1.00  0.55           C  
ATOM   3712  CD1 TYR B 105     -74.297  21.997-159.888  1.00  0.55           C  
ATOM   3713  CD2 TYR B 105     -73.696  21.491-157.597  1.00  0.55           C  
ATOM   3714  CE1 TYR B 105     -74.357  20.624-160.177  1.00  0.55           C  
ATOM   3715  CE2 TYR B 105     -73.730  20.125-157.889  1.00  0.55           C  
ATOM   3716  CZ  TYR B 105     -74.095  19.692-159.166  1.00  0.55           C  
ATOM   3717  OH  TYR B 105     -74.345  18.320-159.339  1.00  0.55           O  
ATOM   3718  N   LEU B 106     -75.780  26.492-156.942  1.00  0.55           N  
ATOM   3719  CA  LEU B 106     -75.587  27.791-156.353  1.00  0.55           C  
ATOM   3720  C   LEU B 106     -76.838  28.631-156.576  1.00  0.55           C  
ATOM   3721  O   LEU B 106     -77.002  29.351-157.560  1.00  0.55           O  
ATOM   3722  CB  LEU B 106     -74.315  28.466-156.919  1.00  0.55           C  
ATOM   3723  CG  LEU B 106     -73.774  29.614-156.054  1.00  0.55           C  
ATOM   3724  CD1 LEU B 106     -73.191  29.115-154.724  1.00  0.55           C  
ATOM   3725  CD2 LEU B 106     -72.725  30.403-156.848  1.00  0.55           C  
ATOM   3726  N   LYS B 107     -77.815  28.480-155.666  1.00  0.50           N  
ATOM   3727  CA  LYS B 107     -79.090  29.174-155.665  1.00  0.50           C  
ATOM   3728  C   LYS B 107     -78.985  30.680-155.334  1.00  0.50           C  
ATOM   3729  O   LYS B 107     -78.084  31.100-154.620  1.00  0.50           O  
ATOM   3730  CB  LYS B 107     -80.058  28.419-154.708  1.00  0.50           C  
ATOM   3731  CG  LYS B 107     -81.554  28.633-154.998  1.00  0.50           C  
ATOM   3732  CD  LYS B 107     -82.487  27.813-154.080  1.00  0.50           C  
ATOM   3733  CE  LYS B 107     -83.970  28.004-154.450  1.00  0.50           C  
ATOM   3734  NZ  LYS B 107     -84.888  27.344-153.487  1.00  0.50           N  
ATOM   3735  N   TYR B 108     -79.905  31.527-155.871  1.00  0.50           N  
ATOM   3736  CA  TYR B 108     -80.101  32.944-155.511  1.00  0.50           C  
ATOM   3737  C   TYR B 108     -79.069  33.948-156.033  1.00  0.50           C  
ATOM   3738  O   TYR B 108     -79.035  35.117-155.666  1.00  0.50           O  
ATOM   3739  CB  TYR B 108     -80.408  33.173-154.005  1.00  0.50           C  
ATOM   3740  CG  TYR B 108     -81.738  32.565-153.640  1.00  0.50           C  
ATOM   3741  CD1 TYR B 108     -81.818  31.513-152.713  1.00  0.50           C  
ATOM   3742  CD2 TYR B 108     -82.927  33.053-154.214  1.00  0.50           C  
ATOM   3743  CE1 TYR B 108     -83.057  30.937-152.394  1.00  0.50           C  
ATOM   3744  CE2 TYR B 108     -84.165  32.469-153.907  1.00  0.50           C  
ATOM   3745  CZ  TYR B 108     -84.225  31.401-153.006  1.00  0.50           C  
ATOM   3746  OH  TYR B 108     -85.457  30.776-152.720  1.00  0.50           O  
ATOM   3747  N   VAL B 109     -78.257  33.530-157.003  1.00  0.54           N  
ATOM   3748  CA  VAL B 109     -77.110  34.222-157.558  1.00  0.54           C  
ATOM   3749  C   VAL B 109     -77.344  35.389-158.527  1.00  0.54           C  
ATOM   3750  O   VAL B 109     -76.592  35.634-159.472  1.00  0.54           O  
ATOM   3751  CB  VAL B 109     -76.246  33.155-158.199  1.00  0.54           C  
ATOM   3752  CG1 VAL B 109     -75.475  32.399-157.125  1.00  0.54           C  
ATOM   3753  CG2 VAL B 109     -77.088  32.116-158.961  1.00  0.54           C  
ATOM   3754  N   GLU B 110     -78.367  36.216-158.296  1.00  0.40           N  
ATOM   3755  CA  GLU B 110     -78.577  37.436-159.059  1.00  0.40           C  
ATOM   3756  C   GLU B 110     -77.537  38.491-158.736  1.00  0.40           C  
ATOM   3757  O   GLU B 110     -77.193  38.695-157.576  1.00  0.40           O  
ATOM   3758  CB  GLU B 110     -79.982  37.993-158.836  1.00  0.40           C  
ATOM   3759  CG  GLU B 110     -80.345  38.182-157.348  1.00  0.40           C  
ATOM   3760  CD  GLU B 110     -81.857  38.285-157.175  1.00  0.40           C  
ATOM   3761  OE1 GLU B 110     -82.564  37.523-157.894  1.00  0.40           O  
ATOM   3762  OE2 GLU B 110     -82.274  39.076-156.289  1.00  0.40           O  
ATOM   3763  N   ALA B 111     -76.932  39.121-159.765  1.00  0.42           N  
ATOM   3764  CA  ALA B 111     -75.765  39.986-159.635  1.00  0.42           C  
ATOM   3765  C   ALA B 111     -74.505  39.263-159.154  1.00  0.42           C  
ATOM   3766  O   ALA B 111     -73.549  39.858-158.654  1.00  0.42           O  
ATOM   3767  CB  ALA B 111     -76.067  41.257-158.815  1.00  0.42           C  
ATOM   3768  N   ARG B 112     -74.494  37.920-159.303  1.00  0.41           N  
ATOM   3769  CA  ARG B 112     -73.327  37.077-159.118  1.00  0.41           C  
ATOM   3770  C   ARG B 112     -73.042  36.242-160.373  1.00  0.41           C  
ATOM   3771  O   ARG B 112     -72.106  35.454-160.440  1.00  0.41           O  
ATOM   3772  CB  ARG B 112     -73.520  36.094-157.935  1.00  0.41           C  
ATOM   3773  CG  ARG B 112     -73.604  36.704-156.512  1.00  0.41           C  
ATOM   3774  CD  ARG B 112     -74.906  37.441-156.156  1.00  0.41           C  
ATOM   3775  NE  ARG B 112     -74.950  37.788-154.701  1.00  0.41           N  
ATOM   3776  CZ  ARG B 112     -76.024  38.372-154.141  1.00  0.41           C  
ATOM   3777  NH1 ARG B 112     -76.069  38.636-152.838  1.00  0.41           N  
ATOM   3778  NH2 ARG B 112     -77.085  38.732-154.864  1.00  0.41           N  
ATOM   3779  N   LEU B 113     -73.848  36.397-161.429  1.00  0.45           N  
ATOM   3780  CA  LEU B 113     -73.620  35.762-162.708  1.00  0.45           C  
ATOM   3781  C   LEU B 113     -74.268  36.600-163.781  1.00  0.45           C  
ATOM   3782  O   LEU B 113     -74.151  36.366-164.975  1.00  0.45           O  
ATOM   3783  CB  LEU B 113     -74.223  34.324-162.814  1.00  0.45           C  
ATOM   3784  CG  LEU B 113     -74.735  33.614-161.547  1.00  0.45           C  
ATOM   3785  CD1 LEU B 113     -76.107  33.037-161.848  1.00  0.45           C  
ATOM   3786  CD2 LEU B 113     -73.801  32.495-161.091  1.00  0.45           C  
ATOM   3787  N   GLY B 114     -74.989  37.644-163.411  1.00  0.39           N  
ATOM   3788  CA  GLY B 114     -75.673  38.395-164.383  1.00  0.39           C  
ATOM   3789  C   GLY B 114     -76.073  39.699-163.852  1.00  0.39           C  
ATOM   3790  O   GLY B 114     -76.653  39.764-162.784  1.00  0.39           O  
ATOM   3791  N   ASP B 115     -75.747  40.753-164.576  1.00  0.41           N  
ATOM   3792  CA  ASP B 115     -75.939  42.105-164.247  1.00  0.41           C  
ATOM   3793  C   ASP B 115     -76.162  42.763-165.582  1.00  0.41           C  
ATOM   3794  O   ASP B 115     -77.010  42.312-166.347  1.00  0.41           O  
ATOM   3795  CB  ASP B 115     -74.814  42.608-163.383  1.00  0.41           C  
ATOM   3796  CG  ASP B 115     -75.116  43.952-162.763  1.00  0.41           C  
ATOM   3797  OD1 ASP B 115     -75.915  44.716-163.378  1.00  0.41           O  
ATOM   3798  OD2 ASP B 115     -74.548  44.221-161.678  1.00  0.41           O  
ATOM   3799  N   ARG B 116     -75.416  43.829-165.845  1.00  0.38           N  
ATOM   3800  CA  ARG B 116     -75.329  44.577-167.019  1.00  0.38           C  
ATOM   3801  C   ARG B 116     -76.549  45.434-167.125  1.00  0.38           C  
ATOM   3802  O   ARG B 116     -77.000  45.700-168.202  1.00  0.38           O  
ATOM   3803  CB  ARG B 116     -75.140  43.681-168.305  1.00  0.38           C  
ATOM   3804  CG  ARG B 116     -74.639  44.328-169.590  1.00  0.38           C  
ATOM   3805  CD  ARG B 116     -73.783  43.464-170.529  1.00  0.38           C  
ATOM   3806  NE  ARG B 116     -74.494  42.195-170.869  1.00  0.38           N  
ATOM   3807  CZ  ARG B 116     -73.975  41.255-171.673  1.00  0.38           C  
ATOM   3808  NH1 ARG B 116     -74.711  40.176-171.924  1.00  0.38           N  
ATOM   3809  NH2 ARG B 116     -72.777  41.373-172.225  1.00  0.38           N  
ATOM   3810  N   THR B 117     -77.321  45.882-166.178  1.00  0.39           N  
ATOM   3811  CA  THR B 117     -78.656  46.471-166.197  1.00  0.39           C  
ATOM   3812  C   THR B 117     -79.459  45.799-167.217  1.00  0.39           C  
ATOM   3813  O   THR B 117     -80.099  46.471-167.982  1.00  0.39           O  
ATOM   3814  CB  THR B 117     -78.622  47.909-166.422  1.00  0.39           C  
ATOM   3815  OG1 THR B 117     -77.516  48.454-165.723  1.00  0.39           O  
ATOM   3816  CG2 THR B 117     -79.860  48.559-165.812  1.00  0.39           C  
ATOM   3817  N   LEU B 118     -79.429  44.464-167.413  1.00  0.39           N  
ATOM   3818  CA  LEU B 118     -79.864  43.980-168.714  1.00  0.39           C  
ATOM   3819  C   LEU B 118     -81.347  43.924-168.994  1.00  0.39           C  
ATOM   3820  O   LEU B 118     -82.132  43.212-168.372  1.00  0.39           O  
ATOM   3821  CB  LEU B 118     -79.306  42.593-169.115  1.00  0.39           C  
ATOM   3822  CG  LEU B 118     -79.414  42.284-170.641  1.00  0.39           C  
ATOM   3823  CD1 LEU B 118     -78.091  42.455-171.387  1.00  0.39           C  
ATOM   3824  CD2 LEU B 118     -80.034  40.915-170.942  1.00  0.39           C  
ATOM   3825  N   HIS B 119     -81.707  44.595-170.094  1.00  0.32           N  
ATOM   3826  CA  HIS B 119     -82.969  44.543-170.767  1.00  0.32           C  
ATOM   3827  C   HIS B 119     -83.304  43.168-171.320  1.00  0.32           C  
ATOM   3828  O   HIS B 119     -83.222  42.872-172.512  1.00  0.32           O  
ATOM   3829  CB  HIS B 119     -82.862  45.602-171.862  1.00  0.32           C  
ATOM   3830  CG  HIS B 119     -82.674  46.938-171.216  1.00  0.32           C  
ATOM   3831  ND1 HIS B 119     -82.455  48.039-172.011  1.00  0.32           N  
ATOM   3832  CD2 HIS B 119     -82.862  47.312-169.920  1.00  0.32           C  
ATOM   3833  CE1 HIS B 119     -82.528  49.060-171.185  1.00  0.32           C  
ATOM   3834  NE2 HIS B 119     -82.779  48.677-169.912  1.00  0.32           N  
ATOM   3835  N   ALA B 120     -83.662  42.262-170.399  1.00  0.37           N  
ATOM   3836  CA  ALA B 120     -84.296  41.008-170.665  1.00  0.37           C  
ATOM   3837  C   ALA B 120     -85.726  41.234-171.125  1.00  0.37           C  
ATOM   3838  O   ALA B 120     -86.144  40.730-172.166  1.00  0.37           O  
ATOM   3839  CB  ALA B 120     -84.240  40.163-169.383  1.00  0.37           C  
ATOM   3840  N   ASP B 121     -86.439  42.082-170.367  1.00  0.32           N  
ATOM   3841  CA  ASP B 121     -87.810  42.491-170.526  1.00  0.32           C  
ATOM   3842  C   ASP B 121     -87.918  44.024-170.619  1.00  0.32           C  
ATOM   3843  O   ASP B 121     -88.521  44.557-171.551  1.00  0.32           O  
ATOM   3844  CB  ASP B 121     -88.633  41.927-169.320  1.00  0.32           C  
ATOM   3845  CG  ASP B 121     -88.034  42.178-167.930  1.00  0.32           C  
ATOM   3846  OD1 ASP B 121     -86.910  42.741-167.833  1.00  0.32           O  
ATOM   3847  OD2 ASP B 121     -88.717  41.803-166.946  1.00  0.32           O  
ATOM   3848  N   GLU B 122     -87.297  44.774-169.683  1.00  0.34           N  
ATOM   3849  CA  GLU B 122     -87.228  46.235-169.640  1.00  0.34           C  
ATOM   3850  C   GLU B 122     -86.545  46.874-170.854  1.00  0.34           C  
ATOM   3851  O   GLU B 122     -85.335  46.962-170.901  1.00  0.34           O  
ATOM   3852  CB  GLU B 122     -86.434  46.710-168.379  1.00  0.34           C  
ATOM   3853  CG  GLU B 122     -87.005  46.259-167.007  1.00  0.34           C  
ATOM   3854  CD  GLU B 122     -86.196  46.780-165.811  1.00  0.34           C  
ATOM   3855  OE1 GLU B 122     -85.199  47.518-166.029  1.00  0.34           O  
ATOM   3856  OE2 GLU B 122     -86.586  46.454-164.656  1.00  0.34           O  
ATOM   3857  N   ILE B 123     -87.244  47.369-171.895  1.00  0.28           N  
ATOM   3858  CA  ILE B 123     -86.583  48.077-173.004  1.00  0.28           C  
ATOM   3859  C   ILE B 123     -86.045  49.461-172.610  1.00  0.28           C  
ATOM   3860  O   ILE B 123     -86.683  50.190-171.849  1.00  0.28           O  
ATOM   3861  CB  ILE B 123     -87.494  48.178-174.238  1.00  0.28           C  
ATOM   3862  CG1 ILE B 123     -87.884  46.764-174.740  1.00  0.28           C  
ATOM   3863  CG2 ILE B 123     -86.839  48.993-175.383  1.00  0.28           C  
ATOM   3864  CD1 ILE B 123     -89.010  46.779-175.783  1.00  0.28           C  
ATOM   3865  N   LEU B 124     -84.847  49.859-173.128  1.00  0.28           N  
ATOM   3866  CA  LEU B 124     -84.254  51.192-173.016  1.00  0.28           C  
ATOM   3867  C   LEU B 124     -85.205  52.385-173.011  1.00  0.28           C  
ATOM   3868  O   LEU B 124     -86.096  52.507-173.850  1.00  0.28           O  
ATOM   3869  CB  LEU B 124     -83.042  51.416-173.967  1.00  0.28           C  
ATOM   3870  CG  LEU B 124     -83.315  51.684-175.468  1.00  0.28           C  
ATOM   3871  CD1 LEU B 124     -83.579  53.164-175.794  1.00  0.28           C  
ATOM   3872  CD2 LEU B 124     -82.102  51.247-176.304  1.00  0.28           C  
ATOM   3873  N   ARG B 125     -85.035  53.295-172.027  1.00  0.28           N  
ATOM   3874  CA  ARG B 125     -86.005  54.342-171.779  1.00  0.28           C  
ATOM   3875  C   ARG B 125     -85.508  55.268-170.681  1.00  0.28           C  
ATOM   3876  O   ARG B 125     -84.911  56.305-170.943  1.00  0.28           O  
ATOM   3877  CB  ARG B 125     -87.365  53.712-171.365  1.00  0.28           C  
ATOM   3878  CG  ARG B 125     -88.520  54.710-171.198  1.00  0.28           C  
ATOM   3879  CD  ARG B 125     -89.844  53.981-170.983  1.00  0.28           C  
ATOM   3880  NE  ARG B 125     -90.900  55.032-170.870  1.00  0.28           N  
ATOM   3881  CZ  ARG B 125     -92.205  54.761-170.740  1.00  0.28           C  
ATOM   3882  NH1 ARG B 125     -93.077  55.762-170.650  1.00  0.28           N  
ATOM   3883  NH2 ARG B 125     -92.653  53.510-170.700  1.00  0.28           N  
ATOM   3884  N   ASP B 126     -85.727  54.872-169.418  1.00  0.29           N  
ATOM   3885  CA  ASP B 126     -85.363  55.587-168.226  1.00  0.29           C  
ATOM   3886  C   ASP B 126     -85.213  54.461-167.221  1.00  0.29           C  
ATOM   3887  O   ASP B 126     -85.672  53.346-167.470  1.00  0.29           O  
ATOM   3888  CB  ASP B 126     -86.443  56.616-167.806  1.00  0.29           C  
ATOM   3889  CG  ASP B 126     -85.865  57.678-166.879  1.00  0.29           C  
ATOM   3890  OD1 ASP B 126     -84.924  57.344-166.109  1.00  0.29           O  
ATOM   3891  OD2 ASP B 126     -86.368  58.825-166.944  1.00  0.29           O  
ATOM   3892  N   GLY B 127     -84.476  54.699-166.125  1.00  0.35           N  
ATOM   3893  CA  GLY B 127     -84.042  53.693-165.158  1.00  0.35           C  
ATOM   3894  C   GLY B 127     -82.873  52.878-165.631  1.00  0.35           C  
ATOM   3895  O   GLY B 127     -82.326  52.045-164.914  1.00  0.35           O  
ATOM   3896  N   PHE B 128     -82.418  53.134-166.866  1.00  0.30           N  
ATOM   3897  CA  PHE B 128     -81.395  52.378-167.536  1.00  0.30           C  
ATOM   3898  C   PHE B 128     -80.035  52.878-167.084  1.00  0.30           C  
ATOM   3899  O   PHE B 128     -79.409  53.732-167.708  1.00  0.30           O  
ATOM   3900  CB  PHE B 128     -81.586  52.489-169.078  1.00  0.30           C  
ATOM   3901  CG  PHE B 128     -80.733  51.559-169.914  1.00  0.30           C  
ATOM   3902  CD1 PHE B 128     -80.247  50.338-169.428  1.00  0.30           C  
ATOM   3903  CD2 PHE B 128     -80.489  51.874-171.266  1.00  0.30           C  
ATOM   3904  CE1 PHE B 128     -79.622  49.433-170.285  1.00  0.30           C  
ATOM   3905  CE2 PHE B 128     -79.860  50.964-172.128  1.00  0.30           C  
ATOM   3906  CZ  PHE B 128     -79.439  49.730-171.639  1.00  0.30           C  
ATOM   3907  N   CYS B 129     -79.552  52.346-165.945  1.00  0.35           N  
ATOM   3908  CA  CYS B 129     -78.219  52.589-165.429  1.00  0.35           C  
ATOM   3909  C   CYS B 129     -77.145  52.207-166.427  1.00  0.35           C  
ATOM   3910  O   CYS B 129     -77.168  51.098-166.957  1.00  0.35           O  
ATOM   3911  CB  CYS B 129     -78.005  51.806-164.115  1.00  0.35           C  
ATOM   3912  SG  CYS B 129     -76.429  52.165-163.268  1.00  0.35           S  
ATOM   3913  N   LEU B 130     -76.206  53.139-166.704  1.00  0.31           N  
ATOM   3914  CA  LEU B 130     -75.334  53.113-167.862  1.00  0.31           C  
ATOM   3915  C   LEU B 130     -74.440  51.884-167.998  1.00  0.31           C  
ATOM   3916  O   LEU B 130     -73.337  51.801-167.469  1.00  0.31           O  
ATOM   3917  CB  LEU B 130     -74.436  54.373-167.869  1.00  0.31           C  
ATOM   3918  CG  LEU B 130     -75.204  55.712-167.943  1.00  0.31           C  
ATOM   3919  CD1 LEU B 130     -74.265  56.907-167.728  1.00  0.31           C  
ATOM   3920  CD2 LEU B 130     -75.942  55.895-169.276  1.00  0.31           C  
ATOM   3921  N   ASN B 131     -74.890  50.914-168.800  1.00  0.38           N  
ATOM   3922  CA  ASN B 131     -74.285  49.615-168.974  1.00  0.38           C  
ATOM   3923  C   ASN B 131     -73.582  49.537-170.306  1.00  0.38           C  
ATOM   3924  O   ASN B 131     -73.494  48.469-170.903  1.00  0.38           O  
ATOM   3925  CB  ASN B 131     -75.439  48.576-168.962  1.00  0.38           C  
ATOM   3926  CG  ASN B 131     -76.288  48.676-170.239  1.00  0.38           C  
ATOM   3927  OD1 ASN B 131     -76.680  49.727-170.779  1.00  0.38           O  
ATOM   3928  ND2 ASN B 131     -76.741  47.485-170.671  1.00  0.38           N  
ATOM   3929  N   MET B 132     -73.161  50.692-170.840  1.00  0.34           N  
ATOM   3930  CA  MET B 132     -72.740  50.864-172.212  1.00  0.34           C  
ATOM   3931  C   MET B 132     -71.568  49.975-172.564  1.00  0.34           C  
ATOM   3932  O   MET B 132     -71.469  49.394-173.641  1.00  0.34           O  
ATOM   3933  CB  MET B 132     -72.293  52.323-172.403  1.00  0.34           C  
ATOM   3934  CG  MET B 132     -73.401  53.368-172.196  1.00  0.34           C  
ATOM   3935  SD  MET B 132     -72.784  55.075-172.048  1.00  0.34           S  
ATOM   3936  CE  MET B 132     -71.786  55.133-173.566  1.00  0.34           C  
ATOM   3937  N   LEU B 133     -70.652  49.843-171.597  1.00  0.38           N  
ATOM   3938  CA  LEU B 133     -69.672  48.794-171.569  1.00  0.38           C  
ATOM   3939  C   LEU B 133     -70.343  47.476-171.266  1.00  0.38           C  
ATOM   3940  O   LEU B 133     -70.953  47.308-170.213  1.00  0.38           O  
ATOM   3941  CB  LEU B 133     -68.639  49.053-170.453  1.00  0.38           C  
ATOM   3942  CG  LEU B 133     -67.819  50.342-170.610  1.00  0.38           C  
ATOM   3943  CD1 LEU B 133     -67.025  50.568-169.319  1.00  0.38           C  
ATOM   3944  CD2 LEU B 133     -66.877  50.280-171.820  1.00  0.38           C  
ATOM   3945  N   ASP B 134     -70.198  46.453-172.133  1.00  0.42           N  
ATOM   3946  CA  ASP B 134     -70.893  45.207-171.900  1.00  0.42           C  
ATOM   3947  C   ASP B 134     -70.084  44.328-170.927  1.00  0.42           C  
ATOM   3948  O   ASP B 134     -70.385  43.157-170.704  1.00  0.42           O  
ATOM   3949  CB  ASP B 134     -71.315  44.558-173.259  1.00  0.42           C  
ATOM   3950  CG  ASP B 134     -70.423  43.459-173.813  1.00  0.42           C  
ATOM   3951  OD1 ASP B 134     -69.201  43.670-173.978  1.00  0.42           O  
ATOM   3952  OD2 ASP B 134     -70.948  42.322-173.970  1.00  0.42           O  
ATOM   3953  N   THR B 135     -69.053  44.931-170.296  1.00  0.46           N  
ATOM   3954  CA  THR B 135     -68.150  44.424-169.282  1.00  0.46           C  
ATOM   3955  C   THR B 135     -68.760  43.921-167.989  1.00  0.46           C  
ATOM   3956  O   THR B 135     -67.985  43.475-167.158  1.00  0.46           O  
ATOM   3957  CB  THR B 135     -67.088  45.444-168.870  1.00  0.46           C  
ATOM   3958  OG1 THR B 135     -67.685  46.629-168.353  1.00  0.46           O  
ATOM   3959  CG2 THR B 135     -66.253  45.854-170.090  1.00  0.46           C  
ATOM   3960  N   PRO B 136     -70.020  43.873-167.652  1.00  0.41           N  
ATOM   3961  CA  PRO B 136     -70.399  42.961-166.588  1.00  0.41           C  
ATOM   3962  C   PRO B 136     -70.506  41.512-167.036  1.00  0.41           C  
ATOM   3963  O   PRO B 136     -70.200  41.160-168.176  1.00  0.41           O  
ATOM   3964  CB  PRO B 136     -71.774  43.475-166.201  1.00  0.41           C  
ATOM   3965  CG  PRO B 136     -71.664  44.972-166.425  1.00  0.41           C  
ATOM   3966  CD  PRO B 136     -70.923  45.018-167.738  1.00  0.41           C  
ATOM   3967  N   LEU B 137     -70.967  40.678-166.096  1.00  0.40           N  
ATOM   3968  CA  LEU B 137     -71.393  39.304-166.156  1.00  0.40           C  
ATOM   3969  C   LEU B 137     -72.217  38.842-167.367  1.00  0.40           C  
ATOM   3970  O   LEU B 137     -72.703  39.677-168.124  1.00  0.40           O  
ATOM   3971  CB  LEU B 137     -72.071  38.987-164.812  1.00  0.40           C  
ATOM   3972  CG  LEU B 137     -71.356  39.460-163.511  1.00  0.40           C  
ATOM   3973  CD1 LEU B 137     -72.305  39.550-162.303  1.00  0.40           C  
ATOM   3974  CD2 LEU B 137     -70.238  38.480-163.177  1.00  0.40           C  
ATOM   3975  N   CYS B 138     -72.313  37.494-167.589  1.00  0.54           N  
ATOM   3976  CA  CYS B 138     -72.723  36.762-168.800  1.00  0.54           C  
ATOM   3977  C   CYS B 138     -71.584  35.970-169.460  1.00  0.54           C  
ATOM   3978  O   CYS B 138     -71.849  34.842-169.868  1.00  0.54           O  
ATOM   3979  CB  CYS B 138     -73.429  37.593-169.901  1.00  0.54           C  
ATOM   3980  SG  CYS B 138     -74.253  36.592-171.197  1.00  0.54           S  
ATOM   3981  N   PRO B 139     -70.319  36.377-169.621  1.00  0.46           N  
ATOM   3982  CA  PRO B 139     -69.487  35.865-170.711  1.00  0.46           C  
ATOM   3983  C   PRO B 139     -68.680  34.681-170.269  1.00  0.46           C  
ATOM   3984  O   PRO B 139     -67.740  34.289-170.962  1.00  0.46           O  
ATOM   3985  CB  PRO B 139     -68.525  37.018-170.941  1.00  0.46           C  
ATOM   3986  CG  PRO B 139     -68.277  37.507-169.525  1.00  0.46           C  
ATOM   3987  CD  PRO B 139     -69.683  37.533-168.983  1.00  0.46           C  
ATOM   3988  N   LEU B 140     -69.042  34.111-169.115  1.00  0.57           N  
ATOM   3989  CA  LEU B 140     -68.577  32.839-168.638  1.00  0.57           C  
ATOM   3990  C   LEU B 140     -69.176  31.725-169.482  1.00  0.57           C  
ATOM   3991  O   LEU B 140     -70.097  31.018-169.065  1.00  0.57           O  
ATOM   3992  CB  LEU B 140     -68.978  32.669-167.163  1.00  0.57           C  
ATOM   3993  CG  LEU B 140     -68.455  31.384-166.513  1.00  0.57           C  
ATOM   3994  CD1 LEU B 140     -67.009  31.567-166.057  1.00  0.57           C  
ATOM   3995  CD2 LEU B 140     -69.384  30.991-165.369  1.00  0.57           C  
ATOM   3996  N   LYS B 141     -68.683  31.565-170.727  1.00  0.62           N  
ATOM   3997  CA  LYS B 141     -69.243  30.621-171.667  1.00  0.62           C  
ATOM   3998  C   LYS B 141     -69.169  29.196-171.155  1.00  0.62           C  
ATOM   3999  O   LYS B 141     -68.124  28.682-170.749  1.00  0.62           O  
ATOM   4000  CB  LYS B 141     -68.630  30.682-173.096  1.00  0.62           C  
ATOM   4001  CG  LYS B 141     -69.394  29.759-174.074  1.00  0.62           C  
ATOM   4002  CD  LYS B 141     -68.787  29.566-175.476  1.00  0.62           C  
ATOM   4003  CE  LYS B 141     -69.499  28.407-176.208  1.00  0.62           C  
ATOM   4004  NZ  LYS B 141     -68.802  27.957-177.444  1.00  0.62           N  
ATOM   4005  N   VAL B 142     -70.321  28.520-171.183  1.00  0.66           N  
ATOM   4006  CA  VAL B 142     -70.472  27.200-170.647  1.00  0.66           C  
ATOM   4007  C   VAL B 142     -70.166  26.172-171.696  1.00  0.66           C  
ATOM   4008  O   VAL B 142     -70.777  26.138-172.766  1.00  0.66           O  
ATOM   4009  CB  VAL B 142     -71.871  26.981-170.135  1.00  0.66           C  
ATOM   4010  CG1 VAL B 142     -71.916  25.675-169.349  1.00  0.66           C  
ATOM   4011  CG2 VAL B 142     -72.241  28.144-169.210  1.00  0.66           C  
ATOM   4012  N   VAL B 143     -69.186  25.306-171.404  1.00  0.72           N  
ATOM   4013  CA  VAL B 143     -68.705  24.337-172.351  1.00  0.72           C  
ATOM   4014  C   VAL B 143     -68.825  22.945-171.747  1.00  0.72           C  
ATOM   4015  O   VAL B 143     -68.394  22.669-170.629  1.00  0.72           O  
ATOM   4016  CB  VAL B 143     -67.283  24.663-172.760  1.00  0.72           C  
ATOM   4017  CG1 VAL B 143     -66.838  23.669-173.828  1.00  0.72           C  
ATOM   4018  CG2 VAL B 143     -67.197  26.091-173.343  1.00  0.72           C  
ATOM   4019  N   THR B 144     -69.487  22.022-172.475  1.00  0.70           N  
ATOM   4020  CA  THR B 144     -69.725  20.647-172.033  1.00  0.70           C  
ATOM   4021  C   THR B 144     -68.518  19.740-172.251  1.00  0.70           C  
ATOM   4022  O   THR B 144     -68.254  18.812-171.490  1.00  0.70           O  
ATOM   4023  CB  THR B 144     -70.988  20.093-172.699  1.00  0.70           C  
ATOM   4024  OG1 THR B 144     -71.365  18.807-172.232  1.00  0.70           O  
ATOM   4025  CG2 THR B 144     -70.860  19.990-174.225  1.00  0.70           C  
ATOM   4026  N   ASN B 145     -67.708  20.014-173.292  1.00  0.73           N  
ATOM   4027  CA  ASN B 145     -66.513  19.259-173.595  1.00  0.73           C  
ATOM   4028  C   ASN B 145     -65.327  19.868-172.854  1.00  0.73           C  
ATOM   4029  O   ASN B 145     -65.019  21.049-172.997  1.00  0.73           O  
ATOM   4030  CB  ASN B 145     -66.314  19.265-175.137  1.00  0.73           C  
ATOM   4031  CG  ASN B 145     -65.095  18.465-175.581  1.00  0.73           C  
ATOM   4032  OD1 ASN B 145     -63.958  18.900-175.405  1.00  0.73           O  
ATOM   4033  ND2 ASN B 145     -65.310  17.265-176.161  1.00  0.73           N  
ATOM   4034  N   LEU B 146     -64.619  19.075-172.026  1.00  0.71           N  
ATOM   4035  CA  LEU B 146     -63.516  19.593-171.244  1.00  0.71           C  
ATOM   4036  C   LEU B 146     -62.359  20.104-172.071  1.00  0.71           C  
ATOM   4037  O   LEU B 146     -61.815  21.169-171.786  1.00  0.71           O  
ATOM   4038  CB  LEU B 146     -63.009  18.557-170.229  1.00  0.71           C  
ATOM   4039  CG  LEU B 146     -61.795  19.024-169.407  1.00  0.71           C  
ATOM   4040  CD1 LEU B 146     -62.063  20.270-168.551  1.00  0.71           C  
ATOM   4041  CD2 LEU B 146     -61.351  17.883-168.512  1.00  0.71           C  
ATOM   4042  N   GLN B 147     -61.980  19.388-173.146  1.00  0.67           N  
ATOM   4043  CA  GLN B 147     -60.934  19.822-174.049  1.00  0.67           C  
ATOM   4044  C   GLN B 147     -61.270  21.157-174.715  1.00  0.67           C  
ATOM   4045  O   GLN B 147     -60.463  22.077-174.647  1.00  0.67           O  
ATOM   4046  CB  GLN B 147     -60.614  18.729-175.098  1.00  0.67           C  
ATOM   4047  CG  GLN B 147     -60.109  17.395-174.488  1.00  0.67           C  
ATOM   4048  CD  GLN B 147     -59.850  16.361-175.587  1.00  0.67           C  
ATOM   4049  OE1 GLN B 147     -60.348  16.461-176.709  1.00  0.67           O  
ATOM   4050  NE2 GLN B 147     -59.041  15.326-175.271  1.00  0.67           N  
ATOM   4051  N   GLU B 148     -62.507  21.346-175.245  1.00  0.70           N  
ATOM   4052  CA  GLU B 148     -62.976  22.623-175.797  1.00  0.70           C  
ATOM   4053  C   GLU B 148     -62.928  23.747-174.768  1.00  0.70           C  
ATOM   4054  O   GLU B 148     -62.512  24.878-175.045  1.00  0.70           O  
ATOM   4055  CB  GLU B 148     -64.434  22.551-176.358  1.00  0.70           C  
ATOM   4056  CG  GLU B 148     -64.959  23.868-177.035  1.00  0.70           C  
ATOM   4057  CD  GLU B 148     -66.488  24.034-177.117  1.00  0.70           C  
ATOM   4058  OE1 GLU B 148     -67.205  23.007-177.018  1.00  0.70           O  
ATOM   4059  OE2 GLU B 148     -66.954  25.212-177.233  1.00  0.70           O  
ATOM   4060  N   ALA B 149     -63.332  23.450-173.516  1.00  0.72           N  
ATOM   4061  CA  ALA B 149     -63.295  24.401-172.430  1.00  0.72           C  
ATOM   4062  C   ALA B 149     -61.891  24.892-172.102  1.00  0.72           C  
ATOM   4063  O   ALA B 149     -61.662  26.094-171.972  1.00  0.72           O  
ATOM   4064  CB  ALA B 149     -63.926  23.787-171.165  1.00  0.72           C  
ATOM   4065  N   VAL B 150     -60.911  23.972-171.991  1.00  0.68           N  
ATOM   4066  CA  VAL B 150     -59.569  24.323-171.557  1.00  0.68           C  
ATOM   4067  C   VAL B 150     -58.627  24.733-172.655  1.00  0.68           C  
ATOM   4068  O   VAL B 150     -57.619  25.360-172.352  1.00  0.68           O  
ATOM   4069  CB  VAL B 150     -58.869  23.210-170.781  1.00  0.68           C  
ATOM   4070  CG1 VAL B 150     -59.693  22.858-169.536  1.00  0.68           C  
ATOM   4071  CG2 VAL B 150     -58.632  21.959-171.650  1.00  0.68           C  
ATOM   4072  N   TRP B 151     -58.916  24.392-173.933  1.00  0.64           N  
ATOM   4073  CA  TRP B 151     -58.048  24.619-175.082  1.00  0.64           C  
ATOM   4074  C   TRP B 151     -57.210  25.891-175.060  1.00  0.64           C  
ATOM   4075  O   TRP B 151     -56.019  25.880-174.768  1.00  0.64           O  
ATOM   4076  CB  TRP B 151     -58.863  24.599-176.417  1.00  0.64           C  
ATOM   4077  CG  TRP B 151     -59.123  23.278-177.033  1.00  0.64           C  
ATOM   4078  CD1 TRP B 151     -58.522  22.058-176.873  1.00  0.64           C  
ATOM   4079  CD2 TRP B 151     -60.172  22.995-178.041  1.00  0.64           C  
ATOM   4080  NE1 TRP B 151     -59.096  21.036-177.647  1.00  0.64           N  
ATOM   4081  CE2 TRP B 151     -60.133  21.723-178.335  1.00  0.64           C  
ATOM   4082  CE3 TRP B 151     -61.077  23.930-178.616  1.00  0.64           C  
ATOM   4083  CZ2 TRP B 151     -61.062  21.099-179.231  1.00  0.64           C  
ATOM   4084  CZ3 TRP B 151     -62.017  23.351-179.517  1.00  0.64           C  
ATOM   4085  CH2 TRP B 151     -62.010  21.993-179.805  1.00  0.64           C  
ATOM   4086  N   ASP B 152     -57.832  27.042-175.332  1.00  0.67           N  
ATOM   4087  CA  ASP B 152     -57.122  28.243-175.706  1.00  0.67           C  
ATOM   4088  C   ASP B 152     -56.770  29.104-174.482  1.00  0.67           C  
ATOM   4089  O   ASP B 152     -56.802  30.332-174.577  1.00  0.67           O  
ATOM   4090  CB  ASP B 152     -58.004  29.069-176.695  1.00  0.67           C  
ATOM   4091  CG  ASP B 152     -58.800  28.221-177.678  1.00  0.67           C  
ATOM   4092  OD1 ASP B 152     -58.221  27.430-178.454  1.00  0.67           O  
ATOM   4093  OD2 ASP B 152     -60.054  28.371-177.639  1.00  0.67           O  
ATOM   4094  N   ALA B 153     -56.507  28.480-173.305  1.00  0.76           N  
ATOM   4095  CA  ALA B 153     -56.509  29.087-171.979  1.00  0.76           C  
ATOM   4096  C   ALA B 153     -55.181  29.107-171.238  1.00  0.76           C  
ATOM   4097  O   ALA B 153     -54.666  28.086-170.792  1.00  0.76           O  
ATOM   4098  CB  ALA B 153     -57.517  28.361-171.064  1.00  0.76           C  
ATOM   4099  N   ASP B 154     -54.613  30.309-171.041  1.00  0.74           N  
ATOM   4100  CA  ASP B 154     -53.414  30.582-170.291  1.00  0.74           C  
ATOM   4101  C   ASP B 154     -53.505  30.249-168.804  1.00  0.74           C  
ATOM   4102  O   ASP B 154     -52.580  29.694-168.211  1.00  0.74           O  
ATOM   4103  CB  ASP B 154     -53.116  32.095-170.397  1.00  0.74           C  
ATOM   4104  CG  ASP B 154     -53.159  32.667-171.809  1.00  0.74           C  
ATOM   4105  OD1 ASP B 154     -52.111  33.146-172.294  1.00  0.74           O  
ATOM   4106  OD2 ASP B 154     -54.281  32.711-172.401  1.00  0.74           O  
ATOM   4107  N   ILE B 155     -54.643  30.591-168.168  1.00  0.76           N  
ATOM   4108  CA  ILE B 155     -54.876  30.364-166.751  1.00  0.76           C  
ATOM   4109  C   ILE B 155     -55.945  29.301-166.593  1.00  0.76           C  
ATOM   4110  O   ILE B 155     -57.119  29.499-166.912  1.00  0.76           O  
ATOM   4111  CB  ILE B 155     -55.347  31.605-165.988  1.00  0.76           C  
ATOM   4112  CG1 ILE B 155     -54.515  32.874-166.298  1.00  0.76           C  
ATOM   4113  CG2 ILE B 155     -55.378  31.287-164.473  1.00  0.76           C  
ATOM   4114  CD1 ILE B 155     -53.040  32.796-165.900  1.00  0.76           C  
ATOM   4115  N   VAL B 156     -55.576  28.130-166.055  1.00  0.78           N  
ATOM   4116  CA  VAL B 156     -56.531  27.089-165.736  1.00  0.78           C  
ATOM   4117  C   VAL B 156     -56.833  27.131-164.249  1.00  0.78           C  
ATOM   4118  O   VAL B 156     -55.946  27.222-163.405  1.00  0.78           O  
ATOM   4119  CB  VAL B 156     -56.029  25.707-166.139  1.00  0.78           C  
ATOM   4120  CG1 VAL B 156     -57.120  24.639-165.917  1.00  0.78           C  
ATOM   4121  CG2 VAL B 156     -55.586  25.737-167.616  1.00  0.78           C  
ATOM   4122  N   ILE B 157     -58.114  27.073-163.863  1.00  0.80           N  
ATOM   4123  CA  ILE B 157     -58.513  26.927-162.473  1.00  0.80           C  
ATOM   4124  C   ILE B 157     -59.094  25.548-162.297  1.00  0.80           C  
ATOM   4125  O   ILE B 157     -59.989  25.147-163.030  1.00  0.80           O  
ATOM   4126  CB  ILE B 157     -59.521  27.983-162.035  1.00  0.80           C  
ATOM   4127  CG1 ILE B 157     -58.824  29.358-162.013  1.00  0.80           C  
ATOM   4128  CG2 ILE B 157     -60.101  27.660-160.639  1.00  0.80           C  
ATOM   4129  CD1 ILE B 157     -59.071  30.188-163.266  1.00  0.80           C  
ATOM   4130  N   ASN B 158     -58.594  24.769-161.319  1.00  0.78           N  
ATOM   4131  CA  ASN B 158     -59.094  23.441-161.021  1.00  0.78           C  
ATOM   4132  C   ASN B 158     -59.988  23.520-159.789  1.00  0.78           C  
ATOM   4133  O   ASN B 158     -59.513  23.721-158.677  1.00  0.78           O  
ATOM   4134  CB  ASN B 158     -57.889  22.490-160.783  1.00  0.78           C  
ATOM   4135  CG  ASN B 158     -58.269  21.025-160.923  1.00  0.78           C  
ATOM   4136  OD1 ASN B 158     -58.455  20.293-159.954  1.00  0.78           O  
ATOM   4137  ND2 ASN B 158     -58.384  20.560-162.188  1.00  0.78           N  
ATOM   4138  N   GLY B 159     -61.317  23.388-159.966  1.00  0.80           N  
ATOM   4139  CA  GLY B 159     -62.302  23.671-158.925  1.00  0.80           C  
ATOM   4140  C   GLY B 159     -63.381  22.632-158.889  1.00  0.80           C  
ATOM   4141  O   GLY B 159     -64.576  22.936-158.893  1.00  0.80           O  
ATOM   4142  N   LEU B 160     -62.976  21.355-158.865  1.00  0.70           N  
ATOM   4143  CA  LEU B 160     -63.867  20.218-158.903  1.00  0.70           C  
ATOM   4144  C   LEU B 160     -63.482  19.225-157.805  1.00  0.70           C  
ATOM   4145  O   LEU B 160     -62.378  19.317-157.266  1.00  0.70           O  
ATOM   4146  CB  LEU B 160     -63.901  19.556-160.310  1.00  0.70           C  
ATOM   4147  CG  LEU B 160     -62.647  18.777-160.755  1.00  0.70           C  
ATOM   4148  CD1 LEU B 160     -63.006  17.857-161.923  1.00  0.70           C  
ATOM   4149  CD2 LEU B 160     -61.499  19.689-161.194  1.00  0.70           C  
ATOM   4150  N   PRO B 161     -64.359  18.311-157.384  1.00  0.72           N  
ATOM   4151  CA  PRO B 161     -64.064  17.279-156.390  1.00  0.72           C  
ATOM   4152  C   PRO B 161     -62.872  16.391-156.662  1.00  0.72           C  
ATOM   4153  O   PRO B 161     -62.567  16.115-157.818  1.00  0.72           O  
ATOM   4154  CB  PRO B 161     -65.341  16.425-156.362  1.00  0.72           C  
ATOM   4155  CG  PRO B 161     -66.426  17.410-156.769  1.00  0.72           C  
ATOM   4156  CD  PRO B 161     -65.734  18.206-157.861  1.00  0.72           C  
ATOM   4157  N   SER B 162     -62.254  15.853-155.590  1.00  0.71           N  
ATOM   4158  CA  SER B 162     -61.090  14.967-155.653  1.00  0.71           C  
ATOM   4159  C   SER B 162     -61.318  13.723-156.491  1.00  0.71           C  
ATOM   4160  O   SER B 162     -60.436  13.254-157.194  1.00  0.71           O  
ATOM   4161  CB  SER B 162     -60.626  14.465-154.266  1.00  0.71           C  
ATOM   4162  OG  SER B 162     -60.534  15.591-153.355  1.00  0.71           O  
ATOM   4163  N   THR B 163     -62.539  13.159-156.471  1.00  0.66           N  
ATOM   4164  CA  THR B 163     -62.906  11.984-157.258  1.00  0.66           C  
ATOM   4165  C   THR B 163     -62.931  12.186-158.763  1.00  0.66           C  
ATOM   4166  O   THR B 163     -62.734  11.238-159.520  1.00  0.66           O  
ATOM   4167  CB  THR B 163     -64.273  11.427-156.873  1.00  0.66           C  
ATOM   4168  OG1 THR B 163     -65.268  12.447-156.835  1.00  0.66           O  
ATOM   4169  CG2 THR B 163     -64.196  10.837-155.460  1.00  0.66           C  
ATOM   4170  N   GLU B 164     -63.202  13.413-159.249  1.00  0.62           N  
ATOM   4171  CA  GLU B 164     -63.419  13.658-160.665  1.00  0.62           C  
ATOM   4172  C   GLU B 164     -62.163  14.160-161.377  1.00  0.62           C  
ATOM   4173  O   GLU B 164     -62.109  14.225-162.603  1.00  0.62           O  
ATOM   4174  CB  GLU B 164     -64.562  14.706-160.845  1.00  0.62           C  
ATOM   4175  CG  GLU B 164     -65.952  14.211-160.349  1.00  0.62           C  
ATOM   4176  CD  GLU B 164     -67.135  15.158-160.565  1.00  0.62           C  
ATOM   4177  OE1 GLU B 164     -68.012  14.834-161.412  1.00  0.62           O  
ATOM   4178  OE2 GLU B 164     -67.298  16.168-159.828  1.00  0.62           O  
ATOM   4179  N   THR B 165     -61.092  14.497-160.635  1.00  0.70           N  
ATOM   4180  CA  THR B 165     -59.853  15.068-161.170  1.00  0.70           C  
ATOM   4181  C   THR B 165     -59.026  14.162-162.067  1.00  0.70           C  
ATOM   4182  O   THR B 165     -58.481  14.604-163.074  1.00  0.70           O  
ATOM   4183  CB  THR B 165     -58.927  15.581-160.080  1.00  0.70           C  
ATOM   4184  OG1 THR B 165     -58.692  14.563-159.125  1.00  0.70           O  
ATOM   4185  CG2 THR B 165     -59.560  16.788-159.380  1.00  0.70           C  
ATOM   4186  N   ARG B 166     -58.886  12.863-161.745  1.00  0.63           N  
ATOM   4187  CA  ARG B 166     -58.046  11.954-162.515  1.00  0.63           C  
ATOM   4188  C   ARG B 166     -58.466  11.797-163.979  1.00  0.63           C  
ATOM   4189  O   ARG B 166     -57.650  11.907-164.893  1.00  0.63           O  
ATOM   4190  CB  ARG B 166     -58.039  10.567-161.822  1.00  0.63           C  
ATOM   4191  CG  ARG B 166     -57.063   9.526-162.419  1.00  0.63           C  
ATOM   4192  CD  ARG B 166     -57.257   8.114-161.851  1.00  0.63           C  
ATOM   4193  NE  ARG B 166     -58.554   7.636-162.407  1.00  0.63           N  
ATOM   4194  CZ  ARG B 166     -59.287   6.607-161.972  1.00  0.63           C  
ATOM   4195  NH1 ARG B 166     -60.315   6.223-162.722  1.00  0.63           N  
ATOM   4196  NH2 ARG B 166     -59.011   5.964-160.853  1.00  0.63           N  
ATOM   4197  N   GLU B 167     -59.771  11.597-164.239  1.00  0.68           N  
ATOM   4198  CA  GLU B 167     -60.323  11.436-165.576  1.00  0.68           C  
ATOM   4199  C   GLU B 167     -60.204  12.681-166.414  1.00  0.68           C  
ATOM   4200  O   GLU B 167     -59.876  12.642-167.598  1.00  0.68           O  
ATOM   4201  CB  GLU B 167     -61.796  11.007-165.513  1.00  0.68           C  
ATOM   4202  CG  GLU B 167     -62.022   9.737-164.661  1.00  0.68           C  
ATOM   4203  CD  GLU B 167     -61.172   8.532-165.074  1.00  0.68           C  
ATOM   4204  OE1 GLU B 167     -61.551   7.753-165.973  1.00  0.68           O  
ATOM   4205  OE2 GLU B 167     -60.135   8.315-164.382  1.00  0.68           O  
ATOM   4206  N   VAL B 168     -60.393  13.844-165.764  1.00  0.73           N  
ATOM   4207  CA  VAL B 168     -60.167  15.151-166.341  1.00  0.73           C  
ATOM   4208  C   VAL B 168     -58.750  15.271-166.897  1.00  0.73           C  
ATOM   4209  O   VAL B 168     -58.559  15.692-168.035  1.00  0.73           O  
ATOM   4210  CB  VAL B 168     -60.452  16.180-165.251  1.00  0.73           C  
ATOM   4211  CG1 VAL B 168     -59.829  17.570-165.445  1.00  0.73           C  
ATOM   4212  CG2 VAL B 168     -61.976  16.304-165.104  1.00  0.73           C  
ATOM   4213  N   PHE B 169     -57.719  14.839-166.133  1.00  0.64           N  
ATOM   4214  CA  PHE B 169     -56.321  14.867-166.552  1.00  0.64           C  
ATOM   4215  C   PHE B 169     -55.999  13.917-167.683  1.00  0.64           C  
ATOM   4216  O   PHE B 169     -55.253  14.274-168.594  1.00  0.64           O  
ATOM   4217  CB  PHE B 169     -55.320  14.729-165.372  1.00  0.64           C  
ATOM   4218  CG  PHE B 169     -55.618  15.729-164.277  1.00  0.64           C  
ATOM   4219  CD1 PHE B 169     -56.238  16.967-164.542  1.00  0.64           C  
ATOM   4220  CD2 PHE B 169     -55.374  15.381-162.937  1.00  0.64           C  
ATOM   4221  CE1 PHE B 169     -56.779  17.733-163.512  1.00  0.64           C  
ATOM   4222  CE2 PHE B 169     -55.886  16.166-161.899  1.00  0.64           C  
ATOM   4223  CZ  PHE B 169     -56.648  17.304-162.195  1.00  0.64           C  
ATOM   4224  N   GLY B 170     -56.596  12.705-167.680  1.00  0.70           N  
ATOM   4225  CA  GLY B 170     -56.599  11.789-168.823  1.00  0.70           C  
ATOM   4226  C   GLY B 170     -57.004  12.414-170.140  1.00  0.70           C  
ATOM   4227  O   GLY B 170     -56.308  12.274-171.142  1.00  0.70           O  
ATOM   4228  N   GLU B 171     -58.144  13.133-170.169  1.00  0.63           N  
ATOM   4229  CA  GLU B 171     -58.582  13.870-171.343  1.00  0.63           C  
ATOM   4230  C   GLU B 171     -57.729  15.072-171.735  1.00  0.63           C  
ATOM   4231  O   GLU B 171     -57.461  15.285-172.916  1.00  0.63           O  
ATOM   4232  CB  GLU B 171     -60.042  14.364-171.211  1.00  0.63           C  
ATOM   4233  CG  GLU B 171     -61.101  13.238-171.245  1.00  0.63           C  
ATOM   4234  CD  GLU B 171     -62.520  13.788-171.416  1.00  0.63           C  
ATOM   4235  OE1 GLU B 171     -62.688  15.037-171.478  1.00  0.63           O  
ATOM   4236  OE2 GLU B 171     -63.451  12.948-171.512  1.00  0.63           O  
ATOM   4237  N   ILE B 172     -57.300  15.927-170.783  1.00  0.64           N  
ATOM   4238  CA  ILE B 172     -56.614  17.165-171.150  1.00  0.64           C  
ATOM   4239  C   ILE B 172     -55.134  17.016-171.440  1.00  0.64           C  
ATOM   4240  O   ILE B 172     -54.546  17.876-172.099  1.00  0.64           O  
ATOM   4241  CB  ILE B 172     -56.763  18.269-170.114  1.00  0.64           C  
ATOM   4242  CG1 ILE B 172     -56.175  17.887-168.739  1.00  0.64           C  
ATOM   4243  CG2 ILE B 172     -58.257  18.623-170.017  1.00  0.64           C  
ATOM   4244  CD1 ILE B 172     -55.959  19.080-167.820  1.00  0.64           C  
ATOM   4245  N   GLY B 173     -54.483  15.932-170.965  1.00  0.60           N  
ATOM   4246  CA  GLY B 173     -53.064  15.669-171.188  1.00  0.60           C  
ATOM   4247  C   GLY B 173     -52.667  15.692-172.641  1.00  0.60           C  
ATOM   4248  O   GLY B 173     -53.203  14.909-173.418  1.00  0.60           O  
ATOM   4249  N   ARG B 174     -51.729  16.611-172.997  1.00  0.53           N  
ATOM   4250  CA  ARG B 174     -51.227  16.943-174.334  1.00  0.53           C  
ATOM   4251  C   ARG B 174     -51.877  18.198-174.911  1.00  0.53           C  
ATOM   4252  O   ARG B 174     -51.215  19.016-175.547  1.00  0.53           O  
ATOM   4253  CB  ARG B 174     -51.323  15.765-175.347  1.00  0.53           C  
ATOM   4254  CG  ARG B 174     -50.709  15.957-176.745  1.00  0.53           C  
ATOM   4255  CD  ARG B 174     -50.618  14.648-177.547  1.00  0.53           C  
ATOM   4256  NE  ARG B 174     -51.999  14.059-177.623  1.00  0.53           N  
ATOM   4257  CZ  ARG B 174     -52.326  12.802-177.291  1.00  0.53           C  
ATOM   4258  NH1 ARG B 174     -53.606  12.449-177.216  1.00  0.53           N  
ATOM   4259  NH2 ARG B 174     -51.407  11.872-177.050  1.00  0.53           N  
ATOM   4260  N   TYR B 175     -53.172  18.438-174.636  1.00  0.58           N  
ATOM   4261  CA  TYR B 175     -53.991  19.321-175.454  1.00  0.58           C  
ATOM   4262  C   TYR B 175     -53.948  20.783-175.050  1.00  0.58           C  
ATOM   4263  O   TYR B 175     -54.491  21.644-175.736  1.00  0.58           O  
ATOM   4264  CB  TYR B 175     -55.470  18.858-175.399  1.00  0.58           C  
ATOM   4265  CG  TYR B 175     -55.589  17.549-176.118  1.00  0.58           C  
ATOM   4266  CD1 TYR B 175     -55.608  16.331-175.420  1.00  0.58           C  
ATOM   4267  CD2 TYR B 175     -55.626  17.534-177.520  1.00  0.58           C  
ATOM   4268  CE1 TYR B 175     -55.675  15.115-176.114  1.00  0.58           C  
ATOM   4269  CE2 TYR B 175     -55.702  16.322-178.216  1.00  0.58           C  
ATOM   4270  CZ  TYR B 175     -55.736  15.115-177.512  1.00  0.58           C  
ATOM   4271  OH  TYR B 175     -55.812  13.905-178.226  1.00  0.58           O  
ATOM   4272  N   TRP B 176     -53.285  21.133-173.934  1.00  0.59           N  
ATOM   4273  CA  TRP B 176     -53.081  22.529-173.585  1.00  0.59           C  
ATOM   4274  C   TRP B 176     -52.025  23.225-174.438  1.00  0.59           C  
ATOM   4275  O   TRP B 176     -52.259  24.284-175.004  1.00  0.59           O  
ATOM   4276  CB  TRP B 176     -52.692  22.672-172.094  1.00  0.59           C  
ATOM   4277  CG  TRP B 176     -53.769  22.347-171.094  1.00  0.59           C  
ATOM   4278  CD1 TRP B 176     -55.105  22.100-171.250  1.00  0.59           C  
ATOM   4279  CD2 TRP B 176     -53.556  22.353-169.658  1.00  0.59           C  
ATOM   4280  NE1 TRP B 176     -55.747  21.960-170.025  1.00  0.59           N  
ATOM   4281  CE2 TRP B 176     -54.767  22.141-169.055  1.00  0.59           C  
ATOM   4282  CE3 TRP B 176     -52.377  22.549-168.928  1.00  0.59           C  
ATOM   4283  CZ2 TRP B 176     -54.904  22.111-167.657  1.00  0.59           C  
ATOM   4284  CZ3 TRP B 176     -52.492  22.484-167.527  1.00  0.59           C  
ATOM   4285  CH2 TRP B 176     -53.720  22.258-166.909  1.00  0.59           C  
ATOM   4286  N   LYS B 177     -50.825  22.634-174.620  1.00  0.50           N  
ATOM   4287  CA  LYS B 177     -49.707  23.351-175.235  1.00  0.50           C  
ATOM   4288  C   LYS B 177     -49.859  23.541-176.738  1.00  0.50           C  
ATOM   4289  O   LYS B 177     -49.240  24.415-177.336  1.00  0.50           O  
ATOM   4290  CB  LYS B 177     -48.356  22.637-174.969  1.00  0.50           C  
ATOM   4291  CG  LYS B 177     -47.922  22.612-173.493  1.00  0.50           C  
ATOM   4292  CD  LYS B 177     -46.565  21.900-173.313  1.00  0.50           C  
ATOM   4293  CE  LYS B 177     -46.081  21.854-171.855  1.00  0.50           C  
ATOM   4294  NZ  LYS B 177     -44.818  21.086-171.724  1.00  0.50           N  
ATOM   4295  N   GLU B 178     -50.734  22.744-177.374  1.00  0.43           N  
ATOM   4296  CA  GLU B 178     -51.154  22.918-178.749  1.00  0.43           C  
ATOM   4297  C   GLU B 178     -51.893  24.222-178.995  1.00  0.43           C  
ATOM   4298  O   GLU B 178     -51.841  24.809-180.075  1.00  0.43           O  
ATOM   4299  CB  GLU B 178     -52.190  21.838-179.114  1.00  0.43           C  
ATOM   4300  CG  GLU B 178     -51.719  20.369-179.072  1.00  0.43           C  
ATOM   4301  CD  GLU B 178     -52.900  19.442-179.367  1.00  0.43           C  
ATOM   4302  OE1 GLU B 178     -53.974  19.972-179.771  1.00  0.43           O  
ATOM   4303  OE2 GLU B 178     -52.739  18.209-179.172  1.00  0.43           O  
ATOM   4304  N   ARG B 179     -52.690  24.635-178.002  1.00  0.40           N  
ATOM   4305  CA  ARG B 179     -53.661  25.684-178.143  1.00  0.40           C  
ATOM   4306  C   ARG B 179     -53.218  26.955-177.434  1.00  0.40           C  
ATOM   4307  O   ARG B 179     -53.725  28.037-177.721  1.00  0.40           O  
ATOM   4308  CB  ARG B 179     -54.959  25.202-177.472  1.00  0.40           C  
ATOM   4309  CG  ARG B 179     -55.564  23.851-177.914  1.00  0.40           C  
ATOM   4310  CD  ARG B 179     -56.346  23.844-179.228  1.00  0.40           C  
ATOM   4311  NE  ARG B 179     -55.379  23.426-180.297  1.00  0.40           N  
ATOM   4312  CZ  ARG B 179     -55.069  24.157-181.372  1.00  0.40           C  
ATOM   4313  NH1 ARG B 179     -54.036  23.794-182.127  1.00  0.40           N  
ATOM   4314  NH2 ARG B 179     -55.756  25.248-181.691  1.00  0.40           N  
ATOM   4315  N   ILE B 180     -52.241  26.869-176.506  1.00  0.46           N  
ATOM   4316  CA  ILE B 180     -51.856  28.017-175.710  1.00  0.46           C  
ATOM   4317  C   ILE B 180     -50.382  28.012-175.324  1.00  0.46           C  
ATOM   4318  O   ILE B 180     -49.743  26.986-175.088  1.00  0.46           O  
ATOM   4319  CB  ILE B 180     -52.766  28.208-174.498  1.00  0.46           C  
ATOM   4320  CG1 ILE B 180     -52.561  29.574-173.814  1.00  0.46           C  
ATOM   4321  CG2 ILE B 180     -52.640  27.031-173.510  1.00  0.46           C  
ATOM   4322  CD1 ILE B 180     -53.028  30.762-174.663  1.00  0.46           C  
ATOM   4323  N   SER B 181     -49.785  29.220-175.269  1.00  0.52           N  
ATOM   4324  CA  SER B 181     -48.401  29.444-174.898  1.00  0.52           C  
ATOM   4325  C   SER B 181     -48.191  29.351-173.401  1.00  0.52           C  
ATOM   4326  O   SER B 181     -48.749  30.139-172.646  1.00  0.52           O  
ATOM   4327  CB  SER B 181     -47.939  30.860-175.325  1.00  0.52           C  
ATOM   4328  OG  SER B 181     -46.523  31.018-175.199  1.00  0.52           O  
ATOM   4329  N   GLN B 182     -47.364  28.387-172.945  1.00  0.62           N  
ATOM   4330  CA  GLN B 182     -46.971  28.228-171.547  1.00  0.62           C  
ATOM   4331  C   GLN B 182     -48.097  28.230-170.502  1.00  0.62           C  
ATOM   4332  O   GLN B 182     -48.031  29.022-169.561  1.00  0.62           O  
ATOM   4333  CB  GLN B 182     -45.877  29.254-171.153  1.00  0.62           C  
ATOM   4334  CG  GLN B 182     -44.596  29.192-172.016  1.00  0.62           C  
ATOM   4335  CD  GLN B 182     -43.914  27.826-171.922  1.00  0.62           C  
ATOM   4336  OE1 GLN B 182     -43.798  27.203-170.868  1.00  0.62           O  
ATOM   4337  NE2 GLN B 182     -43.441  27.312-173.082  1.00  0.62           N  
ATOM   4338  N   PRO B 183     -49.133  27.392-170.620  1.00  0.72           N  
ATOM   4339  CA  PRO B 183     -50.238  27.334-169.661  1.00  0.72           C  
ATOM   4340  C   PRO B 183     -49.830  27.182-168.204  1.00  0.72           C  
ATOM   4341  O   PRO B 183     -48.856  26.487-167.907  1.00  0.72           O  
ATOM   4342  CB  PRO B 183     -51.084  26.136-170.134  1.00  0.72           C  
ATOM   4343  CG  PRO B 183     -50.076  25.239-170.856  1.00  0.72           C  
ATOM   4344  CD  PRO B 183     -49.150  26.242-171.528  1.00  0.72           C  
ATOM   4345  N   LEU B 184     -50.595  27.800-167.287  1.00  0.71           N  
ATOM   4346  CA  LEU B 184     -50.400  27.644-165.865  1.00  0.71           C  
ATOM   4347  C   LEU B 184     -51.713  27.327-165.204  1.00  0.71           C  
ATOM   4348  O   LEU B 184     -52.792  27.467-165.783  1.00  0.71           O  
ATOM   4349  CB  LEU B 184     -49.691  28.861-165.205  1.00  0.71           C  
ATOM   4350  CG  LEU B 184     -50.481  30.184-165.083  1.00  0.71           C  
ATOM   4351  CD1 LEU B 184     -51.378  30.242-163.837  1.00  0.71           C  
ATOM   4352  CD2 LEU B 184     -49.503  31.363-165.012  1.00  0.71           C  
ATOM   4353  N   ILE B 185     -51.666  26.844-163.953  1.00  0.77           N  
ATOM   4354  CA  ILE B 185     -52.858  26.339-163.318  1.00  0.77           C  
ATOM   4355  C   ILE B 185     -52.852  26.630-161.833  1.00  0.77           C  
ATOM   4356  O   ILE B 185     -51.823  26.610-161.168  1.00  0.77           O  
ATOM   4357  CB  ILE B 185     -53.079  24.855-163.643  1.00  0.77           C  
ATOM   4358  CG1 ILE B 185     -54.268  24.225-162.875  1.00  0.77           C  
ATOM   4359  CG2 ILE B 185     -51.762  24.064-163.479  1.00  0.77           C  
ATOM   4360  CD1 ILE B 185     -54.849  22.988-163.556  1.00  0.77           C  
ATOM   4361  N   ILE B 186     -54.032  26.943-161.267  1.00  0.77           N  
ATOM   4362  CA  ILE B 186     -54.238  27.096-159.840  1.00  0.77           C  
ATOM   4363  C   ILE B 186     -55.304  26.107-159.388  1.00  0.77           C  
ATOM   4364  O   ILE B 186     -56.355  25.950-160.008  1.00  0.77           O  
ATOM   4365  CB  ILE B 186     -54.555  28.537-159.441  1.00  0.77           C  
ATOM   4366  CG1 ILE B 186     -54.683  28.707-157.912  1.00  0.77           C  
ATOM   4367  CG2 ILE B 186     -55.799  29.060-160.179  1.00  0.77           C  
ATOM   4368  CD1 ILE B 186     -54.698  30.173-157.469  1.00  0.77           C  
ATOM   4369  N   SER B 187     -55.040  25.349-158.306  1.00  0.79           N  
ATOM   4370  CA  SER B 187     -55.975  24.354-157.793  1.00  0.79           C  
ATOM   4371  C   SER B 187     -56.723  24.861-156.581  1.00  0.79           C  
ATOM   4372  O   SER B 187     -56.185  25.577-155.743  1.00  0.79           O  
ATOM   4373  CB  SER B 187     -55.292  23.013-157.429  1.00  0.79           C  
ATOM   4374  OG  SER B 187     -56.250  22.010-157.079  1.00  0.79           O  
ATOM   4375  N   LEU B 188     -58.017  24.529-156.486  1.00  0.76           N  
ATOM   4376  CA  LEU B 188     -58.881  24.881-155.379  1.00  0.76           C  
ATOM   4377  C   LEU B 188     -59.424  23.587-154.773  1.00  0.76           C  
ATOM   4378  O   LEU B 188     -60.329  23.595-153.936  1.00  0.76           O  
ATOM   4379  CB  LEU B 188     -60.069  25.744-155.893  1.00  0.76           C  
ATOM   4380  CG  LEU B 188     -59.775  27.232-156.209  1.00  0.76           C  
ATOM   4381  CD1 LEU B 188     -58.647  27.484-157.219  1.00  0.76           C  
ATOM   4382  CD2 LEU B 188     -61.040  27.897-156.758  1.00  0.76           C  
ATOM   4383  N   ALA B 189     -58.881  22.423-155.199  1.00  0.76           N  
ATOM   4384  CA  ALA B 189     -59.359  21.116-154.800  1.00  0.76           C  
ATOM   4385  C   ALA B 189     -58.858  20.685-153.422  1.00  0.76           C  
ATOM   4386  O   ALA B 189     -57.664  20.570-153.160  1.00  0.76           O  
ATOM   4387  CB  ALA B 189     -58.974  20.060-155.856  1.00  0.76           C  
ATOM   4388  N   LYS B 190     -59.792  20.442-152.486  1.00  0.70           N  
ATOM   4389  CA  LYS B 190     -59.482  20.187-151.094  1.00  0.70           C  
ATOM   4390  C   LYS B 190     -59.510  18.702-150.726  1.00  0.70           C  
ATOM   4391  O   LYS B 190     -60.529  18.181-150.270  1.00  0.70           O  
ATOM   4392  CB  LYS B 190     -60.464  21.017-150.223  1.00  0.70           C  
ATOM   4393  CG  LYS B 190     -60.136  22.520-150.291  1.00  0.70           C  
ATOM   4394  CD  LYS B 190     -61.004  23.447-149.419  1.00  0.70           C  
ATOM   4395  CE  LYS B 190     -60.450  24.886-149.391  1.00  0.70           C  
ATOM   4396  NZ  LYS B 190     -61.244  25.788-148.521  1.00  0.70           N  
ATOM   4397  N   GLY B 191     -58.362  18.002-150.886  1.00  0.74           N  
ATOM   4398  CA  GLY B 191     -58.213  16.569-150.630  1.00  0.74           C  
ATOM   4399  C   GLY B 191     -56.750  16.188-150.696  1.00  0.74           C  
ATOM   4400  O   GLY B 191     -55.905  17.064-150.849  1.00  0.74           O  
ATOM   4401  N   ILE B 192     -56.396  14.883-150.579  1.00  0.67           N  
ATOM   4402  CA  ILE B 192     -55.019  14.377-150.689  1.00  0.67           C  
ATOM   4403  C   ILE B 192     -55.065  12.983-151.307  1.00  0.67           C  
ATOM   4404  O   ILE B 192     -55.950  12.197-150.978  1.00  0.67           O  
ATOM   4405  CB  ILE B 192     -54.256  14.307-149.349  1.00  0.67           C  
ATOM   4406  CG1 ILE B 192     -54.106  15.704-148.699  1.00  0.67           C  
ATOM   4407  CG2 ILE B 192     -52.867  13.642-149.507  1.00  0.67           C  
ATOM   4408  CD1 ILE B 192     -53.439  15.690-147.321  1.00  0.67           C  
ATOM   4409  N   GLU B 193     -54.104  12.656-152.202  1.00  0.61           N  
ATOM   4410  CA  GLU B 193     -53.943  11.359-152.834  1.00  0.61           C  
ATOM   4411  C   GLU B 193     -52.713  10.654-152.263  1.00  0.61           C  
ATOM   4412  O   GLU B 193     -51.868  11.255-151.591  1.00  0.61           O  
ATOM   4413  CB  GLU B 193     -53.758  11.524-154.362  1.00  0.61           C  
ATOM   4414  CG  GLU B 193     -55.022  12.028-155.100  1.00  0.61           C  
ATOM   4415  CD  GLU B 193     -56.124  10.976-155.233  1.00  0.61           C  
ATOM   4416  OE1 GLU B 193     -55.913   9.813-154.804  1.00  0.61           O  
ATOM   4417  OE2 GLU B 193     -57.186  11.345-155.796  1.00  0.61           O  
ATOM   4418  N   ALA B 194     -52.563   9.340-152.518  1.00  0.50           N  
ATOM   4419  CA  ALA B 194     -51.414   8.569-152.073  1.00  0.50           C  
ATOM   4420  C   ALA B 194     -50.525   8.166-153.242  1.00  0.50           C  
ATOM   4421  O   ALA B 194     -50.996   7.743-154.294  1.00  0.50           O  
ATOM   4422  CB  ALA B 194     -51.869   7.306-151.321  1.00  0.50           C  
ATOM   4423  N   SER B 195     -49.188   8.307-153.099  1.00  0.48           N  
ATOM   4424  CA  SER B 195     -48.261   7.899-154.145  1.00  0.48           C  
ATOM   4425  C   SER B 195     -47.607   6.586-153.816  1.00  0.48           C  
ATOM   4426  O   SER B 195     -47.225   6.330-152.677  1.00  0.48           O  
ATOM   4427  CB  SER B 195     -47.087   8.868-154.411  1.00  0.48           C  
ATOM   4428  OG  SER B 195     -46.512   8.580-155.689  1.00  0.48           O  
ATOM   4429  N   LEU B 196     -47.426   5.746-154.848  1.00  0.44           N  
ATOM   4430  CA  LEU B 196     -46.772   4.463-154.734  1.00  0.44           C  
ATOM   4431  C   LEU B 196     -45.325   4.518-155.203  1.00  0.44           C  
ATOM   4432  O   LEU B 196     -44.550   3.622-154.883  1.00  0.44           O  
ATOM   4433  CB  LEU B 196     -47.526   3.428-155.609  1.00  0.44           C  
ATOM   4434  CG  LEU B 196     -49.027   3.278-155.280  1.00  0.44           C  
ATOM   4435  CD1 LEU B 196     -49.703   2.355-156.304  1.00  0.44           C  
ATOM   4436  CD2 LEU B 196     -49.256   2.755-153.854  1.00  0.44           C  
ATOM   4437  N   ASP B 197     -44.922   5.577-155.942  1.00  0.41           N  
ATOM   4438  CA  ASP B 197     -43.563   5.729-156.421  1.00  0.41           C  
ATOM   4439  C   ASP B 197     -43.303   7.195-156.817  1.00  0.41           C  
ATOM   4440  O   ASP B 197     -44.249   7.899-157.181  1.00  0.41           O  
ATOM   4441  CB  ASP B 197     -43.317   4.802-157.644  1.00  0.41           C  
ATOM   4442  CG  ASP B 197     -41.824   4.689-157.934  1.00  0.41           C  
ATOM   4443  OD1 ASP B 197     -41.427   4.963-159.096  1.00  0.41           O  
ATOM   4444  OD2 ASP B 197     -41.074   4.360-156.978  1.00  0.41           O  
ATOM   4445  N   PRO B 198     -42.075   7.712-156.792  1.00  0.37           N  
ATOM   4446  CA  PRO B 198     -40.994   7.295-155.909  1.00  0.37           C  
ATOM   4447  C   PRO B 198     -41.299   7.658-154.472  1.00  0.37           C  
ATOM   4448  O   PRO B 198     -42.056   8.596-154.231  1.00  0.37           O  
ATOM   4449  CB  PRO B 198     -39.791   8.064-156.465  1.00  0.37           C  
ATOM   4450  CG  PRO B 198     -40.398   9.393-156.916  1.00  0.37           C  
ATOM   4451  CD  PRO B 198     -41.755   8.962-157.484  1.00  0.37           C  
ATOM   4452  N   VAL B 199     -40.720   6.919-153.499  1.00  0.34           N  
ATOM   4453  CA  VAL B 199     -40.823   7.234-152.074  1.00  0.34           C  
ATOM   4454  C   VAL B 199     -42.264   7.179-151.545  1.00  0.34           C  
ATOM   4455  O   VAL B 199     -42.856   8.241-151.357  1.00  0.34           O  
ATOM   4456  CB  VAL B 199     -40.142   8.557-151.687  1.00  0.34           C  
ATOM   4457  CG1 VAL B 199     -39.998   8.682-150.155  1.00  0.34           C  
ATOM   4458  CG2 VAL B 199     -38.744   8.657-152.329  1.00  0.34           C  
ATOM   4459  N   PRO B 200     -42.892   6.015-151.326  1.00  0.38           N  
ATOM   4460  CA  PRO B 200     -44.318   5.907-150.999  1.00  0.38           C  
ATOM   4461  C   PRO B 200     -44.791   6.766-149.837  1.00  0.38           C  
ATOM   4462  O   PRO B 200     -44.248   6.634-148.740  1.00  0.38           O  
ATOM   4463  CB  PRO B 200     -44.534   4.413-150.710  1.00  0.38           C  
ATOM   4464  CG  PRO B 200     -43.428   3.714-151.504  1.00  0.38           C  
ATOM   4465  CD  PRO B 200     -42.261   4.697-151.425  1.00  0.38           C  
ATOM   4466  N   ARG B 201     -45.796   7.638-150.068  1.00  0.45           N  
ATOM   4467  CA  ARG B 201     -46.237   8.646-149.121  1.00  0.45           C  
ATOM   4468  C   ARG B 201     -47.278   9.556-149.760  1.00  0.45           C  
ATOM   4469  O   ARG B 201     -47.866   9.258-150.798  1.00  0.45           O  
ATOM   4470  CB  ARG B 201     -45.081   9.543-148.553  1.00  0.45           C  
ATOM   4471  CG  ARG B 201     -44.417  10.491-149.579  1.00  0.45           C  
ATOM   4472  CD  ARG B 201     -43.114  11.111-149.079  1.00  0.45           C  
ATOM   4473  NE  ARG B 201     -42.638  12.004-150.182  1.00  0.45           N  
ATOM   4474  CZ  ARG B 201     -41.659  12.908-150.063  1.00  0.45           C  
ATOM   4475  NH1 ARG B 201     -41.335  13.664-151.109  1.00  0.45           N  
ATOM   4476  NH2 ARG B 201     -41.004  13.081-148.919  1.00  0.45           N  
ATOM   4477  N   ILE B 202     -47.530  10.718-149.125  1.00  0.52           N  
ATOM   4478  CA  ILE B 202     -48.377  11.804-149.579  1.00  0.52           C  
ATOM   4479  C   ILE B 202     -47.983  12.348-150.945  1.00  0.52           C  
ATOM   4480  O   ILE B 202     -46.828  12.699-151.188  1.00  0.52           O  
ATOM   4481  CB  ILE B 202     -48.323  12.943-148.552  1.00  0.52           C  
ATOM   4482  CG1 ILE B 202     -48.814  12.437-147.173  1.00  0.52           C  
ATOM   4483  CG2 ILE B 202     -49.147  14.162-149.028  1.00  0.52           C  
ATOM   4484  CD1 ILE B 202     -48.587  13.409-146.011  1.00  0.52           C  
ATOM   4485  N   ILE B 203     -48.965  12.477-151.856  1.00  0.62           N  
ATOM   4486  CA  ILE B 203     -48.813  13.222-153.087  1.00  0.62           C  
ATOM   4487  C   ILE B 203     -49.946  14.212-153.108  1.00  0.62           C  
ATOM   4488  O   ILE B 203     -51.118  13.892-152.908  1.00  0.62           O  
ATOM   4489  CB  ILE B 203     -48.770  12.354-154.340  1.00  0.62           C  
ATOM   4490  CG1 ILE B 203     -48.562  13.166-155.636  1.00  0.62           C  
ATOM   4491  CG2 ILE B 203     -50.006  11.440-154.441  1.00  0.62           C  
ATOM   4492  CD1 ILE B 203     -48.376  12.272-156.868  1.00  0.62           C  
ATOM   4493  N   THR B 204     -49.622  15.500-153.267  1.00  0.70           N  
ATOM   4494  CA  THR B 204     -50.633  16.529-153.342  1.00  0.70           C  
ATOM   4495  C   THR B 204     -51.455  16.463-154.627  1.00  0.70           C  
ATOM   4496  O   THR B 204     -50.912  16.088-155.673  1.00  0.70           O  
ATOM   4497  CB  THR B 204     -50.067  17.926-153.186  1.00  0.70           C  
ATOM   4498  OG1 THR B 204     -49.084  18.239-154.164  1.00  0.70           O  
ATOM   4499  CG2 THR B 204     -49.453  18.124-151.789  1.00  0.70           C  
ATOM   4500  N   PRO B 205     -52.744  16.815-154.646  1.00  0.76           N  
ATOM   4501  CA  PRO B 205     -53.502  16.960-155.880  1.00  0.76           C  
ATOM   4502  C   PRO B 205     -52.847  17.903-156.878  1.00  0.76           C  
ATOM   4503  O   PRO B 205     -52.862  17.581-158.060  1.00  0.76           O  
ATOM   4504  CB  PRO B 205     -54.897  17.395-155.421  1.00  0.76           C  
ATOM   4505  CG  PRO B 205     -55.033  16.698-154.067  1.00  0.76           C  
ATOM   4506  CD  PRO B 205     -53.628  16.845-153.478  1.00  0.76           C  
ATOM   4507  N   THR B 206     -52.219  19.024-156.437  1.00  0.75           N  
ATOM   4508  CA  THR B 206     -51.394  19.916-157.278  1.00  0.75           C  
ATOM   4509  C   THR B 206     -50.304  19.198-158.020  1.00  0.75           C  
ATOM   4510  O   THR B 206     -50.179  19.369-159.228  1.00  0.75           O  
ATOM   4511  CB  THR B 206     -50.702  21.091-156.612  1.00  0.75           C  
ATOM   4512  OG1 THR B 206     -49.867  20.654-155.545  1.00  0.75           O  
ATOM   4513  CG2 THR B 206     -51.730  22.143-156.129  1.00  0.75           C  
ATOM   4514  N   GLN B 207     -49.532  18.338-157.339  1.00  0.70           N  
ATOM   4515  CA  GLN B 207     -48.475  17.546-157.923  1.00  0.70           C  
ATOM   4516  C   GLN B 207     -48.990  16.519-158.922  1.00  0.70           C  
ATOM   4517  O   GLN B 207     -48.389  16.277-159.969  1.00  0.70           O  
ATOM   4518  CB  GLN B 207     -47.656  16.869-156.805  1.00  0.70           C  
ATOM   4519  CG  GLN B 207     -46.333  16.220-157.271  1.00  0.70           C  
ATOM   4520  CD  GLN B 207     -45.275  17.254-157.660  1.00  0.70           C  
ATOM   4521  OE1 GLN B 207     -44.466  17.676-156.833  1.00  0.70           O  
ATOM   4522  NE2 GLN B 207     -45.227  17.643-158.953  1.00  0.70           N  
ATOM   4523  N   MET B 208     -50.150  15.895-158.629  1.00  0.71           N  
ATOM   4524  CA  MET B 208     -50.855  15.050-159.581  1.00  0.71           C  
ATOM   4525  C   MET B 208     -51.351  15.807-160.819  1.00  0.71           C  
ATOM   4526  O   MET B 208     -51.152  15.357-161.946  1.00  0.71           O  
ATOM   4527  CB  MET B 208     -52.036  14.308-158.906  1.00  0.71           C  
ATOM   4528  CG  MET B 208     -52.722  13.273-159.823  1.00  0.71           C  
ATOM   4529  SD  MET B 208     -54.038  12.316-159.012  1.00  0.71           S  
ATOM   4530  CE  MET B 208     -55.317  13.605-159.018  1.00  0.71           C  
ATOM   4531  N   ILE B 209     -51.960  17.007-160.649  1.00  0.74           N  
ATOM   4532  CA  ILE B 209     -52.385  17.882-161.743  1.00  0.74           C  
ATOM   4533  C   ILE B 209     -51.220  18.313-162.629  1.00  0.74           C  
ATOM   4534  O   ILE B 209     -51.274  18.303-163.862  1.00  0.74           O  
ATOM   4535  CB  ILE B 209     -53.023  19.182-161.217  1.00  0.74           C  
ATOM   4536  CG1 ILE B 209     -54.335  18.951-160.450  1.00  0.74           C  
ATOM   4537  CG2 ILE B 209     -53.348  20.130-162.390  1.00  0.74           C  
ATOM   4538  CD1 ILE B 209     -54.763  20.126-159.564  1.00  0.74           C  
ATOM   4539  N   SER B 210     -50.117  18.738-161.994  1.00  0.74           N  
ATOM   4540  CA  SER B 210     -48.983  19.321-162.677  1.00  0.74           C  
ATOM   4541  C   SER B 210     -48.199  18.321-163.500  1.00  0.74           C  
ATOM   4542  O   SER B 210     -48.004  18.507-164.702  1.00  0.74           O  
ATOM   4543  CB  SER B 210     -48.098  20.097-161.668  1.00  0.74           C  
ATOM   4544  OG  SER B 210     -47.437  19.260-160.718  1.00  0.74           O  
ATOM   4545  N   ASN B 211     -47.841  17.167-162.904  1.00  0.73           N  
ATOM   4546  CA  ASN B 211     -47.088  16.116-163.569  1.00  0.73           C  
ATOM   4547  C   ASN B 211     -47.830  15.519-164.758  1.00  0.73           C  
ATOM   4548  O   ASN B 211     -47.250  15.268-165.810  1.00  0.73           O  
ATOM   4549  CB  ASN B 211     -46.754  14.968-162.583  1.00  0.73           C  
ATOM   4550  CG  ASN B 211     -45.692  15.392-161.578  1.00  0.73           C  
ATOM   4551  OD1 ASN B 211     -45.039  16.429-161.667  1.00  0.73           O  
ATOM   4552  ND2 ASN B 211     -45.472  14.525-160.562  1.00  0.73           N  
ATOM   4553  N   ALA B 212     -49.152  15.296-164.619  1.00  0.76           N  
ATOM   4554  CA  ALA B 212     -49.994  14.777-165.679  1.00  0.76           C  
ATOM   4555  C   ALA B 212     -50.148  15.706-166.883  1.00  0.76           C  
ATOM   4556  O   ALA B 212     -50.247  15.260-168.024  1.00  0.76           O  
ATOM   4557  CB  ALA B 212     -51.383  14.428-165.114  1.00  0.76           C  
ATOM   4558  N   THR B 213     -50.189  17.037-166.655  1.00  0.70           N  
ATOM   4559  CA  THR B 213     -50.463  18.005-167.720  1.00  0.70           C  
ATOM   4560  C   THR B 213     -49.200  18.606-168.314  1.00  0.70           C  
ATOM   4561  O   THR B 213     -49.236  19.276-169.348  1.00  0.70           O  
ATOM   4562  CB  THR B 213     -51.406  19.120-167.311  1.00  0.70           C  
ATOM   4563  OG1 THR B 213     -50.931  19.796-166.116  1.00  0.70           O  
ATOM   4564  CG2 THR B 213     -52.734  18.539-166.848  1.00  0.70           C  
ATOM   4565  N   GLY B 214     -48.024  18.314-167.725  1.00  0.69           N  
ATOM   4566  CA  GLY B 214     -46.736  18.787-168.219  1.00  0.69           C  
ATOM   4567  C   GLY B 214     -46.384  20.163-167.732  1.00  0.69           C  
ATOM   4568  O   GLY B 214     -45.741  20.941-168.443  1.00  0.69           O  
ATOM   4569  N   VAL B 215     -46.813  20.454-166.496  1.00  0.61           N  
ATOM   4570  CA  VAL B 215     -46.634  21.684-165.759  1.00  0.61           C  
ATOM   4571  C   VAL B 215     -45.725  21.373-164.569  1.00  0.61           C  
ATOM   4572  O   VAL B 215     -45.907  20.337-163.937  1.00  0.61           O  
ATOM   4573  CB  VAL B 215     -48.003  22.185-165.289  1.00  0.61           C  
ATOM   4574  CG1 VAL B 215     -47.901  23.164-164.113  1.00  0.61           C  
ATOM   4575  CG2 VAL B 215     -48.737  22.864-166.459  1.00  0.61           C  
ATOM   4576  N   PRO B 216     -44.716  22.149-164.193  1.00  0.56           N  
ATOM   4577  CA  PRO B 216     -43.898  21.808-163.028  1.00  0.56           C  
ATOM   4578  C   PRO B 216     -44.493  22.355-161.736  1.00  0.56           C  
ATOM   4579  O   PRO B 216     -45.462  23.109-161.768  1.00  0.56           O  
ATOM   4580  CB  PRO B 216     -42.550  22.469-163.353  1.00  0.56           C  
ATOM   4581  CG  PRO B 216     -42.911  23.668-164.232  1.00  0.56           C  
ATOM   4582  CD  PRO B 216     -44.078  23.141-165.061  1.00  0.56           C  
ATOM   4583  N   LEU B 217     -43.908  21.984-160.574  1.00  0.50           N  
ATOM   4584  CA  LEU B 217     -44.374  22.316-159.229  1.00  0.50           C  
ATOM   4585  C   LEU B 217     -44.505  23.810-158.942  1.00  0.50           C  
ATOM   4586  O   LEU B 217     -45.447  24.255-158.300  1.00  0.50           O  
ATOM   4587  CB  LEU B 217     -43.422  21.672-158.188  1.00  0.50           C  
ATOM   4588  CG  LEU B 217     -43.749  21.942-156.701  1.00  0.50           C  
ATOM   4589  CD1 LEU B 217     -45.112  21.373-156.286  1.00  0.50           C  
ATOM   4590  CD2 LEU B 217     -42.661  21.341-155.804  1.00  0.50           C  
ATOM   4591  N   GLU B 218     -43.552  24.622-159.415  1.00  0.47           N  
ATOM   4592  CA  GLU B 218     -43.540  26.064-159.256  1.00  0.47           C  
ATOM   4593  C   GLU B 218     -44.645  26.791-160.021  1.00  0.47           C  
ATOM   4594  O   GLU B 218     -45.256  27.735-159.522  1.00  0.47           O  
ATOM   4595  CB  GLU B 218     -42.124  26.534-159.639  1.00  0.47           C  
ATOM   4596  CG  GLU B 218     -41.064  25.899-158.697  1.00  0.47           C  
ATOM   4597  CD  GLU B 218     -39.677  25.797-159.334  1.00  0.47           C  
ATOM   4598  OE1 GLU B 218     -39.589  25.080-160.369  1.00  0.47           O  
ATOM   4599  OE2 GLU B 218     -38.714  26.360-158.748  1.00  0.47           O  
ATOM   4600  N   ASN B 219     -44.942  26.319-161.249  1.00  0.63           N  
ATOM   4601  CA  ASN B 219     -46.004  26.795-162.118  1.00  0.63           C  
ATOM   4602  C   ASN B 219     -47.426  26.467-161.635  1.00  0.63           C  
ATOM   4603  O   ASN B 219     -48.346  27.255-161.838  1.00  0.63           O  
ATOM   4604  CB  ASN B 219     -45.671  26.255-163.539  1.00  0.63           C  
ATOM   4605  CG  ASN B 219     -46.668  26.589-164.650  1.00  0.63           C  
ATOM   4606  OD1 ASN B 219     -47.852  26.284-164.549  1.00  0.63           O  
ATOM   4607  ND2 ASN B 219     -46.182  27.129-165.792  1.00  0.63           N  
ATOM   4608  N   ILE B 220     -47.667  25.294-161.007  1.00  0.73           N  
ATOM   4609  CA  ILE B 220     -48.937  25.009-160.335  1.00  0.73           C  
ATOM   4610  C   ILE B 220     -49.095  25.800-159.039  1.00  0.73           C  
ATOM   4611  O   ILE B 220     -48.207  25.865-158.194  1.00  0.73           O  
ATOM   4612  CB  ILE B 220     -49.188  23.509-160.119  1.00  0.73           C  
ATOM   4613  CG1 ILE B 220     -50.479  23.129-159.356  1.00  0.73           C  
ATOM   4614  CG2 ILE B 220     -48.010  22.860-159.370  1.00  0.73           C  
ATOM   4615  CD1 ILE B 220     -51.813  23.401-160.037  1.00  0.73           C  
ATOM   4616  N   LEU B 221     -50.261  26.438-158.840  1.00  0.75           N  
ATOM   4617  CA  LEU B 221     -50.539  27.194-157.637  1.00  0.75           C  
ATOM   4618  C   LEU B 221     -51.733  26.592-156.914  1.00  0.75           C  
ATOM   4619  O   LEU B 221     -52.402  25.680-157.401  1.00  0.75           O  
ATOM   4620  CB  LEU B 221     -50.787  28.699-157.931  1.00  0.75           C  
ATOM   4621  CG  LEU B 221     -49.509  29.513-158.228  1.00  0.75           C  
ATOM   4622  CD1 LEU B 221     -49.090  29.484-159.692  1.00  0.75           C  
ATOM   4623  CD2 LEU B 221     -49.658  30.962-157.766  1.00  0.75           C  
ATOM   4624  N   TYR B 222     -52.051  27.088-155.704  1.00  0.77           N  
ATOM   4625  CA  TYR B 222     -53.191  26.610-154.942  1.00  0.77           C  
ATOM   4626  C   TYR B 222     -53.890  27.794-154.278  1.00  0.77           C  
ATOM   4627  O   TYR B 222     -53.243  28.749-153.849  1.00  0.77           O  
ATOM   4628  CB  TYR B 222     -52.745  25.539-153.904  1.00  0.77           C  
ATOM   4629  CG  TYR B 222     -53.881  25.013-153.074  1.00  0.77           C  
ATOM   4630  CD1 TYR B 222     -54.790  24.061-153.558  1.00  0.77           C  
ATOM   4631  CD2 TYR B 222     -54.065  25.532-151.789  1.00  0.77           C  
ATOM   4632  CE1 TYR B 222     -55.897  23.672-152.785  1.00  0.77           C  
ATOM   4633  CE2 TYR B 222     -55.151  25.136-151.005  1.00  0.77           C  
ATOM   4634  CZ  TYR B 222     -56.068  24.212-151.506  1.00  0.77           C  
ATOM   4635  OH  TYR B 222     -57.115  23.821-150.658  1.00  0.77           O  
ATOM   4636  N   LEU B 223     -55.239  27.756-154.191  1.00  0.78           N  
ATOM   4637  CA  LEU B 223     -56.026  28.704-153.423  1.00  0.78           C  
ATOM   4638  C   LEU B 223     -56.843  27.994-152.368  1.00  0.78           C  
ATOM   4639  O   LEU B 223     -57.506  26.986-152.592  1.00  0.78           O  
ATOM   4640  CB  LEU B 223     -56.974  29.583-154.277  1.00  0.78           C  
ATOM   4641  CG  LEU B 223     -57.763  30.658-153.480  1.00  0.78           C  
ATOM   4642  CD1 LEU B 223     -58.013  31.907-154.314  1.00  0.78           C  
ATOM   4643  CD2 LEU B 223     -59.142  30.190-152.990  1.00  0.78           C  
ATOM   4644  N   GLY B 224     -56.847  28.552-151.148  1.00  0.79           N  
ATOM   4645  CA  GLY B 224     -57.556  27.952-150.041  1.00  0.79           C  
ATOM   4646  C   GLY B 224     -57.692  28.974-148.963  1.00  0.79           C  
ATOM   4647  O   GLY B 224     -56.886  29.894-148.864  1.00  0.79           O  
ATOM   4648  N   GLY B 225     -58.721  28.848-148.120  1.00  0.79           N  
ATOM   4649  CA  GLY B 225     -59.047  29.843-147.121  1.00  0.79           C  
ATOM   4650  C   GLY B 225     -60.476  29.637-146.734  1.00  0.79           C  
ATOM   4651  O   GLY B 225     -61.106  28.725-147.286  1.00  0.79           O  
ATOM   4652  N   PRO B 226     -61.012  30.432-145.813  1.00  0.79           N  
ATOM   4653  CA  PRO B 226     -62.360  30.282-145.288  1.00  0.79           C  
ATOM   4654  C   PRO B 226     -63.407  30.699-146.285  1.00  0.79           C  
ATOM   4655  O   PRO B 226     -63.994  31.771-146.188  1.00  0.79           O  
ATOM   4656  CB  PRO B 226     -62.371  31.218-144.069  1.00  0.79           C  
ATOM   4657  CG  PRO B 226     -61.375  32.315-144.440  1.00  0.79           C  
ATOM   4658  CD  PRO B 226     -60.292  31.520-145.156  1.00  0.79           C  
ATOM   4659  N   ASN B 227     -63.670  29.824-147.256  1.00  0.78           N  
ATOM   4660  CA  ASN B 227     -64.487  30.144-148.393  1.00  0.78           C  
ATOM   4661  C   ASN B 227     -65.702  29.250-148.396  1.00  0.78           C  
ATOM   4662  O   ASN B 227     -65.805  28.306-149.178  1.00  0.78           O  
ATOM   4663  CB  ASN B 227     -63.692  29.981-149.710  1.00  0.78           C  
ATOM   4664  CG  ASN B 227     -62.459  30.875-149.682  1.00  0.78           C  
ATOM   4665  OD1 ASN B 227     -62.432  31.947-149.089  1.00  0.78           O  
ATOM   4666  ND2 ASN B 227     -61.375  30.434-150.360  1.00  0.78           N  
ATOM   4667  N   ILE B 228     -66.686  29.523-147.515  1.00  0.73           N  
ATOM   4668  CA  ILE B 228     -68.012  28.949-147.667  1.00  0.73           C  
ATOM   4669  C   ILE B 228     -68.663  29.587-148.879  1.00  0.73           C  
ATOM   4670  O   ILE B 228     -68.821  30.803-148.953  1.00  0.73           O  
ATOM   4671  CB  ILE B 228     -68.900  29.159-146.448  1.00  0.73           C  
ATOM   4672  CG1 ILE B 228     -68.311  28.491-145.189  1.00  0.73           C  
ATOM   4673  CG2 ILE B 228     -70.342  28.666-146.698  1.00  0.73           C  
ATOM   4674  CD1 ILE B 228     -68.339  26.958-145.168  1.00  0.73           C  
ATOM   4675  N   ALA B 229     -69.049  28.781-149.883  1.00  0.75           N  
ATOM   4676  CA  ALA B 229     -69.555  29.255-151.155  1.00  0.75           C  
ATOM   4677  C   ALA B 229     -70.800  30.135-151.036  1.00  0.75           C  
ATOM   4678  O   ALA B 229     -70.936  31.159-151.703  1.00  0.75           O  
ATOM   4679  CB  ALA B 229     -69.820  28.030-152.049  1.00  0.75           C  
ATOM   4680  N   SER B 230     -71.709  29.789-150.108  1.00  0.67           N  
ATOM   4681  CA  SER B 230     -72.884  30.585-149.809  1.00  0.67           C  
ATOM   4682  C   SER B 230     -72.597  31.900-149.095  1.00  0.67           C  
ATOM   4683  O   SER B 230     -73.417  32.809-149.124  1.00  0.67           O  
ATOM   4684  CB  SER B 230     -73.946  29.798-149.006  1.00  0.67           C  
ATOM   4685  OG  SER B 230     -73.374  29.085-147.908  1.00  0.67           O  
ATOM   4686  N   GLU B 231     -71.427  32.072-148.468  1.00  0.68           N  
ATOM   4687  CA  GLU B 231     -71.042  33.338-147.871  1.00  0.68           C  
ATOM   4688  C   GLU B 231     -70.270  34.180-148.896  1.00  0.68           C  
ATOM   4689  O   GLU B 231     -70.532  35.364-149.100  1.00  0.68           O  
ATOM   4690  CB  GLU B 231     -70.327  33.037-146.520  1.00  0.68           C  
ATOM   4691  CG  GLU B 231     -71.289  32.210-145.599  1.00  0.68           C  
ATOM   4692  CD  GLU B 231     -70.878  31.838-144.173  1.00  0.68           C  
ATOM   4693  OE1 GLU B 231     -69.775  32.191-143.691  1.00  0.68           O  
ATOM   4694  OE2 GLU B 231     -71.748  31.235-143.476  1.00  0.68           O  
ATOM   4695  N   ILE B 232     -69.353  33.565-149.679  1.00  0.72           N  
ATOM   4696  CA  ILE B 232     -68.617  34.255-150.739  1.00  0.72           C  
ATOM   4697  C   ILE B 232     -69.506  34.792-151.871  1.00  0.72           C  
ATOM   4698  O   ILE B 232     -69.324  35.929-152.305  1.00  0.72           O  
ATOM   4699  CB  ILE B 232     -67.478  33.405-151.310  1.00  0.72           C  
ATOM   4700  CG1 ILE B 232     -66.493  32.894-150.230  1.00  0.72           C  
ATOM   4701  CG2 ILE B 232     -66.703  34.188-152.399  1.00  0.72           C  
ATOM   4702  CD1 ILE B 232     -65.690  33.988-149.531  1.00  0.72           C  
ATOM   4703  N   TYR B 233     -70.532  34.045-152.371  1.00  0.66           N  
ATOM   4704  CA  TYR B 233     -71.434  34.581-153.406  1.00  0.66           C  
ATOM   4705  C   TYR B 233     -72.195  35.818-152.947  1.00  0.66           C  
ATOM   4706  O   TYR B 233     -72.493  36.740-153.704  1.00  0.66           O  
ATOM   4707  CB  TYR B 233     -72.433  33.543-154.040  1.00  0.66           C  
ATOM   4708  CG  TYR B 233     -73.824  33.485-153.445  1.00  0.66           C  
ATOM   4709  CD1 TYR B 233     -74.964  33.956-154.118  1.00  0.66           C  
ATOM   4710  CD2 TYR B 233     -73.979  32.996-152.155  1.00  0.66           C  
ATOM   4711  CE1 TYR B 233     -76.230  33.906-153.519  1.00  0.66           C  
ATOM   4712  CE2 TYR B 233     -75.240  32.939-151.545  1.00  0.66           C  
ATOM   4713  CZ  TYR B 233     -76.367  33.393-152.231  1.00  0.66           C  
ATOM   4714  OH  TYR B 233     -77.632  33.350-151.619  1.00  0.66           O  
ATOM   4715  N   ASN B 234     -72.559  35.851-151.656  1.00  0.67           N  
ATOM   4716  CA  ASN B 234     -73.382  36.894-151.103  1.00  0.67           C  
ATOM   4717  C   ASN B 234     -72.605  38.209-150.994  1.00  0.67           C  
ATOM   4718  O   ASN B 234     -73.204  39.281-150.982  1.00  0.67           O  
ATOM   4719  CB  ASN B 234     -73.974  36.380-149.769  1.00  0.67           C  
ATOM   4720  CG  ASN B 234     -75.142  37.232-149.286  1.00  0.67           C  
ATOM   4721  OD1 ASN B 234     -75.834  37.866-150.087  1.00  0.67           O  
ATOM   4722  ND2 ASN B 234     -75.384  37.226-147.958  1.00  0.67           N  
ATOM   4723  N   LYS B 235     -71.256  38.106-151.019  1.00  0.67           N  
ATOM   4724  CA  LYS B 235     -70.266  39.170-151.022  1.00  0.67           C  
ATOM   4725  C   LYS B 235     -69.926  39.585-149.598  1.00  0.67           C  
ATOM   4726  O   LYS B 235     -69.428  40.684-149.369  1.00  0.67           O  
ATOM   4727  CB  LYS B 235     -70.544  40.376-151.989  1.00  0.67           C  
ATOM   4728  CG  LYS B 235     -70.649  39.982-153.483  1.00  0.67           C  
ATOM   4729  CD  LYS B 235     -70.962  41.142-154.464  1.00  0.67           C  
ATOM   4730  CE  LYS B 235     -71.062  40.660-155.932  1.00  0.67           C  
ATOM   4731  NZ  LYS B 235     -71.391  41.740-156.905  1.00  0.67           N  
ATOM   4732  N   GLU B 236     -70.149  38.667-148.625  1.00  0.69           N  
ATOM   4733  CA  GLU B 236     -69.731  38.774-147.233  1.00  0.69           C  
ATOM   4734  C   GLU B 236     -68.215  38.821-147.130  1.00  0.69           C  
ATOM   4735  O   GLU B 236     -67.510  38.195-147.926  1.00  0.69           O  
ATOM   4736  CB  GLU B 236     -70.316  37.624-146.358  1.00  0.69           C  
ATOM   4737  CG  GLU B 236     -71.801  37.341-146.710  1.00  0.69           C  
ATOM   4738  CD  GLU B 236     -72.587  36.395-145.802  1.00  0.69           C  
ATOM   4739  OE1 GLU B 236     -72.167  36.087-144.663  1.00  0.69           O  
ATOM   4740  OE2 GLU B 236     -73.677  35.962-146.272  1.00  0.69           O  
ATOM   4741  N   TYR B 237     -67.653  39.604-146.190  1.00  0.72           N  
ATOM   4742  CA  TYR B 237     -66.224  39.862-146.196  1.00  0.72           C  
ATOM   4743  C   TYR B 237     -65.375  38.643-145.805  1.00  0.72           C  
ATOM   4744  O   TYR B 237     -65.454  38.110-144.701  1.00  0.72           O  
ATOM   4745  CB  TYR B 237     -65.896  41.131-145.352  1.00  0.72           C  
ATOM   4746  CG  TYR B 237     -64.424  41.418-145.313  1.00  0.72           C  
ATOM   4747  CD1 TYR B 237     -63.801  42.212-146.282  1.00  0.72           C  
ATOM   4748  CD2 TYR B 237     -63.637  40.760-144.362  1.00  0.72           C  
ATOM   4749  CE1 TYR B 237     -62.401  42.318-146.309  1.00  0.72           C  
ATOM   4750  CE2 TYR B 237     -62.246  40.816-144.441  1.00  0.72           C  
ATOM   4751  CZ  TYR B 237     -61.616  41.614-145.387  1.00  0.72           C  
ATOM   4752  OH  TYR B 237     -60.203  41.639-145.434  1.00  0.72           O  
ATOM   4753  N   ALA B 238     -64.480  38.201-146.707  1.00  0.76           N  
ATOM   4754  CA  ALA B 238     -63.649  37.049-146.461  1.00  0.76           C  
ATOM   4755  C   ALA B 238     -62.239  37.239-146.993  1.00  0.76           C  
ATOM   4756  O   ALA B 238     -61.916  38.194-147.702  1.00  0.76           O  
ATOM   4757  CB  ALA B 238     -64.287  35.811-147.106  1.00  0.76           C  
ATOM   4758  N   ASN B 239     -61.337  36.301-146.649  1.00  0.80           N  
ATOM   4759  CA  ASN B 239     -59.999  36.292-147.185  1.00  0.80           C  
ATOM   4760  C   ASN B 239     -59.651  34.907-147.673  1.00  0.80           C  
ATOM   4761  O   ASN B 239     -60.310  33.919-147.364  1.00  0.80           O  
ATOM   4762  CB  ASN B 239     -58.918  36.900-146.231  1.00  0.80           C  
ATOM   4763  CG  ASN B 239     -58.609  36.118-144.954  1.00  0.80           C  
ATOM   4764  OD1 ASN B 239     -58.816  34.916-144.796  1.00  0.80           O  
ATOM   4765  ND2 ASN B 239     -58.030  36.843-143.967  1.00  0.80           N  
ATOM   4766  N   ALA B 240     -58.596  34.815-148.481  1.00  0.79           N  
ATOM   4767  CA  ALA B 240     -58.090  33.563-148.949  1.00  0.79           C  
ATOM   4768  C   ALA B 240     -56.594  33.687-149.084  1.00  0.79           C  
ATOM   4769  O   ALA B 240     -56.010  34.769-149.067  1.00  0.79           O  
ATOM   4770  CB  ALA B 240     -58.734  33.156-150.289  1.00  0.79           C  
ATOM   4771  N   ARG B 241     -55.916  32.546-149.195  1.00  0.77           N  
ATOM   4772  CA  ARG B 241     -54.493  32.498-149.401  1.00  0.77           C  
ATOM   4773  C   ARG B 241     -54.271  31.964-150.792  1.00  0.77           C  
ATOM   4774  O   ARG B 241     -54.982  31.055-151.223  1.00  0.77           O  
ATOM   4775  CB  ARG B 241     -53.874  31.544-148.355  1.00  0.77           C  
ATOM   4776  CG  ARG B 241     -52.347  31.344-148.396  1.00  0.77           C  
ATOM   4777  CD  ARG B 241     -51.913  30.341-147.323  1.00  0.77           C  
ATOM   4778  NE  ARG B 241     -50.473  29.999-147.549  1.00  0.77           N  
ATOM   4779  CZ  ARG B 241     -49.772  29.188-146.745  1.00  0.77           C  
ATOM   4780  NH1 ARG B 241     -48.553  28.788-147.103  1.00  0.77           N  
ATOM   4781  NH2 ARG B 241     -50.296  28.723-145.618  1.00  0.77           N  
ATOM   4782  N   ILE B 242     -53.283  32.505-151.523  1.00  0.76           N  
ATOM   4783  CA  ILE B 242     -52.778  31.909-152.748  1.00  0.76           C  
ATOM   4784  C   ILE B 242     -51.354  31.503-152.441  1.00  0.76           C  
ATOM   4785  O   ILE B 242     -50.620  32.203-151.744  1.00  0.76           O  
ATOM   4786  CB  ILE B 242     -52.854  32.817-153.980  1.00  0.76           C  
ATOM   4787  CG1 ILE B 242     -54.336  32.993-154.381  1.00  0.76           C  
ATOM   4788  CG2 ILE B 242     -52.046  32.224-155.163  1.00  0.76           C  
ATOM   4789  CD1 ILE B 242     -54.526  33.880-155.615  1.00  0.76           C  
ATOM   4790  N   CYS B 243     -50.913  30.328-152.914  1.00  0.75           N  
ATOM   4791  CA  CYS B 243     -49.503  30.012-152.876  1.00  0.75           C  
ATOM   4792  C   CYS B 243     -48.977  29.679-154.225  1.00  0.75           C  
ATOM   4793  O   CYS B 243     -49.603  28.954-154.991  1.00  0.75           O  
ATOM   4794  CB  CYS B 243     -49.122  28.822-151.986  1.00  0.75           C  
ATOM   4795  SG  CYS B 243     -48.719  29.263-150.292  1.00  0.75           S  
ATOM   4796  N   GLY B 244     -47.761  30.176-154.492  1.00  0.73           N  
ATOM   4797  CA  GLY B 244     -46.980  29.829-155.655  1.00  0.73           C  
ATOM   4798  C   GLY B 244     -45.567  30.185-155.376  1.00  0.73           C  
ATOM   4799  O   GLY B 244     -45.287  31.087-154.594  1.00  0.73           O  
ATOM   4800  N   ALA B 245     -44.609  29.511-156.014  1.00  0.63           N  
ATOM   4801  CA  ALA B 245     -43.230  29.941-155.913  1.00  0.63           C  
ATOM   4802  C   ALA B 245     -42.983  31.239-156.687  1.00  0.63           C  
ATOM   4803  O   ALA B 245     -42.525  32.257-156.155  1.00  0.63           O  
ATOM   4804  CB  ALA B 245     -42.343  28.827-156.496  1.00  0.63           C  
ATOM   4805  N   ASP B 246     -43.372  31.201-157.973  1.00  0.59           N  
ATOM   4806  CA  ASP B 246     -43.207  32.206-158.993  1.00  0.59           C  
ATOM   4807  C   ASP B 246     -43.700  33.617-158.703  1.00  0.59           C  
ATOM   4808  O   ASP B 246     -44.332  33.941-157.697  1.00  0.59           O  
ATOM   4809  CB  ASP B 246     -43.852  31.708-160.317  1.00  0.59           C  
ATOM   4810  CG  ASP B 246     -43.121  30.496-160.881  1.00  0.59           C  
ATOM   4811  OD1 ASP B 246     -42.063  30.132-160.322  1.00  0.59           O  
ATOM   4812  OD2 ASP B 246     -43.613  29.961-161.904  1.00  0.59           O  
ATOM   4813  N   LYS B 247     -43.446  34.509-159.681  1.00  0.54           N  
ATOM   4814  CA  LYS B 247     -43.972  35.859-159.761  1.00  0.54           C  
ATOM   4815  C   LYS B 247     -45.447  35.868-160.150  1.00  0.54           C  
ATOM   4816  O   LYS B 247     -46.150  36.849-159.916  1.00  0.54           O  
ATOM   4817  CB  LYS B 247     -43.155  36.683-160.792  1.00  0.54           C  
ATOM   4818  CG  LYS B 247     -41.699  36.926-160.354  1.00  0.54           C  
ATOM   4819  CD  LYS B 247     -40.866  37.660-161.421  1.00  0.54           C  
ATOM   4820  CE  LYS B 247     -39.428  37.940-160.962  1.00  0.54           C  
ATOM   4821  NZ  LYS B 247     -38.654  38.605-162.037  1.00  0.54           N  
ATOM   4822  N   TRP B 248     -45.952  34.724-160.671  1.00  0.63           N  
ATOM   4823  CA  TRP B 248     -47.331  34.491-161.068  1.00  0.63           C  
ATOM   4824  C   TRP B 248     -48.332  34.591-159.928  1.00  0.63           C  
ATOM   4825  O   TRP B 248     -49.533  34.707-160.165  1.00  0.63           O  
ATOM   4826  CB  TRP B 248     -47.509  33.082-161.697  1.00  0.63           C  
ATOM   4827  CG  TRP B 248     -46.751  32.809-162.984  1.00  0.63           C  
ATOM   4828  CD1 TRP B 248     -45.928  31.754-163.266  1.00  0.63           C  
ATOM   4829  CD2 TRP B 248     -46.887  33.552-164.213  1.00  0.63           C  
ATOM   4830  NE1 TRP B 248     -45.510  31.808-164.576  1.00  0.63           N  
ATOM   4831  CE2 TRP B 248     -46.100  32.890-165.182  1.00  0.63           C  
ATOM   4832  CE3 TRP B 248     -47.625  34.687-164.544  1.00  0.63           C  
ATOM   4833  CZ2 TRP B 248     -46.039  33.351-166.490  1.00  0.63           C  
ATOM   4834  CZ3 TRP B 248     -47.559  35.155-165.864  1.00  0.63           C  
ATOM   4835  CH2 TRP B 248     -46.781  34.495-166.826  1.00  0.63           C  
ATOM   4836  N   ARG B 249     -47.858  34.607-158.660  1.00  0.69           N  
ATOM   4837  CA  ARG B 249     -48.652  34.954-157.492  1.00  0.69           C  
ATOM   4838  C   ARG B 249     -49.375  36.281-157.648  1.00  0.69           C  
ATOM   4839  O   ARG B 249     -50.588  36.347-157.503  1.00  0.69           O  
ATOM   4840  CB  ARG B 249     -47.732  35.106-156.258  1.00  0.69           C  
ATOM   4841  CG  ARG B 249     -47.291  33.782-155.618  1.00  0.69           C  
ATOM   4842  CD  ARG B 249     -46.365  34.003-154.419  1.00  0.69           C  
ATOM   4843  NE  ARG B 249     -45.030  34.391-154.964  1.00  0.69           N  
ATOM   4844  CZ  ARG B 249     -44.357  35.502-154.652  1.00  0.69           C  
ATOM   4845  NH1 ARG B 249     -43.098  35.610-155.066  1.00  0.69           N  
ATOM   4846  NH2 ARG B 249     -44.906  36.492-153.954  1.00  0.69           N  
ATOM   4847  N   LYS B 250     -48.656  37.351-158.051  1.00  0.70           N  
ATOM   4848  CA  LYS B 250     -49.246  38.666-158.220  1.00  0.70           C  
ATOM   4849  C   LYS B 250     -50.302  38.700-159.308  1.00  0.70           C  
ATOM   4850  O   LYS B 250     -51.359  39.307-159.158  1.00  0.70           O  
ATOM   4851  CB  LYS B 250     -48.176  39.740-158.528  1.00  0.70           C  
ATOM   4852  CG  LYS B 250     -47.283  40.070-157.322  1.00  0.70           C  
ATOM   4853  CD  LYS B 250     -46.382  41.280-157.618  1.00  0.70           C  
ATOM   4854  CE  LYS B 250     -45.571  41.742-156.406  1.00  0.70           C  
ATOM   4855  NZ  LYS B 250     -44.765  42.936-156.754  1.00  0.70           N  
ATOM   4856  N   HIS B 251     -50.056  38.020-160.441  1.00  0.71           N  
ATOM   4857  CA  HIS B 251     -51.035  37.853-161.493  1.00  0.71           C  
ATOM   4858  C   HIS B 251     -52.265  37.102-161.031  1.00  0.71           C  
ATOM   4859  O   HIS B 251     -53.376  37.559-161.256  1.00  0.71           O  
ATOM   4860  CB  HIS B 251     -50.434  37.113-162.708  1.00  0.71           C  
ATOM   4861  CG  HIS B 251     -49.322  37.849-163.383  1.00  0.71           C
[truncated: 113,975 more chars]
