# Supplementary material for: Glycerol-3-phosphate dehydrogenase (GPDH) gene family in Zea mays L.: Identification, subcellular localization, and transcriptional responses to abiotic stresses
Source: PLoS One. 2018 Jul 10;13(7):e0200357. doi: 10.1371/journal.pone.0200357 (PMC6039019; doi:10.1371/journal.pone.0200357)
Supplement: S1 File — (ZIP) [file pone.0200357.s007.zip › The predicted 3D models of ZmGPDH1-6/model_ZmGPDH4.pdb]

TITLE     SWISS-MODEL SERVER (https://swissmodel.expasy.org)
TITLE    2 4
EXPDTA    THEORETICAL MODEL (SWISS-MODEL SERVER)
AUTHOR    SWISS-MODEL SERVER (SEE REFERENCE IN JRNL Records)
REVDAT   1   28-FEB-18 1MOD    1       05:26
JRNL        AUTH   M.BIASINI,S.BIENERT,A.WATERHOUSE,K.ARNOLD,G.STUDER,
JRNL        AUTH 2 T.SCHMIDT,F.KIEFER,T.GALLO CASSARINO,M.BERTONI,L.BORDOLI,
JRNL        AUTH 3 T.SCHWEDE
JRNL        TITL   SWISS-MODEL: MODELLING PROTEIN TERTIARY AND QUATERNARY
JRNL        TITL 2 STRUCTURE USING EVOLUTIONARY INFORMATION
JRNL        REF    NUCLEIC.ACIDS.RES                          2014
JRNL        REFN                   ISSN 0305-1048
JRNL        PMID   24782522
JRNL        DOI    10.1093/nar/gku340
REMARK   1
REMARK   1 REFERENCE 1
REMARK   1   AUTH   K.ARNOLD,L.BORDOLI,J.KOPP,T.SCHWEDE
REMARK   1  TITL   SWISS-MODEL WORKSPACE: A WEB-BASED ENVIRONMENT FOR PROTEIN
REMARK   1  TITL 2 STRUCTURE HOMOLOGY MODELLING
REMARK   1  REF    BIOINFORMATICS                V.  22   195 2006
REMARK   1  REFN                   ISSN 1367-4803
REMARK   1  PMID   16301204
REMARK   1  DOI    10.1093/bioinformatics/bti770
REMARK   1
REMARK   1 REFERENCE 2
REMARK   1  AUTH   P.BENKERT,M.BIASINI,T.SCHWEDE 
REMARK   1  TITL   TOWARD THE ESTIMATION OF THE ABSOLUTE QUALITY OF INDIVIDUAL
REMARK   1  TITL 2 PROTEIN STRUCTURE MODELS
REMARK   1  REF    BIOINFORMATICS                V.   3 343   2011
REMARK   1  REFN                   ISSN 1367-4803
REMARK   1  PMID   21134891
REMARK   1  DOI    10.1093/bioinformatics/btq662
REMARK   1
REMARK   1 REFERENCE 3
REMARK   1  AUTH   F.KIEFER,K.ARNOLD,M.KUENZLI,L.BORDOLI,T.SCHWEDE
REMARK   1  TITL   THE SWISS-MODEL REPOSITORY AND ASSOCIATED RESOURCES
REMARK   1  REF    NUCLEIC.ACIDS.RES             V.  37 D387  2009
REMARK   1  REFN                   ISSN 0305-1048
REMARK   1  PMID   18931379
REMARK   1  DOI    10.1093/nar/gkn750
REMARK   1
REMARK   1
REMARK   1 REFERENCE 4
REMARK   1  AUTH   T.SCHWEDE,J.KOPP,N.GUEX,M.C.PEITSCH                          
REMARK   1  TITL   SWISS_MODEL: AN AUTOMATED PROTEIN HOMOLOGY-MODELING          
REMARK   1  TITL 2 SERVER                                                       
REMARK   1  REF    NUCLEIC.ACIDS.RES.            V.  31 3381  2003              
REMARK   1  REFN                   ISSN 0305-1048
REMARK   1  PMID   12824332
REMARK   1  DOI    10.1093/nar/gkg520
REMARK   1
REMARK   1 REFERENCE 5
REMARK   1  AUTH   M.C.PEITSCH,N.GUEX                                           
REMARK   1  TITL   SWISS-MODEL AND THE SWISS-PDBVIEWER: AN ENVIRONMENT
REMARK   1  TITL 2 FOR COMPARATIVE PROTEIN MODELLING                            
REMARK   1  REF    ELECTROPHORESIS               V.  18 2714  1997   
REMARK   1  REFN                   ISSN
REMARK   1  DOI    10.1002/elps.1150181505
REMARK   1  PMID   9504803 
REMARK   1
REMARK   1 REFERENCE 6
REMARK   1  AUTH   M.C.PEITSCH
REMARK   1  TITL   PROTEIN MODELING BY E-MAIL
REMARK   1  REF    BIO/TECHNOLOGY                V.  13 658   1995
REMARK   1  REFN                   ISSN 1087-0156
REMARK   1  DOI    10.1038/nbt0795-658
REMARK   1
REMARK   1 DISCLAIMER
REMARK   1 The SWISS-MODEL SERVER produces theoretical models for proteins.
REMARK   1 The results of any theoretical modelling procedure is
REMARK   1 NON-EXPERIMENTAL and MUST be considered with care. These models may
REMARK   1 contain significant errors. This is especially true for automated
REMARK   1 modeling since there is no human intervention during model
REMARK   1 building. Please read the header section and the logfile carefully
REMARK   1 to know what templates and alignments were used during the model
REMARK   1 building process. All information by the SWISS-MODEL SERVER is
REMARK   1 provided "AS-IS", without any warranty, expressed or implied.
REMARK   2
REMARK   2 COPYRIGHT NOTICE
REMARK   2 This SWISS-MODEL protein model is copyright. It is produced by the
REMARK   2 SWISS-MODEL server, developed by the Computational Structural
REMARK   2 Biology Group at the SIB Swiss Institute of Bioinformatics at the
REMARK   2 Biozentrum, University of Basel (https://swissmodel.expasy.org). This
REMARK   2 model is licensed under the CC BY-SA 4.0 Creative Commons
REMARK   2 Attribution-ShareAlike 4.0 International License
REMARK   2 (https://creativecommons.org/licenses/by-sa/4.0/legalcode), i.e. you
REMARK   2 can copy and redistribute the model in any medium or format,
REMARK   2 transform and build upon the model for any purpose, even
REMARK   2 commercially, under the following terms:
REMARK   2 Attribution - You must give appropriate credit, provide a link to
REMARK   2 the license, and indicate if changes were made. You may do so in any
REMARK   2 reasonable manner, but not in any way that suggests the licensor
REMARK   2 endorses you or your use. When you publish, patent or distribute
REMARK   2 results that were fully or partially based on the model, please cite
REMARK   2 the corresponding papers mentioned under JRNL.
REMARK   2 ShareAlike - If you remix, transform, or build upon the material,
REMARK   2 you must distribute your contributions under the same license as the
REMARK   2 original.
REMARK   2 No additional restrictions - you may not apply legal terms or
REMARK   2 technological measures that legally restrict others from doing
REMARK   2 anything the license permits.
REMARK   2 Find a human-readable summary of (and not a substitute for) the
REMARK   2 CC BY-SA 4.0 license at this link:
REMARK   2 https://creativecommons.org/licenses/by-sa/4.0/
REMARK   3 
REMARK   3 MODEL INFORMATION
REMARK   3  ENGIN   PROMOD3
REMARK   3  VERSN   1.1.0
REMARK   3  OSTAT   homo-dimer
REMARK   3  OSRSN   PREDICTION
REMARK   3  QSPRD   0.802
REMARK   3  GMQE    0.77
REMARK   3  QMN4    -1.30
REMARK   3  MODT    FALSE
REMARK   3 
REMARK   3 TEMPLATE 1
REMARK   3  PDBID   1x0x
REMARK   3  CHAIN   A
REMARK   3  MMCIF   A
REMARK   3  PDBV    2018-02-16
REMARK   3  SMTLE   1x0x.2.A
REMARK   3  SMTLV   2018-02-21
REMARK   3  MTHD    X-RAY DIFFRACTION 2.75 A
REMARK   3  FOUND   BLAST
REMARK   3  GMQE    0.77
REMARK   3  SIM     0.44
REMARK   3  SID     50.87
REMARK   3  OSTAT   homo-dimer
REMARK   3  LIGND   NAD
REMARK   3  LIGND 2 NAD
ATOM      1  N   ALA A   8     -50.194  18.107 -95.140  1.00  0.58           N  
ATOM      2  CA  ALA A   8     -51.592  18.235 -94.641  1.00  0.58           C  
ATOM      3  C   ALA A   8     -52.512  18.578 -95.794  1.00  0.58           C  
ATOM      4  O   ALA A   8     -52.027  18.816 -96.897  1.00  0.58           O  
ATOM      5  CB  ALA A   8     -51.612  19.317 -93.544  1.00  0.58           C  
ATOM      6  N   LYS A   9     -53.838  18.581 -95.580  1.00  0.76           N  
ATOM      7  CA  LYS A   9     -54.792  18.975 -96.598  1.00  0.76           C  
ATOM      8  C   LYS A   9     -54.848  20.487 -96.766  1.00  0.76           C  
ATOM      9  O   LYS A   9     -54.996  21.239 -95.805  1.00  0.76           O  
ATOM     10  CB  LYS A   9     -56.191  18.375 -96.312  1.00  0.76           C  
ATOM     11  CG  LYS A   9     -56.881  18.848 -95.022  1.00  0.76           C  
ATOM     12  CD  LYS A   9     -58.132  18.009 -94.706  1.00  0.76           C  
ATOM     13  CE  LYS A   9     -58.876  18.487 -93.457  1.00  0.76           C  
ATOM     14  NZ  LYS A   9     -60.158  17.758 -93.304  1.00  0.76           N  
ATOM     15  N   TYR A  10     -54.686  20.971 -98.008  1.00  0.83           N  
ATOM     16  CA  TYR A  10     -54.633  22.386 -98.303  1.00  0.83           C  
ATOM     17  C   TYR A  10     -56.020  23.009 -98.333  1.00  0.83           C  
ATOM     18  O   TYR A  10     -56.939  22.517 -98.988  1.00  0.83           O  
ATOM     19  CB  TYR A  10     -53.968  22.635 -99.680  1.00  0.83           C  
ATOM     20  CG  TYR A  10     -52.504  22.281 -99.660  1.00  0.83           C  
ATOM     21  CD1 TYR A  10     -52.042  21.033-100.108  1.00  0.83           C  
ATOM     22  CD2 TYR A  10     -51.563  23.224 -99.223  1.00  0.83           C  
ATOM     23  CE1 TYR A  10     -50.671  20.737-100.106  1.00  0.83           C  
ATOM     24  CE2 TYR A  10     -50.190  22.947 -99.241  1.00  0.83           C  
ATOM     25  CZ  TYR A  10     -49.746  21.698 -99.688  1.00  0.83           C  
ATOM     26  OH  TYR A  10     -48.372  21.398 -99.738  1.00  0.83           O  
ATOM     27  N   ARG A  11     -56.226  24.131 -97.622  1.00  0.85           N  
ATOM     28  CA  ARG A  11     -57.506  24.803 -97.625  1.00  0.85           C  
ATOM     29  C   ARG A  11     -57.635  25.746 -98.809  1.00  0.85           C  
ATOM     30  O   ARG A  11     -56.733  26.529 -99.116  1.00  0.85           O  
ATOM     31  CB  ARG A  11     -57.716  25.574 -96.308  1.00  0.85           C  
ATOM     32  CG  ARG A  11     -59.139  26.127 -96.107  1.00  0.85           C  
ATOM     33  CD  ARG A  11     -59.288  26.871 -94.785  1.00  0.85           C  
ATOM     34  NE  ARG A  11     -60.686  27.376 -94.730  1.00  0.85           N  
ATOM     35  CZ  ARG A  11     -61.734  26.694 -94.230  1.00  0.85           C  
ATOM     36  NH1 ARG A  11     -62.897  27.323 -94.147  1.00  0.85           N  
ATOM     37  NH2 ARG A  11     -61.644  25.473 -93.757  1.00  0.85           N  
ATOM     38  N   VAL A  12     -58.782  25.683 -99.507  1.00  0.90           N  
ATOM     39  CA  VAL A  12     -59.014  26.439-100.723  1.00  0.90           C  
ATOM     40  C   VAL A  12     -60.037  27.528-100.465  1.00  0.90           C  
ATOM     41  O   VAL A  12     -61.093  27.301 -99.873  1.00  0.90           O  
ATOM     42  CB  VAL A  12     -59.480  25.545-101.874  1.00  0.90           C  
ATOM     43  CG1 VAL A  12     -59.749  26.368-103.149  1.00  0.90           C  
ATOM     44  CG2 VAL A  12     -58.398  24.491-102.172  1.00  0.90           C  
ATOM     45  N   ALA A  13     -59.733  28.760-100.917  1.00  0.90           N  
ATOM     46  CA  ALA A  13     -60.686  29.845-100.919  1.00  0.90           C  
ATOM     47  C   ALA A  13     -60.920  30.313-102.345  1.00  0.90           C  
ATOM     48  O   ALA A  13     -59.989  30.605-103.095  1.00  0.90           O  
ATOM     49  CB  ALA A  13     -60.208  31.029-100.063  1.00  0.90           C  
ATOM     50  N   VAL A  14     -62.195  30.392-102.756  1.00  0.90           N  
ATOM     51  CA  VAL A  14     -62.588  30.908-104.053  1.00  0.90           C  
ATOM     52  C   VAL A  14     -62.962  32.370-103.897  1.00  0.90           C  
ATOM     53  O   VAL A  14     -63.866  32.727-103.147  1.00  0.90           O  
ATOM     54  CB  VAL A  14     -63.765  30.150-104.650  1.00  0.90           C  
ATOM     55  CG1 VAL A  14     -64.118  30.694-106.048  1.00  0.90           C  
ATOM     56  CG2 VAL A  14     -63.423  28.652-104.744  1.00  0.90           C  
ATOM     57  N   ILE A  15     -62.250  33.288-104.569  1.00  0.89           N  
ATOM     58  CA  ILE A  15     -62.459  34.718-104.415  1.00  0.89           C  
ATOM     59  C   ILE A  15     -63.295  35.218-105.565  1.00  0.89           C  
ATOM     60  O   ILE A  15     -62.791  35.577-106.631  1.00  0.89           O  
ATOM     61  CB  ILE A  15     -61.159  35.514-104.309  1.00  0.89           C  
ATOM     62  CG1 ILE A  15     -60.146  34.860-103.343  1.00  0.89           C  
ATOM     63  CG2 ILE A  15     -61.464  36.983-103.940  1.00  0.89           C  
ATOM     64  CD1 ILE A  15     -60.701  34.472-101.979  1.00  0.89           C  
ATOM     65  N   GLY A  16     -64.621  35.257-105.350  1.00  0.89           N  
ATOM     66  CA  GLY A  16     -65.593  35.572-106.377  1.00  0.89           C  
ATOM     67  C   GLY A  16     -66.584  34.465-106.546  1.00  0.89           C  
ATOM     68  O   GLY A  16     -66.359  33.315-106.183  1.00  0.89           O  
ATOM     69  N   SER A  17     -67.742  34.804-107.117  1.00  0.88           N  
ATOM     70  CA  SER A  17     -68.901  33.928-107.068  1.00  0.88           C  
ATOM     71  C   SER A  17     -69.832  34.177-108.226  1.00  0.88           C  
ATOM     72  O   SER A  17     -70.947  33.661-108.289  1.00  0.88           O  
ATOM     73  CB  SER A  17     -69.695  34.161-105.762  1.00  0.88           C  
ATOM     74  OG  SER A  17     -69.981  35.551-105.568  1.00  0.88           O  
ATOM     75  N   GLY A  18     -69.363  34.937-109.235  1.00  0.87           N  
ATOM     76  CA  GLY A  18     -70.139  35.229-110.432  1.00  0.87           C  
ATOM     77  C   GLY A  18     -70.297  34.023-111.325  1.00  0.87           C  
ATOM     78  O   GLY A  18     -70.083  32.887-110.918  1.00  0.87           O  
ATOM     79  N   ASN A  19     -70.659  34.233-112.604  1.00  0.85           N  
ATOM     80  CA  ASN A  19     -70.931  33.154-113.550  1.00  0.85           C  
ATOM     81  C   ASN A  19     -69.794  32.143-113.670  1.00  0.85           C  
ATOM     82  O   ASN A  19     -69.984  30.958-113.435  1.00  0.85           O  
ATOM     83  CB  ASN A  19     -71.261  33.828-114.909  1.00  0.85           C  
ATOM     84  CG  ASN A  19     -71.798  32.925-116.026  1.00  0.85           C  
ATOM     85  OD1 ASN A  19     -71.340  33.083-117.163  1.00  0.85           O  
ATOM     86  ND2 ASN A  19     -72.778  32.047-115.739  1.00  0.85           N  
ATOM     87  N   TRP A  20     -68.552  32.588-113.936  1.00  0.85           N  
ATOM     88  CA  TRP A  20     -67.402  31.698-113.917  1.00  0.85           C  
ATOM     89  C   TRP A  20     -67.019  31.195-112.523  1.00  0.85           C  
ATOM     90  O   TRP A  20     -66.709  30.021-112.335  1.00  0.85           O  
ATOM     91  CB  TRP A  20     -66.215  32.371-114.654  1.00  0.85           C  
ATOM     92  CG  TRP A  20     -64.964  31.544-114.962  1.00  0.85           C  
ATOM     93  CD1 TRP A  20     -63.673  32.001-114.939  1.00  0.85           C  
ATOM     94  CD2 TRP A  20     -64.890  30.157-115.369  1.00  0.85           C  
ATOM     95  NE1 TRP A  20     -62.802  31.001-115.303  1.00  0.85           N  
ATOM     96  CE2 TRP A  20     -63.514  29.857-115.543  1.00  0.85           C  
ATOM     97  CE3 TRP A  20     -65.857  29.174-115.577  1.00  0.85           C  
ATOM     98  CZ2 TRP A  20     -63.098  28.582-115.897  1.00  0.85           C  
ATOM     99  CZ3 TRP A  20     -65.426  27.883-115.899  1.00  0.85           C  
ATOM    100  CH2 TRP A  20     -64.067  27.584-116.051  1.00  0.85           C  
ATOM    101  N   GLY A  21     -67.065  32.076-111.498  1.00  0.90           N  
ATOM    102  CA  GLY A  21     -66.811  31.739-110.093  1.00  0.90           C  
ATOM    103  C   GLY A  21     -67.620  30.600-109.528  1.00  0.90           C  
ATOM    104  O   GLY A  21     -67.079  29.636-108.997  1.00  0.90           O  
ATOM    105  N   SER A  22     -68.957  30.659-109.662  1.00  0.88           N  
ATOM    106  CA  SER A  22     -69.861  29.594-109.242  1.00  0.88           C  
ATOM    107  C   SER A  22     -69.600  28.277-109.965  1.00  0.88           C  
ATOM    108  O   SER A  22     -69.633  27.197-109.373  1.00  0.88           O  
ATOM    109  CB  SER A  22     -71.349  29.986-109.451  1.00  0.88           C  
ATOM    110  OG  SER A  22     -71.825  30.840-108.410  1.00  0.88           O  
ATOM    111  N   VAL A  23     -69.289  28.312-111.275  1.00  0.87           N  
ATOM    112  CA  VAL A  23     -68.920  27.119-112.029  1.00  0.87           C  
ATOM    113  C   VAL A  23     -67.627  26.491-111.554  1.00  0.87           C  
ATOM    114  O   VAL A  23     -67.538  25.280-111.351  1.00  0.87           O  
ATOM    115  CB  VAL A  23     -68.776  27.434-113.498  1.00  0.87           C  
ATOM    116  CG1 VAL A  23     -68.330  26.209-114.300  1.00  0.87           C  
ATOM    117  CG2 VAL A  23     -70.138  27.876-114.015  1.00  0.87           C  
ATOM    118  N   ALA A  24     -66.597  27.322-111.312  1.00  0.89           N  
ATOM    119  CA  ALA A  24     -65.346  26.900-110.728  1.00  0.89           C  
ATOM    120  C   ALA A  24     -65.533  26.294-109.345  1.00  0.89           C  
ATOM    121  O   ALA A  24     -64.956  25.256-109.025  1.00  0.89           O  
ATOM    122  CB  ALA A  24     -64.383  28.097-110.685  1.00  0.89           C  
ATOM    123  N   SER A  25     -66.423  26.871-108.521  1.00  0.89           N  
ATOM    124  CA  SER A  25     -66.855  26.284-107.263  1.00  0.89           C  
ATOM    125  C   SER A  25     -67.467  24.898-107.391  1.00  0.89           C  
ATOM    126  O   SER A  25     -67.166  24.040-106.573  1.00  0.89           O  
ATOM    127  CB  SER A  25     -67.827  27.193-106.479  1.00  0.89           C  
ATOM    128  OG  SER A  25     -67.137  28.366-106.062  1.00  0.89           O  
ATOM    129  N   ARG A  26     -68.287  24.575-108.418  1.00  0.85           N  
ATOM    130  CA  ARG A  26     -68.741  23.198-108.649  1.00  0.85           C  
ATOM    131  C   ARG A  26     -67.592  22.211-108.880  1.00  0.85           C  
ATOM    132  O   ARG A  26     -67.546  21.118-108.308  1.00  0.85           O  
ATOM    133  CB  ARG A  26     -69.694  23.124-109.875  1.00  0.85           C  
ATOM    134  CG  ARG A  26     -70.338  21.738-110.122  1.00  0.85           C  
ATOM    135  CD  ARG A  26     -71.120  21.596-111.441  1.00  0.85           C  
ATOM    136  NE  ARG A  26     -70.175  21.778-112.601  1.00  0.85           N  
ATOM    137  CZ  ARG A  26     -69.382  20.812-113.081  1.00  0.85           C  
ATOM    138  NH1 ARG A  26     -68.654  21.017-114.175  1.00  0.85           N  
ATOM    139  NH2 ARG A  26     -69.307  19.640-112.515  1.00  0.85           N  
ATOM    140  N   LEU A  27     -66.605  22.599-109.710  1.00  0.87           N  
ATOM    141  CA  LEU A  27     -65.421  21.795-109.954  1.00  0.87           C  
ATOM    142  C   LEU A  27     -64.560  21.616-108.712  1.00  0.87           C  
ATOM    143  O   LEU A  27     -64.294  20.488-108.287  1.00  0.87           O  
ATOM    144  CB  LEU A  27     -64.557  22.456-111.053  1.00  0.87           C  
ATOM    145  CG  LEU A  27     -65.253  22.592-112.421  1.00  0.87           C  
ATOM    146  CD1 LEU A  27     -64.417  23.488-113.341  1.00  0.87           C  
ATOM    147  CD2 LEU A  27     -65.463  21.229-113.090  1.00  0.87           C  
ATOM    148  N   ILE A  28     -64.196  22.730-108.041  1.00  0.87           N  
ATOM    149  CA  ILE A  28     -63.355  22.732-106.853  1.00  0.87           C  
ATOM    150  C   ILE A  28     -64.021  21.990-105.722  1.00  0.87           C  
ATOM    151  O   ILE A  28     -63.420  21.107-105.126  1.00  0.87           O  
ATOM    152  CB  ILE A  28     -62.984  24.157-106.416  1.00  0.87           C  
ATOM    153  CG1 ILE A  28     -62.003  24.788-107.433  1.00  0.87           C  
ATOM    154  CG2 ILE A  28     -62.370  24.178-104.997  1.00  0.87           C  
ATOM    155  CD1 ILE A  28     -61.757  26.286-107.216  1.00  0.87           C  
ATOM    156  N   ALA A  29     -65.312  22.249-105.443  1.00  0.87           N  
ATOM    157  CA  ALA A  29     -66.032  21.580-104.378  1.00  0.87           C  
ATOM    158  C   ALA A  29     -66.083  20.082-104.531  1.00  0.87           C  
ATOM    159  O   ALA A  29     -65.896  19.327-103.579  1.00  0.87           O  
ATOM    160  CB  ALA A  29     -67.485  22.059-104.366  1.00  0.87           C  
ATOM    161  N   SER A  30     -66.325  19.611-105.771  1.00  0.86           N  
ATOM    162  CA  SER A  30     -66.327  18.195-106.052  1.00  0.86           C  
ATOM    163  C   SER A  30     -64.963  17.559-105.938  1.00  0.86           C  
ATOM    164  O   SER A  30     -64.831  16.458-105.418  1.00  0.86           O  
ATOM    165  CB  SER A  30     -67.061  17.828-107.374  1.00  0.86           C  
ATOM    166  OG  SER A  30     -66.287  17.921-108.570  1.00  0.86           O  
ATOM    167  N   ASN A  31     -63.898  18.230-106.399  1.00  0.84           N  
ATOM    168  CA  ASN A  31     -62.539  17.739-106.255  1.00  0.84           C  
ATOM    169  C   ASN A  31     -62.010  17.777-104.827  1.00  0.84           C  
ATOM    170  O   ASN A  31     -61.399  16.817-104.376  1.00  0.84           O  
ATOM    171  CB  ASN A  31     -61.570  18.444-107.235  1.00  0.84           C  
ATOM    172  CG  ASN A  31     -61.871  18.150-108.711  1.00  0.84           C  
ATOM    173  OD1 ASN A  31     -61.272  18.727-109.611  1.00  0.84           O  
ATOM    174  ND2 ASN A  31     -62.805  17.215-109.001  1.00  0.84           N  
ATOM    175  N   THR A  32     -62.263  18.840-104.043  1.00  0.85           N  
ATOM    176  CA  THR A  32     -61.844  18.902-102.642  1.00  0.85           C  
ATOM    177  C   THR A  32     -62.487  17.832-101.782  1.00  0.85           C  
ATOM    178  O   THR A  32     -61.817  17.156-101.012  1.00  0.85           O  
ATOM    179  CB  THR A  32     -62.085  20.247-101.982  1.00  0.85           C  
ATOM    180  OG1 THR A  32     -63.462  20.597-102.000  1.00  0.85           O  
ATOM    181  CG2 THR A  32     -61.306  21.351-102.715  1.00  0.85           C  
ATOM    182  N   ALA A  33     -63.792  17.592-101.972  1.00  0.84           N  
ATOM    183  CA  ALA A  33     -64.541  16.552-101.299  1.00  0.84           C  
ATOM    184  C   ALA A  33     -64.170  15.124-101.706  1.00  0.84           C  
ATOM    185  O   ALA A  33     -64.583  14.155-101.072  1.00  0.84           O  
ATOM    186  CB  ALA A  33     -66.028  16.768-101.626  1.00  0.84           C  
ATOM    187  N   LYS A  34     -63.414  14.950-102.807  1.00  0.77           N  
ATOM    188  CA  LYS A  34     -62.991  13.639-103.268  1.00  0.77           C  
ATOM    189  C   LYS A  34     -61.504  13.375-103.081  1.00  0.77           C  
ATOM    190  O   LYS A  34     -61.068  12.225-103.178  1.00  0.77           O  
ATOM    191  CB  LYS A  34     -63.284  13.509-104.787  1.00  0.77           C  
ATOM    192  CG  LYS A  34     -64.776  13.401-105.144  1.00  0.77           C  
ATOM    193  CD  LYS A  34     -65.003  13.464-106.666  1.00  0.77           C  
ATOM    194  CE  LYS A  34     -66.483  13.510-107.047  1.00  0.77           C  
ATOM    195  NZ  LYS A  34     -66.622  13.504-108.520  1.00  0.77           N  
ATOM    196  N   LEU A  35     -60.677  14.400-102.815  1.00  0.79           N  
ATOM    197  CA  LEU A  35     -59.232  14.256-102.831  1.00  0.79           C  
ATOM    198  C   LEU A  35     -58.602  14.632-101.495  1.00  0.79           C  
ATOM    199  O   LEU A  35     -58.676  15.803-101.117  1.00  0.79           O  
ATOM    200  CB  LEU A  35     -58.554  15.136-103.912  1.00  0.79           C  
ATOM    201  CG  LEU A  35     -58.975  14.893-105.376  1.00  0.79           C  
ATOM    202  CD1 LEU A  35     -58.164  15.823-106.285  1.00  0.79           C  
ATOM    203  CD2 LEU A  35     -58.817  13.441-105.836  1.00  0.79           C  
ATOM    204  N   PRO A  36     -57.904  13.730-100.772  1.00  0.80           N  
ATOM    205  CA  PRO A  36     -57.376  13.998 -99.431  1.00  0.80           C  
ATOM    206  C   PRO A  36     -56.394  15.146 -99.333  1.00  0.80           C  
ATOM    207  O   PRO A  36     -56.103  15.609 -98.230  1.00  0.80           O  
ATOM    208  CB  PRO A  36     -56.680  12.687 -99.023  1.00  0.80           C  
ATOM    209  CG  PRO A  36     -57.370  11.600 -99.845  1.00  0.80           C  
ATOM    210  CD  PRO A  36     -57.706  12.319-101.147  1.00  0.80           C  
ATOM    211  N   SER A  37     -55.810  15.597-100.456  1.00  0.82           N  
ATOM    212  CA  SER A  37     -54.835  16.664-100.473  1.00  0.82           C  
ATOM    213  C   SER A  37     -55.454  18.026-100.328  1.00  0.82           C  
ATOM    214  O   SER A  37     -54.749  18.999-100.070  1.00  0.82           O  
ATOM    215  CB  SER A  37     -53.941  16.648-101.742  1.00  0.82           C  
ATOM    216  OG  SER A  37     -54.669  16.522-102.967  1.00  0.82           O  
ATOM    217  N   PHE A  38     -56.781  18.134-100.458  1.00  0.83           N  
ATOM    218  CA  PHE A  38     -57.481  19.386-100.314  1.00  0.83           C  
ATOM    219  C   PHE A  38     -58.499  19.286 -99.207  1.00  0.83           C  
ATOM    220  O   PHE A  38     -59.103  18.246 -98.967  1.00  0.83           O  
ATOM    221  CB  PHE A  38     -58.203  19.777-101.615  1.00  0.83           C  
ATOM    222  CG  PHE A  38     -57.221  19.894-102.737  1.00  0.83           C  
ATOM    223  CD1 PHE A  38     -57.283  19.029-103.841  1.00  0.83           C  
ATOM    224  CD2 PHE A  38     -56.191  20.841-102.665  1.00  0.83           C  
ATOM    225  CE1 PHE A  38     -56.281  19.053-104.819  1.00  0.83           C  
ATOM    226  CE2 PHE A  38     -55.187  20.862-103.636  1.00  0.83           C  
ATOM    227  CZ  PHE A  38     -55.219  19.958-104.703  1.00  0.83           C  
ATOM    228  N   TYR A  39     -58.715  20.366 -98.444  1.00  0.81           N  
ATOM    229  CA  TYR A  39     -59.759  20.370 -97.448  1.00  0.81           C  
ATOM    230  C   TYR A  39     -61.135  20.503 -98.105  1.00  0.81           C  
ATOM    231  O   TYR A  39     -61.410  21.484 -98.794  1.00  0.81           O  
ATOM    232  CB  TYR A  39     -59.491  21.510 -96.426  1.00  0.81           C  
ATOM    233  CG  TYR A  39     -60.303  21.490 -95.146  1.00  0.81           C  
ATOM    234  CD1 TYR A  39     -61.262  20.509 -94.808  1.00  0.81           C  
ATOM    235  CD2 TYR A  39     -60.089  22.544 -94.241  1.00  0.81           C  
ATOM    236  CE1 TYR A  39     -62.031  20.625 -93.643  1.00  0.81           C  
ATOM    237  CE2 TYR A  39     -60.867  22.657 -93.075  1.00  0.81           C  
ATOM    238  CZ  TYR A  39     -61.872  21.725 -92.810  1.00  0.81           C  
ATOM    239  OH  TYR A  39     -62.753  21.883 -91.723  1.00  0.81           O  
ATOM    240  N   ASP A  40     -62.036  19.526 -97.873  1.00  0.83           N  
ATOM    241  CA  ASP A  40     -63.464  19.521 -98.124  1.00  0.83           C  
ATOM    242  C   ASP A  40     -64.163  20.860 -97.915  1.00  0.83           C  
ATOM    243  O   ASP A  40     -64.978  21.289 -98.729  1.00  0.83           O  
ATOM    244  CB  ASP A  40     -64.148  18.501 -97.165  1.00  0.83           C  
ATOM    245  CG  ASP A  40     -63.357  17.218 -96.925  1.00  0.83           C  
ATOM    246  OD1 ASP A  40     -62.513  16.850 -97.765  1.00  0.83           O  
ATOM    247  OD2 ASP A  40     -63.497  16.678 -95.794  1.00  0.83           O  
ATOM    248  N   GLU A  41     -63.864  21.569 -96.808  1.00  0.84           N  
ATOM    249  CA  GLU A  41     -64.419  22.884 -96.560  1.00  0.84           C  
ATOM    250  C   GLU A  41     -63.824  23.953 -97.467  1.00  0.84           C  
ATOM    251  O   GLU A  41     -62.741  24.495 -97.240  1.00  0.84           O  
ATOM    252  CB  GLU A  41     -64.238  23.288 -95.085  1.00  0.84           C  
ATOM    253  CG  GLU A  41     -64.985  24.564 -94.649  1.00  0.84           C  
ATOM    254  CD  GLU A  41     -64.602  24.995 -93.237  1.00  0.84           C  
ATOM    255  OE1 GLU A  41     -63.793  24.290 -92.568  1.00  0.84           O  
ATOM    256  OE2 GLU A  41     -64.912  26.163 -92.905  1.00  0.84           O  
ATOM    257  N   VAL A  42     -64.567  24.292 -98.531  1.00  0.89           N  
ATOM    258  CA  VAL A  42     -64.151  25.264 -99.515  1.00  0.89           C  
ATOM    259  C   VAL A  42     -64.912  26.525 -99.239  1.00  0.89           C  
ATOM    260  O   VAL A  42     -66.139  26.564 -99.281  1.00  0.89           O  
ATOM    261  CB  VAL A  42     -64.441  24.793-100.935  1.00  0.89           C  
ATOM    262  CG1 VAL A  42     -64.025  25.830-101.995  1.00  0.89           C  
ATOM    263  CG2 VAL A  42     -63.674  23.490-101.165  1.00  0.89           C  
ATOM    264  N   ARG A  43     -64.211  27.624 -98.928  1.00  0.88           N  
ATOM    265  CA  ARG A  43     -64.895  28.890 -98.780  1.00  0.88           C  
ATOM    266  C   ARG A  43     -64.961  29.612-100.099  1.00  0.88           C  
ATOM    267  O   ARG A  43     -64.046  29.565-100.916  1.00  0.88           O  
ATOM    268  CB  ARG A  43     -64.265  29.821 -97.723  1.00  0.88           C  
ATOM    269  CG  ARG A  43     -64.579  29.372 -96.284  1.00  0.88           C  
ATOM    270  CD  ARG A  43     -64.109  30.372 -95.219  1.00  0.88           C  
ATOM    271  NE  ARG A  43     -64.458  29.790 -93.885  1.00  0.88           N  
ATOM    272  CZ  ARG A  43     -63.830  30.124 -92.745  1.00  0.88           C  
ATOM    273  NH1 ARG A  43     -64.011  29.362 -91.669  1.00  0.88           N  
ATOM    274  NH2 ARG A  43     -62.954  31.112 -92.688  1.00  0.88           N  
ATOM    275  N   MET A  44     -66.069  30.315-100.326  1.00  0.89           N  
ATOM    276  CA  MET A  44     -66.248  31.152-101.477  1.00  0.89           C  
ATOM    277  C   MET A  44     -66.597  32.533-100.987  1.00  0.89           C  
ATOM    278  O   MET A  44     -67.588  32.735-100.286  1.00  0.89           O  
ATOM    279  CB  MET A  44     -67.368  30.594-102.379  1.00  0.89           C  
ATOM    280  CG  MET A  44     -67.673  31.446-103.625  1.00  0.89           C  
ATOM    281  SD  MET A  44     -68.861  30.694-104.778  1.00  0.89           S  
ATOM    282  CE  MET A  44     -70.314  30.622-103.698  1.00  0.89           C  
ATOM    283  N   TRP A  45     -65.784  33.545-101.341  1.00  0.88           N  
ATOM    284  CA  TRP A  45     -66.165  34.912-101.087  1.00  0.88           C  
ATOM    285  C   TRP A  45     -67.303  35.335-102.001  1.00  0.88           C  
ATOM    286  O   TRP A  45     -67.215  35.253-103.225  1.00  0.88           O  
ATOM    287  CB  TRP A  45     -65.009  35.929-101.217  1.00  0.88           C  
ATOM    288  CG  TRP A  45     -65.462  37.346-100.880  1.00  0.88           C  
ATOM    289  CD1 TRP A  45     -66.073  37.770 -99.733  1.00  0.88           C  
ATOM    290  CD2 TRP A  45     -65.593  38.418-101.832  1.00  0.88           C  
ATOM    291  NE1 TRP A  45     -66.513  39.063 -99.879  1.00  0.88           N  
ATOM    292  CE2 TRP A  45     -66.242  39.481-101.154  1.00  0.88           C  
ATOM    293  CE3 TRP A  45     -65.249  38.523-103.177  1.00  0.88           C  
ATOM    294  CZ2 TRP A  45     -66.524  40.667-101.809  1.00  0.88           C  
ATOM    295  CZ3 TRP A  45     -65.579  39.712-103.845  1.00  0.88           C  
ATOM    296  CH2 TRP A  45     -66.193  40.775-103.164  1.00  0.88           C  
ATOM    297  N   VAL A  46     -68.386  35.829-101.391  1.00  0.88           N  
ATOM    298  CA  VAL A  46     -69.530  36.328-102.108  1.00  0.88           C  
ATOM    299  C   VAL A  46     -69.693  37.785-101.762  1.00  0.88           C  
ATOM    300  O   VAL A  46     -69.892  38.157-100.612  1.00  0.88           O  
ATOM    301  CB  VAL A  46     -70.800  35.570-101.739  1.00  0.88           C  
ATOM    302  CG1 VAL A  46     -72.016  36.093-102.526  1.00  0.88           C  
ATOM    303  CG2 VAL A  46     -70.593  34.073-102.018  1.00  0.88           C  
ATOM    304  N   PHE A  47     -69.640  38.682-102.761  1.00  0.84           N  
ATOM    305  CA  PHE A  47     -70.095  40.050-102.586  1.00  0.84           C  
ATOM    306  C   PHE A  47     -71.585  40.076-102.237  1.00  0.84           C  
ATOM    307  O   PHE A  47     -72.425  39.664-103.032  1.00  0.84           O  
ATOM    308  CB  PHE A  47     -69.782  40.854-103.871  1.00  0.84           C  
ATOM    309  CG  PHE A  47     -70.246  42.280-103.804  1.00  0.84           C  
ATOM    310  CD1 PHE A  47     -71.421  42.638-104.479  1.00  0.84           C  
ATOM    311  CD2 PHE A  47     -69.544  43.256-103.078  1.00  0.84           C  
ATOM    312  CE1 PHE A  47     -71.900  43.949-104.430  1.00  0.84           C  
ATOM    313  CE2 PHE A  47     -70.020  44.575-103.026  1.00  0.84           C  
ATOM    314  CZ  PHE A  47     -71.200  44.919-103.701  1.00  0.84           C  
ATOM    315  N   GLU A  48     -71.930  40.494-101.002  1.00  0.80           N  
ATOM    316  CA  GLU A  48     -73.293  40.403-100.523  1.00  0.80           C  
ATOM    317  C   GLU A  48     -74.294  41.221-101.323  1.00  0.80           C  
ATOM    318  O   GLU A  48     -74.063  42.374-101.685  1.00  0.80           O  
ATOM    319  CB  GLU A  48     -73.398  40.763 -99.025  1.00  0.80           C  
ATOM    320  CG  GLU A  48     -74.704  40.291 -98.347  1.00  0.80           C  
ATOM    321  CD  GLU A  48     -74.860  38.786 -98.254  1.00  0.80           C  
ATOM    322  OE1 GLU A  48     -74.597  38.279 -97.145  1.00  0.80           O  
ATOM    323  OE2 GLU A  48     -75.310  38.133 -99.234  1.00  0.80           O  
ATOM    324  N   GLU A  49     -75.457  40.617-101.596  1.00  0.81           N  
ATOM    325  CA  GLU A  49     -76.485  41.246-102.384  1.00  0.81           C  
ATOM    326  C   GLU A  49     -77.829  40.991-101.757  1.00  0.81           C  
ATOM    327  O   GLU A  49     -78.057  40.006-101.056  1.00  0.81           O  
ATOM    328  CB  GLU A  49     -76.558  40.684-103.822  1.00  0.81           C  
ATOM    329  CG  GLU A  49     -75.536  41.278-104.811  1.00  0.81           C  
ATOM    330  CD  GLU A  49     -75.927  40.865-106.223  1.00  0.81           C  
ATOM    331  OE1 GLU A  49     -75.984  39.650-106.550  1.00  0.81           O  
ATOM    332  OE2 GLU A  49     -76.313  41.761-107.018  1.00  0.81           O  
ATOM    333  N   ILE A  50     -78.779  41.896-102.037  1.00  0.76           N  
ATOM    334  CA  ILE A  50     -80.147  41.763-101.590  1.00  0.76           C  
ATOM    335  C   ILE A  50     -80.957  41.158-102.722  1.00  0.76           C  
ATOM    336  O   ILE A  50     -81.056  41.692-103.827  1.00  0.76           O  
ATOM    337  CB  ILE A  50     -80.714  43.109-101.142  1.00  0.76           C  
ATOM    338  CG1 ILE A  50     -79.874  43.698 -99.977  1.00  0.76           C  
ATOM    339  CG2 ILE A  50     -82.195  42.966-100.732  1.00  0.76           C  
ATOM    340  CD1 ILE A  50     -80.225  45.145 -99.602  1.00  0.76           C  
ATOM    341  N   LEU A  51     -81.536  39.974-102.479  1.00  0.79           N  
ATOM    342  CA  LEU A  51     -82.299  39.234-103.458  1.00  0.79           C  
ATOM    343  C   LEU A  51     -83.721  39.756-103.630  1.00  0.79           C  
ATOM    344  O   LEU A  51     -84.172  40.564-102.816  1.00  0.79           O  
ATOM    345  CB  LEU A  51     -82.316  37.751-103.008  1.00  0.79           C  
ATOM    346  CG  LEU A  51     -80.974  37.010-103.183  1.00  0.79           C  
ATOM    347  CD1 LEU A  51     -81.117  35.545-102.760  1.00  0.79           C  
ATOM    348  CD2 LEU A  51     -80.426  37.076-104.615  1.00  0.79           C  
ATOM    349  N   PRO A  52     -84.510  39.339-104.641  1.00  0.49           N  
ATOM    350  CA  PRO A  52     -85.858  39.876-104.848  1.00  0.49           C  
ATOM    351  C   PRO A  52     -86.829  39.466-103.756  1.00  0.49           C  
ATOM    352  O   PRO A  52     -87.945  39.975-103.716  1.00  0.49           O  
ATOM    353  CB  PRO A  52     -86.284  39.280-106.200  1.00  0.49           C  
ATOM    354  CG  PRO A  52     -85.454  38.004-106.341  1.00  0.49           C  
ATOM    355  CD  PRO A  52     -84.121  38.442-105.743  1.00  0.49           C  
ATOM    356  N   THR A  53     -86.432  38.552-102.859  1.00  0.69           N  
ATOM    357  CA  THR A  53     -87.198  38.165-101.685  1.00  0.69           C  
ATOM    358  C   THR A  53     -86.729  38.896-100.443  1.00  0.69           C  
ATOM    359  O   THR A  53     -87.199  38.634 -99.335  1.00  0.69           O  
ATOM    360  CB  THR A  53     -87.055  36.676-101.397  1.00  0.69           C  
ATOM    361  OG1 THR A  53     -85.686  36.289-101.275  1.00  0.69           O  
ATOM    362  CG2 THR A  53     -87.645  35.869-102.561  1.00  0.69           C  
ATOM    363  N   GLY A  54     -85.753  39.811-100.583  1.00  0.80           N  
ATOM    364  CA  GLY A  54     -85.159  40.568 -99.488  1.00  0.80           C  
ATOM    365  C   GLY A  54     -84.149  39.794 -98.682  1.00  0.80           C  
ATOM    366  O   GLY A  54     -83.573  40.303 -97.726  1.00  0.80           O  
ATOM    367  N   ARG A  55     -83.888  38.526 -99.044  1.00  0.79           N  
ATOM    368  CA  ARG A  55     -82.869  37.728 -98.398  1.00  0.79           C  
ATOM    369  C   ARG A  55     -81.475  38.075 -98.878  1.00  0.79           C  
ATOM    370  O   ARG A  55     -81.259  38.579 -99.980  1.00  0.79           O  
ATOM    371  CB  ARG A  55     -83.086  36.210 -98.608  1.00  0.79           C  
ATOM    372  CG  ARG A  55     -84.382  35.647 -97.985  1.00  0.79           C  
ATOM    373  CD  ARG A  55     -84.459  35.672 -96.444  1.00  0.79           C  
ATOM    374  NE  ARG A  55     -83.395  34.779 -95.854  1.00  0.79           N  
ATOM    375  CZ  ARG A  55     -83.411  33.436 -95.832  1.00  0.79           C  
ATOM    376  NH1 ARG A  55     -82.360  32.804 -95.324  1.00  0.79           N  
ATOM    377  NH2 ARG A  55     -84.422  32.699 -96.274  1.00  0.79           N  
ATOM    378  N   LYS A  56     -80.477  37.794 -98.030  1.00  0.83           N  
ATOM    379  CA  LYS A  56     -79.086  37.844 -98.408  1.00  0.83           C  
ATOM    380  C   LYS A  56     -78.711  36.756 -99.407  1.00  0.83           C  
ATOM    381  O   LYS A  56     -79.171  35.615 -99.331  1.00  0.83           O  
ATOM    382  CB  LYS A  56     -78.198  37.744 -97.158  1.00  0.83           C  
ATOM    383  CG  LYS A  56     -78.626  38.720 -96.056  1.00  0.83           C  
ATOM    384  CD  LYS A  56     -77.635  38.686 -94.892  1.00  0.83           C  
ATOM    385  CE  LYS A  56     -78.099  39.498 -93.692  1.00  0.83           C  
ATOM    386  NZ  LYS A  56     -77.137  39.286 -92.597  1.00  0.83           N  
ATOM    387  N   LEU A  57     -77.841  37.076-100.379  1.00  0.81           N  
ATOM    388  CA  LEU A  57     -77.322  36.103-101.317  1.00  0.81           C  
ATOM    389  C   LEU A  57     -76.481  35.032-100.644  1.00  0.81           C  
ATOM    390  O   LEU A  57     -76.598  33.846-100.962  1.00  0.81           O  
ATOM    391  CB  LEU A  57     -76.562  36.802-102.469  1.00  0.81           C  
ATOM    392  CG  LEU A  57     -76.013  35.875-103.576  1.00  0.81           C  
ATOM    393  CD1 LEU A  57     -77.070  34.937-104.174  1.00  0.81           C  
ATOM    394  CD2 LEU A  57     -75.344  36.703-104.682  1.00  0.81           C  
ATOM    395  N   SER A  58     -75.660  35.398 -99.643  1.00  0.85           N  
ATOM    396  CA  SER A  58     -74.873  34.431 -98.889  1.00  0.85           C  
ATOM    397  C   SER A  58     -75.715  33.377 -98.170  1.00  0.85           C  
ATOM    398  O   SER A  58     -75.428  32.180 -98.233  1.00  0.85           O  
ATOM    399  CB  SER A  58     -73.901  35.130 -97.912  1.00  0.85           C  
ATOM    400  OG  SER A  58     -74.597  35.756 -96.840  1.00  0.85           O  
ATOM    401  N   GLU A  59     -76.836  33.779 -97.543  1.00  0.82           N  
ATOM    402  CA  GLU A  59     -77.830  32.872 -96.998  1.00  0.82           C  
ATOM    403  C   GLU A  59     -78.508  31.987 -98.035  1.00  0.82           C  
ATOM    404  O   GLU A  59     -78.620  30.786 -97.823  1.00  0.82           O  
ATOM    405  CB  GLU A  59     -78.908  33.655 -96.222  1.00  0.82           C  
ATOM    406  CG  GLU A  59     -78.481  34.084 -94.797  1.00  0.82           C  
ATOM    407  CD  GLU A  59     -79.474  35.076 -94.197  1.00  0.82           C  
ATOM    408  OE1 GLU A  59     -80.699  34.923 -94.482  1.00  0.82           O  
ATOM    409  OE2 GLU A  59     -79.023  36.011 -93.481  1.00  0.82           O  
ATOM    410  N   SER A  60     -78.922  32.513 -99.210  1.00  0.84           N  
ATOM    411  CA  SER A  60     -79.499  31.688-100.283  1.00  0.84           C  
ATOM    412  C   SER A  60     -78.558  30.587-100.752  1.00  0.84           C  
ATOM    413  O   SER A  60     -78.930  29.418-100.862  1.00  0.84           O  
ATOM    414  CB  SER A  60     -79.853  32.545-101.527  1.00  0.84           C  
ATOM    415  OG  SER A  60     -80.514  31.791-102.543  1.00  0.84           O  
ATOM    416  N   ILE A  61     -77.271  30.930-100.965  1.00  0.83           N  
ATOM    417  CA  ILE A  61     -76.244  29.971-101.345  1.00  0.83           C  
ATOM    418  C   ILE A  61     -76.034  28.907-100.277  1.00  0.83           C  
ATOM    419  O   ILE A  61     -76.035  27.722-100.583  1.00  0.83           O  
ATOM    420  CB  ILE A  61     -74.930  30.668-101.705  1.00  0.83           C  
ATOM    421  CG1 ILE A  61     -75.122  31.565-102.951  1.00  0.83           C  
ATOM    422  CG2 ILE A  61     -73.826  29.623-101.978  1.00  0.83           C  
ATOM    423  CD1 ILE A  61     -73.969  32.548-103.175  1.00  0.83           C  
ATOM    424  N   ASN A  62     -75.933  29.274 -98.987  1.00  0.85           N  
ATOM    425  CA  ASN A  62     -75.692  28.296 -97.931  1.00  0.85           C  
ATOM    426  C   ASN A  62     -76.932  27.468 -97.566  1.00  0.85           C  
ATOM    427  O   ASN A  62     -76.829  26.407 -96.953  1.00  0.85           O  
ATOM    428  CB  ASN A  62     -75.168  29.005 -96.652  1.00  0.85           C  
ATOM    429  CG  ASN A  62     -73.779  29.594 -96.878  1.00  0.85           C  
ATOM    430  OD1 ASN A  62     -72.933  29.027 -97.574  1.00  0.85           O  
ATOM    431  ND2 ASN A  62     -73.492  30.743 -96.225  1.00  0.85           N  
ATOM    432  N   GLU A  63     -78.140  27.941 -97.922  1.00  0.82           N  
ATOM    433  CA  GLU A  63     -79.401  27.265 -97.655  1.00  0.82           C  
ATOM    434  C   GLU A  63     -79.814  26.352 -98.795  1.00  0.82           C  
ATOM    435  O   GLU A  63     -80.115  25.173 -98.608  1.00  0.82           O  
ATOM    436  CB  GLU A  63     -80.483  28.359 -97.406  1.00  0.82           C  
ATOM    437  CG  GLU A  63     -81.900  27.919 -96.947  1.00  0.82           C  
ATOM    438  CD  GLU A  63     -82.845  29.100 -96.642  1.00  0.82           C  
ATOM    439  OE1 GLU A  63     -82.399  30.175 -96.143  1.00  0.82           O  
ATOM    440  OE2 GLU A  63     -84.067  28.944 -96.892  1.00  0.82           O  
ATOM    441  N   GLN A  64     -79.819  26.862-100.040  1.00  0.84           N  
ATOM    442  CA  GLN A  64     -80.342  26.109-101.159  1.00  0.84           C  
ATOM    443  C   GLN A  64     -79.247  25.476-101.994  1.00  0.84           C  
ATOM    444  O   GLN A  64     -79.525  24.613-102.828  1.00  0.84           O  
ATOM    445  CB  GLN A  64     -81.213  27.034-102.044  1.00  0.84           C  
ATOM    446  CG  GLN A  64     -82.404  27.647-101.269  1.00  0.84           C  
ATOM    447  CD  GLN A  64     -83.398  28.358-102.189  1.00  0.84           C  
ATOM    448  OE1 GLN A  64     -83.196  29.483-102.651  1.00  0.84           O  
ATOM    449  NE2 GLN A  64     -84.554  27.701-102.440  1.00  0.84           N  
ATOM    450  N   ASN A  65     -77.972  25.853-101.753  1.00  0.85           N  
ATOM    451  CA  ASN A  65     -76.793  25.391-102.473  1.00  0.85           C  
ATOM    452  C   ASN A  65     -76.860  25.655-103.959  1.00  0.85           C  
ATOM    453  O   ASN A  65     -76.629  24.778-104.787  1.00  0.85           O  
ATOM    454  CB  ASN A  65     -76.384  23.931-102.155  1.00  0.85           C  
ATOM    455  CG  ASN A  65     -76.096  23.825-100.666  1.00  0.85           C  
ATOM    456  OD1 ASN A  65     -75.351  24.631-100.109  1.00  0.85           O  
ATOM    457  ND2 ASN A  65     -76.680  22.829 -99.965  1.00  0.85           N  
ATOM    458  N   GLU A  66     -77.183  26.898-104.331  1.00  0.83           N  
ATOM    459  CA  GLU A  66     -77.220  27.321-105.708  1.00  0.83           C  
ATOM    460  C   GLU A  66     -76.983  28.818-105.761  1.00  0.83           C  
ATOM    461  O   GLU A  66     -77.404  29.562-104.878  1.00  0.83           O  
ATOM    462  CB  GLU A  66     -78.559  26.921-106.378  1.00  0.83           C  
ATOM    463  CG  GLU A  66     -79.821  27.293-105.565  1.00  0.83           C  
ATOM    464  CD  GLU A  66     -81.042  26.477-105.948  1.00  0.83           C  
ATOM    465  OE1 GLU A  66     -82.120  26.645-105.338  1.00  0.83           O  
ATOM    466  OE2 GLU A  66     -80.896  25.575-106.804  1.00  0.83           O  
ATOM    467  N   ASN A  67     -76.292  29.337-106.796  1.00  0.84           N  
ATOM    468  CA  ASN A  67     -76.247  30.768-107.036  1.00  0.84           C  
ATOM    469  C   ASN A  67     -77.018  31.053-108.314  1.00  0.84           C  
ATOM    470  O   ASN A  67     -76.474  31.581-109.277  1.00  0.84           O  
ATOM    471  CB  ASN A  67     -74.786  31.294-107.113  1.00  0.84           C  
ATOM    472  CG  ASN A  67     -74.620  32.811-106.958  1.00  0.84           C  
ATOM    473  OD1 ASN A  67     -73.527  33.311-106.699  1.00  0.84           O  
ATOM    474  ND2 ASN A  67     -75.717  33.590-107.089  1.00  0.84           N  
ATOM    475  N   CYS A  68     -78.332  30.763-108.340  1.00  0.78           N  
ATOM    476  CA  CYS A  68     -79.149  30.818-109.550  1.00  0.78           C  
ATOM    477  C   CYS A  68     -79.263  32.179-110.234  1.00  0.78           C  
ATOM    478  O   CYS A  68     -79.631  32.250-111.402  1.00  0.78           O  
ATOM    479  CB  CYS A  68     -80.577  30.257-109.296  1.00  0.78           C  
ATOM    480  SG  CYS A  68     -80.627  28.432-109.406  1.00  0.78           S  
ATOM    481  N   LYS A  69     -78.928  33.304-109.570  1.00  0.79           N  
ATOM    482  CA  LYS A  69     -78.747  34.579-110.255  1.00  0.79           C  
ATOM    483  C   LYS A  69     -77.601  34.582-111.268  1.00  0.79           C  
ATOM    484  O   LYS A  69     -77.746  35.082-112.381  1.00  0.79           O  
ATOM    485  CB  LYS A  69     -78.518  35.732-109.241  1.00  0.79           C  
ATOM    486  CG  LYS A  69     -78.267  37.091-109.920  1.00  0.79           C  
ATOM    487  CD  LYS A  69     -78.218  38.283-108.958  1.00  0.79           C  
ATOM    488  CE  LYS A  69     -77.917  39.574-109.720  1.00  0.79           C  
ATOM    489  NZ  LYS A  69     -77.899  40.721-108.805  1.00  0.79           N  
ATOM    490  N   TYR A  70     -76.436  34.014-110.904  1.00  0.81           N  
ATOM    491  CA  TYR A  70     -75.257  34.058-111.753  1.00  0.81           C  
ATOM    492  C   TYR A  70     -74.949  32.729-112.401  1.00  0.81           C  
ATOM    493  O   TYR A  70     -74.167  32.650-113.346  1.00  0.81           O  
ATOM    494  CB  TYR A  70     -74.015  34.454-110.921  1.00  0.81           C  
ATOM    495  CG  TYR A  70     -74.115  35.890-110.510  1.00  0.81           C  
ATOM    496  CD1 TYR A  70     -74.411  36.259-109.190  1.00  0.81           C  
ATOM    497  CD2 TYR A  70     -73.922  36.893-111.467  1.00  0.81           C  
ATOM    498  CE1 TYR A  70     -74.553  37.611-108.845  1.00  0.81           C  
ATOM    499  CE2 TYR A  70     -74.035  38.244-111.123  1.00  0.81           C  
ATOM    500  CZ  TYR A  70     -74.360  38.603-109.814  1.00  0.81           C  
ATOM    501  OH  TYR A  70     -74.498  39.966-109.496  1.00  0.81           O  
ATOM    502  N   LEU A  71     -75.583  31.647-111.937  1.00  0.84           N  
ATOM    503  CA  LEU A  71     -75.474  30.355-112.569  1.00  0.84           C  
ATOM    504  C   LEU A  71     -76.793  29.594-112.440  1.00  0.84           C  
ATOM    505  O   LEU A  71     -76.965  28.794-111.516  1.00  0.84           O  
ATOM    506  CB  LEU A  71     -74.316  29.559-111.934  1.00  0.84           C  
ATOM    507  CG  LEU A  71     -73.862  28.354-112.769  1.00  0.84           C  
ATOM    508  CD1 LEU A  71     -73.280  28.807-114.113  1.00  0.84           C  
ATOM    509  CD2 LEU A  71     -72.846  27.529-111.977  1.00  0.84           C  
ATOM    510  N   PRO A  72     -77.772  29.841-113.311  1.00  0.82           N  
ATOM    511  CA  PRO A  72     -79.088  29.208-113.248  1.00  0.82           C  
ATOM    512  C   PRO A  72     -79.079  27.714-113.504  1.00  0.82           C  
ATOM    513  O   PRO A  72     -78.335  27.244-114.360  1.00  0.82           O  
ATOM    514  CB  PRO A  72     -79.895  29.907-114.357  1.00  0.82           C  
ATOM    515  CG  PRO A  72     -79.221  31.263-114.538  1.00  0.82           C  
ATOM    516  CD  PRO A  72     -77.755  30.964-114.254  1.00  0.82           C  
ATOM    517  N   GLY A  73     -79.932  26.941-112.798  1.00  0.83           N  
ATOM    518  CA  GLY A  73     -80.164  25.533-113.129  1.00  0.83           C  
ATOM    519  C   GLY A  73     -79.129  24.585-112.607  1.00  0.83           C  
ATOM    520  O   GLY A  73     -79.149  23.393-112.906  1.00  0.83           O  
ATOM    521  N   ILE A  74     -78.185  25.102-111.818  1.00  0.84           N  
ATOM    522  CA  ILE A  74     -77.025  24.374-111.367  1.00  0.84           C  
ATOM    523  C   ILE A  74     -76.924  24.506-109.873  1.00  0.84           C  
ATOM    524  O   ILE A  74     -77.042  25.587-109.296  1.00  0.84           O  
ATOM    525  CB  ILE A  74     -75.753  24.898-112.024  1.00  0.84           C  
ATOM    526  CG1 ILE A  74     -75.789  24.702-113.559  1.00  0.84           C  
ATOM    527  CG2 ILE A  74     -74.477  24.273-111.411  1.00  0.84           C  
ATOM    528  CD1 ILE A  74     -75.735  23.240-114.021  1.00  0.84           C  
ATOM    529  N   LYS A  75     -76.687  23.375-109.196  1.00  0.82           N  
ATOM    530  CA  LYS A  75     -76.449  23.371-107.779  1.00  0.82           C  
ATOM    531  C   LYS A  75     -74.956  23.400-107.520  1.00  0.82           C  
ATOM    532  O   LYS A  75     -74.139  22.935-108.315  1.00  0.82           O  
ATOM    533  CB  LYS A  75     -77.049  22.120-107.102  1.00  0.82           C  
ATOM    534  CG  LYS A  75     -78.512  21.829-107.479  1.00  0.82           C  
ATOM    535  CD  LYS A  75     -79.549  22.851-106.986  1.00  0.82           C  
ATOM    536  CE  LYS A  75     -79.739  22.882-105.464  1.00  0.82           C  
ATOM    537  NZ  LYS A  75     -80.986  23.564-105.095  1.00  0.82           N  
ATOM    538  N   LEU A  76     -74.564  23.948-106.369  1.00  0.84           N  
ATOM    539  CA  LEU A  76     -73.203  23.935-105.902  1.00  0.84           C  
ATOM    540  C   LEU A  76     -73.039  22.774-104.942  1.00  0.84           C  
ATOM    541  O   LEU A  76     -73.997  22.329-104.314  1.00  0.84           O  
ATOM    542  CB  LEU A  76     -72.855  25.278-105.216  1.00  0.84           C  
ATOM    543  CG  LEU A  76     -73.070  26.504-106.133  1.00  0.84           C  
ATOM    544  CD1 LEU A  76     -72.743  27.818-105.414  1.00  0.84           C  
ATOM    545  CD2 LEU A  76     -72.267  26.412-107.436  1.00  0.84           C  
ATOM    546  N   GLY A  77     -71.813  22.214-104.810  1.00  0.86           N  
ATOM    547  CA  GLY A  77     -71.543  21.230-103.761  1.00  0.86           C  
ATOM    548  C   GLY A  77     -71.809  21.783-102.379  1.00  0.86           C  
ATOM    549  O   GLY A  77     -71.503  22.939-102.097  1.00  0.86           O  
ATOM    550  N   THR A  78     -72.354  20.962-101.464  1.00  0.85           N  
ATOM    551  CA  THR A  78     -72.830  21.363-100.136  1.00  0.85           C  
ATOM    552  C   THR A  78     -71.727  21.830 -99.209  1.00  0.85           C  
ATOM    553  O   THR A  78     -71.958  22.417 -98.155  1.00  0.85           O  
ATOM    554  CB  THR A  78     -73.536  20.199 -99.440  1.00  0.85           C  
ATOM    555  OG1 THR A  78     -72.712  19.036 -99.425  1.00  0.85           O  
ATOM    556  CG2 THR A  78     -74.811  19.798-100.197  1.00  0.85           C  
ATOM    557  N   ASN A  79     -70.479  21.572 -99.600  1.00  0.85           N  
ATOM    558  CA  ASN A  79     -69.282  21.926 -98.891  1.00  0.85           C  
ATOM    559  C   ASN A  79     -68.664  23.246 -99.346  1.00  0.85           C  
ATOM    560  O   ASN A  79     -67.616  23.648 -98.840  1.00  0.85           O  
ATOM    561  CB  ASN A  79     -68.291  20.744 -99.035  1.00  0.85           C  
ATOM    562  CG  ASN A  79     -67.930  20.436-100.493  1.00  0.85           C  
ATOM    563  OD1 ASN A  79     -68.788  20.237-101.361  1.00  0.85           O  
ATOM    564  ND2 ASN A  79     -66.615  20.384-100.783  1.00  0.85           N  
ATOM    565  N   VAL A  80     -69.313  23.973-100.284  1.00  0.87           N  
ATOM    566  CA  VAL A  80     -68.938  25.346-100.591  1.00  0.87           C  
ATOM    567  C   VAL A  80     -69.665  26.293 -99.668  1.00  0.87           C  
ATOM    568  O   VAL A  80     -70.880  26.445 -99.716  1.00  0.87           O  
ATOM    569  CB  VAL A  80     -69.205  25.785-102.026  1.00  0.87           C  
ATOM    570  CG1 VAL A  80     -68.757  27.242-102.247  1.00  0.87           C  
ATOM    571  CG2 VAL A  80     -68.400  24.885-102.952  1.00  0.87           C  
ATOM    572  N   ILE A  81     -68.912  26.991 -98.807  1.00  0.87           N  
ATOM    573  CA  ILE A  81     -69.490  27.948 -97.889  1.00  0.87           C  
ATOM    574  C   ILE A  81     -69.405  29.338 -98.482  1.00  0.87           C  
ATOM    575  O   ILE A  81     -68.328  29.860 -98.766  1.00  0.87           O  
ATOM    576  CB  ILE A  81     -68.790  27.915 -96.534  1.00  0.87           C  
ATOM    577  CG1 ILE A  81     -68.937  26.516 -95.888  1.00  0.87           C  
ATOM    578  CG2 ILE A  81     -69.350  29.024 -95.615  1.00  0.87           C  
ATOM    579  CD1 ILE A  81     -68.157  26.348 -94.579  1.00  0.87           C  
ATOM    580  N   ALA A  82     -70.563  29.995 -98.660  1.00  0.88           N  
ATOM    581  CA  ALA A  82     -70.621  31.394 -99.001  1.00  0.88           C  
ATOM    582  C   ALA A  82     -70.280  32.272 -97.809  1.00  0.88           C  
ATOM    583  O   ALA A  82     -70.945  32.222 -96.773  1.00  0.88           O  
ATOM    584  CB  ALA A  82     -72.029  31.768 -99.480  1.00  0.88           C  
ATOM    585  N   ASP A  83     -69.236  33.101 -97.941  1.00  0.87           N  
ATOM    586  CA  ASP A  83     -68.775  33.968 -96.886  1.00  0.87           C  
ATOM    587  C   ASP A  83     -68.808  35.410 -97.413  1.00  0.87           C  
ATOM    588  O   ASP A  83     -68.227  35.668 -98.473  1.00  0.87           O  
ATOM    589  CB  ASP A  83     -67.363  33.473 -96.482  1.00  0.87           C  
ATOM    590  CG  ASP A  83     -66.830  34.095 -95.203  1.00  0.87           C  
ATOM    591  OD1 ASP A  83     -67.367  35.143 -94.767  1.00  0.87           O  
ATOM    592  OD2 ASP A  83     -65.878  33.485 -94.643  1.00  0.87           O  
ATOM    593  N   PRO A  84     -69.497  36.374 -96.785  1.00  0.86           N  
ATOM    594  CA  PRO A  84     -69.615  37.722 -97.324  1.00  0.86           C  
ATOM    595  C   PRO A  84     -68.446  38.577 -96.927  1.00  0.86           C  
ATOM    596  O   PRO A  84     -68.227  39.612 -97.560  1.00  0.86           O  
ATOM    597  CB  PRO A  84     -70.888  38.284 -96.673  1.00  0.86           C  
ATOM    598  CG  PRO A  84     -71.005  37.514 -95.359  1.00  0.86           C  
ATOM    599  CD  PRO A  84     -70.508  36.125 -95.753  1.00  0.86           C  
ATOM    600  N   ASP A  85     -67.697  38.198 -95.878  1.00  0.85           N  
ATOM    601  CA  ASP A  85     -66.503  38.923 -95.524  1.00  0.85           C  
ATOM    602  C   ASP A  85     -65.322  38.222 -96.171  1.00  0.85           C  
ATOM    603  O   ASP A  85     -65.038  37.040 -95.992  1.00  0.85           O  
ATOM    604  CB  ASP A  85     -66.306  39.095 -94.001  1.00  0.85           C  
ATOM    605  CG  ASP A  85     -64.996  39.819 -93.729  1.00  0.85           C  
ATOM    606  OD1 ASP A  85     -64.213  39.296 -92.894  1.00  0.85           O  
ATOM    607  OD2 ASP A  85     -64.724  40.821 -94.444  1.00  0.85           O  
ATOM    608  N   LEU A  86     -64.581  38.968 -96.987  1.00  0.84           N  
ATOM    609  CA  LEU A  86     -63.459  38.421 -97.698  1.00  0.84           C  
ATOM    610  C   LEU A  86     -62.273  38.073 -96.826  1.00  0.84           C  
ATOM    611  O   LEU A  86     -61.612  37.057 -97.058  1.00  0.84           O  
ATOM    612  CB  LEU A  86     -63.039  39.410 -98.792  1.00  0.84           C  
ATOM    613  CG  LEU A  86     -61.802  39.007 -99.580  1.00  0.84           C  
ATOM    614  CD1 LEU A  86     -61.931  37.648-100.276  1.00  0.84           C  
ATOM    615  CD2 LEU A  86     -61.385  40.140-100.506  1.00  0.84           C  
ATOM    616  N   GLU A  87     -61.957  38.891 -95.805  1.00  0.83           N  
ATOM    617  CA  GLU A  87     -60.863  38.592 -94.895  1.00  0.83           C  
ATOM    618  C   GLU A  87     -61.115  37.284 -94.140  1.00  0.83           C  
ATOM    619  O   GLU A  87     -60.246  36.415 -94.058  1.00  0.83           O  
ATOM    620  CB  GLU A  87     -60.595  39.741 -93.889  1.00  0.83           C  
ATOM    621  CG  GLU A  87     -60.046  41.060 -94.492  1.00  0.83           C  
ATOM    622  CD  GLU A  87     -59.679  42.103 -93.425  1.00  0.83           C  
ATOM    623  OE1 GLU A  87     -59.292  41.720 -92.282  1.00  0.83           O  
ATOM    624  OE2 GLU A  87     -59.745  43.311 -93.761  1.00  0.83           O  
ATOM    625  N   SER A  88     -62.360  37.067 -93.664  1.00  0.84           N  
ATOM    626  CA  SER A  88     -62.817  35.777 -93.150  1.00  0.84           C  
ATOM    627  C   SER A  88     -62.721  34.639 -94.151  1.00  0.84           C  
ATOM    628  O   SER A  88     -62.245  33.546 -93.827  1.00  0.84           O  
ATOM    629  CB  SER A  88     -64.288  35.835 -92.671  1.00  0.84           C  
ATOM    630  OG  SER A  88     -64.387  36.615 -91.472  1.00  0.84           O  
ATOM    631  N   ALA A  89     -63.110  34.854 -95.419  1.00  0.87           N  
ATOM    632  CA  ALA A  89     -63.082  33.819 -96.428  1.00  0.87           C  
ATOM    633  C   ALA A  89     -61.701  33.237 -96.701  1.00  0.87           C  
ATOM    634  O   ALA A  89     -61.543  32.033 -96.917  1.00  0.87           O  
ATOM    635  CB  ALA A  89     -63.707  34.343 -97.727  1.00  0.87           C  
ATOM    636  N   VAL A  90     -60.663  34.092 -96.679  1.00  0.86           N  
ATOM    637  CA  VAL A  90     -59.321  33.693 -97.063  1.00  0.86           C  
ATOM    638  C   VAL A  90     -58.369  33.406 -95.935  1.00  0.86           C  
ATOM    639  O   VAL A  90     -57.292  32.875 -96.192  1.00  0.86           O  
ATOM    640  CB  VAL A  90     -58.638  34.771 -97.889  1.00  0.86           C  
ATOM    641  CG1 VAL A  90     -59.486  35.063 -99.123  1.00  0.86           C  
ATOM    642  CG2 VAL A  90     -58.378  36.034 -97.060  1.00  0.86           C  
ATOM    643  N   LYS A  91     -58.722  33.727 -94.675  1.00  0.81           N  
ATOM    644  CA  LYS A  91     -57.809  33.771 -93.539  1.00  0.81           C  
ATOM    645  C   LYS A  91     -56.905  32.562 -93.385  1.00  0.81           C  
ATOM    646  O   LYS A  91     -55.694  32.670 -93.207  1.00  0.81           O  
ATOM    647  CB  LYS A  91     -58.674  33.878 -92.260  1.00  0.81           C  
ATOM    648  CG  LYS A  91     -57.885  33.799 -90.948  1.00  0.81           C  
ATOM    649  CD  LYS A  91     -58.792  33.811 -89.718  1.00  0.81           C  
ATOM    650  CE  LYS A  91     -57.978  33.531 -88.463  1.00  0.81           C  
ATOM    651  NZ  LYS A  91     -58.877  33.551 -87.298  1.00  0.81           N  
ATOM    652  N   ASP A  92     -57.509  31.373 -93.483  1.00  0.82           N  
ATOM    653  CA  ASP A  92     -56.833  30.122 -93.278  1.00  0.82           C  
ATOM    654  C   ASP A  92     -56.534  29.436 -94.613  1.00  0.82           C  
ATOM    655  O   ASP A  92     -56.108  28.284 -94.665  1.00  0.82           O  
ATOM    656  CB  ASP A  92     -57.738  29.226 -92.391  1.00  0.82           C  
ATOM    657  CG  ASP A  92     -58.382  30.015 -91.254  1.00  0.82           C  
ATOM    658  OD1 ASP A  92     -57.671  30.416 -90.302  1.00  0.82           O  
ATOM    659  OD2 ASP A  92     -59.622  30.257 -91.351  1.00  0.82           O  
ATOM    660  N   ALA A  93     -56.786  30.107 -95.757  1.00  0.88           N  
ATOM    661  CA  ALA A  93     -56.521  29.551 -97.069  1.00  0.88           C  
ATOM    662  C   ALA A  93     -55.044  29.340 -97.380  1.00  0.88           C  
ATOM    663  O   ALA A  93     -54.182  30.139 -97.032  1.00  0.88           O  
ATOM    664  CB  ALA A  93     -57.168  30.381 -98.194  1.00  0.88           C  
ATOM    665  N   ASN A  94     -54.738  28.243 -98.096  1.00  0.87           N  
ATOM    666  CA  ASN A  94     -53.411  27.973 -98.611  1.00  0.87           C  
ATOM    667  C   ASN A  94     -53.388  28.214-100.106  1.00  0.87           C  
ATOM    668  O   ASN A  94     -52.376  28.597-100.686  1.00  0.87           O  
ATOM    669  CB  ASN A  94     -53.070  26.485 -98.404  1.00  0.87           C  
ATOM    670  CG  ASN A  94     -53.077  26.118 -96.928  1.00  0.87           C  
ATOM    671  OD1 ASN A  94     -53.924  25.339 -96.486  1.00  0.87           O  
ATOM    672  ND2 ASN A  94     -52.112  26.658 -96.154  1.00  0.87           N  
ATOM    673  N   MET A  95     -54.545  28.013-100.749  1.00  0.90           N  
ATOM    674  CA  MET A  95     -54.728  28.169-102.167  1.00  0.90           C  
ATOM    675  C   MET A  95     -55.848  29.158-102.374  1.00  0.90           C  
ATOM    676  O   MET A  95     -56.970  28.966-101.905  1.00  0.90           O  
ATOM    677  CB  MET A  95     -55.143  26.833-102.817  1.00  0.90           C  
ATOM    678  CG  MET A  95     -54.008  25.803-102.945  1.00  0.90           C  
ATOM    679  SD  MET A  95     -54.528  24.360-103.909  1.00  0.90           S  
ATOM    680  CE  MET A  95     -52.912  23.680-104.369  1.00  0.90           C  
ATOM    681  N   LEU A  96     -55.563  30.255-103.088  1.00  0.90           N  
ATOM    682  CA  LEU A  96     -56.550  31.279-103.342  1.00  0.90           C  
ATOM    683  C   LEU A  96     -56.827  31.360-104.826  1.00  0.90           C  
ATOM    684  O   LEU A  96     -55.952  31.622-105.649  1.00  0.90           O  
ATOM    685  CB  LEU A  96     -56.139  32.668-102.803  1.00  0.90           C  
ATOM    686  CG  LEU A  96     -55.960  32.715-101.272  1.00  0.90           C  
ATOM    687  CD1 LEU A  96     -54.558  32.307-100.807  1.00  0.90           C  
ATOM    688  CD2 LEU A  96     -56.253  34.119-100.743  1.00  0.90           C  
ATOM    689  N   VAL A  97     -58.089  31.119-105.206  1.00  0.90           N  
ATOM    690  CA  VAL A  97     -58.521  31.216-106.587  1.00  0.90           C  
ATOM    691  C   VAL A  97     -59.124  32.584-106.801  1.00  0.90           C  
ATOM    692  O   VAL A  97     -60.193  32.889-106.282  1.00  0.90           O  
ATOM    693  CB  VAL A  97     -59.558  30.155-106.937  1.00  0.90           C  
ATOM    694  CG1 VAL A  97     -59.983  30.261-108.413  1.00  0.90           C  
ATOM    695  CG2 VAL A  97     -58.964  28.764-106.654  1.00  0.90           C  
ATOM    696  N   PHE A  98     -58.470  33.465-107.573  1.00  0.90           N  
ATOM    697  CA  PHE A  98     -58.983  34.802-107.812  1.00  0.90           C  
ATOM    698  C   PHE A  98     -59.823  34.818-109.082  1.00  0.90           C  
ATOM    699  O   PHE A  98     -59.322  34.631-110.188  1.00  0.90           O  
ATOM    700  CB  PHE A  98     -57.848  35.855-107.902  1.00  0.90           C  
ATOM    701  CG  PHE A  98     -57.205  36.064-106.557  1.00  0.90           C  
ATOM    702  CD1 PHE A  98     -55.981  35.452-106.247  1.00  0.90           C  
ATOM    703  CD2 PHE A  98     -57.816  36.887-105.594  1.00  0.90           C  
ATOM    704  CE1 PHE A  98     -55.399  35.639-104.986  1.00  0.90           C  
ATOM    705  CE2 PHE A  98     -57.224  37.084-104.339  1.00  0.90           C  
ATOM    706  CZ  PHE A  98     -56.018  36.450-104.035  1.00  0.90           C  
ATOM    707  N   VAL A  99     -61.148  35.040-108.936  1.00  0.90           N  
ATOM    708  CA  VAL A  99     -62.100  34.889-110.026  1.00  0.90           C  
ATOM    709  C   VAL A  99     -63.256  35.883-109.878  1.00  0.90           C  
ATOM    710  O   VAL A  99     -64.417  35.587-109.591  1.00  0.90           O  
ATOM    711  CB  VAL A  99     -62.555  33.438-110.209  1.00  0.90           C  
ATOM    712  CG1 VAL A  99     -63.216  32.878-108.935  1.00  0.90           C  
ATOM    713  CG2 VAL A  99     -63.457  33.319-111.453  1.00  0.90           C  
ATOM    714  N   THR A 100     -62.951  37.167-110.111  1.00  0.86           N  
ATOM    715  CA  THR A 100     -63.919  38.252-110.019  1.00  0.86           C  
ATOM    716  C   THR A 100     -63.670  39.168-111.203  1.00  0.86           C  
ATOM    717  O   THR A 100     -62.533  39.188-111.677  1.00  0.86           O  
ATOM    718  CB  THR A 100     -63.840  38.991-108.680  1.00  0.86           C  
ATOM    719  OG1 THR A 100     -64.933  39.877-108.486  1.00  0.86           O  
ATOM    720  CG2 THR A 100     -62.546  39.795-108.496  1.00  0.86           C  
ATOM    721  N   PRO A 101     -64.640  39.886-111.783  1.00  0.83           N  
ATOM    722  CA  PRO A 101     -64.410  40.929-112.788  1.00  0.83           C  
ATOM    723  C   PRO A 101     -63.278  41.892-112.472  1.00  0.83           C  
ATOM    724  O   PRO A 101     -63.107  42.235-111.303  1.00  0.83           O  
ATOM    725  CB  PRO A 101     -65.770  41.629-112.891  1.00  0.83           C  
ATOM    726  CG  PRO A 101     -66.767  40.519-112.563  1.00  0.83           C  
ATOM    727  CD  PRO A 101     -66.060  39.772-111.443  1.00  0.83           C  
ATOM    728  N   HIS A 102     -62.519  42.366-113.493  1.00  0.79           N  
ATOM    729  CA  HIS A 102     -61.281  43.141-113.329  1.00  0.79           C  
ATOM    730  C   HIS A 102     -61.420  44.277-112.328  1.00  0.79           C  
ATOM    731  O   HIS A 102     -60.661  44.418-111.369  1.00  0.79           O  
ATOM    732  CB  HIS A 102     -60.878  43.719-114.725  1.00  0.79           C  
ATOM    733  CG  HIS A 102     -59.575  44.472-114.849  1.00  0.79           C  
ATOM    734  ND1 HIS A 102     -59.003  45.058-113.749  1.00  0.79           N  
ATOM    735  CD2 HIS A 102     -58.842  44.759-115.956  1.00  0.79           C  
ATOM    736  CE1 HIS A 102     -57.928  45.678-114.186  1.00  0.79           C  
ATOM    737  NE2 HIS A 102     -57.789  45.534-115.523  1.00  0.79           N  
ATOM    738  N   GLN A 103     -62.502  45.047-112.477  1.00  0.78           N  
ATOM    739  CA  GLN A 103     -62.782  46.252-111.740  1.00  0.78           C  
ATOM    740  C   GLN A 103     -62.851  46.129-110.223  1.00  0.78           C  
ATOM    741  O   GLN A 103     -62.804  47.133-109.517  1.00  0.78           O  
ATOM    742  CB  GLN A 103     -64.113  46.843-112.269  1.00  0.78           C  
ATOM    743  CG  GLN A 103     -65.296  45.836-112.305  1.00  0.78           C  
ATOM    744  CD  GLN A 103     -65.781  45.346-113.677  1.00  0.78           C  
ATOM    745  OE1 GLN A 103     -66.992  45.284-113.900  1.00  0.78           O  
ATOM    746  NE2 GLN A 103     -64.877  44.936-114.595  1.00  0.78           N  
ATOM    747  N   PHE A 104     -62.959  44.911-109.668  1.00  0.82           N  
ATOM    748  CA  PHE A 104     -63.081  44.752-108.237  1.00  0.82           C  
ATOM    749  C   PHE A 104     -61.783  44.344-107.551  1.00  0.82           C  
ATOM    750  O   PHE A 104     -61.621  44.609-106.361  1.00  0.82           O  
ATOM    751  CB  PHE A 104     -64.233  43.742-107.956  1.00  0.82           C  
ATOM    752  CG  PHE A 104     -65.522  44.215-108.608  1.00  0.82           C  
ATOM    753  CD1 PHE A 104     -66.241  43.375-109.480  1.00  0.82           C  
ATOM    754  CD2 PHE A 104     -66.002  45.521-108.394  1.00  0.82           C  
ATOM    755  CE1 PHE A 104     -67.380  43.841-110.155  1.00  0.82           C  
ATOM    756  CE2 PHE A 104     -67.131  45.995-109.074  1.00  0.82           C  
ATOM    757  CZ  PHE A 104     -67.818  45.155-109.957  1.00  0.82           C  
ATOM    758  N   VAL A 105     -60.780  43.774-108.259  1.00  0.85           N  
ATOM    759  CA  VAL A 105     -59.581  43.191-107.635  1.00  0.85           C  
ATOM    760  C   VAL A 105     -58.751  44.136-106.797  1.00  0.85           C  
ATOM    761  O   VAL A 105     -58.234  43.756-105.745  1.00  0.85           O  
ATOM    762  CB  VAL A 105     -58.623  42.533-108.622  1.00  0.85           C  
ATOM    763  CG1 VAL A 105     -57.335  42.013-107.945  1.00  0.85           C  
ATOM    764  CG2 VAL A 105     -59.296  41.318-109.251  1.00  0.85           C  
ATOM    765  N   GLU A 106     -58.596  45.402-107.196  1.00  0.81           N  
ATOM    766  CA  GLU A 106     -57.821  46.353-106.425  1.00  0.81           C  
ATOM    767  C   GLU A 106     -58.347  46.536-105.000  1.00  0.81           C  
ATOM    768  O   GLU A 106     -57.607  46.429-104.019  1.00  0.81           O  
ATOM    769  CB  GLU A 106     -57.839  47.696-107.175  1.00  0.81           C  
ATOM    770  CG  GLU A 106     -56.998  48.800-106.496  1.00  0.81           C  
ATOM    771  CD  GLU A 106     -57.163  50.171-107.148  1.00  0.81           C  
ATOM    772  OE1 GLU A 106     -57.889  50.278-108.166  1.00  0.81           O  
ATOM    773  OE2 GLU A 106     -56.567  51.128-106.589  1.00  0.81           O  
ATOM    774  N   GLY A 107     -59.677  46.699-104.832  1.00  0.86           N  
ATOM    775  CA  GLY A 107     -60.286  46.826-103.512  1.00  0.86           C  
ATOM    776  C   GLY A 107     -60.312  45.537-102.729  1.00  0.86           C  
ATOM    777  O   GLY A 107     -60.296  45.553-101.500  1.00  0.86           O  
ATOM    778  N   ILE A 108     -60.314  44.378-103.425  1.00  0.84           N  
ATOM    779  CA  ILE A 108     -60.154  43.045-102.833  1.00  0.84           C  
ATOM    780  C   ILE A 108     -58.761  42.917-102.235  1.00  0.84           C  
ATOM    781  O   ILE A 108     -58.586  42.585-101.065  1.00  0.84           O  
ATOM    782  CB  ILE A 108     -60.366  41.964-103.922  1.00  0.84           C  
ATOM    783  CG1 ILE A 108     -61.795  42.013-104.493  1.00  0.84           C  
ATOM    784  CG2 ILE A 108     -59.933  40.507-103.610  1.00  0.84           C  
ATOM    785  CD1 ILE A 108     -62.884  41.634-103.503  1.00  0.84           C  
ATOM    786  N   CYS A 109     -57.721  43.271-103.017  1.00  0.86           N  
ATOM    787  CA  CYS A 109     -56.331  43.253-102.601  1.00  0.86           C  
ATOM    788  C   CYS A 109     -55.999  44.246-101.498  1.00  0.86           C  
ATOM    789  O   CYS A 109     -55.205  43.945-100.611  1.00  0.86           O  
ATOM    790  CB  CYS A 109     -55.383  43.424-103.814  1.00  0.86           C  
ATOM    791  SG  CYS A 109     -55.404  41.930-104.869  1.00  0.86           S  
ATOM    792  N   LYS A 110     -56.639  45.433-101.493  1.00  0.82           N  
ATOM    793  CA  LYS A 110     -56.538  46.419-100.426  1.00  0.82           C  
ATOM    794  C   LYS A 110     -56.930  45.867 -99.059  1.00  0.82           C  
ATOM    795  O   LYS A 110     -56.290  46.161 -98.055  1.00  0.82           O  
ATOM    796  CB  LYS A 110     -57.440  47.642-100.748  1.00  0.82           C  
ATOM    797  CG  LYS A 110     -57.326  48.800 -99.738  1.00  0.82           C  
ATOM    798  CD  LYS A 110     -58.281  49.968-100.037  1.00  0.82           C  
ATOM    799  CE  LYS A 110     -58.168  51.087 -98.997  1.00  0.82           C  
ATOM    800  NZ  LYS A 110     -59.083  52.198 -99.339  1.00  0.82           N  
ATOM    801  N   LYS A 111     -58.000  45.056 -98.986  1.00  0.83           N  
ATOM    802  CA  LYS A 111     -58.406  44.424 -97.741  1.00  0.83           C  
ATOM    803  C   LYS A 111     -57.579  43.198 -97.376  1.00  0.83           C  
ATOM    804  O   LYS A 111     -57.234  42.971 -96.219  1.00  0.83           O  
ATOM    805  CB  LYS A 111     -59.920  44.103 -97.792  1.00  0.83           C  
ATOM    806  CG  LYS A 111     -60.778  45.381 -97.740  1.00  0.83           C  
ATOM    807  CD  LYS A 111     -62.286  45.094 -97.740  1.00  0.83           C  
ATOM    808  CE  LYS A 111     -63.128  46.357 -97.564  1.00  0.83           C  
ATOM    809  NZ  LYS A 111     -64.559  45.990 -97.559  1.00  0.83           N  
ATOM    810  N   LEU A 112     -57.195  42.368 -98.356  1.00  0.84           N  
ATOM    811  CA  LEU A 112     -56.488  41.133 -98.066  1.00  0.84           C  
ATOM    812  C   LEU A 112     -55.027  41.288 -97.698  1.00  0.84           C  
ATOM    813  O   LEU A 112     -54.421  40.368 -97.144  1.00  0.84           O  
ATOM    814  CB  LEU A 112     -56.546  40.177 -99.276  1.00  0.84           C  
ATOM    815  CG  LEU A 112     -57.932  39.613 -99.588  1.00  0.84           C  
ATOM    816  CD1 LEU A 112     -57.816  38.538-100.677  1.00  0.84           C  
ATOM    817  CD2 LEU A 112     -58.614  39.093 -98.324  1.00  0.84           C  
ATOM    818  N   VAL A 113     -54.404  42.438 -97.997  1.00  0.83           N  
ATOM    819  CA  VAL A 113     -53.007  42.677 -97.707  1.00  0.83           C  
ATOM    820  C   VAL A 113     -52.597  42.422 -96.247  1.00  0.83           C  
ATOM    821  O   VAL A 113     -53.107  42.993 -95.285  1.00  0.83           O  
ATOM    822  CB  VAL A 113     -52.622  44.058 -98.203  1.00  0.83           C  
ATOM    823  CG1 VAL A 113     -53.172  45.170 -97.293  1.00  0.83           C  
ATOM    824  CG2 VAL A 113     -51.102  44.139 -98.388  1.00  0.83           C  
ATOM    825  N   GLY A 114     -51.666  41.471 -96.027  1.00  0.81           N  
ATOM    826  CA  GLY A 114     -51.226  41.123 -94.678  1.00  0.81           C  
ATOM    827  C   GLY A 114     -52.132  40.236 -93.857  1.00  0.81           C  
ATOM    828  O   GLY A 114     -51.872  40.031 -92.675  1.00  0.81           O  
ATOM    829  N   LYS A 115     -53.215  39.680 -94.434  1.00  0.82           N  
ATOM    830  CA  LYS A 115     -54.130  38.813 -93.696  1.00  0.82           C  
ATOM    831  C   LYS A 115     -54.158  37.387 -94.220  1.00  0.82           C  
ATOM    832  O   LYS A 115     -55.048  36.607 -93.890  1.00  0.82           O  
ATOM    833  CB  LYS A 115     -55.577  39.362 -93.728  1.00  0.82           C  
ATOM    834  CG  LYS A 115     -55.759  40.753 -93.101  1.00  0.82           C  
ATOM    835  CD  LYS A 115     -55.407  40.802 -91.607  1.00  0.82           C  
ATOM    836  CE  LYS A 115     -55.706  42.171 -91.002  1.00  0.82           C  
ATOM    837  NZ  LYS A 115     -55.308  42.165 -89.579  1.00  0.82           N  
ATOM    838  N   LEU A 116     -53.178  37.001 -95.050  1.00  0.82           N  
ATOM    839  CA  LEU A 116     -53.124  35.682 -95.656  1.00  0.82           C  
ATOM    840  C   LEU A 116     -52.160  34.746 -94.930  1.00  0.82           C  
ATOM    841  O   LEU A 116     -51.271  35.180 -94.201  1.00  0.82           O  
ATOM    842  CB  LEU A 116     -52.711  35.812 -97.145  1.00  0.82           C  
ATOM    843  CG  LEU A 116     -53.593  36.773 -97.974  1.00  0.82           C  
ATOM    844  CD1 LEU A 116     -53.145  36.816 -99.439  1.00  0.82           C  
ATOM    845  CD2 LEU A 116     -55.076  36.409 -97.907  1.00  0.82           C  
ATOM    846  N   THR A 117     -52.316  33.406 -95.086  1.00  0.79           N  
ATOM    847  CA  THR A 117     -51.384  32.449 -94.480  1.00  0.79           C  
ATOM    848  C   THR A 117     -49.936  32.562 -94.980  1.00  0.79           C  
ATOM    849  O   THR A 117     -49.734  32.905 -96.147  1.00  0.79           O  
ATOM    850  CB  THR A 117     -51.822  30.976 -94.470  1.00  0.79           C  
ATOM    851  OG1 THR A 117     -51.852  30.372 -95.751  1.00  0.79           O  
ATOM    852  CG2 THR A 117     -53.219  30.786 -93.878  1.00  0.79           C  
ATOM    853  N   PRO A 118     -48.889  32.308 -94.155  1.00  0.73           N  
ATOM    854  CA  PRO A 118     -47.487  32.562 -94.512  1.00  0.73           C  
ATOM    855  C   PRO A 118     -47.008  32.047 -95.851  1.00  0.73           C  
ATOM    856  O   PRO A 118     -46.230  32.723 -96.518  1.00  0.73           O  
ATOM    857  CB  PRO A 118     -46.697  31.901 -93.376  1.00  0.73           C  
ATOM    858  CG  PRO A 118     -47.590  32.085 -92.153  1.00  0.73           C  
ATOM    859  CD  PRO A 118     -49.000  31.927 -92.731  1.00  0.73           C  
ATOM    860  N   GLY A 119     -47.414  30.822 -96.225  1.00  0.84           N  
ATOM    861  CA  GLY A 119     -47.024  30.174 -97.470  1.00  0.84           C  
ATOM    862  C   GLY A 119     -48.155  30.030 -98.438  1.00  0.84           C  
ATOM    863  O   GLY A 119     -48.189  29.081 -99.214  1.00  0.84           O  
ATOM    864  N   ALA A 120     -49.149  30.929 -98.386  1.00  0.85           N  
ATOM    865  CA  ALA A 120     -50.232  30.942 -99.342  1.00  0.85           C  
ATOM    866  C   ALA A 120     -49.825  31.208-100.788  1.00  0.85           C  
ATOM    867  O   ALA A 120     -48.929  31.995-101.090  1.00  0.85           O  
ATOM    868  CB  ALA A 120     -51.297  31.968 -98.928  1.00  0.85           C  
ATOM    869  N   GLU A 121     -50.528  30.556-101.727  1.00  0.84           N  
ATOM    870  CA  GLU A 121     -50.291  30.728-103.141  1.00  0.84           C  
ATOM    871  C   GLU A 121     -51.598  30.939-103.856  1.00  0.84           C  
ATOM    872  O   GLU A 121     -52.687  30.709-103.327  1.00  0.84           O  
ATOM    873  CB  GLU A 121     -49.610  29.507-103.779  1.00  0.84           C  
ATOM    874  CG  GLU A 121     -48.255  29.181-103.128  1.00  0.84           C  
ATOM    875  CD  GLU A 121     -47.497  28.165-103.955  1.00  0.84           C  
ATOM    876  OE1 GLU A 121     -48.095  27.106-104.272  1.00  0.84           O  
ATOM    877  OE2 GLU A 121     -46.323  28.479-104.289  1.00  0.84           O  
ATOM    878  N   ALA A 122     -51.527  31.417-105.106  1.00  0.88           N  
ATOM    879  CA  ALA A 122     -52.713  31.809-105.806  1.00  0.88           C  
ATOM    880  C   ALA A 122     -52.713  31.479-107.272  1.00  0.88           C  
ATOM    881  O   ALA A 122     -51.701  31.199-107.911  1.00  0.88           O  
ATOM    882  CB  ALA A 122     -52.928  33.314-105.637  1.00  0.88           C  
ATOM    883  N   ILE A 123     -53.922  31.516-107.837  1.00  0.87           N  
ATOM    884  CA  ILE A 123     -54.158  31.343-109.245  1.00  0.87           C  
ATOM    885  C   ILE A 123     -55.186  32.371-109.667  1.00  0.87           C  
ATOM    886  O   ILE A 123     -56.197  32.591-109.001  1.00  0.87           O  
ATOM    887  CB  ILE A 123     -54.561  29.917-109.586  1.00  0.87           C  
ATOM    888  CG1 ILE A 123     -54.625  29.670-111.105  1.00  0.87           C  
ATOM    889  CG2 ILE A 123     -55.879  29.550-108.889  1.00  0.87           C  
ATOM    890  CD1 ILE A 123     -54.632  28.184-111.467  1.00  0.87           C  
ATOM    891  N   SER A 124     -54.931  33.086-110.773  1.00  0.90           N  
ATOM    892  CA  SER A 124     -55.848  34.101-111.270  1.00  0.90           C  
ATOM    893  C   SER A 124     -56.568  33.595-112.499  1.00  0.90           C  
ATOM    894  O   SER A 124     -55.976  33.011-113.405  1.00  0.90           O  
ATOM    895  CB  SER A 124     -55.129  35.426-111.621  1.00  0.90           C  
ATOM    896  OG  SER A 124     -56.056  36.447-112.001  1.00  0.90           O  
ATOM    897  N   LEU A 125     -57.896  33.785-112.541  1.00  0.88           N  
ATOM    898  CA  LEU A 125     -58.739  33.335-113.637  1.00  0.88           C  
ATOM    899  C   LEU A 125     -59.274  34.557-114.372  1.00  0.88           C  
ATOM    900  O   LEU A 125     -60.192  34.480-115.191  1.00  0.88           O  
ATOM    901  CB  LEU A 125     -59.943  32.503-113.107  1.00  0.88           C  
ATOM    902  CG  LEU A 125     -59.651  31.036-112.715  1.00  0.88           C  
ATOM    903  CD1 LEU A 125     -58.639  30.898-111.578  1.00  0.88           C  
ATOM    904  CD2 LEU A 125     -60.935  30.291-112.322  1.00  0.88           C  
ATOM    905  N   ILE A 126     -58.713  35.741-114.073  1.00  0.87           N  
ATOM    906  CA  ILE A 126     -59.257  37.017-114.489  1.00  0.87           C  
ATOM    907  C   ILE A 126     -58.724  37.463-115.831  1.00  0.87           C  
ATOM    908  O   ILE A 126     -57.528  37.475-116.098  1.00  0.87           O  
ATOM    909  CB  ILE A 126     -58.999  38.102-113.456  1.00  0.87           C  
ATOM    910  CG1 ILE A 126     -59.344  37.558-112.052  1.00  0.87           C  
ATOM    911  CG2 ILE A 126     -59.814  39.370-113.799  1.00  0.87           C  
ATOM    912  CD1 ILE A 126     -59.145  38.580-110.946  1.00  0.87           C  
ATOM    913  N   LYS A 127     -59.648  37.846-116.725  1.00  0.82           N  
ATOM    914  CA  LYS A 127     -59.348  38.195-118.091  1.00  0.82           C  
ATOM    915  C   LYS A 127     -59.439  39.706-118.277  1.00  0.82           C  
ATOM    916  O   LYS A 127     -60.518  40.297-118.256  1.00  0.82           O  
ATOM    917  CB  LYS A 127     -60.330  37.404-119.003  1.00  0.82           C  
ATOM    918  CG  LYS A 127     -59.970  35.902-119.034  1.00  0.82           C  
ATOM    919  CD  LYS A 127     -60.976  34.950-119.719  1.00  0.82           C  
ATOM    920  CE  LYS A 127     -60.369  33.541-119.914  1.00  0.82           C  
ATOM    921  NZ  LYS A 127     -61.265  32.573-120.596  1.00  0.82           N  
ATOM    922  N   GLY A 128     -58.271  40.360-118.457  1.00  0.81           N  
ATOM    923  CA  GLY A 128     -58.115  41.810-118.432  1.00  0.81           C  
ATOM    924  C   GLY A 128     -56.646  42.156-118.246  1.00  0.81           C  
ATOM    925  O   GLY A 128     -55.803  41.283-118.084  1.00  0.81           O  
ATOM    926  N   MET A 129     -56.266  43.438-118.268  1.00  0.80           N  
ATOM    927  CA  MET A 129     -54.889  43.848-118.005  1.00  0.80           C  
ATOM    928  C   MET A 129     -54.923  45.214-117.379  1.00  0.80           C  
ATOM    929  O   MET A 129     -55.862  45.958-117.641  1.00  0.80           O  
ATOM    930  CB  MET A 129     -54.022  43.938-119.292  1.00  0.80           C  
ATOM    931  CG  MET A 129     -54.594  44.862-120.391  1.00  0.80           C  
ATOM    932  SD  MET A 129     -53.718  44.770-121.981  1.00  0.80           S  
ATOM    933  CE  MET A 129     -52.229  45.625-121.398  1.00  0.80           C  
ATOM    934  N   GLU A 130     -53.924  45.577-116.563  1.00  0.78           N  
ATOM    935  CA  GLU A 130     -53.741  46.935-116.120  1.00  0.78           C  
ATOM    936  C   GLU A 130     -52.552  47.534-116.829  1.00  0.78           C  
ATOM    937  O   GLU A 130     -51.819  46.917-117.608  1.00  0.78           O  
ATOM    938  CB  GLU A 130     -53.433  47.062-114.606  1.00  0.78           C  
ATOM    939  CG  GLU A 130     -54.559  46.588-113.669  1.00  0.78           C  
ATOM    940  CD  GLU A 130     -54.480  45.116-113.306  1.00  0.78           C  
ATOM    941  OE1 GLU A 130     -53.524  44.424-113.736  1.00  0.78           O  
ATOM    942  OE2 GLU A 130     -55.379  44.683-112.541  1.00  0.78           O  
ATOM    943  N   VAL A 131     -52.319  48.808-116.524  1.00  0.74           N  
ATOM    944  CA  VAL A 131     -51.162  49.545-116.960  1.00  0.74           C  
ATOM    945  C   VAL A 131     -50.362  49.929-115.734  1.00  0.74           C  
ATOM    946  O   VAL A 131     -50.889  50.364-114.712  1.00  0.74           O  
ATOM    947  CB  VAL A 131     -51.588  50.764-117.755  1.00  0.74           C  
ATOM    948  CG1 VAL A 131     -50.401  51.563-118.317  1.00  0.74           C  
ATOM    949  CG2 VAL A 131     -52.459  50.276-118.912  1.00  0.74           C  
ATOM    950  N   LYS A 132     -49.035  49.727-115.776  1.00  0.71           N  
ATOM    951  CA  LYS A 132     -48.146  50.141-114.709  1.00  0.71           C  
ATOM    952  C   LYS A 132     -47.527  51.470-115.053  1.00  0.71           C  
ATOM    953  O   LYS A 132     -47.640  51.970-116.168  1.00  0.71           O  
ATOM    954  CB  LYS A 132     -47.017  49.107-114.427  1.00  0.71           C  
ATOM    955  CG  LYS A 132     -46.223  48.695-115.672  1.00  0.71           C  
ATOM    956  CD  LYS A 132     -45.248  47.521-115.480  1.00  0.71           C  
ATOM    957  CE  LYS A 132     -44.114  47.762-114.489  1.00  0.71           C  
ATOM    958  NZ  LYS A 132     -43.185  46.610-114.521  1.00  0.71           N  
ATOM    959  N   MET A 133     -46.772  52.048-114.100  1.00  0.64           N  
ATOM    960  CA  MET A 133     -45.903  53.197-114.281  1.00  0.64           C  
ATOM    961  C   MET A 133     -45.049  53.185-115.559  1.00  0.64           C  
ATOM    962  O   MET A 133     -44.696  54.228-116.106  1.00  0.64           O  
ATOM    963  CB  MET A 133     -44.982  53.213-113.042  1.00  0.64           C  
ATOM    964  CG  MET A 133     -45.744  53.423-111.714  1.00  0.64           C  
ATOM    965  SD  MET A 133     -46.675  54.982-111.619  1.00  0.64           S  
ATOM    966  CE  MET A 133     -45.239  56.093-111.631  1.00  0.64           C  
ATOM    967  N   GLU A 134     -44.754  51.985-116.097  1.00  0.66           N  
ATOM    968  CA  GLU A 134     -44.066  51.826-117.357  1.00  0.66           C  
ATOM    969  C   GLU A 134     -44.534  50.604-118.145  1.00  0.66           C  
ATOM    970  O   GLU A 134     -43.923  49.536-118.130  1.00  0.66           O  
ATOM    971  CB  GLU A 134     -42.548  51.741-117.108  1.00  0.66           C  
ATOM    972  CG  GLU A 134     -41.675  51.755-118.385  1.00  0.66           C  
ATOM    973  CD  GLU A 134     -40.177  51.722-118.090  1.00  0.66           C  
ATOM    974  OE1 GLU A 134     -39.789  51.626-116.900  1.00  0.66           O  
ATOM    975  OE2 GLU A 134     -39.427  51.786-119.096  1.00  0.66           O  
ATOM    976  N   GLY A 135     -45.665  50.720-118.872  1.00  0.77           N  
ATOM    977  CA  GLY A 135     -46.104  49.680-119.810  1.00  0.77           C  
ATOM    978  C   GLY A 135     -47.209  48.794-119.297  1.00  0.77           C  
ATOM    979  O   GLY A 135     -47.935  49.206-118.392  1.00  0.77           O  
ATOM    980  N   PRO A 136     -47.438  47.596-119.837  1.00  0.79           N  
ATOM    981  CA  PRO A 136     -48.483  46.717-119.329  1.00  0.79           C  
ATOM    982  C   PRO A 136     -48.167  46.192-117.942  1.00  0.79           C  
ATOM    983  O   PRO A 136     -47.006  45.991-117.579  1.00  0.79           O  
ATOM    984  CB  PRO A 136     -48.483  45.544-120.313  1.00  0.79           C  
ATOM    985  CG  PRO A 136     -47.006  45.437-120.668  1.00  0.79           C  
ATOM    986  CD  PRO A 136     -46.610  46.905-120.840  1.00  0.79           C  
ATOM    987  N   CYS A 137     -49.205  45.944-117.148  1.00  0.81           N  
ATOM    988  CA  CYS A 137     -49.095  45.230-115.906  1.00  0.81           C  
ATOM    989  C   CYS A 137     -50.152  44.155-115.960  1.00  0.81           C  
ATOM    990  O   CYS A 137     -51.307  44.411-116.280  1.00  0.81           O  
ATOM    991  CB  CYS A 137     -49.329  46.172-114.711  1.00  0.81           C  
ATOM    992  SG  CYS A 137     -48.697  45.514-113.132  1.00  0.81           S  
ATOM    993  N   MET A 138     -49.782  42.893-115.729  1.00  0.81           N  
ATOM    994  CA  MET A 138     -50.750  41.822-115.631  1.00  0.81           C  
ATOM    995  C   MET A 138     -51.496  41.827-114.310  1.00  0.81           C  
ATOM    996  O   MET A 138     -50.940  42.176-113.267  1.00  0.81           O  
ATOM    997  CB  MET A 138     -50.037  40.471-115.751  1.00  0.81           C  
ATOM    998  CG  MET A 138     -49.328  40.264-117.095  1.00  0.81           C  
ATOM    999  SD  MET A 138     -48.500  38.667-117.196  1.00  0.81           S  
ATOM   1000  CE  MET A 138     -47.397  38.821-115.757  1.00  0.81           C  
ATOM   1001  N   ILE A 139     -52.756  41.357-114.324  1.00  0.85           N  
ATOM   1002  CA  ILE A 139     -53.596  41.256-113.145  1.00  0.85           C  
ATOM   1003  C   ILE A 139     -53.001  40.286-112.144  1.00  0.85           C  
ATOM   1004  O   ILE A 139     -52.947  40.542-110.941  1.00  0.85           O  
ATOM   1005  CB  ILE A 139     -55.022  40.855-113.512  1.00  0.85           C  
ATOM   1006  CG1 ILE A 139     -55.641  41.912-114.452  1.00  0.85           C  
ATOM   1007  CG2 ILE A 139     -55.868  40.730-112.227  1.00  0.85           C  
ATOM   1008  CD1 ILE A 139     -57.012  41.522-114.999  1.00  0.85           C  
ATOM   1009  N   SER A 140     -52.454  39.146-112.609  1.00  0.87           N  
ATOM   1010  CA  SER A 140     -51.761  38.214-111.732  1.00  0.87           C  
ATOM   1011  C   SER A 140     -50.561  38.828-111.024  1.00  0.87           C  
ATOM   1012  O   SER A 140     -50.332  38.565-109.845  1.00  0.87           O  
ATOM   1013  CB  SER A 140     -51.321  36.924-112.467  1.00  0.87           C  
ATOM   1014  OG  SER A 140     -50.168  37.114-113.287  1.00  0.87           O  
ATOM   1015  N   LYS A 141     -49.788  39.690-111.717  1.00  0.81           N  
ATOM   1016  CA  LYS A 141     -48.703  40.463-111.142  1.00  0.81           C  
ATOM   1017  C   LYS A 141     -49.171  41.466-110.099  1.00  0.81           C  
ATOM   1018  O   LYS A 141     -48.609  41.533-109.009  1.00  0.81           O  
ATOM   1019  CB  LYS A 141     -47.908  41.179-112.261  1.00  0.81           C  
ATOM   1020  CG  LYS A 141     -46.618  41.900-111.824  1.00  0.81           C  
ATOM   1021  CD  LYS A 141     -45.561  40.952-111.229  1.00  0.81           C  
ATOM   1022  CE  LYS A 141     -44.239  41.652-110.903  1.00  0.81           C  
ATOM   1023  NZ  LYS A 141     -43.654  41.081-109.679  1.00  0.81           N  
ATOM   1024  N   LEU A 142     -50.256  42.223-110.372  1.00  0.84           N  
ATOM   1025  CA  LEU A 142     -50.847  43.142-109.408  1.00  0.84           C  
ATOM   1026  C   LEU A 142     -51.331  42.444-108.143  1.00  0.84           C  
ATOM   1027  O   LEU A 142     -51.078  42.885-107.020  1.00  0.84           O  
ATOM   1028  CB  LEU A 142     -52.037  43.904-110.044  1.00  0.84           C  
ATOM   1029  CG  LEU A 142     -52.731  44.934-109.121  1.00  0.84           C  
ATOM   1030  CD1 LEU A 142     -51.805  46.099-108.749  1.00  0.84           C  
ATOM   1031  CD2 LEU A 142     -54.009  45.469-109.774  1.00  0.84           C  
ATOM   1032  N   ILE A 143     -52.015  41.291-108.285  1.00  0.85           N  
ATOM   1033  CA  ILE A 143     -52.420  40.473-107.153  1.00  0.85           C  
ATOM   1034  C   ILE A 143     -51.222  39.940-106.380  1.00  0.85           C  
ATOM   1035  O   ILE A 143     -51.153  40.029-105.154  1.00  0.85           O  
ATOM   1036  CB  ILE A 143     -53.276  39.294-107.618  1.00  0.85           C  
ATOM   1037  CG1 ILE A 143     -54.584  39.780-108.276  1.00  0.85           C  
ATOM   1038  CG2 ILE A 143     -53.611  38.367-106.434  1.00  0.85           C  
ATOM   1039  CD1 ILE A 143     -55.332  38.674-109.030  1.00  0.85           C  
ATOM   1040  N   ALA A 144     -50.227  39.390-107.095  1.00  0.85           N  
ATOM   1041  CA  ALA A 144     -49.054  38.794-106.502  1.00  0.85           C  
ATOM   1042  C   ALA A 144     -48.167  39.743-105.726  1.00  0.85           C  
ATOM   1043  O   ALA A 144     -47.753  39.439-104.611  1.00  0.85           O  
ATOM   1044  CB  ALA A 144     -48.204  38.187-107.624  1.00  0.85           C  
ATOM   1045  N   ASP A 145     -47.875  40.923-106.297  1.00  0.84           N  
ATOM   1046  CA  ASP A 145     -47.072  41.940-105.654  1.00  0.84           C  
ATOM   1047  C   ASP A 145     -47.775  42.588-104.459  1.00  0.84           C  
ATOM   1048  O   ASP A 145     -47.178  42.738-103.396  1.00  0.84           O  
ATOM   1049  CB  ASP A 145     -46.622  43.019-106.674  1.00  0.84           C  
ATOM   1050  CG  ASP A 145     -45.639  42.487-107.694  1.00  0.84           C  
ATOM   1051  OD1 ASP A 145     -45.283  41.278-107.681  1.00  0.84           O  
ATOM   1052  OD2 ASP A 145     -45.162  43.287-108.542  1.00  0.84           O  
ATOM   1053  N   THR A 146     -49.077  42.957-104.562  1.00  0.86           N  
ATOM   1054  CA  THR A 146     -49.810  43.529-103.421  1.00  0.86           C  
ATOM   1055  C   THR A 146     -49.972  42.557-102.271  1.00  0.86           C  
ATOM   1056  O   THR A 146     -49.793  42.917-101.109  1.00  0.86           O  
ATOM   1057  CB  THR A 146     -51.216  44.032-103.767  1.00  0.86           C  
ATOM   1058  OG1 THR A 146     -51.149  45.080-104.722  1.00  0.86           O  
ATOM   1059  CG2 THR A 146     -51.958  44.613-102.546  1.00  0.86           C  
ATOM   1060  N   LEU A 147     -50.321  41.286-102.533  1.00  0.84           N  
ATOM   1061  CA  LEU A 147     -50.551  40.326-101.466  1.00  0.84           C  
ATOM   1062  C   LEU A 147     -49.296  39.605-101.015  1.00  0.84           C  
ATOM   1063  O   LEU A 147     -49.265  39.015 -99.936  1.00  0.84           O  
ATOM   1064  CB  LEU A 147     -51.591  39.286-101.930  1.00  0.84           C  
ATOM   1065  CG  LEU A 147     -52.957  39.897-102.292  1.00  0.84           C  
ATOM   1066  CD1 LEU A 147     -53.905  38.811-102.800  1.00  0.84           C  
ATOM   1067  CD2 LEU A 147     -53.596  40.635-101.114  1.00  0.84           C  
ATOM   1068  N   GLY A 148     -48.219  39.664-101.817  1.00  0.88           N  
ATOM   1069  CA  GLY A 148     -46.938  39.041-101.511  1.00  0.88           C  
ATOM   1070  C   GLY A 148     -46.916  37.546-101.701  1.00  0.88           C  
ATOM   1071  O   GLY A 148     -46.278  36.832-100.931  1.00  0.88           O  
ATOM   1072  N   ILE A 149     -47.613  37.017-102.725  1.00  0.84           N  
ATOM   1073  CA  ILE A 149     -47.810  35.577-102.887  1.00  0.84           C  
ATOM   1074  C   ILE A 149     -47.396  35.077-104.264  1.00  0.84           C  
ATOM   1075  O   ILE A 149     -47.417  35.796-105.264  1.00  0.84           O  
ATOM   1076  CB  ILE A 149     -49.243  35.121-102.595  1.00  0.84           C  
ATOM   1077  CG1 ILE A 149     -50.285  35.749-103.552  1.00  0.84           C  
ATOM   1078  CG2 ILE A 149     -49.542  35.419-101.112  1.00  0.84           C  
ATOM   1079  CD1 ILE A 149     -51.736  35.514-103.117  1.00  0.84           C  
ATOM   1080  N   ASN A 150     -46.998  33.786-104.370  1.00  0.85           N  
ATOM   1081  CA  ASN A 150     -46.796  33.116-105.646  1.00  0.85           C  
ATOM   1082  C   ASN A 150     -48.075  33.051-106.459  1.00  0.85           C  
ATOM   1083  O   ASN A 150     -49.169  32.901-105.917  1.00  0.85           O  
ATOM   1084  CB  ASN A 150     -46.253  31.676-105.484  1.00  0.85           C  
ATOM   1085  CG  ASN A 150     -44.844  31.708-104.915  1.00  0.85           C  
ATOM   1086  OD1 ASN A 150     -44.037  32.529-105.376  1.00  0.85           O  
ATOM   1087  ND2 ASN A 150     -44.532  30.811-103.961  1.00  0.85           N  
ATOM   1088  N   CYS A 151     -47.965  33.178-107.794  1.00  0.87           N  
ATOM   1089  CA  CYS A 151     -49.150  33.268-108.615  1.00  0.87           C  
ATOM   1090  C   CYS A 151     -49.015  32.506-109.909  1.00  0.87           C  
ATOM   1091  O   CYS A 151     -47.958  32.477-110.536  1.00  0.87           O  
ATOM   1092  CB  CYS A 151     -49.536  34.739-108.922  1.00  0.87           C  
ATOM   1093  SG  CYS A 151     -51.335  34.945-109.200  1.00  0.87           S  
ATOM   1094  N   CYS A 152     -50.132  31.882-110.304  1.00  0.87           N  
ATOM   1095  CA  CYS A 152     -50.317  31.089-111.494  1.00  0.87           C  
ATOM   1096  C   CYS A 152     -51.549  31.643-112.194  1.00  0.87           C  
ATOM   1097  O   CYS A 152     -52.250  32.500-111.655  1.00  0.87           O  
ATOM   1098  CB  CYS A 152     -50.583  29.603-111.135  1.00  0.87           C  
ATOM   1099  SG  CYS A 152     -49.130  28.792-110.393  1.00  0.87           S  
ATOM   1100  N   VAL A 153     -51.874  31.180-113.414  1.00  0.87           N  
ATOM   1101  CA  VAL A 153     -53.095  31.603-114.107  1.00  0.87           C  
ATOM   1102  C   VAL A 153     -53.838  30.414-114.693  1.00  0.87           C  
ATOM   1103  O   VAL A 153     -53.225  29.425-115.080  1.00  0.87           O  
ATOM   1104  CB  VAL A 153     -52.859  32.627-115.216  1.00  0.87           C  
ATOM   1105  CG1 VAL A 153     -52.330  33.932-114.600  1.00  0.87           C  
ATOM   1106  CG2 VAL A 153     -51.902  32.078-116.287  1.00  0.87           C  
ATOM   1107  N   LEU A 154     -55.185  30.471-114.786  1.00  0.87           N  
ATOM   1108  CA  LEU A 154     -55.973  29.465-115.487  1.00  0.87           C  
ATOM   1109  C   LEU A 154     -56.771  30.151-116.572  1.00  0.87           C  
ATOM   1110  O   LEU A 154     -57.658  30.964-116.315  1.00  0.87           O  
ATOM   1111  CB  LEU A 154     -56.913  28.675-114.546  1.00  0.87           C  
ATOM   1112  CG  LEU A 154     -57.596  27.429-115.160  1.00  0.87           C  
ATOM   1113  CD1 LEU A 154     -57.961  26.437-114.051  1.00  0.87           C  
ATOM   1114  CD2 LEU A 154     -58.863  27.739-115.969  1.00  0.87           C  
ATOM   1115  N   MET A 155     -56.465  29.829-117.840  1.00  0.87           N  
ATOM   1116  CA  MET A 155     -57.062  30.479-118.983  1.00  0.87           C  
ATOM   1117  C   MET A 155     -57.380  29.433-120.024  1.00  0.87           C  
ATOM   1118  O   MET A 155     -56.573  28.570-120.349  1.00  0.87           O  
ATOM   1119  CB  MET A 155     -56.108  31.520-119.613  1.00  0.87           C  
ATOM   1120  CG  MET A 155     -55.720  32.668-118.667  1.00  0.87           C  
ATOM   1121  SD  MET A 155     -57.084  33.797-118.294  1.00  0.87           S  
ATOM   1122  CE  MET A 155     -56.418  34.273-116.680  1.00  0.87           C  
ATOM   1123  N   GLY A 156     -58.593  29.460-120.583  1.00  0.88           N  
ATOM   1124  CA  GLY A 156     -58.969  28.511-121.610  1.00  0.88           C  
ATOM   1125  C   GLY A 156     -60.344  28.787-122.103  1.00  0.88           C  
ATOM   1126  O   GLY A 156     -61.041  29.653-121.560  1.00  0.88           O  
ATOM   1127  N   ALA A 157     -60.746  28.031-123.139  1.00  0.86           N  
ATOM   1128  CA  ALA A 157     -62.045  28.076-123.766  1.00  0.86           C  
ATOM   1129  C   ALA A 157     -63.153  27.564-122.867  1.00  0.86           C  
ATOM   1130  O   ALA A 157     -63.577  26.412-122.945  1.00  0.86           O  
ATOM   1131  CB  ALA A 157     -61.996  27.263-125.068  1.00  0.86           C  
ATOM   1132  N   ASN A 158     -63.621  28.432-121.951  1.00  0.84           N  
ATOM   1133  CA  ASN A 158     -64.444  27.996-120.850  1.00  0.84           C  
ATOM   1134  C   ASN A 158     -65.679  28.865-120.703  1.00  0.84           C  
ATOM   1135  O   ASN A 158     -65.821  29.601-119.727  1.00  0.84           O  
ATOM   1136  CB  ASN A 158     -63.656  27.995-119.505  1.00  0.84           C  
ATOM   1137  CG  ASN A 158     -62.328  27.256-119.603  1.00  0.84           C  
ATOM   1138  OD1 ASN A 158     -62.159  26.244-120.287  1.00  0.84           O  
ATOM   1139  ND2 ASN A 158     -61.295  27.772-118.903  1.00  0.84           N  
ATOM   1140  N   ILE A 159     -66.643  28.795-121.652  1.00  0.82           N  
ATOM   1141  CA  ILE A 159     -67.987  29.335-121.453  1.00  0.82           C  
ATOM   1142  C   ILE A 159     -68.603  28.688-120.220  1.00  0.82           C  
ATOM   1143  O   ILE A 159     -68.779  27.472-120.167  1.00  0.82           O  
ATOM   1144  CB  ILE A 159     -68.916  29.115-122.650  1.00  0.82           C  
ATOM   1145  CG1 ILE A 159     -68.350  29.734-123.948  1.00  0.82           C  
ATOM   1146  CG2 ILE A 159     -70.344  29.641-122.374  1.00  0.82           C  
ATOM   1147  CD1 ILE A 159     -68.406  31.260-124.051  1.00  0.82           C  
ATOM   1148  N   ALA A 160     -68.911  29.479-119.177  1.00  0.85           N  
ATOM   1149  CA  ALA A 160     -69.285  28.989-117.866  1.00  0.85           C  
ATOM   1150  C   ALA A 160     -70.491  28.060-117.855  1.00  0.85           C  
ATOM   1151  O   ALA A 160     -70.454  26.997-117.241  1.00  0.85           O  
ATOM   1152  CB  ALA A 160     -69.505  30.210-116.960  1.00  0.85           C  
ATOM   1153  N   ASN A 161     -71.560  28.387-118.603  1.00  0.82           N  
ATOM   1154  CA  ASN A 161     -72.724  27.525-118.720  1.00  0.82           C  
ATOM   1155  C   ASN A 161     -72.403  26.132-119.279  1.00  0.82           C  
ATOM   1156  O   ASN A 161     -72.801  25.125-118.703  1.00  0.82           O  
ATOM   1157  CB  ASN A 161     -73.775  28.202-119.634  1.00  0.82           C  
ATOM   1158  CG  ASN A 161     -74.317  29.477-118.993  1.00  0.82           C  
ATOM   1159  OD1 ASN A 161     -74.186  29.736-117.793  1.00  0.82           O  
ATOM   1160  ND2 ASN A 161     -74.938  30.345-119.820  1.00  0.82           N  
ATOM   1161  N   GLU A 162     -71.610  26.029-120.363  1.00  0.81           N  
ATOM   1162  CA  GLU A 162     -71.173  24.758-120.930  1.00  0.81           C  
ATOM   1163  C   GLU A 162     -70.293  23.942-119.964  1.00  0.81           C  
ATOM   1164  O   GLU A 162     -70.467  22.737-119.786  1.00  0.81           O  
ATOM   1165  CB  GLU A 162     -70.442  25.005-122.273  1.00  0.81           C  
ATOM   1166  CG  GLU A 162     -71.305  25.621-123.413  1.00  0.81           C  
ATOM   1167  CD  GLU A 162     -70.514  25.810-124.711  1.00  0.81           C  
ATOM   1168  OE1 GLU A 162     -69.305  25.464-124.732  1.00  0.81           O  
ATOM   1169  OE2 GLU A 162     -71.075  26.337-125.709  1.00  0.81           O  
ATOM   1170  N   ILE A 163     -69.359  24.600-119.232  1.00  0.85           N  
ATOM   1171  CA  ILE A 163     -68.567  23.970-118.168  1.00  0.85           C  
ATOM   1172  C   ILE A 163     -69.448  23.437-117.041  1.00  0.85           C  
ATOM   1173  O   ILE A 163     -69.254  22.337-116.521  1.00  0.85           O  
ATOM   1174  CB  ILE A 163     -67.542  24.934-117.558  1.00  0.85           C  
ATOM   1175  CG1 ILE A 163     -66.604  25.583-118.593  1.00  0.85           C  
ATOM   1176  CG2 ILE A 163     -66.689  24.244-116.464  1.00  0.85           C  
ATOM   1177  CD1 ILE A 163     -65.705  24.594-119.311  1.00  0.85           C  
ATOM   1178  N   ALA A 164     -70.481  24.193-116.631  1.00  0.85           N  
ATOM   1179  CA  ALA A 164     -71.442  23.766-115.637  1.00  0.85           C  
ATOM   1180  C   ALA A 164     -72.245  22.538-116.046  1.00  0.85           C  
ATOM   1181  O   ALA A 164     -72.510  21.660-115.229  1.00  0.85           O  
ATOM   1182  CB  ALA A 164     -72.370  24.937-115.306  1.00  0.85           C  
ATOM   1183  N   VAL A 165     -72.595  22.445-117.338  1.00  0.83           N  
ATOM   1184  CA  VAL A 165     -73.335  21.339-117.935  1.00  0.83           C  
ATOM   1185  C   VAL A 165     -72.487  20.075-118.126  1.00  0.83           C  
ATOM   1186  O   VAL A 165     -73.008  18.983-118.342  1.00  0.83           O  
ATOM   1187  CB  VAL A 165     -73.963  21.826-119.244  1.00  0.83           C  
ATOM   1188  CG1 VAL A 165     -74.607  20.704-120.078  1.00  0.83           C  
ATOM   1189  CG2 VAL A 165     -75.047  22.868-118.903  1.00  0.83           C  
ATOM   1190  N   GLU A 166     -71.148  20.204-118.026  1.00  0.82           N  
ATOM   1191  CA  GLU A 166     -70.170  19.122-118.105  1.00  0.82           C  
ATOM   1192  C   GLU A 166     -69.899  18.707-119.537  1.00  0.82           C  
ATOM   1193  O   GLU A 166     -69.457  17.599-119.835  1.00  0.82           O  
ATOM   1194  CB  GLU A 166     -70.386  17.921-117.130  1.00  0.82           C  
ATOM   1195  CG  GLU A 166     -70.085  18.307-115.660  1.00  0.82           C  
ATOM   1196  CD  GLU A 166     -70.498  17.284-114.585  1.00  0.82           C  
ATOM   1197  OE1 GLU A 166     -70.586  16.070-114.862  1.00  0.82           O  
ATOM   1198  OE2 GLU A 166     -70.640  17.719-113.422  1.00  0.82           O  
ATOM   1199  N   GLU A 167     -70.098  19.647-120.480  1.00  0.84           N  
ATOM   1200  CA  GLU A 167     -69.639  19.511-121.844  1.00  0.84           C  
ATOM   1201  C   GLU A 167     -68.120  19.442-121.915  1.00  0.84           C  
ATOM   1202  O   GLU A 167     -67.425  20.138-121.177  1.00  0.84           O  
ATOM   1203  CB  GLU A 167     -70.151  20.666-122.721  1.00  0.84           C  
ATOM   1204  CG  GLU A 167     -71.693  20.769-122.733  1.00  0.84           C  
ATOM   1205  CD  GLU A 167     -72.155  21.827-123.716  1.00  0.84           C  
ATOM   1206  OE1 GLU A 167     -71.585  21.826-124.833  1.00  0.84           O  
ATOM   1207  OE2 GLU A 167     -73.060  22.625-123.370  1.00  0.84           O  
ATOM   1208  N   PHE A 168     -67.558  18.575-122.785  1.00  0.84           N  
ATOM   1209  CA  PHE A 168     -66.118  18.366-122.848  1.00  0.84           C  
ATOM   1210  C   PHE A 168     -65.332  19.620-123.215  1.00  0.84           C  
ATOM   1211  O   PHE A 168     -65.535  20.248-124.250  1.00  0.84           O  
ATOM   1212  CB  PHE A 168     -65.744  17.204-123.825  1.00  0.84           C  
ATOM   1213  CG  PHE A 168     -64.245  17.034-123.949  1.00  0.84           C  
ATOM   1214  CD1 PHE A 168     -63.517  16.413-122.925  1.00  0.84           C  
ATOM   1215  CD2 PHE A 168     -63.548  17.668-124.996  1.00  0.84           C  
ATOM   1216  CE1 PHE A 168     -62.117  16.466-122.918  1.00  0.84           C  
ATOM   1217  CE2 PHE A 168     -62.149  17.724-124.989  1.00  0.84           C  
ATOM   1218  CZ  PHE A 168     -61.433  17.124-123.947  1.00  0.84           C  
ATOM   1219  N   SER A 169     -64.340  19.973-122.395  1.00  0.86           N  
ATOM   1220  CA  SER A 169     -63.528  21.126-122.688  1.00  0.86           C  
ATOM   1221  C   SER A 169     -62.175  21.046-122.037  1.00  0.86           C  
ATOM   1222  O   SER A 169     -61.837  20.106-121.315  1.00  0.86           O  
ATOM   1223  CB  SER A 169     -64.220  22.436-122.266  1.00  0.86           C  
ATOM   1224  OG  SER A 169     -64.325  22.531-120.849  1.00  0.86           O  
ATOM   1225  N   GLU A 170     -61.336  22.051-122.314  1.00  0.86           N  
ATOM   1226  CA  GLU A 170     -59.976  22.039-121.856  1.00  0.86           C  
ATOM   1227  C   GLU A 170     -59.532  23.430-121.511  1.00  0.86           C  
ATOM   1228  O   GLU A 170     -59.999  24.417-122.072  1.00  0.86           O  
ATOM   1229  CB  GLU A 170     -58.989  21.433-122.888  1.00  0.86           C  
ATOM   1230  CG  GLU A 170     -59.536  21.364-124.327  1.00  0.86           C  
ATOM   1231  CD  GLU A 170     -58.416  21.042-125.292  1.00  0.86           C  
ATOM   1232  OE1 GLU A 170     -57.675  20.048-125.091  1.00  0.86           O  
ATOM   1233  OE2 GLU A 170     -58.215  21.836-126.247  1.00  0.86           O  
ATOM   1234  N   ALA A 171     -58.583  23.539-120.573  1.00  0.90           N  
ATOM   1235  CA  ALA A 171     -58.041  24.796-120.132  1.00  0.90           C  
ATOM   1236  C   ALA A 171     -56.529  24.723-119.993  1.00  0.90           C  
ATOM   1237  O   ALA A 171     -55.925  23.653-119.933  1.00  0.90           O  
ATOM   1238  CB  ALA A 171     -58.698  25.213-118.806  1.00  0.90           C  
ATOM   1239  N   THR A 172     -55.871  25.895-119.960  1.00  0.88           N  
ATOM   1240  CA  THR A 172     -54.423  26.001-119.864  1.00  0.88           C  
ATOM   1241  C   THR A 172     -54.084  26.599-118.520  1.00  0.88           C  
ATOM   1242  O   THR A 172     -54.561  27.681-118.178  1.00  0.88           O  
ATOM   1243  CB  THR A 172     -53.791  26.919-120.912  1.00  0.88           C  
ATOM   1244  OG1 THR A 172     -54.193  26.566-122.226  1.00  0.88           O  
ATOM   1245  CG2 THR A 172     -52.261  26.802-120.900  1.00  0.88           C  
ATOM   1246  N   ILE A 173     -53.235  25.935-117.712  1.00  0.87           N  
ATOM   1247  CA  ILE A 173     -52.709  26.547-116.500  1.00  0.87           C  
ATOM   1248  C   ILE A 173     -51.306  27.047-116.781  1.00  0.87           C  
ATOM   1249  O   ILE A 173     -50.428  26.308-117.223  1.00  0.87           O  
ATOM   1250  CB  ILE A 173     -52.766  25.646-115.265  1.00  0.87           C  
ATOM   1251  CG1 ILE A 173     -54.247  25.453-114.859  1.00  0.87           C  
ATOM   1252  CG2 ILE A 173     -51.970  26.255-114.086  1.00  0.87           C  
ATOM   1253  CD1 ILE A 173     -54.467  24.578-113.618  1.00  0.87           C  
ATOM   1254  N   GLY A 174     -51.068  28.351-116.537  1.00  0.86           N  
ATOM   1255  CA  GLY A 174     -49.750  28.965-116.634  1.00  0.86           C  
ATOM   1256  C   GLY A 174     -49.074  29.008-115.293  1.00  0.86           C  
ATOM   1257  O   GLY A 174     -49.630  29.557-114.344  1.00  0.86           O  
ATOM   1258  N   TYR A 175     -47.865  28.428-115.161  1.00  0.82           N  
ATOM   1259  CA  TYR A 175     -47.288  28.183-113.842  1.00  0.82           C  
ATOM   1260  C   TYR A 175     -46.005  28.912-113.469  1.00  0.82           C  
ATOM   1261  O   TYR A 175     -45.496  28.713-112.369  1.00  0.82           O  
ATOM   1262  CB  TYR A 175     -47.058  26.670-113.628  1.00  0.82           C  
ATOM   1263  CG  TYR A 175     -46.207  26.013-114.670  1.00  0.82           C  
ATOM   1264  CD1 TYR A 175     -44.824  26.036-114.533  1.00  0.82           C  
ATOM   1265  CD2 TYR A 175     -46.763  25.221-115.669  1.00  0.82           C  
ATOM   1266  CE1 TYR A 175     -43.998  25.237-115.330  1.00  0.82           C  
ATOM   1267  CE2 TYR A 175     -45.940  24.435-116.496  1.00  0.82           C  
ATOM   1268  CZ  TYR A 175     -44.563  24.436-116.317  1.00  0.82           C  
ATOM   1269  OH  TYR A 175     -43.747  23.614-117.110  1.00  0.82           O  
ATOM   1270  N   ARG A 176     -45.426  29.758-114.346  1.00  0.52           N  
ATOM   1271  CA  ARG A 176     -44.224  30.535-114.035  1.00  0.52           C  
ATOM   1272  C   ARG A 176     -43.028  29.668-113.618  1.00  0.52           C  
ATOM   1273  O   ARG A 176     -42.343  29.915-112.629  1.00  0.52           O  
ATOM   1274  CB  ARG A 176     -44.553  31.619-112.976  1.00  0.52           C  
ATOM   1275  CG  ARG A 176     -43.496  32.724-112.756  1.00  0.52           C  
ATOM   1276  CD  ARG A 176     -43.799  33.607-111.540  1.00  0.52           C  
ATOM   1277  NE  ARG A 176     -43.831  32.702-110.345  1.00  0.52           N  
ATOM   1278  CZ  ARG A 176     -44.164  33.077-109.104  1.00  0.52           C  
ATOM   1279  NH1 ARG A 176     -44.077  32.191-108.115  1.00  0.52           N  
ATOM   1280  NH2 ARG A 176     -44.583  34.310-108.838  1.00  0.52           N  
ATOM   1281  N   LYS A 177     -42.789  28.591-114.390  1.00  0.57           N  
ATOM   1282  CA  LYS A 177     -41.708  27.623-114.221  1.00  0.57           C  
ATOM   1283  C   LYS A 177     -41.658  26.804-112.921  1.00  0.57           C  
ATOM   1284  O   LYS A 177     -40.724  26.044-112.672  1.00  0.57           O  
ATOM   1285  CB  LYS A 177     -40.347  28.292-114.470  1.00  0.57           C  
ATOM   1286  CG  LYS A 177     -40.245  29.022-115.820  1.00  0.57           C  
ATOM   1287  CD  LYS A 177     -38.897  29.728-116.024  1.00  0.57           C  
ATOM   1288  CE  LYS A 177     -38.837  30.477-117.355  1.00  0.57           C  
ATOM   1289  NZ  LYS A 177     -37.517  31.129-117.450  1.00  0.57           N  
ATOM   1290  N   ASP A 178     -42.710  26.880-112.097  1.00  0.81           N  
ATOM   1291  CA  ASP A 178     -42.939  26.033-110.953  1.00  0.81           C  
ATOM   1292  C   ASP A 178     -43.660  24.722-111.304  1.00  0.81           C  
ATOM   1293  O   ASP A 178     -44.866  24.680-111.531  1.00  0.81           O  
ATOM   1294  CB  ASP A 178     -43.799  26.831-109.959  1.00  0.81           C  
ATOM   1295  CG  ASP A 178     -43.626  26.244-108.574  1.00  0.81           C  
ATOM   1296  OD1 ASP A 178     -43.782  24.999-108.426  1.00  0.81           O  
ATOM   1297  OD2 ASP A 178     -43.286  27.041-107.668  1.00  0.81           O  
ATOM   1298  N   LYS A 179     -42.928  23.595-111.344  1.00  0.79           N  
ATOM   1299  CA  LYS A 179     -43.479  22.268-111.574  1.00  0.79           C  
ATOM   1300  C   LYS A 179     -44.365  21.708-110.466  1.00  0.79           C  
ATOM   1301  O   LYS A 179     -45.398  21.091-110.743  1.00  0.79           O  
ATOM   1302  CB  LYS A 179     -42.314  21.272-111.823  1.00  0.79           C  
ATOM   1303  CG  LYS A 179     -42.722  19.815-112.112  1.00  0.79           C  
ATOM   1304  CD  LYS A 179     -41.507  18.898-112.327  1.00  0.79           C  
ATOM   1305  CE  LYS A 179     -41.918  17.443-112.551  1.00  0.79           C  
ATOM   1306  NZ  LYS A 179     -40.712  16.615-112.758  1.00  0.79           N  
ATOM   1307  N   GLU A 180     -43.980  21.849-109.178  1.00  0.80           N  
ATOM   1308  CA  GLU A 180     -44.703  21.160-108.114  1.00  0.80           C  
ATOM   1309  C   GLU A 180     -46.092  21.735-107.949  1.00  0.80           C  
ATOM   1310  O   GLU A 180     -47.102  21.024-107.969  1.00  0.80           O  
ATOM   1311  CB  GLU A 180     -43.977  21.172-106.743  1.00  0.80           C  
ATOM   1312  CG  GLU A 180     -44.797  20.411-105.671  1.00  0.80           C  
ATOM   1313  CD  GLU A 180     -44.194  20.354-104.266  1.00  0.80           C  
ATOM   1314  OE1 GLU A 180     -43.020  20.706-104.023  1.00  0.80           O  
ATOM   1315  OE2 GLU A 180     -44.971  19.935-103.392  1.00  0.80           O  
ATOM   1316  N   VAL A 181     -46.156  23.073-107.891  1.00  0.82           N  
ATOM   1317  CA  VAL A 181     -47.367  23.851-107.761  1.00  0.82           C  
ATOM   1318  C   VAL A 181     -48.312  23.637-108.930  1.00  0.82           C  
ATOM   1319  O   VAL A 181     -49.522  23.469-108.771  1.00  0.82           O  
ATOM   1320  CB  VAL A 181     -46.976  25.310-107.637  1.00  0.82           C  
ATOM   1321  CG1 VAL A 181     -48.180  26.253-107.706  1.00  0.82           C  
ATOM   1322  CG2 VAL A 181     -46.230  25.514-106.308  1.00  0.82           C  
ATOM   1323  N   ALA A 182     -47.761  23.562-110.151  1.00  0.83           N  
ATOM   1324  CA  ALA A 182     -48.487  23.292-111.366  1.00  0.83           C  
ATOM   1325  C   ALA A 182     -49.259  21.979-111.370  1.00  0.83           C  
ATOM   1326  O   ALA A 182     -50.456  21.937-111.660  1.00  0.83           O  
ATOM   1327  CB  ALA A 182     -47.407  23.262-112.443  1.00  0.83           C  
ATOM   1328  N   ASN A 183     -48.608  20.877-110.959  1.00  0.83           N  
ATOM   1329  CA  ASN A 183     -49.274  19.604-110.771  1.00  0.83           C  
ATOM   1330  C   ASN A 183     -50.314  19.623-109.650  1.00  0.83           C  
ATOM   1331  O   ASN A 183     -51.379  19.020-109.762  1.00  0.83           O  
ATOM   1332  CB  ASN A 183     -48.245  18.486-110.477  1.00  0.83           C  
ATOM   1333  CG  ASN A 183     -47.432  18.159-111.724  1.00  0.83           C  
ATOM   1334  OD1 ASN A 183     -47.856  18.343-112.863  1.00  0.83           O  
ATOM   1335  ND2 ASN A 183     -46.219  17.596-111.519  1.00  0.83           N  
ATOM   1336  N   ARG A 184     -50.040  20.311-108.521  1.00  0.79           N  
ATOM   1337  CA  ARG A 184     -51.009  20.459-107.443  1.00  0.79           C  
ATOM   1338  C   ARG A 184     -52.271  21.229-107.839  1.00  0.79           C  
ATOM   1339  O   ARG A 184     -53.383  20.784-107.561  1.00  0.79           O  
ATOM   1340  CB  ARG A 184     -50.375  21.125-106.195  1.00  0.79           C  
ATOM   1341  CG  ARG A 184     -49.279  20.283-105.509  1.00  0.79           C  
ATOM   1342  CD  ARG A 184     -48.771  20.888-104.189  1.00  0.79           C  
ATOM   1343  NE  ARG A 184     -47.662  20.021-103.676  1.00  0.79           N  
ATOM   1344  CZ  ARG A 184     -47.781  18.836-103.059  1.00  0.79           C  
ATOM   1345  NH1 ARG A 184     -46.675  18.211-102.678  1.00  0.79           N  
ATOM   1346  NH2 ARG A 184     -48.944  18.260-102.825  1.00  0.79           N  
ATOM   1347  N   TRP A 185     -52.139  22.371-108.548  1.00  0.86           N  
ATOM   1348  CA  TRP A 185     -53.270  23.107-109.101  1.00  0.86           C  
ATOM   1349  C   TRP A 185     -54.053  22.302-110.127  1.00  0.86           C  
ATOM   1350  O   TRP A 185     -55.283  22.323-110.140  1.00  0.86           O  
ATOM   1351  CB  TRP A 185     -52.838  24.448-109.753  1.00  0.86           C  
ATOM   1352  CG  TRP A 185     -52.578  25.590-108.780  1.00  0.86           C  
ATOM   1353  CD1 TRP A 185     -51.426  26.292-108.583  1.00  0.86           C  
ATOM   1354  CD2 TRP A 185     -53.570  26.195-107.934  1.00  0.86           C  
ATOM   1355  NE1 TRP A 185     -51.619  27.274-107.640  1.00  0.86           N  
ATOM   1356  CE2 TRP A 185     -52.919  27.245-107.225  1.00  0.86           C  
ATOM   1357  CE3 TRP A 185     -54.919  25.938-107.750  1.00  0.86           C  
ATOM   1358  CZ2 TRP A 185     -53.624  28.031-106.329  1.00  0.86           C  
ATOM   1359  CZ3 TRP A 185     -55.629  26.762-106.864  1.00  0.86           C  
ATOM   1360  CH2 TRP A 185     -54.990  27.791-106.162  1.00  0.86           C  
ATOM   1361  N   ALA A 186     -53.371  21.536-110.997  1.00  0.86           N  
ATOM   1362  CA  ALA A 186     -54.031  20.650-111.933  1.00  0.86           C  
ATOM   1363  C   ALA A 186     -54.904  19.585-111.267  1.00  0.86           C  
ATOM   1364  O   ALA A 186     -56.035  19.355-111.675  1.00  0.86           O  
ATOM   1365  CB  ALA A 186     -52.971  20.003-112.836  1.00  0.86           C  
ATOM   1366  N   LYS A 187     -54.440  18.951-110.173  1.00  0.86           N  
ATOM   1367  CA  LYS A 187     -55.254  18.016-109.405  1.00  0.86           C  
ATOM   1368  C   LYS A 187     -56.511  18.621-108.783  1.00  0.86           C  
ATOM   1369  O   LYS A 187     -57.535  17.958-108.672  1.00  0.86           O  
ATOM   1370  CB  LYS A 187     -54.426  17.347-108.282  1.00  0.86           C  
ATOM   1371  CG  LYS A 187     -53.322  16.419-108.809  1.00  0.86           C  
ATOM   1372  CD  LYS A 187     -52.518  15.760-107.677  1.00  0.86           C  
ATOM   1373  CE  LYS A 187     -51.410  14.855-108.217  1.00  0.86           C  
ATOM   1374  NZ  LYS A 187     -50.673  14.223-107.102  1.00  0.86           N  
ATOM   1375  N   LEU A 188     -56.454  19.886-108.335  1.00  0.87           N  
ATOM   1376  CA  LEU A 188     -57.608  20.606-107.822  1.00  0.87           C  
ATOM   1377  C   LEU A 188     -58.663  20.954-108.865  1.00  0.87           C  
ATOM   1378  O   LEU A 188     -59.851  21.007-108.555  1.00  0.87           O  
ATOM   1379  CB  LEU A 188     -57.112  21.915-107.155  1.00  0.87           C  
ATOM   1380  CG  LEU A 188     -58.174  22.785-106.445  1.00  0.87           C  
ATOM   1381  CD1 LEU A 188     -58.866  22.040-105.304  1.00  0.87           C  
ATOM   1382  CD2 LEU A 188     -57.557  24.092-105.942  1.00  0.87           C  
ATOM   1383  N   PHE A 189     -58.243  21.272-110.105  1.00  0.88           N  
ATOM   1384  CA  PHE A 189     -59.164  21.751-111.125  1.00  0.88           C  
ATOM   1385  C   PHE A 189     -59.613  20.710-112.142  1.00  0.88           C  
ATOM   1386  O   PHE A 189     -60.723  20.803-112.665  1.00  0.88           O  
ATOM   1387  CB  PHE A 189     -58.499  22.917-111.915  1.00  0.88           C  
ATOM   1388  CG  PHE A 189     -58.604  24.221-111.169  1.00  0.88           C  
ATOM   1389  CD1 PHE A 189     -57.464  24.896-110.698  1.00  0.88           C  
ATOM   1390  CD2 PHE A 189     -59.864  24.816-110.982  1.00  0.88           C  
ATOM   1391  CE1 PHE A 189     -57.586  26.134-110.055  1.00  0.88           C  
ATOM   1392  CE2 PHE A 189     -59.987  26.042-110.318  1.00  0.88           C  
ATOM   1393  CZ  PHE A 189     -58.846  26.703-109.852  1.00  0.88           C  
ATOM   1394  N   THR A 190     -58.776  19.718-112.488  1.00  0.87           N  
ATOM   1395  CA  THR A 190     -59.082  18.733-113.526  1.00  0.87           C  
ATOM   1396  C   THR A 190     -60.272  17.827-113.231  1.00  0.87           C  
ATOM   1397  O   THR A 190     -60.370  17.145-112.214  1.00  0.87           O  
ATOM   1398  CB  THR A 190     -57.870  17.863-113.865  1.00  0.87           C  
ATOM   1399  OG1 THR A 190     -56.821  18.646-114.418  1.00  0.87           O  
ATOM   1400  CG2 THR A 190     -58.168  16.777-114.908  1.00  0.87           C  
ATOM   1401  N   THR A 191     -61.190  17.737-114.205  1.00  0.85           N  
ATOM   1402  CA  THR A 191     -62.400  16.925-114.158  1.00  0.85           C  
ATOM   1403  C   THR A 191     -62.330  16.097-115.413  1.00  0.85           C  
ATOM   1404  O   THR A 191     -61.671  16.555-116.345  1.00  0.85           O  
ATOM   1405  CB  THR A 191     -63.654  17.811-114.128  1.00  0.85           C  
ATOM   1406  OG1 THR A 191     -63.886  18.236-112.796  1.00  0.85           O  
ATOM   1407  CG2 THR A 191     -64.971  17.156-114.558  1.00  0.85           C  
ATOM   1408  N   PRO A 192     -62.947  14.915-115.572  1.00  0.85           N  
ATOM   1409  CA  PRO A 192     -62.891  14.143-116.822  1.00  0.85           C  
ATOM   1410  C   PRO A 192     -63.314  14.939-118.046  1.00  0.85           C  
ATOM   1411  O   PRO A 192     -62.874  14.656-119.155  1.00  0.85           O  
ATOM   1412  CB  PRO A 192     -63.784  12.929-116.524  1.00  0.85           C  
ATOM   1413  CG  PRO A 192     -63.591  12.712-115.021  1.00  0.85           C  
ATOM   1414  CD  PRO A 192     -63.543  14.136-114.480  1.00  0.85           C  
ATOM   1415  N   TYR A 193     -64.127  15.980-117.841  1.00  0.83           N  
ATOM   1416  CA  TYR A 193     -64.608  16.864-118.875  1.00  0.83           C  
ATOM   1417  C   TYR A 193     -63.985  18.252-118.832  1.00  0.83           C  
ATOM   1418  O   TYR A 193     -64.408  19.148-119.554  1.00  0.83           O  
ATOM   1419  CB  TYR A 193     -66.128  17.059-118.712  1.00  0.83           C  
ATOM   1420  CG  TYR A 193     -66.830  15.742-118.857  1.00  0.83           C  
ATOM   1421  CD1 TYR A 193     -67.273  15.031-117.729  1.00  0.83           C  
ATOM   1422  CD2 TYR A 193     -67.039  15.199-120.133  1.00  0.83           C  
ATOM   1423  CE1 TYR A 193     -67.917  13.794-117.878  1.00  0.83           C  
ATOM   1424  CE2 TYR A 193     -67.677  13.961-120.284  1.00  0.83           C  
ATOM   1425  CZ  TYR A 193     -68.114  13.259-119.156  1.00  0.83           C  
ATOM   1426  OH  TYR A 193     -68.736  12.005-119.315  1.00  0.83           O  
ATOM   1427  N   PHE A 194     -62.960  18.467-117.991  1.00  0.85           N  
ATOM   1428  CA  PHE A 194     -62.260  19.734-117.876  1.00  0.85           C  
ATOM   1429  C   PHE A 194     -60.797  19.371-117.884  1.00  0.85           C  
ATOM   1430  O   PHE A 194     -60.156  19.200-116.847  1.00  0.85           O  
ATOM   1431  CB  PHE A 194     -62.636  20.488-116.569  1.00  0.85           C  
ATOM   1432  CG  PHE A 194     -62.217  21.941-116.556  1.00  0.85           C  
ATOM   1433  CD1 PHE A 194     -62.644  22.812-117.569  1.00  0.85           C  
ATOM   1434  CD2 PHE A 194     -61.459  22.470-115.496  1.00  0.85           C  
ATOM   1435  CE1 PHE A 194     -62.345  24.178-117.511  1.00  0.85           C  
ATOM   1436  CE2 PHE A 194     -61.150  23.836-115.434  1.00  0.85           C  
ATOM   1437  CZ  PHE A 194     -61.600  24.693-116.444  1.00  0.85           C  
ATOM   1438  N   LEU A 195     -60.256  19.175-119.093  1.00  0.86           N  
ATOM   1439  CA  LEU A 195     -58.915  18.678-119.293  1.00  0.86           C  
ATOM   1440  C   LEU A 195     -57.908  19.802-119.188  1.00  0.86           C  
ATOM   1441  O   LEU A 195     -58.025  20.849-119.818  1.00  0.86           O  
ATOM   1442  CB  LEU A 195     -58.818  17.978-120.669  1.00  0.86           C  
ATOM   1443  CG  LEU A 195     -57.438  17.408-121.063  1.00  0.86           C  
ATOM   1444  CD1 LEU A 195     -57.004  16.267-120.135  1.00  0.86           C  
ATOM   1445  CD2 LEU A 195     -57.459  16.918-122.518  1.00  0.86           C  
ATOM   1446  N   VAL A 196     -56.877  19.637-118.354  1.00  0.86           N  
ATOM   1447  CA  VAL A 196     -55.942  20.719-118.112  1.00  0.86           C  
ATOM   1448  C   VAL A 196     -54.611  20.403-118.746  1.00  0.86           C  
ATOM   1449  O   VAL A 196     -54.002  19.364-118.489  1.00  0.86           O  
ATOM   1450  CB  VAL A 196     -55.793  21.029-116.626  1.00  0.86           C  
ATOM   1451  CG1 VAL A 196     -54.714  22.096-116.369  1.00  0.86           C  
ATOM   1452  CG2 VAL A 196     -57.151  21.529-116.091  1.00  0.86           C  
ATOM   1453  N   SER A 197     -54.108  21.328-119.588  1.00  0.86           N  
ATOM   1454  CA  SER A 197     -52.718  21.309-120.016  1.00  0.86           C  
ATOM   1455  C   SER A 197     -52.003  22.376-119.220  1.00  0.86           C  
ATOM   1456  O   SER A 197     -52.559  23.428-118.900  1.00  0.86           O  
ATOM   1457  CB  SER A 197     -52.463  21.564-121.523  1.00  0.86           C  
ATOM   1458  OG  SER A 197     -51.075  21.394-121.830  1.00  0.86           O  
ATOM   1459  N   VAL A 198     -50.753  22.125-118.835  1.00  0.86           N  
ATOM   1460  CA  VAL A 198     -50.030  22.941-117.879  1.00  0.86           C  
ATOM   1461  C   VAL A 198     -48.758  23.453-118.578  1.00  0.86           C  
ATOM   1462  O   VAL A 198     -47.945  22.660-119.048  1.00  0.86           O  
ATOM   1463  CB  VAL A 198     -49.752  22.084-116.634  1.00  0.86           C  
ATOM   1464  CG1 VAL A 198     -48.914  22.792-115.593  1.00  0.86           C  
ATOM   1465  CG2 VAL A 198     -51.043  21.631-115.929  1.00  0.86           C  
ATOM   1466  N   ALA A 199     -48.536  24.793-118.691  1.00  0.85           N  
ATOM   1467  CA  ALA A 199     -47.408  25.361-119.442  1.00  0.85           C  
ATOM   1468  C   ALA A 199     -46.701  26.507-118.700  1.00  0.85           C  
ATOM   1469  O   ALA A 199     -47.271  27.160-117.830  1.00  0.85           O  
ATOM   1470  CB  ALA A 199     -47.856  25.867-120.823  1.00  0.85           C  
ATOM   1471  N   GLU A 200     -45.395  26.759-118.965  1.00  0.78           N  
ATOM   1472  CA  GLU A 200     -44.593  27.586-118.062  1.00  0.78           C  
ATOM   1473  C   GLU A 200     -44.673  29.097-118.227  1.00  0.78           C  
ATOM   1474  O   GLU A 200     -44.533  29.822-117.242  1.00  0.78           O  
ATOM   1475  CB  GLU A 200     -43.104  27.158-118.023  1.00  0.78           C  
ATOM   1476  CG  GLU A 200     -42.292  27.339-119.323  1.00  0.78           C  
ATOM   1477  CD  GLU A 200     -40.804  27.080-119.077  1.00  0.78           C  
ATOM   1478  OE1 GLU A 200     -40.486  26.144-118.303  1.00  0.78           O  
ATOM   1479  OE2 GLU A 200     -39.974  27.866-119.606  1.00  0.78           O  
ATOM   1480  N   ASP A 201     -44.931  29.608-119.447  1.00  0.76           N  
ATOM   1481  CA  ASP A 201     -45.064  31.027-119.744  1.00  0.76           C  
ATOM   1482  C   ASP A 201     -46.414  31.537-119.251  1.00  0.76           C  
ATOM   1483  O   ASP A 201     -47.445  31.496-119.926  1.00  0.76           O  
ATOM   1484  CB  ASP A 201     -44.803  31.208-121.265  1.00  0.76           C  
ATOM   1485  CG  ASP A 201     -44.918  32.607-121.858  1.00  0.76           C  
ATOM   1486  OD1 ASP A 201     -45.384  33.531-121.162  1.00  0.76           O  
ATOM   1487  OD2 ASP A 201     -44.586  32.725-123.069  1.00  0.76           O  
ATOM   1488  N   ILE A 202     -46.431  31.996-117.987  1.00  0.80           N  
ATOM   1489  CA  ILE A 202     -47.587  32.540-117.307  1.00  0.80           C  
ATOM   1490  C   ILE A 202     -48.055  33.788-118.006  1.00  0.80           C  
ATOM   1491  O   ILE A 202     -49.255  33.989-118.217  1.00  0.80           O  
ATOM   1492  CB  ILE A 202     -47.285  32.780-115.826  1.00  0.80           C  
ATOM   1493  CG1 ILE A 202     -48.481  33.372-115.045  1.00  0.80           C  
ATOM   1494  CG2 ILE A 202     -46.031  33.659-115.661  1.00  0.80           C  
ATOM   1495  CD1 ILE A 202     -48.243  33.480-113.536  1.00  0.80           C  
ATOM   1496  N   GLU A 203     -47.089  34.613-118.444  1.00  0.79           N  
ATOM   1497  CA  GLU A 203     -47.342  35.853-119.107  1.00  0.79           C  
ATOM   1498  C   GLU A 203     -48.130  35.695-120.396  1.00  0.79           C  
ATOM   1499  O   GLU A 203     -49.223  36.248-120.545  1.00  0.79           O  
ATOM   1500  CB  GLU A 203     -45.993  36.578-119.361  1.00  0.79           C  
ATOM   1501  CG  GLU A 203     -45.288  37.090-118.076  1.00  0.79           C  
ATOM   1502  CD  GLU A 203     -44.325  36.132-117.372  1.00  0.79           C  
ATOM   1503  OE1 GLU A 203     -44.216  34.949-117.784  1.00  0.79           O  
ATOM   1504  OE2 GLU A 203     -43.714  36.582-116.363  1.00  0.79           O  
ATOM   1505  N   GLY A 204     -47.666  34.848-121.330  1.00  0.83           N  
ATOM   1506  CA  GLY A 204     -48.312  34.603-122.607  1.00  0.83           C  
ATOM   1507  C   GLY A 204     -49.679  33.991-122.484  1.00  0.83           C  
ATOM   1508  O   GLY A 204     -50.597  34.348-123.216  1.00  0.83           O  
ATOM   1509  N   VAL A 205     -49.872  33.079-121.514  1.00  0.85           N  
ATOM   1510  CA  VAL A 205     -51.164  32.468-121.232  1.00  0.85           C  
ATOM   1511  C   VAL A 205     -52.206  33.468-120.730  1.00  0.85           C  
ATOM   1512  O   VAL A 205     -53.348  33.467-121.195  1.00  0.85           O  
ATOM   1513  CB  VAL A 205     -51.006  31.305-120.250  1.00  0.85           C  
ATOM   1514  CG1 VAL A 205     -52.350  30.704-119.800  1.00  0.85           C  
ATOM   1515  CG2 VAL A 205     -50.181  30.186-120.911  1.00  0.85           C  
ATOM   1516  N   GLU A 206     -51.833  34.367-119.791  1.00  0.83           N  
ATOM   1517  CA  GLU A 206     -52.724  35.377-119.230  1.00  0.83           C  
ATOM   1518  C   GLU A 206     -53.216  36.375-120.265  1.00  0.83           C  
ATOM   1519  O   GLU A 206     -54.412  36.645-120.389  1.00  0.83           O  
ATOM   1520  CB  GLU A 206     -52.024  36.090-118.045  1.00  0.83           C  
ATOM   1521  CG  GLU A 206     -52.926  37.067-117.239  1.00  0.83           C  
ATOM   1522  CD  GLU A 206     -52.283  37.554-115.947  1.00  0.83           C  
ATOM   1523  OE1 GLU A 206     -51.161  37.096-115.626  1.00  0.83           O  
ATOM   1524  OE2 GLU A 206     -52.903  38.388-115.234  1.00  0.83           O  
ATOM   1525  N   LEU A 207     -52.313  36.884-121.122  1.00  0.83           N  
ATOM   1526  CA  LEU A 207     -52.694  37.838-122.153  1.00  0.83           C  
ATOM   1527  C   LEU A 207     -53.671  37.336-123.188  1.00  0.83           C  
ATOM   1528  O   LEU A 207     -54.532  38.071-123.670  1.00  0.83           O  
ATOM   1529  CB  LEU A 207     -51.485  38.325-122.932  1.00  0.83           C  
ATOM   1530  CG  LEU A 207     -51.625  39.659-123.693  1.00  0.83           C  
ATOM   1531  CD1 LEU A 207     -52.321  40.781-122.903  1.00  0.83           C  
ATOM   1532  CD2 LEU A 207     -50.228  40.121-124.110  1.00  0.83           C  
ATOM   1533  N   CYS A 208     -53.574  36.048-123.560  1.00  0.86           N  
ATOM   1534  CA  CYS A 208     -54.488  35.417-124.489  1.00  0.86           C  
ATOM   1535  C   CYS A 208     -55.926  35.486-124.019  1.00  0.86           C  
ATOM   1536  O   CYS A 208     -56.820  35.851-124.779  1.00  0.86           O  
ATOM   1537  CB  CYS A 208     -54.109  33.940-124.692  1.00  0.86           C  
ATOM   1538  SG  CYS A 208     -52.573  33.740-125.641  1.00  0.86           S  
ATOM   1539  N   GLY A 209     -56.153  35.236-122.714  1.00  0.86           N  
ATOM   1540  CA  GLY A 209     -57.453  35.403-122.077  1.00  0.86           C  
ATOM   1541  C   GLY A 209     -57.930  36.835-122.020  1.00  0.86           C  
ATOM   1542  O   GLY A 209     -59.118  37.124-122.159  1.00  0.86           O  
ATOM   1543  N   THR A 210     -57.010  37.786-121.819  1.00  0.86           N  
ATOM   1544  CA  THR A 210     -57.287  39.217-121.844  1.00  0.86           C  
ATOM   1545  C   THR A 210     -57.682  39.768-123.200  1.00  0.86           C  
ATOM   1546  O   THR A 210     -58.709  40.434-123.346  1.00  0.86           O  
ATOM   1547  CB  THR A 210     -56.037  39.967-121.400  1.00  0.86           C  
ATOM   1548  OG1 THR A 210     -55.724  39.583-120.080  1.00  0.86           O  
ATOM   1549  CG2 THR A 210     -56.150  41.494-121.464  1.00  0.86           C  
ATOM   1550  N   LEU A 211     -56.885  39.498-124.252  1.00  0.86           N  
ATOM   1551  CA  LEU A 211     -57.053  40.150-125.539  1.00  0.86           C  
ATOM   1552  C   LEU A 211     -58.151  39.548-126.387  1.00  0.86           C  
ATOM   1553  O   LEU A 211     -58.781  40.236-127.188  1.00  0.86           O  
ATOM   1554  CB  LEU A 211     -55.748  40.103-126.357  1.00  0.86           C  
ATOM   1555  CG  LEU A 211     -54.531  40.802-125.731  1.00  0.86           C  
ATOM   1556  CD1 LEU A 211     -53.329  40.682-126.676  1.00  0.86           C  
ATOM   1557  CD2 LEU A 211     -54.768  42.276-125.386  1.00  0.86           C  
ATOM   1558  N   LYS A 212     -58.465  38.253-126.190  1.00  0.88           N  
ATOM   1559  CA  LYS A 212     -59.515  37.557-126.915  1.00  0.88           C  
ATOM   1560  C   LYS A 212     -60.890  38.190-126.752  1.00  0.88           C  
ATOM   1561  O   LYS A 212     -61.709  38.209-127.669  1.00  0.88           O  
ATOM   1562  CB  LYS A 212     -59.515  36.049-126.560  1.00  0.88           C  
ATOM   1563  CG  LYS A 212     -59.833  35.692-125.108  1.00  0.88           C  
ATOM   1564  CD  LYS A 212     -61.313  35.424-124.875  1.00  0.88           C  
ATOM   1565  CE  LYS A 212     -61.633  35.355-123.399  1.00  0.88           C  
ATOM   1566  NZ  LYS A 212     -63.065  35.100-123.277  1.00  0.88           N  
ATOM   1567  N   ASN A 213     -61.170  38.781-125.574  1.00  0.87           N  
ATOM   1568  CA  ASN A 213     -62.391  39.524-125.340  1.00  0.87           C  
ATOM   1569  C   ASN A 213     -62.534  40.777-126.208  1.00  0.87           C  
ATOM   1570  O   ASN A 213     -63.648  41.121-126.592  1.00  0.87           O  
ATOM   1571  CB  ASN A 213     -62.557  39.896-123.847  1.00  0.87           C  
ATOM   1572  CG  ASN A 213     -62.970  38.692-123.009  1.00  0.87           C  
ATOM   1573  OD1 ASN A 213     -63.688  37.780-123.439  1.00  0.87           O  
ATOM   1574  ND2 ASN A 213     -62.537  38.679-121.729  1.00  0.87           N  
ATOM   1575  N   ILE A 214     -61.436  41.490-126.550  1.00  0.88           N  
ATOM   1576  CA  ILE A 214     -61.471  42.606-127.501  1.00  0.88           C  
ATOM   1577  C   ILE A 214     -61.857  42.126-128.893  1.00  0.88           C  
ATOM   1578  O   ILE A 214     -62.743  42.674-129.548  1.00  0.88           O  
ATOM   1579  CB  ILE A 214     -60.123  43.332-127.578  1.00  0.88           C  
ATOM   1580  CG1 ILE A 214     -59.746  43.930-126.203  1.00  0.88           C  
ATOM   1581  CG2 ILE A 214     -60.166  44.430-128.668  1.00  0.88           C  
ATOM   1582  CD1 ILE A 214     -58.306  44.441-126.125  1.00  0.88           C  
ATOM   1583  N   VAL A 215     -61.242  41.019-129.348  1.00  0.90           N  
ATOM   1584  CA  VAL A 215     -61.506  40.405-130.642  1.00  0.90           C  
ATOM   1585  C   VAL A 215     -62.960  39.958-130.755  1.00  0.90           C  
ATOM   1586  O   VAL A 215     -63.633  40.145-131.766  1.00  0.90           O  
ATOM   1587  CB  VAL A 215     -60.567  39.228-130.877  1.00  0.90           C  
ATOM   1588  CG1 VAL A 215     -60.751  38.670-132.298  1.00  0.90           C  
ATOM   1589  CG2 VAL A 215     -59.103  39.672-130.681  1.00  0.90           C  
ATOM   1590  N   ALA A 216     -63.506  39.404-129.664  1.00  0.90           N  
ATOM   1591  CA  ALA A 216     -64.895  39.026-129.547  1.00  0.90           C  
ATOM   1592  C   ALA A 216     -65.904  40.163-129.638  1.00  0.90           C  
ATOM   1593  O   ALA A 216     -67.007  39.976-130.149  1.00  0.90           O  
ATOM   1594  CB  ALA A 216     -65.082  38.251-128.246  1.00  0.90           C  
ATOM   1595  N   ILE A 217     -65.555  41.389-129.183  1.00  0.89           N  
ATOM   1596  CA  ILE A 217     -66.362  42.571-129.480  1.00  0.89           C  
ATOM   1597  C   ILE A 217     -66.428  42.823-130.986  1.00  0.89           C  
ATOM   1598  O   ILE A 217     -67.498  43.037-131.549  1.00  0.89           O  
ATOM   1599  CB  ILE A 217     -65.857  43.844-128.801  1.00  0.89           C  
ATOM   1600  CG1 ILE A 217     -65.776  43.737-127.260  1.00  0.89           C  
ATOM   1601  CG2 ILE A 217     -66.713  45.070-129.205  1.00  0.89           C  
ATOM   1602  CD1 ILE A 217     -67.125  43.576-126.554  1.00  0.89           C  
ATOM   1603  N   ALA A 218     -65.293  42.724-131.707  1.00  0.90           N  
ATOM   1604  CA  ALA A 218     -65.277  42.823-133.157  1.00  0.90           C  
ATOM   1605  C   ALA A 218     -66.104  41.751-133.855  1.00  0.90           C  
ATOM   1606  O   ALA A 218     -66.839  42.019-134.802  1.00  0.90           O  
ATOM   1607  CB  ALA A 218     -63.834  42.786-133.677  1.00  0.90           C  
ATOM   1608  N   ALA A 219     -66.041  40.502-133.364  1.00  0.90           N  
ATOM   1609  CA  ALA A 219     -66.864  39.413-133.844  1.00  0.90           C  
ATOM   1610  C   ALA A 219     -68.365  39.640-133.647  1.00  0.90           C  
ATOM   1611  O   ALA A 219     -69.174  39.345-134.525  1.00  0.90           O  
ATOM   1612  CB  ALA A 219     -66.389  38.102-133.205  1.00  0.90           C  
ATOM   1613  N   GLY A 220     -68.795  40.226-132.513  1.00  0.90           N  
ATOM   1614  CA  GLY A 220     -70.190  40.627-132.346  1.00  0.90           C  
ATOM   1615  C   GLY A 220     -70.608  41.753-133.243  1.00  0.90           C  
ATOM   1616  O   GLY A 220     -71.721  41.766-133.756  1.00  0.90           O  
ATOM   1617  N   LEU A 221     -69.707  42.715-133.521  1.00  0.87           N  
ATOM   1618  CA  LEU A 221     -69.984  43.753-134.499  1.00  0.87           C  
ATOM   1619  C   LEU A 221     -70.258  43.182-135.885  1.00  0.87           C  
ATOM   1620  O   LEU A 221     -71.229  43.569-136.526  1.00  0.87           O  
ATOM   1621  CB  LEU A 221     -68.835  44.784-134.641  1.00  0.87           C  
ATOM   1622  CG  LEU A 221     -68.515  45.634-133.396  1.00  0.87           C  
ATOM   1623  CD1 LEU A 221     -67.191  46.371-133.625  1.00  0.87           C  
ATOM   1624  CD2 LEU A 221     -69.620  46.644-133.069  1.00  0.87           C  
ATOM   1625  N   VAL A 222     -69.459  42.211-136.381  1.00  0.85           N  
ATOM   1626  CA  VAL A 222     -69.722  41.617-137.688  1.00  0.85           C  
ATOM   1627  C   VAL A 222     -71.033  40.841-137.774  1.00  0.85           C  
ATOM   1628  O   VAL A 222     -71.781  40.997-138.740  1.00  0.85           O  
ATOM   1629  CB  VAL A 222     -68.558  40.837-138.285  1.00  0.85           C  
ATOM   1630  CG1 VAL A 222     -67.261  41.660-138.176  1.00  0.85           C  
ATOM   1631  CG2 VAL A 222     -68.396  39.434-137.677  1.00  0.85           C  
ATOM   1632  N   ASP A 223     -71.398  40.070-136.725  1.00  0.85           N  
ATOM   1633  CA  ASP A 223     -72.711  39.451-136.570  1.00  0.85           C  
ATOM   1634  C   ASP A 223     -73.821  40.509-136.583  1.00  0.85           C  
ATOM   1635  O   ASP A 223     -74.910  40.363-137.146  1.00  0.85           O  
ATOM   1636  CB  ASP A 223     -72.814  38.738-135.197  1.00  0.85           C  
ATOM   1637  CG  ASP A 223     -71.933  37.518-135.077  1.00  0.85           C  
ATOM   1638  OD1 ASP A 223     -71.291  37.066-136.047  1.00  0.85           O  
ATOM   1639  OD2 ASP A 223     -71.876  36.945-133.954  1.00  0.85           O  
ATOM   1640  N   GLY A 224     -73.536  41.666-135.960  1.00  0.86           N  
ATOM   1641  CA  GLY A 224     -74.445  42.792-135.879  1.00  0.86           C  
ATOM   1642  C   GLY A 224     -74.600  43.578-137.157  1.00  0.86           C  
ATOM   1643  O   GLY A 224     -75.512  44.390-137.265  1.00  0.86           O  
ATOM   1644  N   LEU A 225     -73.762  43.314-138.170  1.00  0.84           N  
ATOM   1645  CA  LEU A 225     -73.831  43.907-139.492  1.00  0.84           C  
ATOM   1646  C   LEU A 225     -74.217  42.869-140.538  1.00  0.84           C  
ATOM   1647  O   LEU A 225     -73.996  43.095-141.726  1.00  0.84           O  
ATOM   1648  CB  LEU A 225     -72.441  44.461-139.886  1.00  0.84           C  
ATOM   1649  CG  LEU A 225     -71.915  45.633-139.041  1.00  0.84           C  
ATOM   1650  CD1 LEU A 225     -70.458  45.862-139.421  1.00  0.84           C  
ATOM   1651  CD2 LEU A 225     -72.702  46.932-139.230  1.00  0.84           C  
ATOM   1652  N   ASP A 226     -74.753  41.705-140.098  1.00  0.82           N  
ATOM   1653  CA  ASP A 226     -75.330  40.658-140.934  1.00  0.82           C  
ATOM   1654  C   ASP A 226     -74.307  39.736-141.584  1.00  0.82           C  
ATOM   1655  O   ASP A 226     -74.591  39.070-142.578  1.00  0.82           O  
ATOM   1656  CB  ASP A 226     -76.349  41.191-141.976  1.00  0.82           C  
ATOM   1657  CG  ASP A 226     -77.554  41.790-141.278  1.00  0.82           C  
ATOM   1658  OD1 ASP A 226     -78.162  41.077-140.434  1.00  0.82           O  
ATOM   1659  OD2 ASP A 226     -77.881  42.967-141.569  1.00  0.82           O  
ATOM   1660  N   MET A 227     -73.086  39.637-141.031  1.00  0.82           N  
ATOM   1661  CA  MET A 227     -72.068  38.750-141.564  1.00  0.82           C  
ATOM   1662  C   MET A 227     -71.997  37.385-140.883  1.00  0.82           C  
ATOM   1663  O   MET A 227     -72.340  37.228-139.704  1.00  0.82           O  
ATOM   1664  CB  MET A 227     -70.671  39.387-141.436  1.00  0.82           C  
ATOM   1665  CG  MET A 227     -70.458  40.730-142.166  1.00  0.82           C  
ATOM   1666  SD  MET A 227     -70.405  40.609-143.978  1.00  0.82           S  
ATOM   1667  CE  MET A 227     -72.112  41.146-144.285  1.00  0.82           C  
ATOM   1668  N   GLY A 228     -71.534  36.358-141.612  1.00  0.85           N  
ATOM   1669  CA  GLY A 228     -71.406  34.969-141.195  1.00  0.85           C  
ATOM   1670  C   GLY A 228     -70.040  34.455-140.798  1.00  0.85           C  
ATOM   1671  O   GLY A 228     -69.190  35.137-140.213  1.00  0.85           O  
ATOM   1672  N   ASN A 229     -69.817  33.152-141.060  1.00  0.83           N  
ATOM   1673  CA  ASN A 229     -68.695  32.386-140.550  1.00  0.83           C  
ATOM   1674  C   ASN A 229     -67.357  32.735-141.172  1.00  0.83           C  
ATOM   1675  O   ASN A 229     -66.352  32.818-140.465  1.00  0.83           O  
ATOM   1676  CB  ASN A 229     -68.943  30.868-140.714  1.00  0.83           C  
ATOM   1677  CG  ASN A 229     -69.910  30.352-139.660  1.00  0.83           C  
ATOM   1678  OD1 ASN A 229     -69.976  30.825-138.524  1.00  0.83           O  
ATOM   1679  ND2 ASN A 229     -70.653  29.279-140.017  1.00  0.83           N  
ATOM   1680  N   ASN A 230     -67.291  32.977-142.496  1.00  0.85           N  
ATOM   1681  CA  ASN A 230     -66.075  33.395-143.175  1.00  0.85           C  
ATOM   1682  C   ASN A 230     -65.563  34.719-142.621  1.00  0.85           C  
ATOM   1683  O   ASN A 230     -64.381  34.873-142.304  1.00  0.85           O  
ATOM   1684  CB  ASN A 230     -66.329  33.603-144.688  1.00  0.85           C  
ATOM   1685  CG  ASN A 230     -66.592  32.305-145.445  1.00  0.85           C  
ATOM   1686  OD1 ASN A 230     -66.294  31.187-145.024  1.00  0.85           O  
ATOM   1687  ND2 ASN A 230     -67.129  32.476-146.681  1.00  0.85           N  
ATOM   1688  N   THR A 231     -66.471  35.691-142.417  1.00  0.84           N  
ATOM   1689  CA  THR A 231     -66.146  36.970-141.801  1.00  0.84           C  
ATOM   1690  C   THR A 231     -65.652  36.796-140.386  1.00  0.84           C  
ATOM   1691  O   THR A 231     -64.617  37.332-139.993  1.00  0.84           O  
ATOM   1692  CB  THR A 231     -67.331  37.924-141.766  1.00  0.84           C  
ATOM   1693  OG1 THR A 231     -67.865  38.072-143.074  1.00  0.84           O  
ATOM   1694  CG2 THR A 231     -66.870  39.316-141.308  1.00  0.84           C  
ATOM   1695  N   LYS A 232     -66.342  35.977-139.572  1.00  0.84           N  
ATOM   1696  CA  LYS A 232     -65.927  35.711-138.207  1.00  0.84           C  
ATOM   1697  C   LYS A 232     -64.573  35.030-138.091  1.00  0.84           C  
ATOM   1698  O   LYS A 232     -63.742  35.394-137.258  1.00  0.84           O  
ATOM   1699  CB  LYS A 232     -66.996  34.887-137.472  1.00  0.84           C  
ATOM   1700  CG  LYS A 232     -66.702  34.714-135.971  1.00  0.84           C  
ATOM   1701  CD  LYS A 232     -67.942  34.285-135.181  1.00  0.84           C  
ATOM   1702  CE  LYS A 232     -68.967  35.417-135.087  1.00  0.84           C  
ATOM   1703  NZ  LYS A 232     -70.212  34.956-134.460  1.00  0.84           N  
ATOM   1704  N   ALA A 233     -64.297  34.056-138.974  1.00  0.86           N  
ATOM   1705  CA  ALA A 233     -63.010  33.415-139.091  1.00  0.86           C  
ATOM   1706  C   ALA A 233     -61.893  34.394-139.439  1.00  0.86           C  
ATOM   1707  O   ALA A 233     -60.818  34.355-138.841  1.00  0.86           O  
ATOM   1708  CB  ALA A 233     -63.127  32.297-140.135  1.00  0.86           C  
ATOM   1709  N   ALA A 234     -62.149  35.348-140.356  1.00  0.87           N  
ATOM   1710  CA  ALA A 234     -61.245  36.446-140.639  1.00  0.87           C  
ATOM   1711  C   ALA A 234     -60.983  37.355-139.436  1.00  0.87           C  
ATOM   1712  O   ALA A 234     -59.835  37.647-139.106  1.00  0.87           O  
ATOM   1713  CB  ALA A 234     -61.806  37.272-141.810  1.00  0.87           C  
ATOM   1714  N   ILE A 235     -62.035  37.765-138.688  1.00  0.87           N  
ATOM   1715  CA  ILE A 235     -61.906  38.582-137.478  1.00  0.87           C  
ATOM   1716  C   ILE A 235     -61.071  37.902-136.422  1.00  0.87           C  
ATOM   1717  O   ILE A 235     -60.164  38.502-135.846  1.00  0.87           O  
ATOM   1718  CB  ILE A 235     -63.271  38.905-136.860  1.00  0.87           C  
ATOM   1719  CG1 ILE A 235     -64.094  39.840-137.770  1.00  0.87           C  
ATOM   1720  CG2 ILE A 235     -63.166  39.494-135.430  1.00  0.87           C  
ATOM   1721  CD1 ILE A 235     -63.441  41.203-138.024  1.00  0.87           C  
ATOM   1722  N   MET A 236     -61.316  36.603-136.173  1.00  0.89           N  
ATOM   1723  CA  MET A 236     -60.480  35.840-135.269  1.00  0.89           C  
ATOM   1724  C   MET A 236     -59.049  35.736-135.742  1.00  0.89           C  
ATOM   1725  O   MET A 236     -58.115  35.965-134.974  1.00  0.89           O  
ATOM   1726  CB  MET A 236     -61.031  34.410-135.073  1.00  0.89           C  
ATOM   1727  CG  MET A 236     -60.114  33.461-134.260  1.00  0.89           C  
ATOM   1728  SD  MET A 236     -58.720  32.616-135.098  1.00  0.89           S  
ATOM   1729  CE  MET A 236     -59.651  31.863-136.451  1.00  0.89           C  
ATOM   1730  N   ARG A 237     -58.838  35.414-137.033  1.00  0.86           N  
ATOM   1731  CA  ARG A 237     -57.513  35.231-137.585  1.00  0.86           C  
ATOM   1732  C   ARG A 237     -56.689  36.498-137.515  1.00  0.86           C  
ATOM   1733  O   ARG A 237     -55.542  36.484-137.074  1.00  0.86           O  
ATOM   1734  CB  ARG A 237     -57.592  34.776-139.056  1.00  0.86           C  
ATOM   1735  CG  ARG A 237     -56.232  34.371-139.665  1.00  0.86           C  
ATOM   1736  CD  ARG A 237     -56.240  34.515-141.187  1.00  0.86           C  
ATOM   1737  NE  ARG A 237     -54.878  34.931-141.672  1.00  0.86           N  
ATOM   1738  CZ  ARG A 237     -54.641  36.059-142.359  1.00  0.86           C  
ATOM   1739  NH1 ARG A 237     -55.578  36.994-142.520  1.00  0.86           N  
ATOM   1740  NH2 ARG A 237     -53.425  36.300-142.840  1.00  0.86           N  
ATOM   1741  N   ILE A 238     -57.280  37.644-137.891  1.00  0.87           N  
ATOM   1742  CA  ILE A 238     -56.671  38.953-137.740  1.00  0.87           C  
ATOM   1743  C   ILE A 238     -56.434  39.317-136.284  1.00  0.87           C  
ATOM   1744  O   ILE A 238     -55.342  39.754-135.920  1.00  0.87           O  
ATOM   1745  CB  ILE A 238     -57.512  40.023-138.427  1.00  0.87           C  
ATOM   1746  CG1 ILE A 238     -57.492  39.816-139.962  1.00  0.87           C  
ATOM   1747  CG2 ILE A 238     -57.013  41.430-138.035  1.00  0.87           C  
ATOM   1748  CD1 ILE A 238     -58.535  40.644-140.724  1.00  0.87           C  
ATOM   1749  N   GLY A 239     -57.424  39.091-135.394  1.00  0.90           N  
ATOM   1750  CA  GLY A 239     -57.268  39.296-133.957  1.00  0.90           C  
ATOM   1751  C   GLY A 239     -56.128  38.525-133.355  1.00  0.90           C  
ATOM   1752  O   GLY A 239     -55.335  39.062-132.597  1.00  0.90           O  
ATOM   1753  N   LEU A 240     -55.972  37.247-133.737  1.00  0.87           N  
ATOM   1754  CA  LEU A 240     -54.852  36.412-133.351  1.00  0.87           C  
ATOM   1755  C   LEU A 240     -53.502  36.916-133.849  1.00  0.87           C  
ATOM   1756  O   LEU A 240     -52.500  36.858-133.136  1.00  0.87           O  
ATOM   1757  CB  LEU A 240     -55.091  34.954-133.804  1.00  0.87           C  
ATOM   1758  CG  LEU A 240     -54.098  33.914-133.251  1.00  0.87           C  
ATOM   1759  CD1 LEU A 240     -54.033  33.892-131.721  1.00  0.87           C  
ATOM   1760  CD2 LEU A 240     -54.458  32.517-133.760  1.00  0.87           C  
ATOM   1761  N   ARG A 241     -53.429  37.461-135.086  1.00  0.85           N  
ATOM   1762  CA  ARG A 241     -52.225  38.113-135.583  1.00  0.85           C  
ATOM   1763  C   ARG A 241     -51.826  39.314-134.735  1.00  0.85           C  
ATOM   1764  O   ARG A 241     -50.661  39.449-134.350  1.00  0.85           O  
ATOM   1765  CB  ARG A 241     -52.391  38.589-137.048  1.00  0.85           C  
ATOM   1766  CG  ARG A 241     -52.602  37.454-138.068  1.00  0.85           C  
ATOM   1767  CD  ARG A 241     -53.007  37.955-139.456  1.00  0.85           C  
ATOM   1768  NE  ARG A 241     -51.786  38.536-140.068  1.00  0.85           N  
ATOM   1769  CZ  ARG A 241     -51.808  39.281-141.179  1.00  0.85           C  
ATOM   1770  NH1 ARG A 241     -50.678  39.835-141.596  1.00  0.85           N  
ATOM   1771  NH2 ARG A 241     -52.936  39.513-141.839  1.00  0.85           N  
ATOM   1772  N   GLU A 242     -52.796  40.175-134.374  1.00  0.85           N  
ATOM   1773  CA  GLU A 242     -52.574  41.275-133.456  1.00  0.85           C  
ATOM   1774  C   GLU A 242     -52.206  40.835-132.051  1.00  0.85           C  
ATOM   1775  O   GLU A 242     -51.288  41.386-131.451  1.00  0.85           O  
ATOM   1776  CB  GLU A 242     -53.771  42.249-133.432  1.00  0.85           C  
ATOM   1777  CG  GLU A 242     -53.937  42.947-134.801  1.00  0.85           C  
ATOM   1778  CD  GLU A 242     -54.736  44.242-134.774  1.00  0.85           C  
ATOM   1779  OE1 GLU A 242     -55.041  44.726-135.894  1.00  0.85           O  
ATOM   1780  OE2 GLU A 242     -55.078  44.771-133.687  1.00  0.85           O  
ATOM   1781  N   MET A 243     -52.860  39.789-131.504  1.00  0.86           N  
ATOM   1782  CA  MET A 243     -52.530  39.235-130.200  1.00  0.86           C  
ATOM   1783  C   MET A 243     -51.095  38.754-130.071  1.00  0.86           C  
ATOM   1784  O   MET A 243     -50.401  39.128-129.134  1.00  0.86           O  
ATOM   1785  CB  MET A 243     -53.443  38.033-129.850  1.00  0.86           C  
ATOM   1786  CG  MET A 243     -54.894  38.426-129.531  1.00  0.86           C  
ATOM   1787  SD  MET A 243     -56.059  37.034-129.450  1.00  0.86           S  
ATOM   1788  CE  MET A 243     -55.295  36.142-128.068  1.00  0.86           C  
ATOM   1789  N   ARG A 244     -50.578  37.960-131.033  1.00  0.82           N  
ATOM   1790  CA  ARG A 244     -49.187  37.530-130.998  1.00  0.82           C  
ATOM   1791  C   ARG A 244     -48.198  38.683-131.081  1.00  0.82           C  
ATOM   1792  O   ARG A 244     -47.226  38.750-130.330  1.00  0.82           O  
ATOM   1793  CB  ARG A 244     -48.863  36.549-132.145  1.00  0.82           C  
ATOM   1794  CG  ARG A 244     -49.640  35.221-132.076  1.00  0.82           C  
ATOM   1795  CD  ARG A 244     -49.130  34.135-133.028  1.00  0.82           C  
ATOM   1796  NE  ARG A 244     -48.951  34.739-134.388  1.00  0.82           N  
ATOM   1797  CZ  ARG A 244     -49.925  34.867-135.295  1.00  0.82           C  
ATOM   1798  NH1 ARG A 244     -49.663  35.481-136.444  1.00  0.82           N  
ATOM   1799  NH2 ARG A 244     -51.135  34.369-135.092  1.00  0.82           N  
ATOM   1800  N   ALA A 245     -48.449  39.645-131.987  1.00  0.85           N  
ATOM   1801  CA  ALA A 245     -47.625  40.823-132.150  1.00  0.85           C  
ATOM   1802  C   ALA A 245     -47.598  41.722-130.919  1.00  0.85           C  
ATOM   1803  O   ALA A 245     -46.542  42.165-130.469  1.00  0.85           O  
ATOM   1804  CB  ALA A 245     -48.142  41.595-133.375  1.00  0.85           C  
ATOM   1805  N   PHE A 246     -48.772  41.963-130.310  1.00  0.84           N  
ATOM   1806  CA  PHE A 246     -48.910  42.722-129.082  1.00  0.84           C  
ATOM   1807  C   PHE A 246     -48.224  42.058-127.892  1.00  0.84           C  
ATOM   1808  O   PHE A 246     -47.505  42.704-127.130  1.00  0.84           O  
ATOM   1809  CB  PHE A 246     -50.420  42.927-128.801  1.00  0.84           C  
ATOM   1810  CG  PHE A 246     -50.687  43.864-127.652  1.00  0.84           C  
ATOM   1811  CD1 PHE A 246     -50.837  45.246-127.843  1.00  0.84           C  
ATOM   1812  CD2 PHE A 246     -50.815  43.341-126.359  1.00  0.84           C  
ATOM   1813  CE1 PHE A 246     -51.104  46.085-126.751  1.00  0.84           C  
ATOM   1814  CE2 PHE A 246     -51.116  44.164-125.271  1.00  0.84           C  
ATOM   1815  CZ  PHE A 246     -51.257  45.542-125.468  1.00  0.84           C  
ATOM   1816  N   SER A 247     -48.396  40.731-127.730  1.00  0.83           N  
ATOM   1817  CA  SER A 247     -47.726  39.969-126.687  1.00  0.83           C  
ATOM   1818  C   SER A 247     -46.217  39.998-126.790  1.00  0.83           C  
ATOM   1819  O   SER A 247     -45.526  40.202-125.799  1.00  0.83           O  
ATOM   1820  CB  SER A 247     -48.109  38.476-126.713  1.00  0.83           C  
ATOM   1821  OG  SER A 247     -49.504  38.298-126.477  1.00  0.83           O  
ATOM   1822  N   LYS A 248     -45.654  39.824-128.003  1.00  0.77           N  
ATOM   1823  CA  LYS A 248     -44.218  39.918-128.234  1.00  0.77           C  
ATOM   1824  C   LYS A 248     -43.625  41.287-127.966  1.00  0.77           C  
ATOM   1825  O   LYS A 248     -42.521  41.393-127.443  1.00  0.77           O  
ATOM   1826  CB  LYS A 248     -43.834  39.499-129.671  1.00  0.77           C  
ATOM   1827  CG  LYS A 248     -43.994  37.996-129.890  1.00  0.77           C  
ATOM   1828  CD  LYS A 248     -43.500  37.548-131.263  1.00  0.77           C  
ATOM   1829  CE  LYS A 248     -43.777  36.074-131.442  1.00  0.77           C  
ATOM   1830  NZ  LYS A 248     -43.336  35.641-132.771  1.00  0.77           N  
ATOM   1831  N   LEU A 249     -44.325  42.378-128.331  1.00  0.78           N  
ATOM   1832  CA  LEU A 249     -43.838  43.709-128.017  1.00  0.78           C  
ATOM   1833  C   LEU A 249     -43.796  44.044-126.549  1.00  0.78           C  
ATOM   1834  O   LEU A 249     -42.852  44.672-126.071  1.00  0.78           O  
ATOM   1835  CB  LEU A 249     -44.746  44.814-128.616  1.00  0.78           C  
ATOM   1836  CG  LEU A 249     -44.533  45.151-130.096  1.00  0.78           C  
ATOM   1837  CD1 LEU A 249     -45.271  46.459-130.408  1.00  0.78           C  
ATOM   1838  CD2 LEU A 249     -43.046  45.305-130.429  1.00  0.78           C  
ATOM   1839  N   LEU A 250     -44.866  43.718-125.814  1.00  0.78           N  
ATOM   1840  CA  LEU A 250     -45.042  44.329-124.518  1.00  0.78           C  
ATOM   1841  C   LEU A 250     -44.760  43.407-123.375  1.00  0.78           C  
ATOM   1842  O   LEU A 250     -44.728  43.847-122.226  1.00  0.78           O  
ATOM   1843  CB  LEU A 250     -46.470  44.891-124.412  1.00  0.78           C  
ATOM   1844  CG  LEU A 250     -46.703  46.180-125.215  1.00  0.78           C  
ATOM   1845  CD1 LEU A 250     -48.103  46.683-124.904  1.00  0.78           C  
ATOM   1846  CD2 LEU A 250     -45.676  47.297-124.957  1.00  0.78           C  
ATOM   1847  N   PHE A 251     -44.489  42.123-123.631  1.00  0.68           N  
ATOM   1848  CA  PHE A 251     -44.138  41.238-122.549  1.00  0.68           C  
ATOM   1849  C   PHE A 251     -42.637  41.035-122.336  1.00  0.68           C  
ATOM   1850  O   PHE A 251     -41.783  41.283-123.189  1.00  0.68           O  
ATOM   1851  CB  PHE A 251     -44.827  39.858-122.668  1.00  0.68           C  
ATOM   1852  CG  PHE A 251     -46.270  39.837-122.237  1.00  0.68           C  
ATOM   1853  CD1 PHE A 251     -46.845  40.712-121.283  1.00  0.68           C  
ATOM   1854  CD2 PHE A 251     -47.027  38.747-122.680  1.00  0.68           C  
ATOM   1855  CE1 PHE A 251     -48.109  40.452-120.741  1.00  0.68           C  
ATOM   1856  CE2 PHE A 251     -48.272  38.485-122.134  1.00  0.68           C  
ATOM   1857  CZ  PHE A 251     -48.787  39.305-121.120  1.00  0.68           C  
ATOM   1858  N   PRO A 252     -42.315  40.512-121.157  1.00  0.43           N  
ATOM   1859  CA  PRO A 252     -41.080  39.797-120.928  1.00  0.43           C  
ATOM   1860  C   PRO A 252     -41.309  38.325-121.256  1.00  0.43           C  
ATOM   1861  O   PRO A 252     -41.980  37.623-120.504  1.00  0.43           O  
ATOM   1862  CB  PRO A 252     -40.832  40.052-119.425  1.00  0.43           C  
ATOM   1863  CG  PRO A 252     -42.222  40.191-118.790  1.00  0.43           C  
ATOM   1864  CD  PRO A 252     -43.062  40.765-119.919  1.00  0.43           C  
ATOM   1865  N   SER A 253     -40.722  37.855-122.377  1.00  0.44           N  
ATOM   1866  CA  SER A 253     -40.785  36.498-122.923  1.00  0.44           C  
ATOM   1867  C   SER A 253     -41.610  36.356-124.201  1.00  0.44           C  
ATOM   1868  O   SER A 253     -41.769  37.338-124.934  1.00  0.44           O  
ATOM   1869  CB  SER A 253     -40.930  35.304-121.918  1.00  0.44           C  
ATOM   1870  OG  SER A 253     -42.244  34.817-121.702  1.00  0.44           O  
ATOM   1871  N   VAL A 254     -42.092  35.129-124.510  1.00  0.50           N  
ATOM   1872  CA  VAL A 254     -43.123  34.754-125.480  1.00  0.50           C  
ATOM   1873  C   VAL A 254     -42.705  33.836-126.634  1.00  0.50           C  
ATOM   1874  O   VAL A 254     -41.637  33.933-127.249  1.00  0.50           O  
ATOM   1875  CB  VAL A 254     -44.153  35.831-125.862  1.00  0.50           C  
ATOM   1876  CG1 VAL A 254     -45.152  35.401-126.956  1.00  0.50           C  
ATOM   1877  CG2 VAL A 254     -44.960  36.160-124.594  1.00  0.50           C  
ATOM   1878  N   ARG A 255     -43.582  32.854-126.950  1.00  0.70           N  
ATOM   1879  CA  ARG A 255     -43.486  31.970-128.094  1.00  0.70           C  
ATOM   1880  C   ARG A 255     -44.846  31.796-128.760  1.00  0.70           C  
ATOM   1881  O   ARG A 255     -45.885  31.706-128.110  1.00  0.70           O  
ATOM   1882  CB  ARG A 255     -42.977  30.564-127.685  1.00  0.70           C  
ATOM   1883  CG  ARG A 255     -41.512  30.520-127.199  1.00  0.70           C  
ATOM   1884  CD  ARG A 255     -40.473  30.811-128.287  1.00  0.70           C  
ATOM   1885  NE  ARG A 255     -39.120  30.714-127.649  1.00  0.70           N  
ATOM   1886  CZ  ARG A 255     -38.471  31.746-127.093  1.00  0.70           C  
ATOM   1887  NH1 ARG A 255     -37.244  31.542-126.612  1.00  0.70           N  
ATOM   1888  NH2 ARG A 255     -38.998  32.963-127.003  1.00  0.70           N  
ATOM   1889  N   ASP A 256     -44.871  31.720-130.107  1.00  0.76           N  
ATOM   1890  CA  ASP A 256     -46.093  31.558-130.882  1.00  0.76           C  
ATOM   1891  C   ASP A 256     -46.839  30.255-130.612  1.00  0.76           C  
ATOM   1892  O   ASP A 256     -48.066  30.210-130.632  1.00  0.76           O  
ATOM   1893  CB  ASP A 256     -45.800  31.717-132.369  1.00  0.76           C  
ATOM   1894  CG  ASP A 256     -45.280  33.108-132.577  1.00  0.76           C  
ATOM   1895  OD1 ASP A 256     -45.945  34.133-132.322  1.00  0.76           O  
ATOM   1896  OD2 ASP A 256     -44.101  33.172-132.994  1.00  0.76           O  
ATOM   1897  N   ASN A 257     -46.113  29.177-130.252  1.00  0.81           N  
ATOM   1898  CA  ASN A 257     -46.676  27.899-129.838  1.00  0.81           C  
ATOM   1899  C   ASN A 257     -47.685  27.992-128.690  1.00  0.81           C  
ATOM   1900  O   ASN A 257     -48.691  27.291-128.684  1.00  0.81           O  
ATOM   1901  CB  ASN A 257     -45.538  26.938-129.412  1.00  0.81           C  
ATOM   1902  CG  ASN A 257     -44.702  26.546-130.624  1.00  0.81           C  
ATOM   1903  OD1 ASN A 257     -45.144  26.599-131.771  1.00  0.81           O  
ATOM   1904  ND2 ASN A 257     -43.438  26.135-130.377  1.00  0.81           N  
ATOM   1905  N   THR A 258     -47.481  28.906-127.718  1.00  0.80           N  
ATOM   1906  CA  THR A 258     -48.382  29.132-126.585  1.00  0.80           C  
ATOM   1907  C   THR A 258     -49.787  29.540-127.011  1.00  0.80           C  
ATOM   1908  O   THR A 258     -50.785  29.283-126.343  1.00  0.80           O  
ATOM   1909  CB  THR A 258     -47.836  30.195-125.634  1.00  0.80           C  
ATOM   1910  OG1 THR A 258     -46.486  29.894-125.301  1.00  0.80           O  
ATOM   1911  CG2 THR A 258     -48.620  30.225-124.317  1.00  0.80           C  
ATOM   1912  N   PHE A 259     -49.926  30.149-128.199  1.00  0.83           N  
ATOM   1913  CA  PHE A 259     -51.209  30.560-128.741  1.00  0.83           C  
ATOM   1914  C   PHE A 259     -51.989  29.403-129.346  1.00  0.83           C  
ATOM   1915  O   PHE A 259     -53.173  29.532-129.651  1.00  0.83           O  
ATOM   1916  CB  PHE A 259     -51.059  31.666-129.814  1.00  0.83           C  
ATOM   1917  CG  PHE A 259     -50.520  32.925-129.201  1.00  0.83           C  
ATOM   1918  CD1 PHE A 259     -49.146  33.048-128.943  1.00  0.83           C  
ATOM   1919  CD2 PHE A 259     -51.369  34.002-128.886  1.00  0.83           C  
ATOM   1920  CE1 PHE A 259     -48.624  34.200-128.355  1.00  0.83           C  
ATOM   1921  CE2 PHE A 259     -50.851  35.167-128.305  1.00  0.83           C  
ATOM   1922  CZ  PHE A 259     -49.481  35.253-128.036  1.00  0.83           C  
ATOM   1923  N   PHE A 260     -51.366  28.221-129.496  1.00  0.81           N  
ATOM   1924  CA  PHE A 260     -52.048  27.022-129.941  1.00  0.81           C  
ATOM   1925  C   PHE A 260     -52.547  26.197-128.760  1.00  0.81           C  
ATOM   1926  O   PHE A 260     -53.110  25.111-128.919  1.00  0.81           O  
ATOM   1927  CB  PHE A 260     -51.111  26.160-130.823  1.00  0.81           C  
ATOM   1928  CG  PHE A 260     -50.917  26.734-132.203  1.00  0.81           C  
ATOM   1929  CD1 PHE A 260     -52.000  27.208-132.967  1.00  0.81           C  
ATOM   1930  CD2 PHE A 260     -49.642  26.697-132.797  1.00  0.81           C  
ATOM   1931  CE1 PHE A 260     -51.808  27.625-134.287  1.00  0.81           C  
ATOM   1932  CE2 PHE A 260     -49.462  27.072-134.135  1.00  0.81           C  
ATOM   1933  CZ  PHE A 260     -50.546  27.539-134.881  1.00  0.81           C  
ATOM   1934  N   GLU A 261     -52.402  26.727-127.536  1.00  0.84           N  
ATOM   1935  CA  GLU A 261     -53.028  26.198-126.347  1.00  0.84           C  
ATOM   1936  C   GLU A 261     -54.476  26.635-126.202  1.00  0.84           C  
ATOM   1937  O   GLU A 261     -54.994  27.425-126.989  1.00  0.84           O  
ATOM   1938  CB  GLU A 261     -52.206  26.548-125.092  1.00  0.84           C  
ATOM   1939  CG  GLU A 261     -50.764  25.992-125.136  1.00  0.84           C  
ATOM   1940  CD  GLU A 261     -50.663  24.465-125.141  1.00  0.84           C  
ATOM   1941  OE1 GLU A 261     -51.705  23.759-125.262  1.00  0.84           O  
ATOM   1942  OE2 GLU A 261     -49.520  23.975-125.008  1.00  0.84           O  
ATOM   1943  N   SER A 262     -55.207  26.106-125.189  1.00  0.86           N  
ATOM   1944  CA  SER A 262     -56.619  26.434-124.978  1.00  0.86           C  
ATOM   1945  C   SER A 262     -56.851  27.915-124.738  1.00  0.86           C  
ATOM   1946  O   SER A 262     -57.791  28.518-125.253  1.00  0.86           O  
ATOM   1947  CB  SER A 262     -57.277  25.613-123.840  1.00  0.86           C  
ATOM   1948  OG  SER A 262     -58.676  25.899-123.761  1.00  0.86           O  
ATOM   1949  N   CYS A 263     -55.939  28.556-123.992  1.00  0.87           N  
ATOM   1950  CA  CYS A 263     -55.946  29.984-123.748  1.00  0.87           C  
ATOM   1951  C   CYS A 263     -55.929  30.851-124.992  1.00  0.87           C  
ATOM   1952  O   CYS A 263     -56.546  31.910-125.006  1.00  0.87           O  
ATOM   1953  CB  CYS A 263     -54.746  30.370-122.850  1.00  0.87           C  
ATOM   1954  SG  CYS A 263     -53.120  29.904-123.554  1.00  0.87           S  
ATOM   1955  N   GLY A 264     -55.219  30.433-126.058  1.00  0.87           N  
ATOM   1956  CA  GLY A 264     -55.088  31.223-127.272  1.00  0.87           C  
ATOM   1957  C   GLY A 264     -56.184  30.971-128.260  1.00  0.87           C  
ATOM   1958  O   GLY A 264     -57.278  31.520-128.165  1.00  0.87           O  
ATOM   1959  N   VAL A 265     -55.909  30.142-129.279  1.00  0.87           N  
ATOM   1960  CA  VAL A 265     -56.824  29.899-130.380  1.00  0.87           C  
ATOM   1961  C   VAL A 265     -58.190  29.366-129.970  1.00  0.87           C  
ATOM   1962  O   VAL A 265     -59.205  29.822-130.487  1.00  0.87           O  
ATOM   1963  CB  VAL A 265     -56.165  29.036-131.458  1.00  0.87           C  
ATOM   1964  CG1 VAL A 265     -55.850  27.607-130.974  1.00  0.87           C  
ATOM   1965  CG2 VAL A 265     -57.008  29.028-132.745  1.00  0.87           C  
ATOM   1966  N   ALA A 266     -58.297  28.429-129.012  1.00  0.87           N  
ATOM   1967  CA  ALA A 266     -59.586  27.921-128.575  1.00  0.87           C  
ATOM   1968  C   ALA A 266     -60.499  28.905-127.829  1.00  0.87           C  
ATOM   1969  O   ALA A 266     -61.686  29.009-128.142  1.00  0.87           O  
ATOM   1970  CB  ALA A 266     -59.385  26.636-127.756  1.00  0.87           C  
ATOM   1971  N   ASP A 267     -59.987  29.678-126.839  1.00  0.86           N  
ATOM   1972  CA  ASP A 267     -60.780  30.657-126.094  1.00  0.86           C  
ATOM   1973  C   ASP A 267     -61.291  31.760-127.005  1.00  0.86           C  
ATOM   1974  O   ASP A 267     -62.432  32.222-126.916  1.00  0.86           O  
ATOM   1975  CB  ASP A 267     -59.957  31.230-124.915  1.00  0.86           C  
ATOM   1976  CG  ASP A 267     -60.760  32.008-123.885  1.00  0.86           C  
ATOM   1977  OD1 ASP A 267     -62.008  32.154-123.963  1.00  0.86           O  
ATOM   1978  OD2 ASP A 267     -60.121  32.497-122.916  1.00  0.86           O  
ATOM   1979  N   LEU A 268     -60.441  32.140-127.971  1.00  0.88           N  
ATOM   1980  CA  LEU A 268     -60.745  33.065-129.037  1.00  0.88           C  
ATOM   1981  C   LEU A 268     -61.941  32.613-129.883  1.00  0.88           C  
ATOM   1982  O   LEU A 268     -62.862  33.387-130.132  1.00  0.88           O  
ATOM   1983  CB  LEU A 268     -59.437  33.225-129.851  1.00  0.88           C  
ATOM   1984  CG  LEU A 268     -59.285  34.437-130.780  1.00  0.88           C  
ATOM   1985  CD1 LEU A 268     -59.495  35.763-130.063  1.00  0.88           C  
ATOM   1986  CD2 LEU A 268     -57.870  34.439-131.378  1.00  0.88           C  
ATOM   1987  N   ILE A 269     -62.024  31.321-130.275  1.00  0.85           N  
ATOM   1988  CA  ILE A 269     -63.205  30.772-130.943  1.00  0.85           C  
ATOM   1989  C   ILE A 269     -64.454  30.726-130.096  1.00  0.85           C  
ATOM   1990  O   ILE A 269     -65.502  31.230-130.501  1.00  0.85           O  
ATOM   1991  CB  ILE A 269     -62.950  29.349-131.439  1.00  0.85           C  
ATOM   1992  CG1 ILE A 269     -61.779  29.300-132.418  1.00  0.85           C  
ATOM   1993  CG2 ILE A 269     -64.189  28.722-132.120  1.00  0.85           C  
ATOM   1994  CD1 ILE A 269     -61.823  30.359-133.506  1.00  0.85           C  
ATOM   1995  N   THR A 270     -64.391  30.148-128.880  1.00  0.84           N  
ATOM   1996  CA  THR A 270     -65.597  29.926-128.071  1.00  0.84           C  
ATOM   1997  C   THR A 270     -66.261  31.234-127.678  1.00  0.84           C  
ATOM   1998  O   THR A 270     -67.476  31.433-127.752  1.00  0.84           O  
ATOM   1999  CB  THR A 270     -65.366  29.010-126.871  1.00  0.84           C  
ATOM   2000  OG1 THR A 270     -66.600  28.512-126.391  1.00  0.84           O  
ATOM   2001  CG2 THR A 270     -64.672  29.710-125.701  1.00  0.84           C  
ATOM   2002  N   THR A 271     -65.424  32.224-127.339  1.00  0.85           N  
ATOM   2003  CA  THR A 271     -65.823  33.580-127.023  1.00  0.85           C  
ATOM   2004  C   THR A 271     -66.422  34.327-128.197  1.00  0.85           C  
ATOM   2005  O   THR A 271     -67.446  34.996-128.067  1.00  0.85           O  
ATOM   2006  CB  THR A 271     -64.664  34.352-126.449  1.00  0.85           C  
ATOM   2007  OG1 THR A 271     -64.170  33.659-125.309  1.00  0.85           O  
ATOM   2008  CG2 THR A 271     -65.133  35.706-125.924  1.00  0.85           C  
ATOM   2009  N   CYS A 272     -65.839  34.203-129.404  1.00  0.89           N  
ATOM   2010  CA  CYS A 272     -66.358  34.882-130.584  1.00  0.89           C  
ATOM   2011  C   CYS A 272     -67.653  34.273-131.103  1.00  0.89           C  
ATOM   2012  O   CYS A 272     -68.382  34.889-131.881  1.00  0.89           O  
ATOM   2013  CB  CYS A 272     -65.319  34.904-131.733  1.00  0.89           C  
ATOM   2014  SG  CYS A 272     -63.963  36.072-131.382  1.00  0.89           S  
ATOM   2015  N   LEU A 273     -67.993  33.046-130.677  1.00  0.86           N  
ATOM   2016  CA  LEU A 273     -69.236  32.408-131.063  1.00  0.86           C  
ATOM   2017  C   LEU A 273     -70.335  32.483-130.023  1.00  0.86           C  
ATOM   2018  O   LEU A 273     -71.495  32.677-130.380  1.00  0.86           O  
ATOM   2019  CB  LEU A 273     -68.975  30.927-131.375  1.00  0.86           C  
ATOM   2020  CG  LEU A 273     -68.049  30.708-132.579  1.00  0.86           C  
ATOM   2021  CD1 LEU A 273     -67.588  29.250-132.597  1.00  0.86           C  
ATOM   2022  CD2 LEU A 273     -68.723  31.092-133.900  1.00  0.86           C  
ATOM   2023  N   GLY A 274     -70.021  32.387-128.717  1.00  0.85           N  
ATOM   2024  CA  GLY A 274     -71.067  32.338-127.691  1.00  0.85           C  
ATOM   2025  C   GLY A 274     -70.721  33.077-126.437  1.00  0.85           C  
ATOM   2026  O   GLY A 274     -71.379  32.932-125.409  1.00  0.85           O  
ATOM   2027  N   GLY A 275     -69.688  33.933-126.475  1.00  0.82           N  
ATOM   2028  CA  GLY A 275     -69.361  34.805-125.358  1.00  0.82           C  
ATOM   2029  C   GLY A 275     -70.310  35.963-125.150  1.00  0.82           C  
ATOM   2030  O   GLY A 275     -70.955  36.480-126.058  1.00  0.82           O  
ATOM   2031  N   ARG A 276     -70.357  36.462-123.901  1.00  0.83           N  
ATOM   2032  CA  ARG A 276     -71.137  37.622-123.493  1.00  0.83           C  
ATOM   2033  C   ARG A 276     -70.706  38.891-124.198  1.00  0.83           C  
ATOM   2034  O   ARG A 276     -71.523  39.717-124.596  1.00  0.83           O  
ATOM   2035  CB  ARG A 276     -71.023  37.814-121.966  1.00  0.83           C  
ATOM   2036  CG  ARG A 276     -71.574  36.605-121.187  1.00  0.83           C  
ATOM   2037  CD  ARG A 276     -71.216  36.588-119.702  1.00  0.83           C  
ATOM   2038  NE  ARG A 276     -69.733  36.552-119.586  1.00  0.83           N  
ATOM   2039  CZ  ARG A 276     -69.064  36.874-118.473  1.00  0.83           C  
ATOM   2040  NH1 ARG A 276     -69.672  37.099-117.316  1.00  0.83           N  
ATOM   2041  NH2 ARG A 276     -67.738  36.951-118.531  1.00  0.83           N  
ATOM   2042  N   ASN A 277     -69.385  39.035-124.419  1.00  0.87           N  
ATOM   2043  CA  ASN A 277     -68.813  40.114-125.193  1.00  0.87           C  
ATOM   2044  C   ASN A 277     -69.342  40.173-126.615  1.00  0.87           C  
ATOM   2045  O   ASN A 277     -69.694  41.245-127.094  1.00  0.87           O  
ATOM   2046  CB  ASN A 277     -67.271  39.972-125.206  1.00  0.87           C  
ATOM   2047  CG  ASN A 277     -66.750  40.475-123.872  1.00  0.87           C  
ATOM   2048  OD1 ASN A 277     -66.417  39.733-122.945  1.00  0.87           O  
ATOM   2049  ND2 ASN A 277     -66.751  41.814-123.717  1.00  0.87           N  
ATOM   2050  N   ARG A 278     -69.475  39.018-127.289  1.00  0.86           N  
ATOM   2051  CA  ARG A 278     -70.106  38.937-128.591  1.00  0.86           C  
ATOM   2052  C   ARG A 278     -71.583  39.329-128.580  1.00  0.86           C  
ATOM   2053  O   ARG A 278     -72.044  40.098-129.421  1.00  0.86           O  
ATOM   2054  CB  ARG A 278     -69.954  37.503-129.137  1.00  0.86           C  
ATOM   2055  CG  ARG A 278     -70.358  37.358-130.613  1.00  0.86           C  
ATOM   2056  CD  ARG A 278     -71.123  36.068-130.920  1.00  0.86           C  
ATOM   2057  NE  ARG A 278     -72.493  36.128-130.312  1.00  0.86           N  
ATOM   2058  CZ  ARG A 278     -73.503  36.846-130.815  1.00  0.86           C  
ATOM   2059  NH1 ARG A 278     -73.436  37.524-131.945  1.00  0.86           N  
ATOM   2060  NH2 ARG A 278     -74.676  36.886-130.183  1.00  0.86           N  
ATOM   2061  N   ARG A 279     -72.358  38.844-127.585  1.00  0.84           N  
ATOM   2062  CA  ARG A 279     -73.777  39.152-127.460  1.00  0.84           C  
ATOM   2063  C   ARG A 279     -74.084  40.630-127.280  1.00  0.84           C  
ATOM   2064  O   ARG A 279     -74.957  41.195-127.940  1.00  0.84           O  
ATOM   2065  CB  ARG A 279     -74.370  38.385-126.247  1.00  0.84           C  
ATOM   2066  CG  ARG A 279     -75.901  38.530-126.077  1.00  0.84           C  
ATOM   2067  CD  ARG A 279     -76.462  37.772-124.868  1.00  0.84           C  
ATOM   2068  NE  ARG A 279     -77.946  37.714-125.054  1.00  0.84           N  
ATOM   2069  CZ  ARG A 279     -78.794  37.134-124.193  1.00  0.84           C  
ATOM   2070  NH1 ARG A 279     -80.089  37.077-124.497  1.00  0.84           N  
ATOM   2071  NH2 ARG A 279     -78.376  36.613-123.046  1.00  0.84           N  
ATOM   2072  N   VAL A 280     -73.353  41.311-126.382  1.00  0.86           N  
ATOM   2073  CA  VAL A 280     -73.523  42.740-126.183  1.00  0.86           C  
ATOM   2074  C   VAL A 280     -73.044  43.555-127.379  1.00  0.86           C  
ATOM   2075  O   VAL A 280     -73.684  44.517-127.803  1.00  0.86           O  
ATOM   2076  CB  VAL A 280     -72.866  43.214-124.898  1.00  0.86           C  
ATOM   2077  CG1 VAL A 280     -73.085  44.724-124.756  1.00  0.86           C  
ATOM   2078  CG2 VAL A 280     -73.520  42.496-123.705  1.00  0.86           C  
ATOM   2079  N   ALA A 281     -71.905  43.165-127.981  1.00  0.90           N  
ATOM   2080  CA  ALA A 281     -71.346  43.803-129.156  1.00  0.90           C  
ATOM   2081  C   ALA A 281     -72.253  43.778-130.381  1.00  0.90           C  
ATOM   2082  O   ALA A 281     -72.393  44.776-131.090  1.00  0.90           O  
ATOM   2083  CB  ALA A 281     -70.002  43.139-129.464  1.00  0.90           C  
ATOM   2084  N   GLU A 282     -72.939  42.646-130.620  1.00  0.85           N  
ATOM   2085  CA  GLU A 282     -73.965  42.535-131.642  1.00  0.85           C  
ATOM   2086  C   GLU A 282     -75.140  43.467-131.408  1.00  0.85           C  
ATOM   2087  O   GLU A 282     -75.577  44.198-132.298  1.00  0.85           O  
ATOM   2088  CB  GLU A 282     -74.485  41.083-131.694  1.00  0.85           C  
ATOM   2089  CG  GLU A 282     -75.358  40.774-132.932  1.00  0.85           C  
ATOM   2090  CD  GLU A 282     -76.277  39.578-132.717  1.00  0.85           C  
ATOM   2091  OE1 GLU A 282     -75.810  38.547-132.162  1.00  0.85           O  
ATOM   2092  OE2 GLU A 282     -77.469  39.682-133.102  1.00  0.85           O  
ATOM   2093  N   ALA A 283     -75.642  43.533-130.160  1.00  0.87           N  
ATOM   2094  CA  ALA A 283     -76.690  44.457-129.788  1.00  0.87           C  
ATOM   2095  C   ALA A 283     -76.290  45.920-129.958  1.00  0.87           C  
ATOM   2096  O   ALA A 283     -77.063  46.736-130.449  1.00  0.87           O  
ATOM   2097  CB  ALA A 283     -77.153  44.175-128.351  1.00  0.87           C  
ATOM   2098  N   PHE A 284     -75.045  46.301-129.623  1.00  0.86           N  
ATOM   2099  CA  PHE A 284     -74.525  47.641-129.871  1.00  0.86           C  
ATOM   2100  C   PHE A 284     -74.577  48.049-131.344  1.00  0.86           C  
ATOM   2101  O   PHE A 284     -75.031  49.141-131.691  1.00  0.86           O  
ATOM   2102  CB  PHE A 284     -73.065  47.700-129.359  1.00  0.86           C  
ATOM   2103  CG  PHE A 284     -72.460  49.075-129.483  1.00  0.86           C  
ATOM   2104  CD1 PHE A 284     -72.579  50.009-128.441  1.00  0.86           C  
ATOM   2105  CD2 PHE A 284     -71.774  49.442-130.654  1.00  0.86           C  
ATOM   2106  CE1 PHE A 284     -72.033  51.293-128.572  1.00  0.86           C  
ATOM   2107  CE2 PHE A 284     -71.253  50.732-130.795  1.00  0.86           C  
ATOM   2108  CZ  PHE A 284     -71.379  51.658-129.755  1.00  0.86           C  
ATOM   2109  N   ALA A 285     -74.163  47.141-132.246  1.00  0.86           N  
ATOM   2110  CA  ALA A 285     -74.256  47.333-133.676  1.00  0.86           C  
ATOM   2111  C   ALA A 285     -75.689  47.519-134.169  1.00  0.86           C  
ATOM   2112  O   ALA A 285     -75.985  48.412-134.962  1.00  0.86           O  
ATOM   2113  CB  ALA A 285     -73.602  46.120-134.350  1.00  0.86           C  
ATOM   2114  N   ARG A 286     -76.636  46.721-133.644  1.00  0.85           N  
ATOM   2115  CA  ARG A 286     -78.038  46.794-134.016  1.00  0.85           C  
ATOM   2116  C   ARG A 286     -78.786  47.995-133.455  1.00  0.85           C  
ATOM   2117  O   ARG A 286     -79.834  48.375-133.969  1.00  0.85           O  
ATOM   2118  CB  ARG A 286     -78.774  45.508-133.573  1.00  0.85           C  
ATOM   2119  CG  ARG A 286     -78.260  44.224-134.257  1.00  0.85           C  
ATOM   2120  CD  ARG A 286     -78.477  44.194-135.776  1.00  0.85           C  
ATOM   2121  NE  ARG A 286     -77.878  42.933-136.312  1.00  0.85           N  
ATOM   2122  CZ  ARG A 286     -78.425  41.713-136.233  1.00  0.85           C  
ATOM   2123  NH1 ARG A 286     -77.746  40.651-136.649  1.00  0.85           N  
ATOM   2124  NH2 ARG A 286     -79.646  41.530-135.735  1.00  0.85           N  
ATOM   2125  N   ASN A 287     -78.257  48.662-132.415  1.00  0.82           N  
ATOM   2126  CA  ASN A 287     -78.885  49.857-131.880  1.00  0.82           C  
ATOM   2127  C   ASN A 287     -78.322  51.114-132.516  1.00  0.82           C  
ATOM   2128  O   ASN A 287     -78.757  52.223-132.209  1.00  0.82           O  
ATOM   2129  CB  ASN A 287     -78.631  49.957-130.358  1.00  0.82           C  
ATOM   2130  CG  ASN A 287     -79.503  48.956-129.613  1.00  0.82           C  
ATOM   2131  OD1 ASN A 287     -80.734  49.033-129.635  1.00  0.82           O  
ATOM   2132  ND2 ASN A 287     -78.874  48.018-128.881  1.00  0.82           N  
ATOM   2133  N   GLY A 288     -77.324  50.982-133.416  1.00  0.68           N  
ATOM   2134  CA  GLY A 288     -76.697  52.110-134.099  1.00  0.68           C  
ATOM   2135  C   GLY A 288     -75.998  53.072-133.171  1.00  0.68           C  
ATOM   2136  O   GLY A 288     -75.878  54.253-133.468  1.00  0.68           O  
ATOM   2137  N   GLY A 289     -75.549  52.588-131.994  1.00  0.70           N  
ATOM   2138  CA  GLY A 289     -74.989  53.449-130.955  1.00  0.70           C  
ATOM   2139  C   GLY A 289     -75.988  54.162-130.072  1.00  0.70           C  
ATOM   2140  O   GLY A 289     -75.597  55.010-129.267  1.00  0.70           O  
ATOM   2141  N   LYS A 290     -77.297  53.865-130.155  1.00  0.75           N  
ATOM   2142  CA  LYS A 290     -78.292  54.504-129.296  1.00  0.75           C  
ATOM   2143  C   LYS A 290     -78.450  53.861-127.935  1.00  0.75           C  
ATOM   2144  O   LYS A 290     -79.002  54.465-127.020  1.00  0.75           O  
ATOM   2145  CB  LYS A 290     -79.695  54.444-129.925  1.00  0.75           C  
ATOM   2146  CG  LYS A 290     -79.817  55.284-131.194  1.00  0.75           C  
ATOM   2147  CD  LYS A 290     -81.228  55.183-131.779  1.00  0.75           C  
ATOM   2148  CE  LYS A 290     -81.374  56.031-133.035  1.00  0.75           C  
ATOM   2149  NZ  LYS A 290     -82.737  55.871-133.575  1.00  0.75           N  
ATOM   2150  N   ARG A 291     -77.978  52.620-127.778  1.00  0.79           N  
ATOM   2151  CA  ARG A 291     -77.880  51.970-126.489  1.00  0.79           C  
ATOM   2152  C   ARG A 291     -76.411  51.829-126.207  1.00  0.79           C  
ATOM   2153  O   ARG A 291     -75.679  51.171-126.954  1.00  0.79           O  
ATOM   2154  CB  ARG A 291     -78.525  50.565-126.465  1.00  0.79           C  
ATOM   2155  CG  ARG A 291     -80.057  50.549-126.644  1.00  0.79           C  
ATOM   2156  CD  ARG A 291     -80.831  50.989-125.399  1.00  0.79           C  
ATOM   2157  NE  ARG A 291     -82.286  50.876-125.737  1.00  0.79           N  
ATOM   2158  CZ  ARG A 291     -83.244  51.165-124.846  1.00  0.79           C  
ATOM   2159  NH1 ARG A 291     -84.523  51.032-125.197  1.00  0.79           N  
ATOM   2160  NH2 ARG A 291     -82.949  51.593-123.625  1.00  0.79           N  
ATOM   2161  N   SER A 292     -75.912  52.461-125.139  1.00  0.85           N  
ATOM   2162  CA  SER A 292     -74.504  52.405-124.814  1.00  0.85           C  
ATOM   2163  C   SER A 292     -74.091  51.021-124.349  1.00  0.85           C  
ATOM   2164  O   SER A 292     -74.914  50.179-123.992  1.00  0.85           O  
ATOM   2165  CB  SER A 292     -74.064  53.507-123.816  1.00  0.85           C  
ATOM   2166  OG  SER A 292     -74.415  53.215-122.464  1.00  0.85           O  
ATOM   2167  N   PHE A 293     -72.779  50.726-124.344  1.00  0.84           N  
ATOM   2168  CA  PHE A 293     -72.285  49.463-123.822  1.00  0.84           C  
ATOM   2169  C   PHE A 293     -72.676  49.223-122.364  1.00  0.84           C  
ATOM   2170  O   PHE A 293     -73.103  48.125-122.012  1.00  0.84           O  
ATOM   2171  CB  PHE A 293     -70.745  49.351-124.008  1.00  0.84           C  
ATOM   2172  CG  PHE A 293     -70.435  48.790-125.368  1.00  0.84           C  
ATOM   2173  CD1 PHE A 293     -69.780  49.515-126.380  1.00  0.84           C  
ATOM   2174  CD2 PHE A 293     -70.819  47.466-125.627  1.00  0.84           C  
ATOM   2175  CE1 PHE A 293     -69.550  48.915-127.627  1.00  0.84           C  
ATOM   2176  CE2 PHE A 293     -70.584  46.873-126.871  1.00  0.84           C  
ATOM   2177  CZ  PHE A 293     -69.934  47.596-127.871  1.00  0.84           C  
ATOM   2178  N   ASP A 294     -72.618  50.259-121.512  1.00  0.81           N  
ATOM   2179  CA  ASP A 294     -73.037  50.215-120.125  1.00  0.81           C  
ATOM   2180  C   ASP A 294     -74.521  49.875-119.955  1.00  0.81           C  
ATOM   2181  O   ASP A 294     -74.904  49.020-119.154  1.00  0.81           O  
ATOM   2182  CB  ASP A 294     -72.764  51.602-119.494  1.00  0.81           C  
ATOM   2183  CG  ASP A 294     -71.288  51.983-119.520  1.00  0.81           C  
ATOM   2184  OD1 ASP A 294     -70.436  51.163-119.948  1.00  0.81           O  
ATOM   2185  OD2 ASP A 294     -71.008  53.144-119.135  1.00  0.81           O  
ATOM   2186  N   GLU A 295     -75.406  50.505-120.761  1.00  0.80           N  
ATOM   2187  CA  GLU A 295     -76.829  50.194-120.766  1.00  0.80           C  
ATOM   2188  C   GLU A 295     -77.113  48.770-121.209  1.00  0.80           C  
ATOM   2189  O   GLU A 295     -77.852  48.031-120.564  1.00  0.80           O  
ATOM   2190  CB  GLU A 295     -77.602  51.129-121.722  1.00  0.80           C  
ATOM   2191  CG  GLU A 295     -77.682  52.598-121.253  1.00  0.80           C  
ATOM   2192  CD  GLU A 295     -78.303  53.471-122.335  1.00  0.80           C  
ATOM   2193  OE1 GLU A 295     -77.670  53.565-123.420  1.00  0.80           O  
ATOM   2194  OE2 GLU A 295     -79.388  54.052-122.096  1.00  0.80           O  
ATOM   2195  N   LEU A 296     -76.468  48.322-122.300  1.00  0.82           N  
ATOM   2196  CA  LEU A 296     -76.573  46.957-122.768  1.00  0.82           C  
ATOM   2197  C   LEU A 296     -76.043  45.918-121.789  1.00  0.82           C  
ATOM   2198  O   LEU A 296     -76.641  44.853-121.648  1.00  0.82           O  
ATOM   2199  CB  LEU A 296     -75.885  46.786-124.132  1.00  0.82           C  
ATOM   2200  CG  LEU A 296     -76.515  47.587-125.280  1.00  0.82           C  
ATOM   2201  CD1 LEU A 296     -75.630  47.468-126.522  1.00  0.82           C  
ATOM   2202  CD2 LEU A 296     -77.937  47.106-125.582  1.00  0.82           C  
ATOM   2203  N   GLU A 297     -74.940  46.189-121.050  1.00  0.83           N  
ATOM   2204  CA  GLU A 297     -74.478  45.302-119.983  1.00  0.83           C  
ATOM   2205  C   GLU A 297     -75.557  45.082-118.923  1.00  0.83           C  
ATOM   2206  O   GLU A 297     -75.897  43.952-118.561  1.00  0.83           O  
ATOM   2207  CB  GLU A 297     -73.196  45.844-119.273  1.00  0.83           C  
ATOM   2208  CG  GLU A 297     -72.622  44.827-118.242  1.00  0.83           C  
ATOM   2209  CD  GLU A 297     -71.462  45.276-117.342  1.00  0.83           C  
ATOM   2210  OE1 GLU A 297     -71.710  45.768-116.200  1.00  0.83           O  
ATOM   2211  OE2 GLU A 297     -70.304  44.969-117.729  1.00  0.83           O  
ATOM   2212  N   ALA A 298     -76.182  46.179-118.459  1.00  0.84           N  
ATOM   2213  CA  ALA A 298     -77.259  46.128-117.498  1.00  0.84           C  
ATOM   2214  C   ALA A 298     -78.542  45.459-117.990  1.00  0.84           C  
ATOM   2215  O   ALA A 298     -79.090  44.587-117.314  1.00  0.84           O  
ATOM   2216  CB  ALA A 298     -77.558  47.568-117.051  1.00  0.84           C  
ATOM   2217  N   GLU A 299     -79.025  45.824-119.197  1.00  0.81           N  
ATOM   2218  CA  GLU A 299     -80.212  45.242-119.806  1.00  0.81           C  
ATOM   2219  C   GLU A 299     -80.052  43.750-120.119  1.00  0.81           C  
ATOM   2220  O   GLU A 299     -80.954  42.949-119.868  1.00  0.81           O  
ATOM   2221  CB  GLU A 299     -80.650  46.028-121.087  1.00  0.81           C  
ATOM   2222  CG  GLU A 299     -81.168  47.481-120.839  1.00  0.81           C  
ATOM   2223  CD  GLU A 299     -81.580  48.256-122.105  1.00  0.81           C  
ATOM   2224  OE1 GLU A 299     -81.458  47.713-123.232  1.00  0.81           O  
ATOM   2225  OE2 GLU A 299     -82.028  49.428-121.957  1.00  0.81           O  
ATOM   2226  N   MET A 300     -78.894  43.311-120.657  1.00  0.82           N  
ATOM   2227  CA  MET A 300     -78.784  41.968-121.208  1.00  0.82           C  
ATOM   2228  C   MET A 300     -78.090  40.913-120.359  1.00  0.82           C  
ATOM   2229  O   MET A 300     -78.307  39.718-120.583  1.00  0.82           O  
ATOM   2230  CB  MET A 300     -77.985  42.036-122.535  1.00  0.82           C  
ATOM   2231  CG  MET A 300     -78.697  42.807-123.663  1.00  0.82           C  
ATOM   2232  SD  MET A 300     -80.319  42.124-124.126  1.00  0.82           S  
ATOM   2233  CE  MET A 300     -79.738  40.527-124.756  1.00  0.82           C  
ATOM   2234  N   LEU A 301     -77.236  41.277-119.384  1.00  0.81           N  
ATOM   2235  CA  LEU A 301     -76.381  40.290-118.732  1.00  0.81           C  
ATOM   2236  C   LEU A 301     -76.742  40.001-117.282  1.00  0.81           C  
ATOM   2237  O   LEU A 301     -76.041  39.248-116.610  1.00  0.81           O  
ATOM   2238  CB  LEU A 301     -74.890  40.712-118.818  1.00  0.81           C  
ATOM   2239  CG  LEU A 301     -74.314  40.892-120.241  1.00  0.81           C  
ATOM   2240  CD1 LEU A 301     -72.797  41.108-120.162  1.00  0.81           C  
ATOM   2241  CD2 LEU A 301     -74.611  39.715-121.181  1.00  0.81           C  
ATOM   2242  N   ARG A 302     -77.856  40.562-116.761  1.00  0.78           N  
ATOM   2243  CA  ARG A 302     -78.438  40.237-115.456  1.00  0.78           C  
ATOM   2244  C   ARG A 302     -77.487  40.388-114.266  1.00  0.78           C  
ATOM   2245  O   ARG A 302     -77.570  39.684-113.261  1.00  0.78           O  
ATOM   2246  CB  ARG A 302     -79.122  38.836-115.438  1.00  0.78           C  
ATOM   2247  CG  ARG A 302     -80.325  38.695-116.397  1.00  0.78           C  
ATOM   2248  CD  ARG A 302     -81.017  37.327-116.291  1.00  0.78           C  
ATOM   2249  NE  ARG A 302     -82.184  37.322-117.236  1.00  0.78           N  
ATOM   2250  CZ  ARG A 302     -82.984  36.262-117.424  1.00  0.78           C  
ATOM   2251  NH1 ARG A 302     -84.008  36.354-118.270  1.00  0.78           N  
ATOM   2252  NH2 ARG A 302     -82.780  35.112-116.787  1.00  0.78           N  
ATOM   2253  N   GLY A 303     -76.574  41.374-114.342  1.00  0.80           N  
ATOM   2254  CA  GLY A 303     -75.578  41.633-113.310  1.00  0.80           C  
ATOM   2255  C   GLY A 303     -74.213  41.070-113.598  1.00  0.80           C  
ATOM   2256  O   GLY A 303     -73.259  41.355-112.875  1.00  0.80           O  
ATOM   2257  N   GLN A 304     -74.060  40.256-114.657  1.00  0.76           N  
ATOM   2258  CA  GLN A 304     -72.764  39.789-115.111  1.00  0.76           C  
ATOM   2259  C   GLN A 304     -72.015  40.858-115.891  1.00  0.76           C  
ATOM   2260  O   GLN A 304     -72.616  41.776-116.434  1.00  0.76           O  
ATOM   2261  CB  GLN A 304     -72.878  38.510-115.969  1.00  0.76           C  
ATOM   2262  CG  GLN A 304     -73.619  37.382-115.229  1.00  0.76           C  
ATOM   2263  CD  GLN A 304     -73.733  36.068-115.992  1.00  0.76           C  
ATOM   2264  OE1 GLN A 304     -74.374  35.131-115.516  1.00  0.76           O  
ATOM   2265  NE2 GLN A 304     -73.020  35.912-117.127  1.00  0.76           N  
ATOM   2266  N   LYS A 305     -70.668  40.766-115.937  1.00  0.77           N  
ATOM   2267  CA  LYS A 305     -69.836  41.861-116.413  1.00  0.77           C  
ATOM   2268  C   LYS A 305     -69.070  41.596-117.690  1.00  0.77           C  
ATOM   2269  O   LYS A 305     -68.507  40.515-117.910  1.00  0.77           O  
ATOM   2270  CB  LYS A 305     -68.758  42.243-115.368  1.00  0.77           C  
ATOM   2271  CG  LYS A 305     -69.303  42.613-113.986  1.00  0.77           C  
ATOM   2272  CD  LYS A 305     -70.257  43.799-114.091  1.00  0.77           C  
ATOM   2273  CE  LYS A 305     -70.740  44.322-112.755  1.00  0.77           C  
ATOM   2274  NZ  LYS A 305     -71.475  45.564-113.037  1.00  0.77           N  
ATOM   2275  N   LEU A 306     -68.993  42.638-118.534  1.00  0.83           N  
ATOM   2276  CA  LEU A 306     -68.161  42.699-119.711  1.00  0.83           C  
ATOM   2277  C   LEU A 306     -66.729  43.066-119.379  1.00  0.83           C  
ATOM   2278  O   LEU A 306     -66.441  43.837-118.471  1.00  0.83           O  
ATOM   2279  CB  LEU A 306     -68.676  43.784-120.677  1.00  0.83           C  
ATOM   2280  CG  LEU A 306     -69.989  43.419-121.377  1.00  0.83           C  
ATOM   2281  CD1 LEU A 306     -70.586  44.671-122.017  1.00  0.83           C  
ATOM   2282  CD2 LEU A 306     -69.802  42.319-122.425  1.00  0.83           C  
ATOM   2283  N   GLN A 307     -65.766  42.517-120.149  1.00  0.83           N  
ATOM   2284  CA  GLN A 307     -64.373  42.890-119.982  1.00  0.83           C  
ATOM   2285  C   GLN A 307     -63.820  43.515-121.255  1.00  0.83           C  
ATOM   2286  O   GLN A 307     -63.167  44.549-121.196  1.00  0.83           O  
ATOM   2287  CB  GLN A 307     -63.538  41.659-119.559  1.00  0.83           C  
ATOM   2288  CG  GLN A 307     -64.102  40.898-118.327  1.00  0.83           C  
ATOM   2289  CD  GLN A 307     -64.322  41.763-117.079  1.00  0.83           C  
ATOM   2290  OE1 GLN A 307     -63.445  42.474-116.571  1.00  0.83           O  
ATOM   2291  NE2 GLN A 307     -65.534  41.657-116.494  1.00  0.83           N  
ATOM   2292  N   GLY A 308     -64.136  42.963-122.455  1.00  0.87           N  
ATOM   2293  CA  GLY A 308     -63.612  43.383-123.766  1.00  0.87           C  
ATOM   2294  C   GLY A 308     -63.531  44.853-124.083  1.00  0.87           C  
ATOM   2295  O   GLY A 308     -62.494  45.334-124.522  1.00  0.87           O  
ATOM   2296  N   VAL A 309     -64.608  45.626-123.872  1.00  0.85           N  
ATOM   2297  CA  VAL A 309     -64.585  47.069-124.092  1.00  0.85           C  
ATOM   2298  C   VAL A 309     -63.646  47.810-123.148  1.00  0.85           C  
ATOM   2299  O   VAL A 309     -62.840  48.648-123.551  1.00  0.85           O  
ATOM   2300  CB  VAL A 309     -65.996  47.632-123.964  1.00  0.85           C  
ATOM   2301  CG1 VAL A 309     -66.001  49.144-124.240  1.00  0.85           C  
ATOM   2302  CG2 VAL A 309     -66.938  46.897-124.939  1.00  0.85           C  
ATOM   2303  N   SER A 310     -63.681  47.476-121.849  1.00  0.84           N  
ATOM   2304  CA  SER A 310     -62.776  48.023-120.847  1.00  0.84           C  
ATOM   2305  C   SER A 310     -61.330  47.646-121.121  1.00  0.84           C  
ATOM   2306  O   SER A 310     -60.436  48.483-121.045  1.00  0.84           O  
ATOM   2307  CB  SER A 310     -63.190  47.581-119.424  1.00  0.84           C  
ATOM   2308  OG  SER A 310     -64.444  48.175-119.074  1.00  0.84           O  
ATOM   2309  N   THR A 311     -61.070  46.391-121.530  1.00  0.85           N  
ATOM   2310  CA  THR A 311     -59.761  45.931-121.984  1.00  0.85           C  
ATOM   2311  C   THR A 311     -59.263  46.676-123.212  1.00  0.85           C  
ATOM   2312  O   THR A 311     -58.099  47.049-123.293  1.00  0.85           O  
ATOM   2313  CB  THR A 311     -59.733  44.442-122.310  1.00  0.85           C  
ATOM   2314  OG1 THR A 311     -60.273  43.682-121.238  1.00  0.85           O  
ATOM   2315  CG2 THR A 311     -58.296  43.949-122.493  1.00  0.85           C  
ATOM   2316  N   ALA A 312     -60.130  46.957-124.207  1.00  0.87           N  
ATOM   2317  CA  ALA A 312     -59.779  47.763-125.370  1.00  0.87           C  
ATOM   2318  C   ALA A 312     -59.346  49.176-124.991  1.00  0.87           C  
ATOM   2319  O   ALA A 312     -58.384  49.718-125.534  1.00  0.87           O  
ATOM   2320  CB  ALA A 312     -60.935  47.804-126.389  1.00  0.87           C  
ATOM   2321  N   ARG A 313     -60.017  49.763-123.982  1.00  0.84           N  
ATOM   2322  CA  ARG A 313     -59.648  51.030-123.383  1.00  0.84           C  
ATOM   2323  C   ARG A 313     -58.255  51.018-122.751  1.00  0.84           C  
ATOM   2324  O   ARG A 313     -57.439  51.900-123.008  1.00  0.84           O  
ATOM   2325  CB  ARG A 313     -60.711  51.407-122.328  1.00  0.84           C  
ATOM   2326  CG  ARG A 313     -61.008  52.912-122.245  1.00  0.84           C  
ATOM   2327  CD  ARG A 313     -61.551  53.360-120.885  1.00  0.84           C  
ATOM   2328  NE  ARG A 313     -62.757  52.517-120.565  1.00  0.84           N  
ATOM   2329  CZ  ARG A 313     -63.047  52.058-119.340  1.00  0.84           C  
ATOM   2330  NH1 ARG A 313     -62.258  52.301-118.298  1.00  0.84           N  
ATOM   2331  NH2 ARG A 313     -64.148  51.330-119.160  1.00  0.84           N  
ATOM   2332  N   GLU A 314     -57.932  49.958-121.982  1.00  0.83           N  
ATOM   2333  CA  GLU A 314     -56.602  49.702-121.443  1.00  0.83           C  
ATOM   2334  C   GLU A 314     -55.546  49.535-122.536  1.00  0.83           C  
ATOM   2335  O   GLU A 314     -54.468  50.125-122.489  1.00  0.83           O  
ATOM   2336  CB  GLU A 314     -56.634  48.420-120.577  1.00  0.83           C  
ATOM   2337  CG  GLU A 314     -57.404  48.567-119.239  1.00  0.83           C  
ATOM   2338  CD  GLU A 314     -56.562  49.123-118.091  1.00  0.83           C  
ATOM   2339  OE1 GLU A 314     -55.608  49.879-118.368  1.00  0.83           O  
ATOM   2340  OE2 GLU A 314     -56.875  48.781-116.920  1.00  0.83           O  
ATOM   2341  N   VAL A 315     -55.844  48.779-123.620  1.00  0.86           N  
ATOM   2342  CA  VAL A 315     -54.967  48.657-124.787  1.00  0.86           C  
ATOM   2343  C   VAL A 315     -54.691  50.006-125.429  1.00  0.86           C  
ATOM   2344  O   VAL A 315     -53.545  50.323-125.750  1.00  0.86           O  
ATOM   2345  CB  VAL A 315     -55.523  47.691-125.836  1.00  0.86           C  
ATOM   2346  CG1 VAL A 315     -54.703  47.688-127.143  1.00  0.86           C  
ATOM   2347  CG2 VAL A 315     -55.501  46.266-125.261  1.00  0.86           C  
ATOM   2348  N   TYR A 316     -55.715  50.872-125.581  1.00  0.83           N  
ATOM   2349  CA  TYR A 316     -55.530  52.223-126.079  1.00  0.83           C  
ATOM   2350  C   TYR A 316     -54.557  53.033-125.233  1.00  0.83           C  
ATOM   2351  O   TYR A 316     -53.615  53.604-125.775  1.00  0.83           O  
ATOM   2352  CB  TYR A 316     -56.909  52.929-126.149  1.00  0.83           C  
ATOM   2353  CG  TYR A 316     -56.828  54.374-126.568  1.00  0.83           C  
ATOM   2354  CD1 TYR A 316     -56.641  54.722-127.913  1.00  0.83           C  
ATOM   2355  CD2 TYR A 316     -56.941  55.393-125.604  1.00  0.83           C  
ATOM   2356  CE1 TYR A 316     -56.577  56.072-128.284  1.00  0.83           C  
ATOM   2357  CE2 TYR A 316     -56.859  56.741-125.977  1.00  0.83           C  
ATOM   2358  CZ  TYR A 316     -56.681  57.078-127.320  1.00  0.83           C  
ATOM   2359  OH  TYR A 316     -56.586  58.429-127.702  1.00  0.83           O  
ATOM   2360  N   GLU A 317     -54.716  53.037-123.897  1.00  0.80           N  
ATOM   2361  CA  GLU A 317     -53.821  53.733-122.988  1.00  0.80           C  
ATOM   2362  C   GLU A 317     -52.381  53.228-123.070  1.00  0.80           C  
ATOM   2363  O   GLU A 317     -51.435  54.002-123.212  1.00  0.80           O  
ATOM   2364  CB  GLU A 317     -54.366  53.641-121.538  1.00  0.80           C  
ATOM   2365  CG  GLU A 317     -55.689  54.436-121.361  1.00  0.80           C  
ATOM   2366  CD  GLU A 317     -56.308  54.420-119.959  1.00  0.80           C  
ATOM   2367  OE1 GLU A 317     -55.587  54.140-118.972  1.00  0.80           O  
ATOM   2368  OE2 GLU A 317     -57.523  54.755-119.876  1.00  0.80           O  
ATOM   2369  N   VAL A 318     -52.167  51.897-123.086  1.00  0.82           N  
ATOM   2370  CA  VAL A 318     -50.845  51.307-123.274  1.00  0.82           C  
ATOM   2371  C   VAL A 318     -50.191  51.686-124.599  1.00  0.82           C  
ATOM   2372  O   VAL A 318     -49.028  52.095-124.649  1.00  0.82           O  
ATOM   2373  CB  VAL A 318     -50.916  49.785-123.207  1.00  0.82           C  
ATOM   2374  CG1 VAL A 318     -49.549  49.144-123.439  1.00  0.82           C  
ATOM   2375  CG2 VAL A 318     -51.384  49.344-121.826  1.00  0.82           C  
ATOM   2376  N   LEU A 319     -50.930  51.581-125.719  1.00  0.82           N  
ATOM   2377  CA  LEU A 319     -50.426  51.918-127.034  1.00  0.82           C  
ATOM   2378  C   LEU A 319     -50.147  53.401-127.229  1.00  0.82           C  
ATOM   2379  O   LEU A 319     -49.124  53.776-127.800  1.00  0.82           O  
ATOM   2380  CB  LEU A 319     -51.398  51.420-128.128  1.00  0.82           C  
ATOM   2381  CG  LEU A 319     -51.463  49.889-128.300  1.00  0.82           C  
ATOM   2382  CD1 LEU A 319     -52.538  49.540-129.336  1.00  0.82           C  
ATOM   2383  CD2 LEU A 319     -50.123  49.281-128.726  1.00  0.82           C  
ATOM   2384  N   THR A 320     -51.023  54.303-126.747  1.00  0.80           N  
ATOM   2385  CA  THR A 320     -50.815  55.748-126.847  1.00  0.80           C  
ATOM   2386  C   THR A 320     -49.621  56.247-126.069  1.00  0.80           C  
ATOM   2387  O   THR A 320     -48.846  57.057-126.577  1.00  0.80           O  
ATOM   2388  CB  THR A 320     -52.024  56.599-126.498  1.00  0.80           C  
ATOM   2389  OG1 THR A 320     -52.496  56.339-125.186  1.00  0.80           O  
ATOM   2390  CG2 THR A 320     -53.158  56.301-127.486  1.00  0.80           C  
ATOM   2391  N   TYR A 321     -49.367  55.718-124.855  1.00  0.77           N  
ATOM   2392  CA  TYR A 321     -48.160  56.003-124.090  1.00  0.77           C  
ATOM   2393  C   TYR A 321     -46.858  55.565-124.764  1.00  0.77           C  
ATOM   2394  O   TYR A 321     -45.763  55.837-124.268  1.00  0.77           O  
ATOM   2395  CB  TYR A 321     -48.216  55.334-122.686  1.00  0.77           C  
ATOM   2396  CG  TYR A 321     -49.064  56.121-121.717  1.00  0.77           C  
ATOM   2397  CD1 TYR A 321     -50.099  55.505-120.992  1.00  0.77           C  
ATOM   2398  CD2 TYR A 321     -48.795  57.481-121.477  1.00  0.77           C  
ATOM   2399  CE1 TYR A 321     -50.889  56.242-120.098  1.00  0.77           C  
ATOM   2400  CE2 TYR A 321     -49.573  58.217-120.573  1.00  0.77           C  
ATOM   2401  CZ  TYR A 321     -50.626  57.599-119.891  1.00  0.77           C  
ATOM   2402  OH  TYR A 321     -51.409  58.345-118.989  1.00  0.77           O  
ATOM   2403  N   ARG A 322     -46.926  54.865-125.907  1.00  0.77           N  
ATOM   2404  CA  ARG A 322     -45.758  54.545-126.697  1.00  0.77           C  
ATOM   2405  C   ARG A 322     -45.888  55.013-128.130  1.00  0.77           C  
ATOM   2406  O   ARG A 322     -45.043  54.692-128.960  1.00  0.77           O  
ATOM   2407  CB  ARG A 322     -45.514  53.022-126.640  1.00  0.77           C  
ATOM   2408  CG  ARG A 322     -45.140  52.521-125.226  1.00  0.77           C  
ATOM   2409  CD  ARG A 322     -43.808  53.073-124.699  1.00  0.77           C  
ATOM   2410  NE  ARG A 322     -43.598  52.540-123.310  1.00  0.77           N  
ATOM   2411  CZ  ARG A 322     -43.945  53.185-122.188  1.00  0.77           C  
ATOM   2412  NH1 ARG A 322     -43.615  52.648-121.013  1.00  0.77           N  
ATOM   2413  NH2 ARG A 322     -44.599  54.341-122.195  1.00  0.77           N  
ATOM   2414  N   GLY A 323     -46.925  55.821-128.442  1.00  0.84           N  
ATOM   2415  CA  GLY A 323     -47.283  56.243-129.797  1.00  0.84           C  
ATOM   2416  C   GLY A 323     -47.377  55.132-130.806  1.00  0.84           C  
ATOM   2417  O   GLY A 323     -46.808  55.217-131.884  1.00  0.84           O  
ATOM   2418  N   TRP A 324     -48.083  54.049-130.447  1.00  0.81           N  
ATOM   2419  CA  TRP A 324     -48.205  52.867-131.280  1.00  0.81           C  
ATOM   2420  C   TRP A 324     -49.662  52.494-131.507  1.00  0.81           C  
ATOM   2421  O   TRP A 324     -50.004  51.337-131.750  1.00  0.81           O  
ATOM   2422  CB  TRP A 324     -47.459  51.676-130.620  1.00  0.81           C  
ATOM   2423  CG  TRP A 324     -45.940  51.705-130.725  1.00  0.81           C  
ATOM   2424  CD1 TRP A 324     -45.133  52.373-131.609  1.00  0.81           C  
ATOM   2425  CD2 TRP A 324     -45.071  50.905-129.902  1.00  0.81           C  
ATOM   2426  NE1 TRP A 324     -43.817  52.023-131.401  1.00  0.81           N  
ATOM   2427  CE2 TRP A 324     -43.747  51.135-130.363  1.00  0.81           C  
ATOM   2428  CE3 TRP A 324     -45.323  50.036-128.845  1.00  0.81           C  
ATOM   2429  CZ2 TRP A 324     -42.673  50.493-129.767  1.00  0.81           C  
ATOM   2430  CZ3 TRP A 324     -44.228  49.398-128.240  1.00  0.81           C  
ATOM   2431  CH2 TRP A 324     -42.920  49.618-128.700  1.00  0.81           C  
ATOM   2432  N   GLN A 325     -50.591  53.467-131.438  1.00  0.82           N  
ATOM   2433  CA  GLN A 325     -52.017  53.247-131.667  1.00  0.82           C  
ATOM   2434  C   GLN A 325     -52.324  52.766-133.074  1.00  0.82           C  
ATOM   2435  O   GLN A 325     -53.152  51.881-133.296  1.00  0.82           O  
ATOM   2436  CB  GLN A 325     -52.837  54.536-131.387  1.00  0.82           C  
ATOM   2437  CG  GLN A 325     -54.334  54.456-131.804  1.00  0.82           C  
ATOM   2438  CD  GLN A 325     -55.107  55.744-131.524  1.00  0.82           C  
ATOM   2439  OE1 GLN A 325     -54.576  56.708-130.970  1.00  0.82           O  
ATOM   2440  NE2 GLN A 325     -56.410  55.758-131.898  1.00  0.82           N  
ATOM   2441  N   GLU A 326     -51.618  53.326-134.062  1.00  0.81           N  
ATOM   2442  CA  GLU A 326     -51.769  53.048-135.468  1.00  0.81           C  
ATOM   2443  C   GLU A 326     -51.305  51.652-135.846  1.00  0.81           C  
ATOM   2444  O   GLU A 326     -51.635  51.133-136.912  1.00  0.81           O  
ATOM   2445  CB  GLU A 326     -51.015  54.114-136.304  1.00  0.81           C  
ATOM   2446  CG  GLU A 326     -49.467  54.149-136.161  1.00  0.81           C  
ATOM   2447  CD  GLU A 326     -48.916  54.884-134.934  1.00  0.81           C  
ATOM   2448  OE1 GLU A 326     -49.657  55.079-133.933  1.00  0.81           O  
ATOM   2449  OE2 GLU A 326     -47.718  55.242-135.009  1.00  0.81           O  
ATOM   2450  N   LEU A 327     -50.557  50.985-134.949  1.00  0.83           N  
ATOM   2451  CA  LEU A 327     -50.012  49.668-135.197  1.00  0.83           C  
ATOM   2452  C   LEU A 327     -50.943  48.517-134.880  1.00  0.83           C  
ATOM   2453  O   LEU A 327     -50.654  47.383-135.254  1.00  0.83           O  
ATOM   2454  CB  LEU A 327     -48.730  49.439-134.367  1.00  0.83           C  
ATOM   2455  CG  LEU A 327     -47.545  50.360-134.702  1.00  0.83           C  
ATOM   2456  CD1 LEU A 327     -46.329  49.924-133.876  1.00  0.83           C  
ATOM   2457  CD2 LEU A 327     -47.195  50.339-136.195  1.00  0.83           C  
ATOM   2458  N   PHE A 328     -52.095  48.760-134.230  1.00  0.86           N  
ATOM   2459  CA  PHE A 328     -53.042  47.688-133.945  1.00  0.86           C  
ATOM   2460  C   PHE A 328     -54.441  48.058-134.425  1.00  0.86           C  
ATOM   2461  O   PHE A 328     -55.287  48.427-133.604  1.00  0.86           O  
ATOM   2462  CB  PHE A 328     -53.047  47.357-132.434  1.00  0.86           C  
ATOM   2463  CG  PHE A 328     -51.724  46.761-132.038  1.00  0.86           C  
ATOM   2464  CD1 PHE A 328     -50.638  47.557-131.637  1.00  0.86           C  
ATOM   2465  CD2 PHE A 328     -51.547  45.375-132.131  1.00  0.86           C  
ATOM   2466  CE1 PHE A 328     -49.390  46.980-131.362  1.00  0.86           C  
ATOM   2467  CE2 PHE A 328     -50.304  44.793-131.868  1.00  0.86           C  
ATOM   2468  CZ  PHE A 328     -49.222  45.595-131.481  1.00  0.86           C  
ATOM   2469  N   PRO A 329     -54.711  48.015-135.743  1.00  0.86           N  
ATOM   2470  CA  PRO A 329     -55.993  48.368-136.349  1.00  0.86           C  
ATOM   2471  C   PRO A 329     -57.222  47.674-135.782  1.00  0.86           C  
ATOM   2472  O   PRO A 329     -58.235  48.339-135.579  1.00  0.86           O  
ATOM   2473  CB  PRO A 329     -55.815  48.039-137.844  1.00  0.86           C  
ATOM   2474  CG  PRO A 329     -54.310  48.104-138.082  1.00  0.86           C  
ATOM   2475  CD  PRO A 329     -53.747  47.590-136.766  1.00  0.86           C  
ATOM   2476  N   LEU A 330     -57.199  46.344-135.563  1.00  0.87           N  
ATOM   2477  CA  LEU A 330     -58.332  45.583-135.046  1.00  0.87           C  
ATOM   2478  C   LEU A 330     -58.583  45.946-133.574  1.00  0.87           C  
ATOM   2479  O   LEU A 330     -59.708  46.228-133.155  1.00  0.87           O  
ATOM   2480  CB  LEU A 330     -58.114  44.053-135.294  1.00  0.87           C  
ATOM   2481  CG  LEU A 330     -59.266  43.014-135.151  1.00  0.87           C  
ATOM   2482  CD1 LEU A 330     -60.233  43.266-133.997  1.00  0.87           C  
ATOM   2483  CD2 LEU A 330     -60.059  42.781-136.447  1.00  0.87           C  
ATOM   2484  N   LEU A 331     -57.537  46.027-132.730  1.00  0.88           N  
ATOM   2485  CA  LEU A 331     -57.691  46.469-131.345  1.00  0.88           C  
ATOM   2486  C   LEU A 331     -58.203  47.908-131.234  1.00  0.88           C  
ATOM   2487  O   LEU A 331     -59.122  48.214-130.469  1.00  0.88           O  
ATOM   2488  CB  LEU A 331     -56.367  46.344-130.538  1.00  0.88           C  
ATOM   2489  CG  LEU A 331     -55.805  44.909-130.382  1.00  0.88           C  
ATOM   2490  CD1 LEU A 331     -54.402  44.919-129.756  1.00  0.88           C  
ATOM   2491  CD2 LEU A 331     -56.716  44.009-129.540  1.00  0.88           C  
ATOM   2492  N   SER A 332     -57.644  48.839-132.030  1.00  0.86           N  
ATOM   2493  CA  SER A 332     -58.084  50.226-132.040  1.00  0.86           C  
ATOM   2494  C   SER A 332     -59.469  50.463-132.607  1.00  0.86           C  
ATOM   2495  O   SER A 332     -60.239  51.227-132.030  1.00  0.86           O  
ATOM   2496  CB  SER A 332     -57.048  51.190-132.661  1.00  0.86           C  
ATOM   2497  OG  SER A 332     -56.881  50.986-134.062  1.00  0.86           O  
ATOM   2498  N   THR A 333     -59.868  49.775-133.697  1.00  0.87           N  
ATOM   2499  CA  THR A 333     -61.223  49.881-134.254  1.00  0.87           C  
ATOM   2500  C   THR A 333     -62.305  49.483-133.271  1.00  0.87           C  
ATOM   2501  O   THR A 333     -63.335  50.145-133.147  1.00  0.87           O  
ATOM   2502  CB  THR A 333     -61.396  49.136-135.573  1.00  0.87           C  
ATOM   2503  OG1 THR A 333     -62.559  49.549-136.275  1.00  0.87           O  
ATOM   2504  CG2 THR A 333     -61.461  47.617-135.420  1.00  0.87           C  
ATOM   2505  N   VAL A 334     -62.071  48.427-132.458  1.00  0.89           N  
ATOM   2506  CA  VAL A 334     -62.980  48.070-131.380  1.00  0.89           C  
ATOM   2507  C   VAL A 334     -63.115  49.202-130.373  1.00  0.89           C  
ATOM   2508  O   VAL A 334     -64.215  49.637-130.040  1.00  0.89           O  
ATOM   2509  CB  VAL A 334     -62.514  46.807-130.666  1.00  0.89           C  
ATOM   2510  CG1 VAL A 334     -63.413  46.484-129.462  1.00  0.89           C  
ATOM   2511  CG2 VAL A 334     -62.574  45.628-131.646  1.00  0.89           C  
ATOM   2512  N   HIS A 335     -61.985  49.780-129.927  1.00  0.87           N  
ATOM   2513  CA  HIS A 335     -61.983  50.913-129.018  1.00  0.87           C  
ATOM   2514  C   HIS A 335     -62.705  52.157-129.543  1.00  0.87           C  
ATOM   2515  O   HIS A 335     -63.525  52.766-128.855  1.00  0.87           O  
ATOM   2516  CB  HIS A 335     -60.520  51.281-128.691  1.00  0.87           C  
ATOM   2517  CG  HIS A 335     -60.380  52.412-127.734  1.00  0.87           C  
ATOM   2518  ND1 HIS A 335     -60.790  52.249-126.430  1.00  0.87           N  
ATOM   2519  CD2 HIS A 335     -59.926  53.675-127.936  1.00  0.87           C  
ATOM   2520  CE1 HIS A 335     -60.573  53.413-125.857  1.00  0.87           C  
ATOM   2521  NE2 HIS A 335     -60.053  54.313-126.723  1.00  0.87           N  
ATOM   2522  N   GLU A 336     -62.452  52.548-130.805  1.00  0.83           N  
ATOM   2523  CA  GLU A 336     -63.089  53.689-131.439  1.00  0.83           C  
ATOM   2524  C   GLU A 336     -64.584  53.541-131.649  1.00  0.83           C  
ATOM   2525  O   GLU A 336     -65.344  54.484-131.428  1.00  0.83           O  
ATOM   2526  CB  GLU A 336     -62.384  54.039-132.768  1.00  0.83           C  
ATOM   2527  CG  GLU A 336     -60.952  54.582-132.530  1.00  0.83           C  
ATOM   2528  CD  GLU A 336     -60.144  54.899-133.791  1.00  0.83           C  
ATOM   2529  OE1 GLU A 336     -60.656  54.747-134.929  1.00  0.83           O  
ATOM   2530  OE2 GLU A 336     -58.958  55.282-133.591  1.00  0.83           O  
ATOM   2531  N   ILE A 337     -65.075  52.353-132.042  1.00  0.84           N  
ATOM   2532  CA  ILE A 337     -66.509  52.091-132.092  1.00  0.84           C  
ATOM   2533  C   ILE A 337     -67.151  52.142-130.713  1.00  0.84           C  
ATOM   2534  O   ILE A 337     -68.195  52.762-130.510  1.00  0.84           O  
ATOM   2535  CB  ILE A 337     -66.766  50.743-132.759  1.00  0.84           C  
ATOM   2536  CG1 ILE A 337     -66.388  50.835-134.256  1.00  0.84           C  
ATOM   2537  CG2 ILE A 337     -68.229  50.280-132.589  1.00  0.84           C  
ATOM   2538  CD1 ILE A 337     -66.380  49.491-134.980  1.00  0.84           C  
ATOM   2539  N   CYS A 338     -66.523  51.515-129.702  1.00  0.85           N  
ATOM   2540  CA  CYS A 338     -67.062  51.504-128.357  1.00  0.85           C  
ATOM   2541  C   CYS A 338     -67.102  52.840-127.654  1.00  0.85           C  
ATOM   2542  O   CYS A 338     -68.069  53.150-126.962  1.00  0.85           O  
ATOM   2543  CB  CYS A 338     -66.284  50.537-127.442  1.00  0.85           C  
ATOM   2544  SG  CYS A 338     -66.372  48.807-128.005  1.00  0.85           S  
ATOM   2545  N   ILE A 339     -66.030  53.642-127.775  1.00  0.79           N  
ATOM   2546  CA  ILE A 339     -65.880  54.833-126.947  1.00  0.79           C  
ATOM   2547  C   ILE A 339     -65.835  56.117-127.757  1.00  0.79           C  
ATOM   2548  O   ILE A 339     -66.314  57.159-127.314  1.00  0.79           O  
ATOM   2549  CB  ILE A 339     -64.604  54.688-126.101  1.00  0.79           C  
ATOM   2550  CG1 ILE A 339     -64.693  53.502-125.104  1.00  0.79           C  
ATOM   2551  CG2 ILE A 339     -64.212  55.991-125.369  1.00  0.79           C  
ATOM   2552  CD1 ILE A 339     -65.851  53.584-124.102  1.00  0.79           C  
ATOM   2553  N   GLY A 340     -65.282  56.094-128.983  1.00  0.81           N  
ATOM   2554  CA  GLY A 340     -65.071  57.303-129.779  1.00  0.81           C  
ATOM   2555  C   GLY A 340     -66.206  57.747-130.646  1.00  0.81           C  
ATOM   2556  O   GLY A 340     -66.124  58.828-131.219  1.00  0.81           O  
ATOM   2557  N   GLN A 341     -67.254  56.910-130.787  1.00  0.79           N  
ATOM   2558  CA  GLN A 341     -68.440  57.150-131.605  1.00  0.79           C  
ATOM   2559  C   GLN A 341     -68.204  56.912-133.090  1.00  0.79           C  
ATOM   2560  O   GLN A 341     -68.905  57.438-133.954  1.00  0.79           O  
ATOM   2561  CB  GLN A 341     -69.108  58.534-131.400  1.00  0.79           C  
ATOM   2562  CG  GLN A 341     -69.692  58.783-129.991  1.00  0.79           C  
ATOM   2563  CD  GLN A 341     -71.022  58.060-129.788  1.00  0.79           C  
ATOM   2564  OE1 GLN A 341     -71.972  58.227-130.553  1.00  0.79           O  
ATOM   2565  NE2 GLN A 341     -71.124  57.251-128.710  1.00  0.79           N  
ATOM   2566  N   LEU A 342     -67.214  56.077-133.448  1.00  0.81           N  
ATOM   2567  CA  LEU A 342     -67.031  55.653-134.822  1.00  0.81           C  
ATOM   2568  C   LEU A 342     -68.189  54.749-135.284  1.00  0.81           C  
ATOM   2569  O   LEU A 342     -68.514  53.802-134.565  1.00  0.81           O  
ATOM   2570  CB  LEU A 342     -65.662  54.952-134.971  1.00  0.81           C  
ATOM   2571  CG  LEU A 342     -65.217  54.631-136.410  1.00  0.81           C  
ATOM   2572  CD1 LEU A 342     -64.951  55.894-137.241  1.00  0.81           C  
ATOM   2573  CD2 LEU A 342     -63.956  53.755-136.405  1.00  0.81           C  
ATOM   2574  N   PRO A 343     -68.870  54.974-136.415  1.00  0.81           N  
ATOM   2575  CA  PRO A 343     -69.986  54.139-136.858  1.00  0.81           C  
ATOM   2576  C   PRO A 343     -69.689  52.655-136.965  1.00  0.81           C  
ATOM   2577  O   PRO A 343     -68.723  52.355-137.664  1.00  0.81           O  
ATOM   2578  CB  PRO A 343     -70.377  54.741-138.215  1.00  0.81           C  
ATOM   2579  CG  PRO A 343     -70.017  56.220-138.073  1.00  0.81           C  
ATOM   2580  CD  PRO A 343     -68.726  56.165-137.261  1.00  0.81           C  
ATOM   2581  N   PRO A 344     -70.430  51.690-136.390  1.00  0.85           N  
ATOM   2582  CA  PRO A 344     -70.044  50.280-136.428  1.00  0.85           C  
ATOM   2583  C   PRO A 344     -69.878  49.718-137.817  1.00  0.85           C  
ATOM   2584  O   PRO A 344     -69.156  48.747-138.004  1.00  0.85           O  
ATOM   2585  CB  PRO A 344     -71.150  49.560-135.649  1.00  0.85           C  
ATOM   2586  CG  PRO A 344     -71.649  50.612-134.660  1.00  0.85           C  
ATOM   2587  CD  PRO A 344     -71.548  51.913-135.455  1.00  0.85           C  
ATOM   2588  N   THR A 345     -70.520  50.333-138.819  1.00  0.79           N  
ATOM   2589  CA  THR A 345     -70.444  49.961-140.217  1.00  0.79           C  
ATOM   2590  C   THR A 345     -69.063  50.143-140.821  1.00  0.79           C  
ATOM   2591  O   THR A 345     -68.745  49.535-141.839  1.00  0.79           O  
ATOM   2592  CB  THR A 345     -71.445  50.751-141.047  1.00  0.79           C  
ATOM   2593  OG1 THR A 345     -71.313  52.150-140.815  1.00  0.79           O  
ATOM   2594  CG2 THR A 345     -72.873  50.367-140.629  1.00  0.79           C  
ATOM   2595  N   SER A 346     -68.175  50.919-140.171  1.00  0.82           N  
ATOM   2596  CA  SER A 346     -66.805  51.103-140.630  1.00  0.82           C  
ATOM   2597  C   SER A 346     -65.859  50.013-140.147  1.00  0.82           C  
ATOM   2598  O   SER A 346     -64.694  49.968-140.540  1.00  0.82           O  
ATOM   2599  CB  SER A 346     -66.224  52.473-140.199  1.00  0.82           C  
ATOM   2600  OG  SER A 346     -66.022  52.551-138.789  1.00  0.82           O  
ATOM   2601  N   ILE A 347     -66.331  49.043-139.326  1.00  0.80           N  
ATOM   2602  CA  ILE A 347     -65.509  47.941-138.811  1.00  0.80           C  
ATOM   2603  C   ILE A 347     -64.866  47.124-139.920  1.00  0.80           C  
ATOM   2604  O   ILE A 347     -63.703  46.728-139.842  1.00  0.80           O  
ATOM   2605  CB  ILE A 347     -66.295  47.021-137.869  1.00  0.80           C  
ATOM   2606  CG1 ILE A 347     -65.446  45.966-137.123  1.00  0.80           C  
ATOM   2607  CG2 ILE A 347     -67.403  46.271-138.620  1.00  0.80           C  
ATOM   2608  CD1 ILE A 347     -64.434  46.548-136.150  1.00  0.80           C  
ATOM   2609  N   VAL A 348     -65.606  46.902-141.022  1.00  0.83           N  
ATOM   2610  CA  VAL A 348     -65.154  46.152-142.175  1.00  0.83           C  
ATOM   2611  C   VAL A 348     -63.957  46.794-142.868  1.00  0.83           C  
ATOM   2612  O   VAL A 348     -63.032  46.112-143.300  1.00  0.83           O  
ATOM   2613  CB  VAL A 348     -66.306  45.931-143.140  1.00  0.83           C  
ATOM   2614  CG1 VAL A 348     -65.825  45.199-144.398  1.00  0.83           C  
ATOM   2615  CG2 VAL A 348     -67.403  45.091-142.458  1.00  0.83           C  
ATOM   2616  N   GLU A 349     -63.879  48.136-142.927  1.00  0.81           N  
ATOM   2617  CA  GLU A 349     -62.739  48.836-143.502  1.00  0.81           C  
ATOM   2618  C   GLU A 349     -61.426  48.501-142.799  1.00  0.81           C  
ATOM   2619  O   GLU A 349     -60.384  48.285-143.414  1.00  0.81           O  
ATOM   2620  CB  GLU A 349     -62.961  50.365-143.445  1.00  0.81           C  
ATOM   2621  CG  GLU A 349     -64.126  50.857-144.340  1.00  0.81           C  
ATOM   2622  CD  GLU A 349     -64.387  52.360-144.231  1.00  0.81           C  
ATOM   2623  OE1 GLU A 349     -63.780  53.021-143.351  1.00  0.81           O  
ATOM   2624  OE2 GLU A 349     -65.231  52.854-145.023  1.00  0.81           O  
ATOM   2625  N   TYR A 350     -61.445  48.369-141.461  1.00  0.79           N  
ATOM   2626  CA  TYR A 350     -60.263  47.948-140.735  1.00  0.79           C  
ATOM   2627  C   TYR A 350     -59.900  46.501-141.005  1.00  0.79           C  
ATOM   2628  O   TYR A 350     -58.724  46.179-140.881  1.00  0.79           O  
ATOM   2629  CB  TYR A 350     -60.373  48.178-139.205  1.00  0.79           C  
ATOM   2630  CG  TYR A 350     -60.337  49.658-138.878  1.00  0.79           C  
ATOM   2631  CD1 TYR A 350     -61.445  50.488-139.126  1.00  0.79           C  
ATOM   2632  CD2 TYR A 350     -59.188  50.239-138.306  1.00  0.79           C  
ATOM   2633  CE1 TYR A 350     -61.395  51.861-138.841  1.00  0.79           C  
ATOM   2634  CE2 TYR A 350     -59.147  51.609-137.994  1.00  0.79           C  
ATOM   2635  CZ  TYR A 350     -60.257  52.423-138.248  1.00  0.79           C  
ATOM   2636  OH  TYR A 350     -60.237  53.805-137.940  1.00  0.79           O  
ATOM   2637  N   SER A 351     -60.823  45.602-141.406  1.00  0.81           N  
ATOM   2638  CA  SER A 351     -60.455  44.258-141.853  1.00  0.81           C  
ATOM   2639  C   SER A 351     -59.909  44.202-143.270  1.00  0.81           C  
ATOM   2640  O   SER A 351     -58.918  43.530-143.541  1.00  0.81           O  
ATOM   2641  CB  SER A 351     -61.556  43.181-141.645  1.00  0.81           C  
ATOM   2642  OG  SER A 351     -62.755  43.365-142.389  1.00  0.81           O  
ATOM   2643  N   GLU A 352     -60.522  44.952-144.203  1.00  0.79           N  
ATOM   2644  CA  GLU A 352     -60.096  45.092-145.589  1.00  0.79           C  
ATOM   2645  C   GLU A 352     -58.689  45.667-145.744  1.00  0.79           C  
ATOM   2646  O   GLU A 352     -57.922  45.246-146.612  1.00  0.79           O  
ATOM   2647  CB  GLU A 352     -61.107  45.975-146.362  1.00  0.79           C  
ATOM   2648  CG  GLU A 352     -62.513  45.335-146.514  1.00  0.79           C  
ATOM   2649  CD  GLU A 352     -63.548  46.249-147.175  1.00  0.79           C  
ATOM   2650  OE1 GLU A 352     -63.213  47.419-147.489  1.00  0.79           O  
ATOM   2651  OE2 GLU A 352     -64.701  45.772-147.352  1.00  0.79           O  
ATOM   2652  N   HIS A 353     -58.303  46.629-144.887  1.00  0.77           N  
ATOM   2653  CA  HIS A 353     -56.991  47.260-144.919  1.00  0.77           C  
ATOM   2654  C   HIS A 353     -55.990  46.662-143.936  1.00  0.77           C  
ATOM   2655  O   HIS A 353     -54.907  47.222-143.746  1.00  0.77           O  
ATOM   2656  CB  HIS A 353     -57.105  48.773-144.587  1.00  0.77           C  
ATOM   2657  CG  HIS A 353     -57.948  49.570-145.545  1.00  0.77           C  
ATOM   2658  ND1 HIS A 353     -57.520  49.767-146.844  1.00  0.77           N  
ATOM   2659  CD2 HIS A 353     -59.153  50.171-145.356  1.00  0.77           C  
ATOM   2660  CE1 HIS A 353     -58.479  50.468-147.420  1.00  0.77           C  
ATOM   2661  NE2 HIS A 353     -59.492  50.739-146.564  1.00  0.77           N  
ATOM   2662  N   THR A 354     -56.291  45.534-143.258  1.00  0.84           N  
ATOM   2663  CA  THR A 354     -55.365  44.931-142.293  1.00  0.84           C  
ATOM   2664  C   THR A 354     -54.026  44.523-142.917  1.00  0.84           C  
ATOM   2665  O   THR A 354     -54.039  43.965-144.016  1.00  0.84           O  
ATOM   2666  CB  THR A 354     -55.939  43.700-141.575  1.00  0.84           C  
ATOM   2667  OG1 THR A 354     -57.088  44.031-140.826  1.00  0.84           O  
ATOM   2668  CG2 THR A 354     -55.000  43.090-140.532  1.00  0.84           C  
ATOM   2669  N   PRO A 355     -52.863  44.755-142.278  1.00  0.82           N  
ATOM   2670  CA  PRO A 355     -51.585  44.209-142.734  1.00  0.82           C  
ATOM   2671  C   PRO A 355     -51.517  42.686-142.711  1.00  0.82           C  
ATOM   2672  O   PRO A 355     -52.549  41.982-142.550  1.00  0.82           O  
ATOM   2673  CB  PRO A 355     -50.550  44.827-141.757  1.00  0.82           C  
ATOM   2674  CG  PRO A 355     -51.361  45.295-140.546  1.00  0.82           C  
ATOM   2675  CD  PRO A 355     -52.678  45.714-141.183  1.00  0.82           C  
ATOM   2676  OXT PRO A 355     -50.392  42.133-142.858  1.00  0.82           O  
TER    2677      PRO A 355                                                      
ATOM   2678  N   ALA B   8     -50.194  40.193-173.907  1.00  0.58           N  
ATOM   2679  CA  ALA B   8     -51.593  40.064-174.406  1.00  0.58           C  
ATOM   2680  C   ALA B   8     -52.512  39.720-173.254  1.00  0.58           C  
ATOM   2681  O   ALA B   8     -52.028  39.479-172.152  1.00  0.58           O  
ATOM   2682  CB  ALA B   8     -51.612  38.983-175.504  1.00  0.58           C  
ATOM   2683  N   LYS B   9     -53.839  39.719-173.468  1.00  0.76           N  
ATOM   2684  CA  LYS B   9     -54.793  39.324-172.451  1.00  0.76           C  
ATOM   2685  C   LYS B   9     -54.849  37.813-172.282  1.00  0.76           C  
ATOM   2686  O   LYS B   9     -54.998  37.060-173.243  1.00  0.76           O  
ATOM   2687  CB  LYS B   9     -56.192  39.924-172.735  1.00  0.76           C  
ATOM   2688  CG  LYS B   9     -56.882  39.453-174.026  1.00  0.76           C  
ATOM   2689  CD  LYS B   9     -58.133  40.291-174.342  1.00  0.76           C  
ATOM   2690  CE  LYS B   9     -58.876  39.815-175.592  1.00  0.76           C  
ATOM   2691  NZ  LYS B   9     -60.157  40.545-175.744  1.00  0.76           N  
ATOM   2692  N   TYR B  10     -54.685  37.328-171.042  1.00  0.83           N  
ATOM   2693  CA  TYR B  10     -54.631  35.912-170.747  1.00  0.83           C  
ATOM   2694  C   TYR B  10     -56.018  35.289-170.715  1.00  0.83           C  
ATOM   2695  O   TYR B  10     -56.933  35.776-170.050  1.00  0.83           O  
ATOM   2696  CB  TYR B  10     -53.965  35.663-169.371  1.00  0.83           C  
ATOM   2697  CG  TYR B  10     -52.501  36.016-169.390  1.00  0.83           C  
ATOM   2698  CD1 TYR B  10     -52.040  37.263-168.941  1.00  0.83           C  
ATOM   2699  CD2 TYR B  10     -51.560  35.073-169.825  1.00  0.83           C  
ATOM   2700  CE1 TYR B  10     -50.669  37.559-168.938  1.00  0.83           C  
ATOM   2701  CE2 TYR B  10     -50.187  35.350-169.803  1.00  0.83           C  
ATOM   2702  CZ  TYR B  10     -49.744  36.598-169.356  1.00  0.83           C  
ATOM   2703  OH  TYR B  10     -48.370  36.899-169.305  1.00  0.83           O  
ATOM   2704  N   ARG B  11     -56.228  34.172-171.429  1.00  0.85           N  
ATOM   2705  CA  ARG B  11     -57.509  33.500-171.424  1.00  0.85           C  
ATOM   2706  C   ARG B  11     -57.637  32.563-170.235  1.00  0.85           C  
ATOM   2707  O   ARG B  11     -56.729  31.796-169.911  1.00  0.85           O  
ATOM   2708  CB  ARG B  11     -57.718  32.725-172.738  1.00  0.85           C  
ATOM   2709  CG  ARG B  11     -59.140  32.172-172.941  1.00  0.85           C  
ATOM   2710  CD  ARG B  11     -59.288  31.427-174.263  1.00  0.85           C  
ATOM   2711  NE  ARG B  11     -60.687  30.923-174.319  1.00  0.85           N  
ATOM   2712  CZ  ARG B  11     -61.733  31.605-174.820  1.00  0.85           C  
ATOM   2713  NH1 ARG B  11     -62.898  30.977-174.901  1.00  0.85           N  
ATOM   2714  NH2 ARG B  11     -61.643  32.826-175.294  1.00  0.85           N  
ATOM   2715  N   VAL B  12     -58.790  32.615-169.546  1.00  0.90           N  
ATOM   2716  CA  VAL B  12     -59.017  31.859-168.329  1.00  0.90           C  
ATOM   2717  C   VAL B  12     -60.040  30.770-168.584  1.00  0.90           C  
ATOM   2718  O   VAL B  12     -61.097  30.997-169.175  1.00  0.90           O  
ATOM   2719  CB  VAL B  12     -59.481  32.755-167.179  1.00  0.90           C  
ATOM   2720  CG1 VAL B  12     -59.747  31.933-165.902  1.00  0.90           C  
ATOM   2721  CG2 VAL B  12     -58.402  33.815-166.891  1.00  0.90           C  
ATOM   2722  N   ALA B  13     -59.735  29.538-168.132  1.00  0.90           N  
ATOM   2723  CA  ALA B  13     -60.688  28.454-168.131  1.00  0.90           C  
ATOM   2724  C   ALA B  13     -60.923  27.986-166.706  1.00  0.90           C  
ATOM   2725  O   ALA B  13     -59.992  27.696-165.955  1.00  0.90           O  
ATOM   2726  CB  ALA B  13     -60.209  27.269-168.986  1.00  0.90           C  
ATOM   2727  N   VAL B  14     -62.198  27.905-166.296  1.00  0.90           N  
ATOM   2728  CA  VAL B  14     -62.592  27.387-165.000  1.00  0.90           C  
ATOM   2729  C   VAL B  14     -62.968  25.926-165.158  1.00  0.90           C  
ATOM   2730  O   VAL B  14     -63.873  25.570-165.909  1.00  0.90           O  
ATOM   2731  CB  VAL B  14     -63.770  28.145-164.402  1.00  0.90           C  
ATOM   2732  CG1 VAL B  14     -64.119  27.604-163.003  1.00  0.90           C  
ATOM   2733  CG2 VAL B  14     -63.426  29.641-164.312  1.00  0.90           C  
ATOM   2734  N   ILE B  15     -62.258  25.008-164.487  1.00  0.89           N  
ATOM   2735  CA  ILE B  15     -62.464  23.578-164.638  1.00  0.89           C  
ATOM   2736  C   ILE B  15     -63.298  23.079-163.486  1.00  0.89           C  
ATOM   2737  O   ILE B  15     -62.792  22.720-162.421  1.00  0.89           O  
ATOM   2738  CB  ILE B  15     -61.162  22.785-164.742  1.00  0.89           C  
ATOM   2739  CG1 ILE B  15     -60.148  23.440-165.707  1.00  0.89           C  
ATOM   2740  CG2 ILE B  15     -61.463  21.315-165.109  1.00  0.89           C  
ATOM   2741  CD1 ILE B  15     -60.701  23.828-167.071  1.00  0.89           C  
ATOM   2742  N   GLY B  16     -64.623  23.042-163.699  1.00  0.89           N  
ATOM   2743  CA  GLY B  16     -65.594  22.727-162.671  1.00  0.89           C  
ATOM   2744  C   GLY B  16     -66.584  23.834-162.502  1.00  0.89           C  
ATOM   2745  O   GLY B  16     -66.360  24.984-162.866  1.00  0.89           O  
ATOM   2746  N   SER B  17     -67.742  23.495-161.931  1.00  0.88           N  
ATOM   2747  CA  SER B  17     -68.901  24.371-161.980  1.00  0.88           C  
ATOM   2748  C   SER B  17     -69.832  24.123-160.822  1.00  0.88           C  
ATOM   2749  O   SER B  17     -70.947  24.638-160.759  1.00  0.88           O  
ATOM   2750  CB  SER B  17     -69.695  24.138-163.286  1.00  0.88           C  
ATOM   2751  OG  SER B  17     -69.981  22.748-163.480  1.00  0.88           O  
ATOM   2752  N   GLY B  18     -69.363  23.363-159.813  1.00  0.87           N  
ATOM   2753  CA  GLY B  18     -70.139  23.071-158.616  1.00  0.87           C  
ATOM   2754  C   GLY B  18     -70.297  24.277-157.723  1.00  0.87           C  
ATOM   2755  O   GLY B  18     -70.084  25.412-158.130  1.00  0.87           O  
ATOM   2756  N   ASN B  19     -70.659  24.067-156.444  1.00  0.85           N  
ATOM   2757  CA  ASN B  19     -70.931  25.145-155.498  1.00  0.85           C  
ATOM   2758  C   ASN B  19     -69.794  26.157-155.379  1.00  0.85           C  
ATOM   2759  O   ASN B  19     -69.984  27.341-155.613  1.00  0.85           O  
ATOM   2760  CB  ASN B  19     -71.261  24.471-154.139  1.00  0.85           C  
ATOM   2761  CG  ASN B  19     -71.798  25.374-153.022  1.00  0.85           C  
ATOM   2762  OD1 ASN B  19     -71.340  25.216-151.885  1.00  0.85           O  
ATOM   2763  ND2 ASN B  19     -72.778  26.252-153.309  1.00  0.85           N  
ATOM   2764  N   TRP B  20     -68.552  25.712-155.112  1.00  0.85           N  
ATOM   2765  CA  TRP B  20     -67.403  26.601-155.131  1.00  0.85           C  
ATOM   2766  C   TRP B  20     -67.019  27.105-156.525  1.00  0.85           C  
ATOM   2767  O   TRP B  20     -66.710  28.279-156.713  1.00  0.85           O  
ATOM   2768  CB  TRP B  20     -66.215  25.928-154.394  1.00  0.85           C  
ATOM   2769  CG  TRP B  20     -64.964  26.755-154.085  1.00  0.85           C  
ATOM   2770  CD1 TRP B  20     -63.673  26.298-154.109  1.00  0.85           C  
ATOM   2771  CD2 TRP B  20     -64.890  28.143-153.678  1.00  0.85           C  
ATOM   2772  NE1 TRP B  20     -62.803  27.298-153.744  1.00  0.85           N  
ATOM   2773  CE2 TRP B  20     -63.514  28.442-153.504  1.00  0.85           C  
ATOM   2774  CE3 TRP B  20     -65.857  29.125-153.470  1.00  0.85           C  
ATOM   2775  CZ2 TRP B  20     -63.099  29.717-153.150  1.00  0.85           C  
ATOM   2776  CZ3 TRP B  20     -65.427  30.416-153.148  1.00  0.85           C  
ATOM   2777  CH2 TRP B  20     -64.067  30.715-152.996  1.00  0.85           C  
ATOM   2778  N   GLY B  21     -67.065  26.224-157.550  1.00  0.90           N  
ATOM   2779  CA  GLY B  21     -66.811  26.561-158.955  1.00  0.90           C  
ATOM   2780  C   GLY B  21     -67.620  27.701-159.520  1.00  0.90           C  
ATOM   2781  O   GLY B  21     -67.079  28.664-160.051  1.00  0.90           O  
ATOM   2782  N   SER B  22     -68.957  27.642-159.386  1.00  0.88           N  
ATOM   2783  CA  SER B  22     -69.861  28.707-159.805  1.00  0.88           C  
ATOM   2784  C   SER B  22     -69.599  30.025-159.082  1.00  0.88           C  
ATOM   2785  O   SER B  22     -69.632  31.104-159.675  1.00  0.88           O  
ATOM   2786  CB  SER B  22     -71.349  28.314-159.596  1.00  0.88           C  
ATOM   2787  OG  SER B  22     -71.824  27.460-160.638  1.00  0.88           O  
ATOM   2788  N   VAL B  23     -69.288  29.990-157.773  1.00  0.88           N  
ATOM   2789  CA  VAL B  23     -68.919  31.183-157.019  1.00  0.88           C  
ATOM   2790  C   VAL B  23     -67.625  31.811-157.492  1.00  0.88           C  
ATOM   2791  O   VAL B  23     -67.534  33.024-157.691  1.00  0.88           O  
ATOM   2792  CB  VAL B  23     -68.776  30.866-155.550  1.00  0.88           C  
ATOM   2793  CG1 VAL B  23     -68.331  32.091-154.747  1.00  0.88           C  
ATOM   2794  CG2 VAL B  23     -70.137  30.424-155.033  1.00  0.88           C  
ATOM   2795  N   ALA B  24     -66.596  30.980-157.735  1.00  0.89           N  
ATOM   2796  CA  ALA B  24     -65.345  31.401-158.320  1.00  0.89           C  
ATOM   2797  C   ALA B  24     -65.534  32.007-159.702  1.00  0.89           C  
ATOM   2798  O   ALA B  24     -64.959  33.046-160.022  1.00  0.89           O  
ATOM   2799  CB  ALA B  24     -64.385  30.202-158.365  1.00  0.89           C  
ATOM   2800  N   SER B  25     -66.424  31.429-160.526  1.00  0.89           N  
ATOM   2801  CA  SER B  25     -66.855  32.017-161.784  1.00  0.89           C  
ATOM   2802  C   SER B  25     -67.467  33.404-161.656  1.00  0.89           C  
ATOM   2803  O   SER B  25     -67.164  34.262-162.473  1.00  0.89           O  
ATOM   2804  CB  SER B  25     -67.827  31.109-162.568  1.00  0.89           C  
ATOM   2805  OG  SER B  25     -67.137  29.936-162.987  1.00  0.89           O  
ATOM   2806  N   ARG B  26     -68.290  33.726-160.630  1.00  0.85           N  
ATOM   2807  CA  ARG B  26     -68.745  35.103-160.401  1.00  0.85           C  
ATOM   2808  C   ARG B  26     -67.597  36.091-160.169  1.00  0.85           C  
ATOM   2809  O   ARG B  26     -67.548  37.181-160.745  1.00  0.85           O  
ATOM   2810  CB  ARG B  26     -69.696  35.174-159.173  1.00  0.85           C  
ATOM   2811  CG  ARG B  26     -70.337  36.560-158.917  1.00  0.85           C  
ATOM   2812  CD  ARG B  26     -71.103  36.701-157.588  1.00  0.85           C  
ATOM   2813  NE  ARG B  26     -70.145  36.516-156.441  1.00  0.85           N  
ATOM   2814  CZ  ARG B  26     -69.344  37.480-155.971  1.00  0.85           C  
ATOM   2815  NH1 ARG B  26     -68.580  37.258-154.906  1.00  0.85           N  
ATOM   2816  NH2 ARG B  26     -69.281  38.655-156.528  1.00  0.85           N  
ATOM   2817  N   LEU B  27     -66.614  35.704-159.334  1.00  0.87           N  
ATOM   2818  CA  LEU B  27     -65.426  36.505-159.095  1.00  0.87           C  
ATOM   2819  C   LEU B  27     -64.558  36.679-160.333  1.00  0.87           C  
ATOM   2820  O   LEU B  27     -64.287  37.807-160.751  1.00  0.87           O  
ATOM   2821  CB  LEU B  27     -64.568  35.848-157.988  1.00  0.87           C  
ATOM   2822  CG  LEU B  27     -65.224  35.838-156.595  1.00  0.87           C  
ATOM   2823  CD1 LEU B  27     -64.425  34.935-155.649  1.00  0.87           C  
ATOM   2824  CD2 LEU B  27     -65.304  37.247-155.999  1.00  0.87           C  
ATOM   2825  N   ILE B  28     -64.191  35.566-161.004  1.00  0.87           N  
ATOM   2826  CA  ILE B  28     -63.349  35.569-162.194  1.00  0.87           C  
ATOM   2827  C   ILE B  28     -64.017  36.322-163.319  1.00  0.87           C  
ATOM   2828  O   ILE B  28     -63.417  37.210-163.909  1.00  0.87           O  
ATOM   2829  CB  ILE B  28     -63.000  34.147-162.663  1.00  0.87           C  
ATOM   2830  CG1 ILE B  28     -62.052  33.447-161.659  1.00  0.87           C  
ATOM   2831  CG2 ILE B  28     -62.369  34.151-164.075  1.00  0.87           C  
ATOM   2832  CD1 ILE B  28     -61.893  31.942-161.915  1.00  0.87           C  
ATOM   2833  N   ALA B  29     -65.308  36.061-163.597  1.00  0.87           N  
ATOM   2834  CA  ALA B  29     -66.031  36.723-164.666  1.00  0.87           C  
ATOM   2835  C   ALA B  29     -66.085  38.220-164.517  1.00  0.87           C  
ATOM   2836  O   ALA B  29     -65.899  38.972-165.472  1.00  0.87           O  
ATOM   2837  CB  ALA B  29     -67.482  36.240-164.680  1.00  0.87           C  
ATOM   2838  N   SER B  30     -66.328  38.692-163.278  1.00  0.85           N  
ATOM   2839  CA  SER B  30     -66.327  40.107-162.997  1.00  0.85           C  
ATOM   2840  C   SER B  30     -64.962  40.741-163.112  1.00  0.85           C  
ATOM   2841  O   SER B  30     -64.829  41.842-163.632  1.00  0.85           O  
ATOM   2842  CB  SER B  30     -67.060  40.473-161.675  1.00  0.85           C  
ATOM   2843  OG  SER B  30     -66.286  40.378-160.480  1.00  0.85           O  
ATOM   2844  N   ASN B  31     -63.897  40.069-162.651  1.00  0.84           N  
ATOM   2845  CA  ASN B  31     -62.537  40.559-162.795  1.00  0.84           C  
ATOM   2846  C   ASN B  31     -62.006  40.525-164.223  1.00  0.84           C  
ATOM   2847  O   ASN B  31     -61.400  41.488-164.672  1.00  0.84           O  
ATOM   2848  CB  ASN B  31     -61.569  39.851-161.816  1.00  0.84           C  
ATOM   2849  CG  ASN B  31     -61.872  40.136-160.339  1.00  0.84           C  
ATOM   2850  OD1 ASN B  31     -61.276  39.541-159.448  1.00  0.84           O  
ATOM   2851  ND2 ASN B  31     -62.799  41.076-160.044  1.00  0.84           N  
ATOM   2852  N   THR B  32     -62.253  39.462-165.009  1.00  0.85           N  
ATOM   2853  CA  THR B  32     -61.835  39.400-166.411  1.00  0.85           C  
ATOM   2854  C   THR B  32     -62.482  40.469-167.269  1.00  0.85           C  
ATOM   2855  O   THR B  32     -61.815  41.148-168.040  1.00  0.85           O  
ATOM   2856  CB  THR B  32     -62.079  38.054-167.067  1.00  0.85           C  
ATOM   2857  OG1 THR B  32     -63.456  37.703-167.043  1.00  0.85           O  
ATOM   2858  CG2 THR B  32     -61.297  36.952-166.333  1.00  0.85           C  
ATOM   2859  N   ALA B  33     -63.787  40.706-167.077  1.00  0.84           N  
ATOM   2860  CA  ALA B  33     -64.538  41.746-167.749  1.00  0.84           C  
ATOM   2861  C   ALA B  33     -64.169  43.174-167.342  1.00  0.84           C  
ATOM   2862  O   ALA B  33     -64.582  44.143-167.976  1.00  0.84           O  
ATOM   2863  CB  ALA B  33     -66.026  41.530-167.422  1.00  0.84           C  
ATOM   2864  N   LYS B  34     -63.414  43.349-166.241  1.00  0.77           N  
ATOM   2865  CA  LYS B  34     -62.991  44.660-165.780  1.00  0.77           C  
ATOM   2866  C   LYS B  34     -61.504  44.924-165.968  1.00  0.77           C  
ATOM   2867  O   LYS B  34     -61.067  46.074-165.870  1.00  0.77           O  
ATOM   2868  CB  LYS B  34     -63.283  44.791-164.261  1.00  0.77           C  
ATOM   2869  CG  LYS B  34     -64.776  44.898-163.904  1.00  0.77           C  
ATOM   2870  CD  LYS B  34     -65.003  44.835-162.382  1.00  0.77           C  
ATOM   2871  CE  LYS B  34     -66.483  44.789-162.001  1.00  0.77           C  
ATOM   2872  NZ  LYS B  34     -66.621  44.795-160.528  1.00  0.77           N  
ATOM   2873  N   LEU B  35     -60.677  43.898-166.233  1.00  0.79           N  
ATOM   2874  CA  LEU B  35     -59.232  44.042-166.217  1.00  0.79           C  
ATOM   2875  C   LEU B  35     -58.602  43.667-167.553  1.00  0.79           C  
ATOM   2876  O   LEU B  35     -58.676  42.495-167.932  1.00  0.79           O  
ATOM   2877  CB  LEU B  35     -58.554  43.161-165.136  1.00  0.79           C  
ATOM   2878  CG  LEU B  35     -58.973  43.404-163.672  1.00  0.79           C  
ATOM   2879  CD1 LEU B  35     -58.161  42.474-162.764  1.00  0.79           C  
ATOM   2880  CD2 LEU B  35     -58.816  44.856-163.213  1.00  0.79           C  
ATOM   2881  N   PRO B  36     -57.905  44.568-168.276  1.00  0.80           N  
ATOM   2882  CA  PRO B  36     -57.376  44.300-169.617  1.00  0.80           C  
ATOM   2883  C   PRO B  36     -56.395  43.151-169.714  1.00  0.80           C  
ATOM   2884  O   PRO B  36     -56.105  42.687-170.817  1.00  0.80           O  
ATOM   2885  CB  PRO B  36     -56.680  45.612-170.025  1.00  0.80           C  
ATOM   2886  CG  PRO B  36     -57.370  46.698-169.203  1.00  0.80           C  
ATOM   2887  CD  PRO B  36     -57.708  45.979-167.901  1.00  0.80           C  
ATOM   2888  N   SER B  37     -55.811  42.700-168.592  1.00  0.80           N  
ATOM   2889  CA  SER B  37     -54.833  41.636-168.576  1.00  0.80           C  
ATOM   2890  C   SER B  37     -55.444  40.269-168.717  1.00  0.80           C  
ATOM   2891  O   SER B  37     -54.731  39.302-168.980  1.00  0.80           O  
ATOM   2892  CB  SER B  37     -53.941  41.654-167.305  1.00  0.80           C  
ATOM   2893  OG  SER B  37     -54.673  41.776-166.083  1.00  0.80           O  
ATOM   2894  N   PHE B  38     -56.769  40.145-168.577  1.00  0.82           N  
ATOM   2895  CA  PHE B  38     -57.455  38.885-168.722  1.00  0.82           C  
ATOM   2896  C   PHE B  38     -58.489  38.991-169.816  1.00  0.82           C  
ATOM   2897  O   PHE B  38     -59.104  40.030-170.031  1.00  0.82           O  
ATOM   2898  CB  PHE B  38     -58.160  38.466-167.419  1.00  0.82           C  
ATOM   2899  CG  PHE B  38     -57.174  38.345-166.302  1.00  0.82           C  
ATOM   2900  CD1 PHE B  38     -57.196  39.245-165.224  1.00  0.82           C  
ATOM   2901  CD2 PHE B  38     -56.191  37.346-166.346  1.00  0.82           C  
ATOM   2902  CE1 PHE B  38     -56.205  39.191-164.238  1.00  0.82           C  
ATOM   2903  CE2 PHE B  38     -55.196  37.289-165.364  1.00  0.82           C  
ATOM   2904  CZ  PHE B  38     -55.195  38.225-164.322  1.00  0.82           C  
ATOM   2905  N   TYR B  39     -58.709  37.923-170.595  1.00  0.80           N  
ATOM   2906  CA  TYR B  39     -59.755  37.930-171.592  1.00  0.80           C  
ATOM   2907  C   TYR B  39     -61.133  37.797-170.939  1.00  0.80           C  
ATOM   2908  O   TYR B  39     -61.410  36.816-170.251  1.00  0.80           O  
ATOM   2909  CB  TYR B  39     -59.490  36.793-172.619  1.00  0.80           C  
ATOM   2910  CG  TYR B  39     -60.302  36.813-173.900  1.00  0.80           C  
ATOM   2911  CD1 TYR B  39     -61.261  37.793-174.238  1.00  0.80           C  
ATOM   2912  CD2 TYR B  39     -60.089  35.758-174.805  1.00  0.80           C  
ATOM   2913  CE1 TYR B  39     -62.030  37.677-175.404  1.00  0.80           C  
ATOM   2914  CE2 TYR B  39     -60.866  35.645-175.971  1.00  0.80           C  
ATOM   2915  CZ  TYR B  39     -61.871  36.577-176.237  1.00  0.80           C  
ATOM   2916  OH  TYR B  39     -62.751  36.419-177.324  1.00  0.80           O  
ATOM   2917  N   ASP B  40     -62.034  38.773-171.175  1.00  0.83           N  
ATOM   2918  CA  ASP B  40     -63.463  38.778-170.924  1.00  0.83           C  
ATOM   2919  C   ASP B  40     -64.162  37.439-171.134  1.00  0.83           C  
ATOM   2920  O   ASP B  40     -64.978  37.011-170.320  1.00  0.83           O  
ATOM   2921  CB  ASP B  40     -64.147  39.798-171.883  1.00  0.83           C  
ATOM   2922  CG  ASP B  40     -63.357  41.081-172.123  1.00  0.83           C  
ATOM   2923  OD1 ASP B  40     -62.511  41.448-171.284  1.00  0.83           O  
ATOM   2924  OD2 ASP B  40     -63.499  41.622-173.253  1.00  0.83           O  
ATOM   2925  N   GLU B  41     -63.863  36.731-172.241  1.00  0.84           N  
ATOM   2926  CA  GLU B  41     -64.418  35.415-172.489  1.00  0.84           C  
ATOM   2927  C   GLU B  41     -63.824  34.346-171.581  1.00  0.84           C  
ATOM   2928  O   GLU B  41     -62.740  33.804-171.808  1.00  0.84           O  
ATOM   2929  CB  GLU B  41     -64.237  35.011-173.963  1.00  0.84           C  
ATOM   2930  CG  GLU B  41     -64.985  33.735-174.400  1.00  0.84           C  
ATOM   2931  CD  GLU B  41     -64.602  33.305-175.812  1.00  0.84           C  
ATOM   2932  OE1 GLU B  41     -63.792  34.010-176.481  1.00  0.84           O  
ATOM   2933  OE2 GLU B  41     -64.912  32.137-176.144  1.00  0.84           O  
ATOM   2934  N   VAL B  42     -64.568  34.008-170.518  1.00  0.89           N  
ATOM   2935  CA  VAL B  42     -64.151  33.036-169.533  1.00  0.89           C  
ATOM   2936  C   VAL B  42     -64.912  31.774-169.809  1.00  0.89           C  
ATOM   2937  O   VAL B  42     -66.139  31.735-169.767  1.00  0.89           O  
ATOM   2938  CB  VAL B  42     -64.441  33.507-168.113  1.00  0.89           C  
ATOM   2939  CG1 VAL B  42     -64.025  32.470-167.053  1.00  0.89           C  
ATOM   2940  CG2 VAL B  42     -63.674  34.811-167.884  1.00  0.89           C  
ATOM   2941  N   ARG B  43     -64.211  30.675-170.121  1.00  0.88           N  
ATOM   2942  CA  ARG B  43     -64.895  29.409-170.269  1.00  0.88           C  
ATOM   2943  C   ARG B  43     -64.962  28.688-168.950  1.00  0.88           C  
ATOM   2944  O   ARG B  43     -64.047  28.735-168.133  1.00  0.88           O  
ATOM   2945  CB  ARG B  43     -64.265  28.478-171.326  1.00  0.88           C  
ATOM   2946  CG  ARG B  43     -64.579  28.928-172.764  1.00  0.88           C  
ATOM   2947  CD  ARG B  43     -64.109  27.927-173.829  1.00  0.88           C  
ATOM   2948  NE  ARG B  43     -64.458  28.510-175.163  1.00  0.88           N  
ATOM   2949  CZ  ARG B  43     -63.830  28.176-176.303  1.00  0.88           C  
ATOM   2950  NH1 ARG B  43     -64.011  28.938-177.379  1.00  0.88           N  
ATOM   2951  NH2 ARG B  43     -62.954  27.187-176.360  1.00  0.88           N  
ATOM   2952  N   MET B  44     -66.070  27.985-168.723  1.00  0.89           N  
ATOM   2953  CA  MET B  44     -66.249  27.147-167.572  1.00  0.89           C  
ATOM   2954  C   MET B  44     -66.598  25.766-168.062  1.00  0.89           C  
ATOM   2955  O   MET B  44     -67.589  25.565-168.763  1.00  0.89           O  
ATOM   2956  CB  MET B  44     -67.368  27.706-166.669  1.00  0.89           C  
ATOM   2957  CG  MET B  44     -67.673  26.853-165.424  1.00  0.89           C  
ATOM   2958  SD  MET B  44     -68.861  27.606-164.270  1.00  0.89           S  
ATOM   2959  CE  MET B  44     -70.314  27.678-165.350  1.00  0.89           C  
ATOM   2960  N   TRP B  45     -65.785  24.754-167.709  1.00  0.88           N  
ATOM   2961  CA  TRP B  45     -66.166  23.387-167.961  1.00  0.88           C  
ATOM   2962  C   TRP B  45     -67.303  22.964-167.048  1.00  0.88           C  
ATOM   2963  O   TRP B  45     -67.215  23.046-165.823  1.00  0.88           O  
ATOM   2964  CB  TRP B  45     -65.009  22.370-167.832  1.00  0.88           C  
ATOM   2965  CG  TRP B  45     -65.462  20.953-168.168  1.00  0.88           C  
ATOM   2966  CD1 TRP B  45     -66.073  20.529-169.315  1.00  0.88           C  
ATOM   2967  CD2 TRP B  45     -65.593  19.882-167.216  1.00  0.88           C  
ATOM   2968  NE1 TRP B  45     -66.512  19.236-169.169  1.00  0.88           N  
ATOM   2969  CE2 TRP B  45     -66.242  18.819-167.894  1.00  0.88           C  
ATOM   2970  CE3 TRP B  45     -65.249  19.777-165.871  1.00  0.88           C  
ATOM   2971  CZ2 TRP B  45     -66.524  17.633-167.239  1.00  0.88           C  
ATOM   2972  CZ3 TRP B  45     -65.579  18.588-165.203  1.00  0.88           C  
ATOM   2973  CH2 TRP B  45     -66.193  17.524-165.884  1.00  0.88           C  
ATOM   2974  N   VAL B  46     -68.386  22.470-167.658  1.00  0.88           N  
ATOM   2975  CA  VAL B  46     -69.530  21.971-166.940  1.00  0.88           C  
ATOM   2976  C   VAL B  46     -69.692  20.514-167.287  1.00  0.88           C  
ATOM   2977  O   VAL B  46     -69.892  20.143-168.436  1.00  0.88           O  
ATOM   2978  CB  VAL B  46     -70.801  22.729-167.309  1.00  0.88           C  
ATOM   2979  CG1 VAL B  46     -72.016  22.207-166.522  1.00  0.88           C  
ATOM   2980  CG2 VAL B  46     -70.593  24.226-167.031  1.00  0.88           C  
ATOM   2981  N   PHE B  47     -69.639  19.617-166.287  1.00  0.84           N  
ATOM   2982  CA  PHE B  47     -70.093  18.250-166.462  1.00  0.84           C  
ATOM   2983  C   PHE B  47     -71.583  18.224-166.812  1.00  0.84           C  
ATOM   2984  O   PHE B  47     -72.424  18.636-166.017  1.00  0.84           O  
ATOM   2985  CB  PHE B  47     -69.781  17.445-165.176  1.00  0.84           C  
ATOM   2986  CG  PHE B  47     -70.246  16.020-165.244  1.00  0.84           C  
ATOM   2987  CD1 PHE B  47     -71.421  15.662-164.569  1.00  0.84           C  
ATOM   2988  CD2 PHE B  47     -69.544  15.043-165.969  1.00  0.84           C  
ATOM   2989  CE1 PHE B  47     -71.900  14.351-164.618  1.00  0.84           C  
ATOM   2990  CE2 PHE B  47     -70.020  13.725-166.022  1.00  0.84           C  
ATOM   2991  CZ  PHE B  47     -71.200  13.381-165.347  1.00  0.84           C  
ATOM   2992  N   GLU B  48     -71.927  17.807-168.047  1.00  0.80           N  
ATOM   2993  CA  GLU B  48     -73.289  17.898-168.526  1.00  0.80           C  
ATOM   2994  C   GLU B  48     -74.287  17.078-167.725  1.00  0.80           C  
ATOM   2995  O   GLU B  48     -74.055  15.924-167.366  1.00  0.80           O  
ATOM   2996  CB  GLU B  48     -73.396  17.537-170.024  1.00  0.80           C  
ATOM   2997  CG  GLU B  48     -74.704  18.009-170.701  1.00  0.80           C  
ATOM   2998  CD  GLU B  48     -74.859  19.513-170.795  1.00  0.80           C  
ATOM   2999  OE1 GLU B  48     -74.596  20.020-171.904  1.00  0.80           O  
ATOM   3000  OE2 GLU B  48     -75.310  20.168-169.815  1.00  0.80           O  
ATOM   3001  N   GLU B  49     -75.449  17.682-167.448  1.00  0.80           N  
ATOM   3002  CA  GLU B  49     -76.477  17.051-166.664  1.00  0.80           C  
ATOM   3003  C   GLU B  49     -77.816  17.307-167.300  1.00  0.80           C  
ATOM   3004  O   GLU B  49     -78.038  18.295-167.999  1.00  0.80           O  
ATOM   3005  CB  GLU B  49     -76.556  17.613-165.227  1.00  0.80           C  
ATOM   3006  CG  GLU B  49     -75.535  17.021-164.235  1.00  0.80           C  
ATOM   3007  CD  GLU B  49     -75.927  17.433-162.823  1.00  0.80           C  
ATOM   3008  OE1 GLU B  49     -75.983  18.648-162.494  1.00  0.80           O  
ATOM   3009  OE2 GLU B  49     -76.314  16.537-162.030  1.00  0.80           O  
ATOM   3010  N   ILE B  50     -78.769  16.402-167.034  1.00  0.76           N  
ATOM   3011  CA  ILE B  50     -80.133  16.538-167.493  1.00  0.76           C  
ATOM   3012  C   ILE B  50     -80.949  17.150-166.369  1.00  0.76           C  
ATOM   3013  O   ILE B  50     -81.037  16.626-165.259  1.00  0.76           O  
ATOM   3014  CB  ILE B  50     -80.705  15.190-167.923  1.00  0.76           C  
ATOM   3015  CG1 ILE B  50     -79.871  14.591-169.087  1.00  0.76           C  
ATOM   3016  CG2 ILE B  50     -82.190  15.331-168.321  1.00  0.76           C  
ATOM   3017  CD1 ILE B  50     -80.227  13.142-169.447  1.00  0.76           C  
ATOM   3018  N   LEU B  51     -81.555  18.318-166.628  1.00  0.79           N  
ATOM   3019  CA  LEU B  51     -82.375  19.019-165.667  1.00  0.79           C  
ATOM   3020  C   LEU B  51     -83.775  18.425-165.537  1.00  0.79           C  
ATOM   3021  O   LEU B  51     -84.206  17.685-166.423  1.00  0.79           O  
ATOM   3022  CB  LEU B  51     -82.478  20.510-166.070  1.00  0.79           C  
ATOM   3023  CG  LEU B  51     -81.147  21.283-166.002  1.00  0.79           C  
ATOM   3024  CD1 LEU B  51     -81.351  22.718-166.495  1.00  0.79           C  
ATOM   3025  CD2 LEU B  51     -80.546  21.307-164.590  1.00  0.79           C  
ATOM   3026  N   PRO B  52     -84.554  18.724-164.481  1.00  0.51           N  
ATOM   3027  CA  PRO B  52     -85.920  18.214-164.325  1.00  0.51           C  
ATOM   3028  C   PRO B  52     -86.861  18.569-165.460  1.00  0.51           C  
ATOM   3029  O   PRO B  52     -87.874  17.904-165.646  1.00  0.51           O  
ATOM   3030  CB  PRO B  52     -86.403  18.814-162.995  1.00  0.51           C  
ATOM   3031  CG  PRO B  52     -85.121  19.081-162.204  1.00  0.51           C  
ATOM   3032  CD  PRO B  52     -84.121  19.472-163.289  1.00  0.51           C  
ATOM   3033  N   THR B  53     -86.555  19.630-166.223  1.00  0.71           N  
ATOM   3034  CA  THR B  53     -87.343  20.066-167.366  1.00  0.71           C  
ATOM   3035  C   THR B  53     -86.829  19.483-168.670  1.00  0.71           C  
ATOM   3036  O   THR B  53     -87.260  19.867-169.755  1.00  0.71           O  
ATOM   3037  CB  THR B  53     -87.329  21.581-167.512  1.00  0.71           C  
ATOM   3038  OG1 THR B  53     -85.997  22.090-167.564  1.00  0.71           O  
ATOM   3039  CG2 THR B  53     -88.007  22.224-166.292  1.00  0.71           C  
ATOM   3040  N   GLY B  54     -85.871  18.538-168.594  1.00  0.83           N  
ATOM   3041  CA  GLY B  54     -85.309  17.823-169.734  1.00  0.83           C  
ATOM   3042  C   GLY B  54     -84.255  18.581-170.494  1.00  0.83           C  
ATOM   3043  O   GLY B  54     -83.719  18.101-171.487  1.00  0.83           O  
ATOM   3044  N   ARG B  55     -83.911  19.800-170.050  1.00  0.79           N  
ATOM   3045  CA  ARG B  55     -82.872  20.589-170.676  1.00  0.79           C  
ATOM   3046  C   ARG B  55     -81.490  20.220-170.188  1.00  0.79           C  
ATOM   3047  O   ARG B  55     -81.289  19.685-169.099  1.00  0.79           O  
ATOM   3048  CB  ARG B  55     -83.072  22.105-170.445  1.00  0.79           C  
ATOM   3049  CG  ARG B  55     -84.356  22.687-171.073  1.00  0.79           C  
ATOM   3050  CD  ARG B  55     -84.423  22.658-172.614  1.00  0.79           C  
ATOM   3051  NE  ARG B  55     -83.343  23.534-173.199  1.00  0.79           N  
ATOM   3052  CZ  ARG B  55     -83.353  24.875-173.242  1.00  0.79           C  
ATOM   3053  NH1 ARG B  55     -82.300  25.496-173.754  1.00  0.79           N  
ATOM   3054  NH2 ARG B  55     -84.360  25.626-172.816  1.00  0.79           N  
ATOM   3055  N   LYS B  56     -80.485  20.522-171.020  1.00  0.83           N  
ATOM   3056  CA  LYS B  56     -79.096  20.454-170.639  1.00  0.83           C  
ATOM   3057  C   LYS B  56     -78.717  21.539-169.640  1.00  0.83           C  
ATOM   3058  O   LYS B  56     -79.176  22.682-169.718  1.00  0.83           O  
ATOM   3059  CB  LYS B  56     -78.203  20.549-171.886  1.00  0.83           C  
ATOM   3060  CG  LYS B  56     -78.629  19.576-172.990  1.00  0.83           C  
ATOM   3061  CD  LYS B  56     -77.637  19.613-174.153  1.00  0.83           C  
ATOM   3062  CE  LYS B  56     -78.100  18.801-175.355  1.00  0.83           C  
ATOM   3063  NZ  LYS B  56     -77.138  19.014-176.449  1.00  0.83           N  
ATOM   3064  N   LEU B  57     -77.847  21.218-168.670  1.00  0.82           N  
ATOM   3065  CA  LEU B  57     -77.328  22.191-167.730  1.00  0.82           C  
ATOM   3066  C   LEU B  57     -76.487  23.264-168.401  1.00  0.82           C  
ATOM   3067  O   LEU B  57     -76.604  24.449-168.081  1.00  0.82           O  
ATOM   3068  CB  LEU B  57     -76.566  21.493-166.580  1.00  0.82           C  
ATOM   3069  CG  LEU B  57     -76.033  22.416-165.463  1.00  0.82           C  
ATOM   3070  CD1 LEU B  57     -77.112  23.317-164.849  1.00  0.82           C  
ATOM   3071  CD2 LEU B  57     -75.348  21.588-164.366  1.00  0.82           C  
ATOM   3072  N   SER B  58     -75.664  22.899-169.402  1.00  0.85           N  
ATOM   3073  CA  SER B  58     -74.874  23.865-170.153  1.00  0.85           C  
ATOM   3074  C   SER B  58     -75.712  24.922-170.872  1.00  0.85           C  
ATOM   3075  O   SER B  58     -75.423  26.118-170.808  1.00  0.85           O  
ATOM   3076  CB  SER B  58     -73.901  23.168-171.131  1.00  0.85           C  
ATOM   3077  OG  SER B  58     -74.597  22.543-172.205  1.00  0.85           O  
ATOM   3078  N   GLU B  59     -76.832  24.521-171.502  1.00  0.82           N  
ATOM   3079  CA  GLU B  59     -77.822  25.430-172.049  1.00  0.82           C  
ATOM   3080  C   GLU B  59     -78.500  26.318-171.013  1.00  0.82           C  
ATOM   3081  O   GLU B  59     -78.605  27.520-171.224  1.00  0.82           O  
ATOM   3082  CB  GLU B  59     -78.902  24.647-172.823  1.00  0.82           C  
ATOM   3083  CG  GLU B  59     -78.478  24.217-174.249  1.00  0.82           C  
ATOM   3084  CD  GLU B  59     -79.471  23.224-174.846  1.00  0.82           C  
ATOM   3085  OE1 GLU B  59     -80.695  23.375-174.557  1.00  0.82           O  
ATOM   3086  OE2 GLU B  59     -79.023  22.289-175.564  1.00  0.82           O  
ATOM   3087  N   SER B  60     -78.917  25.791-169.839  1.00  0.84           N  
ATOM   3088  CA  SER B  60     -79.496  26.616-168.768  1.00  0.84           C  
ATOM   3089  C   SER B  60     -78.556  27.715-168.295  1.00  0.84           C  
ATOM   3090  O   SER B  60     -78.927  28.884-168.184  1.00  0.84           O  
ATOM   3091  CB  SER B  60     -79.857  25.760-167.525  1.00  0.84           C  
ATOM   3092  OG  SER B  60     -80.518  26.515-166.509  1.00  0.84           O  
ATOM   3093  N   ILE B  61     -77.269  27.372-168.081  1.00  0.83           N  
ATOM   3094  CA  ILE B  61     -76.242  28.329-167.701  1.00  0.83           C  
ATOM   3095  C   ILE B  61     -76.030  29.394-168.769  1.00  0.83           C  
ATOM   3096  O   ILE B  61     -76.030  30.579-168.462  1.00  0.83           O  
ATOM   3097  CB  ILE B  61     -74.928  27.632-167.342  1.00  0.83           C  
ATOM   3098  CG1 ILE B  61     -75.122  26.734-166.097  1.00  0.83           C  
ATOM   3099  CG2 ILE B  61     -73.824  28.676-167.069  1.00  0.83           C  
ATOM   3100  CD1 ILE B  61     -73.969  25.750-165.874  1.00  0.83           C  
ATOM   3101  N   ASN B  62     -75.928  29.027-170.059  1.00  0.85           N  
ATOM   3102  CA  ASN B  62     -75.684  30.006-171.114  1.00  0.85           C  
ATOM   3103  C   ASN B  62     -76.921  30.837-171.477  1.00  0.85           C  
ATOM   3104  O   ASN B  62     -76.817  31.899-172.087  1.00  0.85           O  
ATOM   3105  CB  ASN B  62     -75.166  29.295-172.394  1.00  0.85           C  
ATOM   3106  CG  ASN B  62     -73.777  28.705-172.171  1.00  0.85           C  
ATOM   3107  OD1 ASN B  62     -72.931  29.271-171.476  1.00  0.85           O  
ATOM   3108  ND2 ASN B  62     -73.492  27.556-172.824  1.00  0.85           N  
ATOM   3109  N   GLU B  63     -78.129  30.363-171.121  1.00  0.82           N  
ATOM   3110  CA  GLU B  63     -79.389  31.037-171.394  1.00  0.82           C  
ATOM   3111  C   GLU B  63     -79.820  31.939-170.251  1.00  0.82           C  
ATOM   3112  O   GLU B  63     -80.136  33.113-170.437  1.00  0.82           O  
ATOM   3113  CB  GLU B  63     -80.458  29.944-171.691  1.00  0.82           C  
ATOM   3114  CG  GLU B  63     -81.877  30.401-172.126  1.00  0.82           C  
ATOM   3115  CD  GLU B  63     -82.770  29.275-172.687  1.00  0.82           C  
ATOM   3116  OE1 GLU B  63     -82.341  28.092-172.817  1.00  0.82           O  
ATOM   3117  OE2 GLU B  63     -83.945  29.591-173.003  1.00  0.82           O  
ATOM   3118  N   GLN B  64     -79.822  31.430-169.005  1.00  0.84           N  
ATOM   3119  CA  GLN B  64     -80.343  32.187-167.886  1.00  0.84           C  
ATOM   3120  C   GLN B  64     -79.247  32.821-167.052  1.00  0.84           C  
ATOM   3121  O   GLN B  64     -79.526  33.685-166.218  1.00  0.84           O  
ATOM   3122  CB  GLN B  64     -81.215  31.265-167.000  1.00  0.84           C  
ATOM   3123  CG  GLN B  64     -82.406  30.655-167.777  1.00  0.84           C  
ATOM   3124  CD  GLN B  64     -83.402  29.940-166.862  1.00  0.84           C  
ATOM   3125  OE1 GLN B  64     -83.212  28.804-166.426  1.00  0.84           O  
ATOM   3126  NE2 GLN B  64     -84.551  30.605-166.596  1.00  0.84           N  
ATOM   3127  N   ASN B  65     -77.972  32.446-167.294  1.00  0.85           N  
ATOM   3128  CA  ASN B  65     -76.793  32.908-166.574  1.00  0.85           C  
ATOM   3129  C   ASN B  65     -76.860  32.645-165.088  1.00  0.85           C  
ATOM   3130  O   ASN B  65     -76.630  33.522-164.260  1.00  0.85           O  
ATOM   3131  CB  ASN B  65     -76.385  34.369-166.893  1.00  0.85           C  
ATOM   3132  CG  ASN B  65     -76.097  34.474-168.382  1.00  0.85           C  
ATOM   3133  OD1 ASN B  65     -75.352  33.668-168.939  1.00  0.85           O  
ATOM   3134  ND2 ASN B  65     -76.680  35.470-169.083  1.00  0.85           N  
ATOM   3135  N   GLU B  66     -77.181  31.402-164.716  1.00  0.84           N  
ATOM   3136  CA  GLU B  66     -77.220  30.979-163.338  1.00  0.84           C  
ATOM   3137  C   GLU B  66     -76.983  29.482-163.286  1.00  0.84           C  
ATOM   3138  O   GLU B  66     -77.403  28.738-164.169  1.00  0.84           O  
ATOM   3139  CB  GLU B  66     -78.560  31.378-162.670  1.00  0.84           C  
ATOM   3140  CG  GLU B  66     -79.821  31.005-163.486  1.00  0.84           C  
ATOM   3141  CD  GLU B  66     -81.043  31.821-163.110  1.00  0.84           C  
ATOM   3142  OE1 GLU B  66     -82.119  31.654-163.726  1.00  0.84           O  
ATOM   3143  OE2 GLU B  66     -80.901  32.719-162.250  1.00  0.84           O  
ATOM   3144  N   ASN B  67     -76.292  28.963-162.251  1.00  0.84           N  
ATOM   3145  CA  ASN B  67     -76.247  27.532-162.012  1.00  0.84           C  
ATOM   3146  C   ASN B  67     -77.018  27.245-160.734  1.00  0.84           C  
ATOM   3147  O   ASN B  67     -76.474  26.717-159.771  1.00  0.84           O  
ATOM   3148  CB  ASN B  67     -74.786  27.005-161.936  1.00  0.84           C  
ATOM   3149  CG  ASN B  67     -74.619  25.489-162.090  1.00  0.84           C  
ATOM   3150  OD1 ASN B  67     -73.526  24.989-162.349  1.00  0.84           O  
ATOM   3151  ND2 ASN B  67     -75.715  24.710-161.960  1.00  0.84           N  
ATOM   3152  N   CYS B  68     -78.332  27.536-160.709  1.00  0.78           N  
ATOM   3153  CA  CYS B  68     -79.149  27.481-159.498  1.00  0.78           C  
ATOM   3154  C   CYS B  68     -79.262  26.120-158.814  1.00  0.78           C  
ATOM   3155  O   CYS B  68     -79.631  26.050-157.646  1.00  0.78           O  
ATOM   3156  CB  CYS B  68     -80.578  28.042-159.753  1.00  0.78           C  
ATOM   3157  SG  CYS B  68     -80.627  29.867-159.645  1.00  0.78           S  
ATOM   3158  N   LYS B  69     -78.928  24.995-159.478  1.00  0.79           N  
ATOM   3159  CA  LYS B  69     -78.748  23.720-158.793  1.00  0.79           C  
ATOM   3160  C   LYS B  69     -77.601  23.717-157.780  1.00  0.79           C  
ATOM   3161  O   LYS B  69     -77.746  23.218-156.667  1.00  0.79           O  
ATOM   3162  CB  LYS B  69     -78.518  22.567-159.806  1.00  0.79           C  
ATOM   3163  CG  LYS B  69     -78.267  21.209-159.127  1.00  0.79           C  
ATOM   3164  CD  LYS B  69     -78.217  20.016-160.090  1.00  0.79           C  
ATOM   3165  CE  LYS B  69     -77.917  18.725-159.328  1.00  0.79           C  
ATOM   3166  NZ  LYS B  69     -77.899  17.579-160.243  1.00  0.79           N  
ATOM   3167  N   TYR B  70     -76.436  24.285-158.144  1.00  0.81           N  
ATOM   3168  CA  TYR B  70     -75.257  24.241-157.295  1.00  0.81           C  
ATOM   3169  C   TYR B  70     -74.949  25.571-156.647  1.00  0.81           C  
ATOM   3170  O   TYR B  70     -74.168  25.650-155.702  1.00  0.81           O  
ATOM   3171  CB  TYR B  70     -74.015  23.846-158.127  1.00  0.81           C  
ATOM   3172  CG  TYR B  70     -74.115  22.409-158.538  1.00  0.81           C  
ATOM   3173  CD1 TYR B  70     -74.411  22.040-159.858  1.00  0.81           C  
ATOM   3174  CD2 TYR B  70     -73.922  21.406-157.581  1.00  0.81           C  
ATOM   3175  CE1 TYR B  70     -74.554  20.689-160.203  1.00  0.81           C  
ATOM   3176  CE2 TYR B  70     -74.036  20.055-157.925  1.00  0.81           C  
ATOM   3177  CZ  TYR B  70     -74.361  19.697-159.234  1.00  0.81           C  
ATOM   3178  OH  TYR B  70     -74.499  18.333-159.552  1.00  0.81           O  
ATOM   3179  N   LEU B  71     -75.583  26.653-157.111  1.00  0.84           N  
ATOM   3180  CA  LEU B  71     -75.474  27.944-156.480  1.00  0.84           C  
ATOM   3181  C   LEU B  71     -76.793  28.705-156.609  1.00  0.84           C  
ATOM   3182  O   LEU B  71     -76.965  29.506-157.532  1.00  0.84           O  
ATOM   3183  CB  LEU B  71     -74.316  28.740-157.114  1.00  0.84           C  
ATOM   3184  CG  LEU B  71     -73.862  29.945-156.279  1.00  0.84           C  
ATOM   3185  CD1 LEU B  71     -73.280  29.493-154.935  1.00  0.84           C  
ATOM   3186  CD2 LEU B  71     -72.846  30.771-157.072  1.00  0.84           C  
ATOM   3187  N   PRO B  72     -77.772  28.458-155.738  1.00  0.82           N  
ATOM   3188  CA  PRO B  72     -79.088  29.092-155.800  1.00  0.82           C  
ATOM   3189  C   PRO B  72     -79.079  30.586-155.544  1.00  0.82           C  
ATOM   3190  O   PRO B  72     -78.335  31.055-154.688  1.00  0.82           O  
ATOM   3191  CB  PRO B  72     -79.895  28.393-154.691  1.00  0.82           C  
ATOM   3192  CG  PRO B  72     -79.221  27.037-154.510  1.00  0.82           C  
ATOM   3193  CD  PRO B  72     -77.755  27.336-154.794  1.00  0.82           C  
ATOM   3194  N   GLY B  73     -79.932  31.358-156.251  1.00  0.83           N  
ATOM   3195  CA  GLY B  73     -80.164  32.767-155.918  1.00  0.83           C  
ATOM   3196  C   GLY B  73     -79.129  33.714-156.441  1.00  0.83           C  
ATOM   3197  O   GLY B  73     -79.149  34.907-156.142  1.00  0.83           O  
ATOM   3198  N   ILE B  74     -78.185  33.197-157.230  1.00  0.84           N  
ATOM   3199  CA  ILE B  74     -77.025  33.925-157.681  1.00  0.84           C  
ATOM   3200  C   ILE B  74     -76.924  33.793-159.175  1.00  0.84           C  
ATOM   3201  O   ILE B  74     -77.044  32.713-159.752  1.00  0.84           O  
ATOM   3202  CB  ILE B  74     -75.753  33.401-157.024  1.00  0.84           C  
ATOM   3203  CG1 ILE B  74     -75.789  33.598-155.489  1.00  0.84           C  
ATOM   3204  CG2 ILE B  74     -74.477  34.025-157.637  1.00  0.84           C  
ATOM   3205  CD1 ILE B  74     -75.735  35.060-155.028  1.00  0.84           C  
ATOM   3206  N   LYS B  75     -76.686  34.924-159.852  1.00  0.82           N  
ATOM   3207  CA  LYS B  75     -76.449  34.928-161.270  1.00  0.82           C  
ATOM   3208  C   LYS B  75     -74.956  34.899-161.529  1.00  0.82           C  
ATOM   3209  O   LYS B  75     -74.139  35.364-160.733  1.00  0.82           O  
ATOM   3210  CB  LYS B  75     -77.049  36.179-161.946  1.00  0.82           C  
ATOM   3211  CG  LYS B  75     -78.512  36.470-161.568  1.00  0.82           C  
ATOM   3212  CD  LYS B  75     -79.549  35.448-162.062  1.00  0.82           C  
ATOM   3213  CE  LYS B  75     -79.739  35.418-163.583  1.00  0.82           C  
ATOM   3214  NZ  LYS B  75     -80.986  34.737-163.953  1.00  0.82           N  
ATOM   3215  N   LEU B  76     -74.565  34.351-162.680  1.00  0.84           N  
ATOM   3216  CA  LEU B  76     -73.203  34.364-163.147  1.00  0.84           C  
ATOM   3217  C   LEU B  76     -73.039  35.525-164.106  1.00  0.84           C  
ATOM   3218  O   LEU B  76     -73.998  35.970-164.735  1.00  0.84           O  
ATOM   3219  CB  LEU B  76     -72.855  33.021-163.832  1.00  0.84           C  
ATOM   3220  CG  LEU B  76     -73.071  31.795-162.915  1.00  0.84           C  
ATOM   3221  CD1 LEU B  76     -72.743  30.481-163.634  1.00  0.84           C  
ATOM   3222  CD2 LEU B  76     -72.267  31.887-161.612  1.00  0.84           C  
ATOM   3223  N   GLY B  77     -71.813  36.085-164.238  1.00  0.86           N  
ATOM   3224  CA  GLY B  77     -71.543  37.070-165.287  1.00  0.86           C  
ATOM   3225  C   GLY B  77     -71.809  36.516-166.669  1.00  0.86           C  
ATOM   3226  O   GLY B  77     -71.503  35.361-166.951  1.00  0.86           O  
ATOM   3227  N   THR B  78     -72.354  37.337-167.584  1.00  0.85           N  
ATOM   3228  CA  THR B  78     -72.830  36.937-168.912  1.00  0.85           C  
ATOM   3229  C   THR B  78     -71.727  36.469-169.839  1.00  0.85           C  
ATOM   3230  O   THR B  78     -71.958  35.882-170.893  1.00  0.85           O  
ATOM   3231  CB  THR B  78     -73.535  38.101-169.608  1.00  0.85           C  
ATOM   3232  OG1 THR B  78     -72.712  39.264-169.623  1.00  0.85           O  
ATOM   3233  CG2 THR B  78     -74.811  38.502-168.851  1.00  0.85           C  
ATOM   3234  N   ASN B  79     -70.479  36.727-169.448  1.00  0.85           N  
ATOM   3235  CA  ASN B  79     -69.283  36.373-170.157  1.00  0.85           C  
ATOM   3236  C   ASN B  79     -68.664  35.053-169.702  1.00  0.85           C  
ATOM   3237  O   ASN B  79     -67.616  34.651-170.208  1.00  0.85           O  
ATOM   3238  CB  ASN B  79     -68.291  37.555-170.014  1.00  0.85           C  
ATOM   3239  CG  ASN B  79     -67.930  37.863-168.555  1.00  0.85           C  
ATOM   3240  OD1 ASN B  79     -68.788  38.062-167.687  1.00  0.85           O  
ATOM   3241  ND2 ASN B  79     -66.615  37.916-168.265  1.00  0.85           N  
ATOM   3242  N   VAL B  80     -69.313  34.327-168.764  1.00  0.87           N  
ATOM   3243  CA  VAL B  80     -68.938  32.954-168.457  1.00  0.87           C  
ATOM   3244  C   VAL B  80     -69.665  32.007-169.380  1.00  0.87           C  
ATOM   3245  O   VAL B  80     -70.880  31.854-169.332  1.00  0.87           O  
ATOM   3246  CB  VAL B  80     -69.204  32.515-167.022  1.00  0.87           C  
ATOM   3247  CG1 VAL B  80     -68.757  31.057-166.801  1.00  0.87           C  
ATOM   3248  CG2 VAL B  80     -68.400  33.415-166.095  1.00  0.87           C  
ATOM   3249  N   ILE B  81     -68.912  31.309-170.241  1.00  0.87           N  
ATOM   3250  CA  ILE B  81     -69.490  30.351-171.159  1.00  0.87           C  
ATOM   3251  C   ILE B  81     -69.406  28.962-170.567  1.00  0.87           C  
ATOM   3252  O   ILE B  81     -68.328  28.440-170.282  1.00  0.87           O  
ATOM   3253  CB  ILE B  81     -68.790  30.384-172.514  1.00  0.87           C  
ATOM   3254  CG1 ILE B  81     -68.936  31.783-173.161  1.00  0.87           C  
ATOM   3255  CG2 ILE B  81     -69.350  29.274-173.433  1.00  0.87           C  
ATOM   3256  CD1 ILE B  81     -68.157  31.950-174.470  1.00  0.87           C  
ATOM   3257  N   ALA B  82     -70.563  28.304-170.388  1.00  0.88           N  
ATOM   3258  CA  ALA B  82     -70.621  26.905-170.047  1.00  0.88           C  
ATOM   3259  C   ALA B  82     -70.280  26.028-171.239  1.00  0.88           C  
ATOM   3260  O   ALA B  82     -70.945  26.078-172.275  1.00  0.88           O  
ATOM   3261  CB  ALA B  82     -72.029  26.531-169.569  1.00  0.88           C  
ATOM   3262  N   ASP B  83     -69.236  25.199-171.107  1.00  0.87           N  
ATOM   3263  CA  ASP B  83     -68.775  24.331-172.162  1.00  0.87           C  
ATOM   3264  C   ASP B  83     -68.808  22.889-171.635  1.00  0.87           C  
ATOM   3265  O   ASP B  83     -68.227  22.631-170.575  1.00  0.87           O  
ATOM   3266  CB  ASP B  83     -67.363  24.826-172.566  1.00  0.87           C  
ATOM   3267  CG  ASP B  83     -66.831  24.204-173.845  1.00  0.87           C  
ATOM   3268  OD1 ASP B  83     -67.368  23.156-174.280  1.00  0.87           O  
ATOM   3269  OD2 ASP B  83     -65.878  24.814-174.405  1.00  0.87           O  
ATOM   3270  N   PRO B  84     -69.498  21.925-172.263  1.00  0.86           N  
ATOM   3271  CA  PRO B  84     -69.616  20.577-171.725  1.00  0.86           C  
ATOM   3272  C   PRO B  84     -68.446  19.723-172.121  1.00  0.86           C  
ATOM   3273  O   PRO B  84     -68.227  18.687-171.488  1.00  0.86           O  
ATOM   3274  CB  PRO B  84     -70.888  20.015-172.376  1.00  0.86           C  
ATOM   3275  CG  PRO B  84     -71.005  20.785-173.689  1.00  0.86           C  
ATOM   3276  CD  PRO B  84     -70.509  22.174-173.295  1.00  0.86           C  
ATOM   3277  N   ASP B  85     -67.697  20.102-173.170  1.00  0.85           N  
ATOM   3278  CA  ASP B  85     -66.503  19.377-173.524  1.00  0.85           C  
ATOM   3279  C   ASP B  85     -65.322  20.078-172.877  1.00  0.85           C  
ATOM   3280  O   ASP B  85     -65.037  21.260-173.056  1.00  0.85           O  
ATOM   3281  CB  ASP B  85     -66.306  19.205-175.047  1.00  0.85           C  
ATOM   3282  CG  ASP B  85     -64.996  18.481-175.319  1.00  0.85           C  
ATOM   3283  OD1 ASP B  85     -64.213  19.004-176.154  1.00  0.85           O  
ATOM   3284  OD2 ASP B  85     -64.724  17.479-174.604  1.00  0.85           O  
ATOM   3285  N   LEU B  86     -64.580  19.331-172.061  1.00  0.84           N  
ATOM   3286  CA  LEU B  86     -63.459  19.878-171.349  1.00  0.84           C  
ATOM   3287  C   LEU B  86     -62.273  20.226-172.221  1.00  0.84           C  
ATOM   3288  O   LEU B  86     -61.612  21.243-171.989  1.00  0.84           O  
ATOM   3289  CB  LEU B  86     -63.039  18.889-170.256  1.00  0.84           C  
ATOM   3290  CG  LEU B  86     -61.801  19.291-169.468  1.00  0.84           C  
ATOM   3291  CD1 LEU B  86     -61.930  20.650-168.771  1.00  0.84           C  
ATOM   3292  CD2 LEU B  86     -61.385  18.156-168.542  1.00  0.84           C  
ATOM   3293  N   GLU B  87     -61.957  19.409-173.243  1.00  0.83           N  
ATOM   3294  CA  GLU B  87     -60.863  19.708-174.153  1.00  0.83           C  
ATOM   3295  C   GLU B  87     -61.114  21.015-174.908  1.00  0.83           C  
ATOM   3296  O   GLU B  87     -60.246  21.885-174.990  1.00  0.83           O  
ATOM   3297  CB  GLU B  87     -60.595  18.559-175.160  1.00  0.83           C  
ATOM   3298  CG  GLU B  87     -60.046  17.239-174.557  1.00  0.83           C  
ATOM   3299  CD  GLU B  87     -59.678  16.198-175.624  1.00  0.83           C  
ATOM   3300  OE1 GLU B  87     -59.292  16.581-176.767  1.00  0.83           O  
ATOM   3301  OE2 GLU B  87     -59.743  14.989-175.288  1.00  0.83           O  
ATOM   3302  N   SER B  88     -62.360  21.233-175.384  1.00  0.84           N  
ATOM   3303  CA  SER B  88     -62.817  22.522-175.898  1.00  0.84           C  
ATOM   3304  C   SER B  88     -62.721  23.661-174.897  1.00  0.84           C  
ATOM   3305  O   SER B  88     -62.246  24.753-175.221  1.00  0.84           O  
ATOM   3306  CB  SER B  88     -64.287  22.463-176.377  1.00  0.84           C  
ATOM   3307  OG  SER B  88     -64.387  21.683-177.575  1.00  0.84           O  
ATOM   3308  N   ALA B  89     -63.111  23.445-173.629  1.00  0.87           N  
ATOM   3309  CA  ALA B  89     -63.083  24.480-172.620  1.00  0.87           C  
ATOM   3310  C   ALA B  89     -61.701  25.062-172.347  1.00  0.87           C  
ATOM   3311  O   ALA B  89     -61.544  26.266-172.131  1.00  0.87           O  
ATOM   3312  CB  ALA B  89     -63.707  23.956-171.321  1.00  0.87           C  
ATOM   3313  N   VAL B  90     -60.663  24.208-172.370  1.00  0.86           N  
ATOM   3314  CA  VAL B  90     -59.322  24.607-171.985  1.00  0.86           C  
ATOM   3315  C   VAL B  90     -58.369  24.893-173.113  1.00  0.86           C  
ATOM   3316  O   VAL B  90     -57.292  25.425-172.855  1.00  0.86           O  
ATOM   3317  CB  VAL B  90     -58.638  23.529-171.159  1.00  0.86           C  
ATOM   3318  CG1 VAL B  90     -59.486  23.237-169.925  1.00  0.86           C  
ATOM   3319  CG2 VAL B  90     -58.378  22.265-171.988  1.00  0.86           C  
ATOM   3320  N   LYS B  91     -58.722  24.573-174.373  1.00  0.80           N  
ATOM   3321  CA  LYS B  91     -57.808  24.529-175.510  1.00  0.80           C  
ATOM   3322  C   LYS B  91     -56.905  25.738-175.662  1.00  0.80           C  
ATOM   3323  O   LYS B  91     -55.693  25.629-175.841  1.00  0.80           O  
ATOM   3324  CB  LYS B  91     -58.674  24.422-176.788  1.00  0.80           C  
ATOM   3325  CG  LYS B  91     -57.884  24.501-178.100  1.00  0.80           C  
ATOM   3326  CD  LYS B  91     -58.791  24.490-179.330  1.00  0.80           C  
ATOM   3327  CE  LYS B  91     -57.976  24.770-180.586  1.00  0.80           C  
ATOM   3328  NZ  LYS B  91     -58.875  24.751-181.751  1.00  0.80           N  
ATOM   3329  N   ASP B  92     -57.507  26.927-175.562  1.00  0.82           N  
ATOM   3330  CA  ASP B  92     -56.830  28.178-175.766  1.00  0.82           C  
ATOM   3331  C   ASP B  92     -56.529  28.866-174.430  1.00  0.82           C  
ATOM   3332  O   ASP B  92     -56.104  30.018-174.380  1.00  0.82           O  
ATOM   3333  CB  ASP B  92     -57.736  29.074-176.655  1.00  0.82           C  
ATOM   3334  CG  ASP B  92     -58.381  28.285-177.792  1.00  0.82           C  
ATOM   3335  OD1 ASP B  92     -57.670  27.884-178.744  1.00  0.82           O  
ATOM   3336  OD2 ASP B  92     -59.620  28.043-177.695  1.00  0.82           O  
ATOM   3337  N   ALA B  93     -56.776  28.194-173.285  1.00  0.88           N  
ATOM   3338  CA  ALA B  93     -56.520  28.752-171.971  1.00  0.88           C  
ATOM   3339  C   ALA B  93     -55.047  28.973-171.645  1.00  0.88           C  
ATOM   3340  O   ALA B  93     -54.174  28.193-172.005  1.00  0.88           O  
ATOM   3341  CB  ALA B  93     -57.171  27.917-170.852  1.00  0.88           C  
ATOM   3342  N   ASN B  94     -54.758  30.059-170.903  1.00  0.87           N  
ATOM   3343  CA  ASN B  94     -53.436  30.341-170.382  1.00  0.87           C  
ATOM   3344  C   ASN B  94     -53.419  30.121-168.885  1.00  0.87           C  
ATOM   3345  O   ASN B  94     -52.417  29.703-168.311  1.00  0.87           O  
ATOM   3346  CB  ASN B  94     -53.083  31.821-170.616  1.00  0.87           C  
ATOM   3347  CG  ASN B  94     -53.090  32.169-172.097  1.00  0.87           C  
ATOM   3348  OD1 ASN B  94     -53.938  32.943-172.547  1.00  0.87           O  
ATOM   3349  ND2 ASN B  94     -52.124  31.624-172.866  1.00  0.87           N  
ATOM   3350  N   MET B  95     -54.566  30.363-168.233  1.00  0.89           N  
ATOM   3351  CA  MET B  95     -54.738  30.163-166.817  1.00  0.89           C  
ATOM   3352  C   MET B  95     -55.849  29.158-166.631  1.00  0.89           C  
ATOM   3353  O   MET B  95     -56.974  29.354-167.097  1.00  0.89           O  
ATOM   3354  CB  MET B  95     -55.149  31.470-166.101  1.00  0.89           C  
ATOM   3355  CG  MET B  95     -54.084  32.585-166.132  1.00  0.89           C  
ATOM   3356  SD  MET B  95     -52.500  32.102-165.382  1.00  0.89           S  
ATOM   3357  CE  MET B  95     -51.632  33.683-165.564  1.00  0.89           C  
ATOM   3358  N   LEU B  96     -55.561  28.043-165.946  1.00  0.90           N  
ATOM   3359  CA  LEU B  96     -56.554  27.017-165.709  1.00  0.90           C  
ATOM   3360  C   LEU B  96     -56.853  26.932-164.230  1.00  0.90           C  
ATOM   3361  O   LEU B  96     -55.987  26.672-163.398  1.00  0.90           O  
ATOM   3362  CB  LEU B  96     -56.141  25.628-166.247  1.00  0.90           C  
ATOM   3363  CG  LEU B  96     -55.961  25.582-167.777  1.00  0.90           C  
ATOM   3364  CD1 LEU B  96     -54.560  25.994-168.239  1.00  0.90           C  
ATOM   3365  CD2 LEU B  96     -56.253  24.178-168.308  1.00  0.90           C  
ATOM   3366  N   VAL B  97     -58.119  27.170-163.856  1.00  0.90           N  
ATOM   3367  CA  VAL B  97     -58.554  27.071-162.476  1.00  0.90           C  
ATOM   3368  C   VAL B  97     -59.159  25.701-162.260  1.00  0.90           C  
ATOM   3369  O   VAL B  97     -60.232  25.399-162.767  1.00  0.90           O  
ATOM   3370  CB  VAL B  97     -59.580  28.143-162.117  1.00  0.90           C  
ATOM   3371  CG1 VAL B  97     -59.995  28.044-160.637  1.00  0.90           C  
ATOM   3372  CG2 VAL B  97     -58.997  29.536-162.418  1.00  0.90           C  
ATOM   3373  N   PHE B  98     -58.501  24.817-161.496  1.00  0.90           N  
ATOM   3374  CA  PHE B  98     -59.001  23.480-161.244  1.00  0.90           C  
ATOM   3375  C   PHE B  98     -59.832  23.470-159.971  1.00  0.90           C  
ATOM   3376  O   PHE B  98     -59.328  23.657-158.866  1.00  0.90           O  
ATOM   3377  CB  PHE B  98     -57.854  22.439-161.150  1.00  0.90           C  
ATOM   3378  CG  PHE B  98     -57.213  22.227-162.495  1.00  0.90           C  
ATOM   3379  CD1 PHE B  98     -55.986  22.831-162.808  1.00  0.90           C  
ATOM   3380  CD2 PHE B  98     -57.829  21.404-163.455  1.00  0.90           C  
ATOM   3381  CE1 PHE B  98     -55.408  22.635-164.070  1.00  0.90           C  
ATOM   3382  CE2 PHE B  98     -57.242  21.205-164.712  1.00  0.90           C  
ATOM   3383  CZ  PHE B  98     -56.033  21.831-165.020  1.00  0.90           C  
ATOM   3384  N   VAL B  99     -61.157  23.254-160.112  1.00  0.90           N  
ATOM   3385  CA  VAL B  99     -62.104  23.410-159.020  1.00  0.90           C  
ATOM   3386  C   VAL B  99     -63.260  22.416-159.167  1.00  0.90           C  
ATOM   3387  O   VAL B  99     -64.421  22.712-159.455  1.00  0.90           O  
ATOM   3388  CB  VAL B  99     -62.557  24.861-158.839  1.00  0.90           C  
ATOM   3389  CG1 VAL B  99     -63.217  25.421-160.113  1.00  0.90           C  
ATOM   3390  CG2 VAL B  99     -63.458  24.982-157.595  1.00  0.90           C  
ATOM   3391  N   THR B 100     -62.953  21.132-158.937  1.00  0.87           N  
ATOM   3392  CA  THR B 100     -63.920  20.047-159.030  1.00  0.87           C  
ATOM   3393  C   THR B 100     -63.671  19.131-157.845  1.00  0.87           C  
ATOM   3394  O   THR B 100     -62.533  19.110-157.371  1.00  0.87           O  
ATOM   3395  CB  THR B 100     -63.840  19.308-160.368  1.00  0.87           C  
ATOM   3396  OG1 THR B 100     -64.932  18.422-160.562  1.00  0.87           O  
ATOM   3397  CG2 THR B 100     -62.546  18.504-160.552  1.00  0.87           C  
ATOM   3398  N   PRO B 101     -64.640  18.413-157.265  1.00  0.83           N  
ATOM   3399  CA  PRO B 101     -64.410  17.370-156.260  1.00  0.83           C  
ATOM   3400  C   PRO B 101     -63.278  16.407-156.576  1.00  0.83           C  
ATOM   3401  O   PRO B 101     -63.107  16.064-157.745  1.00  0.83           O  
ATOM   3402  CB  PRO B 101     -65.770  16.670-156.157  1.00  0.83           C  
ATOM   3403  CG  PRO B 101     -66.767  17.781-156.486  1.00  0.83           C  
ATOM   3404  CD  PRO B 101     -66.060  18.527-157.606  1.00  0.83           C  
ATOM   3405  N   HIS B 102     -62.520  15.933-155.555  1.00  0.79           N  
ATOM   3406  CA  HIS B 102     -61.281  15.158-155.719  1.00  0.79           C  
ATOM   3407  C   HIS B 102     -61.420  14.022-156.720  1.00  0.79           C  
ATOM   3408  O   HIS B 102     -60.661  13.881-157.679  1.00  0.79           O  
ATOM   3409  CB  HIS B 102     -60.878  14.580-154.323  1.00  0.79           C  
ATOM   3410  CG  HIS B 102     -59.575  13.827-154.199  1.00  0.79           C  
ATOM   3411  ND1 HIS B 102     -59.003  13.242-155.299  1.00  0.79           N  
ATOM   3412  CD2 HIS B 102     -58.842  13.540-153.092  1.00  0.79           C  
ATOM   3413  CE1 HIS B 102     -57.928  12.622-154.862  1.00  0.79           C  
ATOM   3414  NE2 HIS B 102     -57.789  12.766-153.525  1.00  0.79           N  
ATOM   3415  N   GLN B 103     -62.502  13.252-156.571  1.00  0.78           N  
ATOM   3416  CA  GLN B 103     -62.782  12.047-157.309  1.00  0.78           C  
ATOM   3417  C   GLN B 103     -62.851  12.170-158.826  1.00  0.78           C  
ATOM   3418  O   GLN B 103     -62.804  11.166-159.531  1.00  0.78           O  
ATOM   3419  CB  GLN B 103     -64.114  11.456-156.779  1.00  0.78           C  
ATOM   3420  CG  GLN B 103     -65.296  12.463-156.743  1.00  0.78           C  
ATOM   3421  CD  GLN B 103     -65.781  12.953-155.371  1.00  0.78           C  
ATOM   3422  OE1 GLN B 103     -66.992  13.013-155.147  1.00  0.78           O  
ATOM   3423  NE2 GLN B 103     -64.878  13.364-154.453  1.00  0.78           N  
ATOM   3424  N   PHE B 104     -62.959  13.389-159.380  1.00  0.83           N  
ATOM   3425  CA  PHE B 104     -63.081  13.547-160.811  1.00  0.83           C  
ATOM   3426  C   PHE B 104     -61.783  13.955-161.497  1.00  0.83           C  
ATOM   3427  O   PHE B 104     -61.621  13.691-162.687  1.00  0.83           O  
ATOM   3428  CB  PHE B 104     -64.233  14.557-161.092  1.00  0.83           C  
ATOM   3429  CG  PHE B 104     -65.522  14.084-160.440  1.00  0.83           C  
ATOM   3430  CD1 PHE B 104     -66.241  14.924-159.568  1.00  0.83           C  
ATOM   3431  CD2 PHE B 104     -66.002  12.779-160.654  1.00  0.83           C  
ATOM   3432  CE1 PHE B 104     -67.380  14.459-158.893  1.00  0.83           C  
ATOM   3433  CE2 PHE B 104     -67.131  12.305-159.974  1.00  0.83           C  
ATOM   3434  CZ  PHE B 104     -67.818  13.144-159.091  1.00  0.83           C  
ATOM   3435  N   VAL B 105     -60.780  14.525-160.789  1.00  0.85           N  
ATOM   3436  CA  VAL B 105     -59.581  15.109-161.413  1.00  0.85           C  
ATOM   3437  C   VAL B 105     -58.751  14.164-162.251  1.00  0.85           C  
ATOM   3438  O   VAL B 105     -58.235  14.544-163.303  1.00  0.85           O  
ATOM   3439  CB  VAL B 105     -58.623  15.766-160.425  1.00  0.85           C  
ATOM   3440  CG1 VAL B 105     -57.335  16.286-161.103  1.00  0.85           C  
ATOM   3441  CG2 VAL B 105     -59.296  16.981-159.796  1.00  0.85           C  
ATOM   3442  N   GLU B 106     -58.596  12.897-161.853  1.00  0.81           N  
ATOM   3443  CA  GLU B 106     -57.822  11.946-162.623  1.00  0.81           C  
ATOM   3444  C   GLU B 106     -58.347  11.764-164.049  1.00  0.81           C  
ATOM   3445  O   GLU B 106     -57.607  11.871-165.030  1.00  0.81           O  
ATOM   3446  CB  GLU B 106     -57.839  10.603-161.874  1.00  0.81           C  
ATOM   3447  CG  GLU B 106     -56.999   9.499-162.553  1.00  0.81           C  
ATOM   3448  CD  GLU B 106     -57.164   8.128-161.901  1.00  0.81           C  
ATOM   3449  OE1 GLU B 106     -57.891   8.021-160.884  1.00  0.81           O  
ATOM   3450  OE2 GLU B 106     -56.568   7.171-162.460  1.00  0.81           O  
ATOM   3451  N   GLY B 107     -59.677  11.601-164.217  1.00  0.86           N  
ATOM   3452  CA  GLY B 107     -60.286  11.474-165.536  1.00  0.86           C  
ATOM   3453  C   GLY B 107     -60.312  12.764-166.320  1.00  0.86           C  
ATOM   3454  O   GLY B 107     -60.296  12.747-167.549  1.00  0.86           O  
ATOM   3455  N   ILE B 108     -60.314  13.922-165.623  1.00  0.84           N  
ATOM   3456  CA  ILE B 108     -60.154  15.256-166.215  1.00  0.84           C  
ATOM   3457  C   ILE B 108     -58.760  15.383-166.813  1.00  0.84           C  
ATOM   3458  O   ILE B 108     -58.585  15.715-167.983  1.00  0.84           O  
ATOM   3459  CB  ILE B 108     -60.367  16.337-165.127  1.00  0.84           C  
ATOM   3460  CG1 ILE B 108     -61.795  16.287-164.555  1.00  0.84           C  
ATOM   3461  CG2 ILE B 108     -59.934  17.794-165.438  1.00  0.84           C  
ATOM   3462  CD1 ILE B 108     -62.885  16.665-165.545  1.00  0.84           C  
ATOM   3463  N   CYS B 109     -57.721  15.029-166.031  1.00  0.86           N  
ATOM   3464  CA  CYS B 109     -56.331  15.046-166.447  1.00  0.86           C  
ATOM   3465  C   CYS B 109     -55.999  14.054-167.550  1.00  0.86           C  
ATOM   3466  O   CYS B 109     -55.205  14.355-168.437  1.00  0.86           O  
ATOM   3467  CB  CYS B 109     -55.383  14.875-165.235  1.00  0.86           C  
ATOM   3468  SG  CYS B 109     -55.404  16.369-164.179  1.00  0.86           S  
ATOM   3469  N   LYS B 110     -56.639  12.866-167.555  1.00  0.82           N  
ATOM   3470  CA  LYS B 110     -56.538  11.880-168.623  1.00  0.82           C  
ATOM   3471  C   LYS B 110     -56.930  12.432-169.989  1.00  0.82           C  
ATOM   3472  O   LYS B 110     -56.290  12.140-170.994  1.00  0.82           O  
ATOM   3473  CB  LYS B 110     -57.440  10.658-168.300  1.00  0.82           C  
ATOM   3474  CG  LYS B 110     -57.326   9.500-169.311  1.00  0.82           C  
ATOM   3475  CD  LYS B 110     -58.281   8.332-169.013  1.00  0.82           C  
ATOM   3476  CE  LYS B 110     -58.168   7.213-170.053  1.00  0.82           C  
ATOM   3477  NZ  LYS B 110     -59.084   6.102-169.712  1.00  0.82           N  
ATOM   3478  N   LYS B 111     -58.000  13.244-170.062  1.00  0.82           N  
ATOM   3479  CA  LYS B 111     -58.407  13.876-171.307  1.00  0.82           C  
ATOM   3480  C   LYS B 111     -57.579  15.101-171.672  1.00  0.82           C  
ATOM   3481  O   LYS B 111     -57.234  15.328-172.830  1.00  0.82           O  
ATOM   3482  CB  LYS B 111     -59.920  14.198-171.256  1.00  0.82           C  
ATOM   3483  CG  LYS B 111     -60.778  12.920-171.306  1.00  0.82           C  
ATOM   3484  CD  LYS B 111     -62.287  13.208-171.307  1.00  0.82           C  
ATOM   3485  CE  LYS B 111     -63.130  11.945-171.481  1.00  0.82           C  
ATOM   3486  NZ  LYS B 111     -64.560  12.313-171.487  1.00  0.82           N  
ATOM   3487  N   LEU B 112     -57.195  15.932-170.693  1.00  0.83           N  
ATOM   3488  CA  LEU B 112     -56.488  17.167-170.982  1.00  0.83           C  
ATOM   3489  C   LEU B 112     -55.027  17.011-171.351  1.00  0.83           C  
ATOM   3490  O   LEU B 112     -54.420  17.932-171.904  1.00  0.83           O  
ATOM   3491  CB  LEU B 112     -56.546  18.123-169.772  1.00  0.83           C  
ATOM   3492  CG  LEU B 112     -57.932  18.687-169.461  1.00  0.83           C  
ATOM   3493  CD1 LEU B 112     -57.816  19.761-168.372  1.00  0.83           C  
ATOM   3494  CD2 LEU B 112     -58.613  19.207-170.724  1.00  0.83           C  
ATOM   3495  N   VAL B 113     -54.404  15.862-171.051  1.00  0.83           N  
ATOM   3496  CA  VAL B 113     -53.007  15.623-171.341  1.00  0.83           C  
ATOM   3497  C   VAL B 113     -52.597  15.877-172.801  1.00  0.83           C  
ATOM   3498  O   VAL B 113     -53.107  15.306-173.763  1.00  0.83           O  
ATOM   3499  CB  VAL B 113     -52.622  14.242-170.845  1.00  0.83           C  
ATOM   3500  CG1 VAL B 113     -53.172  13.130-171.756  1.00  0.83           C  
ATOM   3501  CG2 VAL B 113     -51.103  14.160-170.660  1.00  0.83           C  
ATOM   3502  N   GLY B 114     -51.666  16.829-173.021  1.00  0.81           N  
ATOM   3503  CA  GLY B 114     -51.226  17.177-174.370  1.00  0.81           C  
ATOM   3504  C   GLY B 114     -52.132  18.064-175.191  1.00  0.81           C  
ATOM   3505  O   GLY B 114     -51.872  18.269-176.373  1.00  0.81           O  
ATOM   3506  N   LYS B 115     -53.215  18.620-174.614  1.00  0.83           N  
ATOM   3507  CA  LYS B 115     -54.130  19.486-175.352  1.00  0.83           C  
ATOM   3508  C   LYS B 115     -54.158  20.912-174.828  1.00  0.83           C  
ATOM   3509  O   LYS B 115     -55.048  21.692-175.159  1.00  0.83           O  
ATOM   3510  CB  LYS B 115     -55.578  18.938-175.320  1.00  0.83           C  
ATOM   3511  CG  LYS B 115     -55.759  17.546-175.946  1.00  0.83           C  
ATOM   3512  CD  LYS B 115     -55.408  17.497-177.440  1.00  0.83           C  
ATOM   3513  CE  LYS B 115     -55.707  16.128-178.045  1.00  0.83           C  
ATOM   3514  NZ  LYS B 115     -55.309  16.133-179.468  1.00  0.83           N  
ATOM   3515  N   LEU B 116     -53.178  21.298-173.998  1.00  0.82           N  
ATOM   3516  CA  LEU B 116     -53.124  22.617-173.393  1.00  0.82           C  
ATOM   3517  C   LEU B 116     -52.160  23.553-174.119  1.00  0.82           C  
ATOM   3518  O   LEU B 116     -51.271  23.118-174.848  1.00  0.82           O  
ATOM   3519  CB  LEU B 116     -52.711  22.488-171.904  1.00  0.82           C  
ATOM   3520  CG  LEU B 116     -53.592  21.526-171.074  1.00  0.82           C  
ATOM   3521  CD1 LEU B 116     -53.145  21.483-169.609  1.00  0.82           C  
ATOM   3522  CD2 LEU B 116     -55.075  21.890-171.141  1.00  0.82           C  
ATOM   3523  N   THR B 117     -52.316  24.893-173.963  1.00  0.79           N  
ATOM   3524  CA  THR B 117     -51.384  25.849-174.568  1.00  0.79           C  
ATOM   3525  C   THR B 117     -49.936  25.736-174.068  1.00  0.79           C  
ATOM   3526  O   THR B 117     -49.734  25.392-172.902  1.00  0.79           O  
ATOM   3527  CB  THR B 117     -51.823  27.322-174.577  1.00  0.79           C  
ATOM   3528  OG1 THR B 117     -51.849  27.926-173.295  1.00  0.79           O  
ATOM   3529  CG2 THR B 117     -53.219  27.513-175.169  1.00  0.79           C  
ATOM   3530  N   PRO B 118     -48.889  25.992-174.893  1.00  0.73           N  
ATOM   3531  CA  PRO B 118     -47.487  25.738-174.536  1.00  0.73           C  
ATOM   3532  C   PRO B 118     -47.008  26.254-173.197  1.00  0.73           C  
ATOM   3533  O   PRO B 118     -46.231  25.577-172.530  1.00  0.73           O  
ATOM   3534  CB  PRO B 118     -46.697  26.399-175.672  1.00  0.73           C  
ATOM   3535  CG  PRO B 118     -47.590  26.215-176.896  1.00  0.73           C  
ATOM   3536  CD  PRO B 118     -49.000  26.373-176.318  1.00  0.73           C  
ATOM   3537  N   GLY B 119     -47.415  27.479-172.824  1.00  0.84           N  
ATOM   3538  CA  GLY B 119     -47.026  28.125-171.578  1.00  0.84           C  
ATOM   3539  C   GLY B 119     -48.161  28.278-170.614  1.00  0.84           C  
ATOM   3540  O   GLY B 119     -48.198  29.232-169.847  1.00  0.84           O  
ATOM   3541  N   ALA B 120     -49.153  27.377-170.660  1.00  0.85           N  
ATOM   3542  CA  ALA B 120     -50.233  27.364-169.699  1.00  0.85           C  
ATOM   3543  C   ALA B 120     -49.817  27.098-168.254  1.00  0.85           C  
ATOM   3544  O   ALA B 120     -48.916  26.312-167.963  1.00  0.85           O  
ATOM   3545  CB  ALA B 120     -51.296  26.335-170.113  1.00  0.85           C  
ATOM   3546  N   GLU B 121     -50.513  27.744-167.304  1.00  0.84           N  
ATOM   3547  CA  GLU B 121     -50.272  27.566-165.890  1.00  0.84           C  
ATOM   3548  C   GLU B 121     -51.590  27.333-165.184  1.00  0.84           C  
ATOM   3549  O   GLU B 121     -52.674  27.539-165.737  1.00  0.84           O  
ATOM   3550  CB  GLU B 121     -49.609  28.800-165.252  1.00  0.84           C  
ATOM   3551  CG  GLU B 121     -48.222  29.134-165.839  1.00  0.84           C  
ATOM   3552  CD  GLU B 121     -47.590  30.310-165.112  1.00  0.84           C  
ATOM   3553  OE1 GLU B 121     -48.343  31.185-164.612  1.00  0.84           O  
ATOM   3554  OE2 GLU B 121     -46.333  30.324-165.031  1.00  0.84           O  
ATOM   3555  N   ALA B 122     -51.548  26.864-163.926  1.00  0.88           N  
ATOM   3556  CA  ALA B 122     -52.758  26.437-163.277  1.00  0.88           C  
ATOM   3557  C   ALA B 122     -52.801  26.654-161.791  1.00  0.88           C  
ATOM   3558  O   ALA B 122     -51.797  26.650-161.092  1.00  0.88           O  
ATOM   3559  CB  ALA B 122     -52.955  24.943-163.513  1.00  0.88           C  
ATOM   3560  N   ILE B 123     -54.027  26.819-161.274  1.00  0.87           N  
ATOM   3561  CA  ILE B 123     -54.289  26.935-159.861  1.00  0.87           C  
ATOM   3562  C   ILE B 123     -55.267  25.864-159.438  1.00  0.87           C  
ATOM   3563  O   ILE B 123     -56.263  25.599-160.105  1.00  0.87           O  
ATOM   3564  CB  ILE B 123     -54.761  28.334-159.490  1.00  0.87           C  
ATOM   3565  CG1 ILE B 123     -54.773  28.547-157.961  1.00  0.87           C  
ATOM   3566  CG2 ILE B 123     -56.097  28.675-160.137  1.00  0.87           C  
ATOM   3567  CD1 ILE B 123     -54.747  30.020-157.555  1.00  0.87           C  
ATOM   3568  N   SER B 124     -54.992  25.176-158.319  1.00  0.90           N  
ATOM   3569  CA  SER B 124     -55.883  24.158-157.788  1.00  0.90           C  
ATOM   3570  C   SER B 124     -56.596  24.677-156.559  1.00  0.90           C  
ATOM   3571  O   SER B 124     -56.004  25.256-155.651  1.00  0.90           O  
ATOM   3572  CB  SER B 124     -55.140  22.852-157.419  1.00  0.90           C  
ATOM   3573  OG  SER B 124     -56.048  21.821-157.021  1.00  0.90           O  
ATOM   3574  N   LEU B 125     -57.923  24.501-156.512  1.00  0.89           N  
ATOM   3575  CA  LEU B 125     -58.753  24.960-155.411  1.00  0.89           C  
ATOM   3576  C   LEU B 125     -59.284  23.740-154.671  1.00  0.89           C  
ATOM   3577  O   LEU B 125     -60.199  23.816-153.850  1.00  0.89           O  
ATOM   3578  CB  LEU B 125     -59.955  25.795-155.938  1.00  0.89           C  
ATOM   3579  CG  LEU B 125     -59.658  27.261-156.331  1.00  0.89           C  
ATOM   3580  CD1 LEU B 125     -58.647  27.394-157.470  1.00  0.89           C  
ATOM   3581  CD2 LEU B 125     -60.939  28.008-156.725  1.00  0.89           C  
ATOM   3582  N   ILE B 126     -58.719  22.557-154.971  1.00  0.87           N  
ATOM   3583  CA  ILE B 126     -59.259  21.280-154.557  1.00  0.87           C  
ATOM   3584  C   ILE B 126     -58.725  20.835-153.216  1.00  0.87           C  
ATOM   3585  O   ILE B 126     -57.529  20.824-152.950  1.00  0.87           O  
ATOM   3586  CB  ILE B 126     -59.000  20.197-155.591  1.00  0.87           C  
ATOM   3587  CG1 ILE B 126     -59.345  20.742-156.995  1.00  0.87           C  
ATOM   3588  CG2 ILE B 126     -59.814  18.929-155.249  1.00  0.87           C  
ATOM   3589  CD1 ILE B 126     -59.145  19.720-158.102  1.00  0.87           C  
ATOM   3590  N   LYS B 127     -59.648  20.453-152.322  1.00  0.82           N  
ATOM   3591  CA  LYS B 127     -59.349  20.104-150.956  1.00  0.82           C  
ATOM   3592  C   LYS B 127     -59.439  18.593-150.770  1.00  0.82           C  
ATOM   3593  O   LYS B 127     -60.518  18.002-150.792  1.00  0.82           O  
ATOM   3594  CB  LYS B 127     -60.331  20.895-150.045  1.00  0.82           C  
ATOM   3595  CG  LYS B 127     -59.970  22.397-150.014  1.00  0.82           C  
ATOM   3596  CD  LYS B 127     -60.976  23.350-149.329  1.00  0.82           C  
ATOM   3597  CE  LYS B 127     -60.369  24.758-149.135  1.00  0.82           C  
ATOM   3598  NZ  LYS B 127     -61.265  25.726-148.452  1.00  0.82           N  
ATOM   3599  N   GLY B 128     -58.271  17.939-150.590  1.00  0.81           N  
ATOM   3600  CA  GLY B 128     -58.115  16.490-150.616  1.00  0.81           C  
ATOM   3601  C   GLY B 128     -56.646  16.144-150.802  1.00  0.81           C  
ATOM   3602  O   GLY B 128     -55.803  17.017-150.963  1.00  0.81           O  
ATOM   3603  N   MET B 129     -56.266  14.862-150.780  1.00  0.80           N  
ATOM   3604  CA  MET B 129     -54.889  14.451-151.043  1.00  0.80           C  
ATOM   3605  C   MET B 129     -54.924  13.085-151.668  1.00  0.80           C  
ATOM   3606  O   MET B 129     -55.863  12.341-151.407  1.00  0.80           O  
ATOM   3607  CB  MET B 129     -54.022  14.362-149.756  1.00  0.80           C  
ATOM   3608  CG  MET B 129     -54.595  13.437-148.657  1.00  0.80           C  
ATOM   3609  SD  MET B 129     -53.718  13.529-147.066  1.00  0.80           S  
ATOM   3610  CE  MET B 129     -52.230  12.674-147.650  1.00  0.80           C  
ATOM   3611  N   GLU B 130     -53.924  12.722-152.485  1.00  0.78           N  
ATOM   3612  CA  GLU B 130     -53.741  11.363-152.928  1.00  0.78           C  
ATOM   3613  C   GLU B 130     -52.552  10.765-152.219  1.00  0.78           C  
ATOM   3614  O   GLU B 130     -51.819  11.381-151.439  1.00  0.78           O  
ATOM   3615  CB  GLU B 130     -53.433  11.237-154.442  1.00  0.78           C  
ATOM   3616  CG  GLU B 130     -54.559  11.711-155.378  1.00  0.78           C  
ATOM   3617  CD  GLU B 130     -54.481  13.184-155.741  1.00  0.78           C  
ATOM   3618  OE1 GLU B 130     -53.526  13.875-155.310  1.00  0.78           O  
ATOM   3619  OE2 GLU B 130     -55.380  13.616-156.506  1.00  0.78           O  
ATOM   3620  N   VAL B 131     -52.319   9.491-152.524  1.00  0.74           N  
ATOM   3621  CA  VAL B 131     -51.162   8.754-152.088  1.00  0.74           C  
ATOM   3622  C   VAL B 131     -50.362   8.370-153.315  1.00  0.74           C  
ATOM   3623  O   VAL B 131     -50.889   7.936-154.336  1.00  0.74           O  
ATOM   3624  CB  VAL B 131     -51.588   7.534-151.293  1.00  0.74           C  
ATOM   3625  CG1 VAL B 131     -50.401   6.736-150.731  1.00  0.74           C  
ATOM   3626  CG2 VAL B 131     -52.459   8.023-150.136  1.00  0.74           C  
ATOM   3627  N   LYS B 132     -49.035   8.572-153.273  1.00  0.70           N  
ATOM   3628  CA  LYS B 132     -48.146   8.159-154.339  1.00  0.70           C  
ATOM   3629  C   LYS B 132     -47.527   6.829-153.996  1.00  0.70           C  
ATOM   3630  O   LYS B 132     -47.640   6.329-152.881  1.00  0.70           O  
ATOM   3631  CB  LYS B 132     -47.016   9.192-154.620  1.00  0.70           C  
ATOM   3632  CG  LYS B 132     -46.223   9.605-153.376  1.00  0.70           C  
ATOM   3633  CD  LYS B 132     -45.247  10.778-153.568  1.00  0.70           C  
ATOM   3634  CE  LYS B 132     -44.113  10.536-154.559  1.00  0.70           C  
ATOM   3635  NZ  LYS B 132     -43.183  11.687-154.527  1.00  0.70           N  
ATOM   3636  N   MET B 133     -46.771   6.252-154.948  1.00  0.64           N  
ATOM   3637  CA  MET B 133     -45.903   5.103-154.767  1.00  0.64           C  
ATOM   3638  C   MET B 133     -45.049   5.114-153.490  1.00  0.64           C  
ATOM   3639  O   MET B 133     -44.697   4.072-152.942  1.00  0.64           O  
ATOM   3640  CB  MET B 133     -44.982   5.087-156.006  1.00  0.64           C  
ATOM   3641  CG  MET B 133     -45.743   4.877-157.335  1.00  0.64           C  
ATOM   3642  SD  MET B 133     -46.675   3.317-157.429  1.00  0.64           S  
ATOM   3643  CE  MET B 133     -45.238   2.207-157.416  1.00  0.64           C  
ATOM   3644  N   GLU B 134     -44.755   6.314-152.951  1.00  0.66           N  
ATOM   3645  CA  GLU B 134     -44.066   6.473-151.691  1.00  0.66           C  
ATOM   3646  C   GLU B 134     -44.534   7.695-150.903  1.00  0.66           C  
ATOM   3647  O   GLU B 134     -43.923   8.763-150.918  1.00  0.66           O  
ATOM   3648  CB  GLU B 134     -42.548   6.557-151.940  1.00  0.66           C  
ATOM   3649  CG  GLU B 134     -41.675   6.545-150.663  1.00  0.66           C  
ATOM   3650  CD  GLU B 134     -40.177   6.576-150.959  1.00  0.66           C  
ATOM   3651  OE1 GLU B 134     -39.789   6.672-152.148  1.00  0.66           O  
ATOM   3652  OE2 GLU B 134     -39.427   6.513-149.952  1.00  0.66           O  
ATOM   3653  N   GLY B 135     -45.665   7.579-150.175  1.00  0.77           N  
ATOM   3654  CA  GLY B 135     -46.103   8.620-149.238  1.00  0.77           C  
ATOM   3655  C   GLY B 135     -47.209   9.505-149.751  1.00  0.77           C  
ATOM   3656  O   GLY B 135     -47.935   9.094-150.656  1.00  0.77           O  
ATOM   3657  N   PRO B 136     -47.438  10.704-149.211  1.00  0.79           N  
ATOM   3658  CA  PRO B 136     -48.483  11.582-149.719  1.00  0.79           C  
ATOM   3659  C   PRO B 136     -48.166  12.108-151.106  1.00  0.79           C  
ATOM   3660  O   PRO B 136     -47.006  12.311-151.469  1.00  0.79           O  
ATOM   3661  CB  PRO B 136     -48.483  12.755-148.735  1.00  0.79           C  
ATOM   3662  CG  PRO B 136     -47.006  12.863-148.380  1.00  0.79           C  
ATOM   3663  CD  PRO B 136     -46.609  11.395-148.208  1.00  0.79           C  
ATOM   3664  N   CYS B 137     -49.205  12.354-151.900  1.00  0.81           N  
ATOM   3665  CA  CYS B 137     -49.096  13.067-153.142  1.00  0.81           C  
ATOM   3666  C   CYS B 137     -50.153  14.143-153.088  1.00  0.81           C  
ATOM   3667  O   CYS B 137     -51.308  13.885-152.767  1.00  0.81           O  
ATOM   3668  CB  CYS B 137     -49.329  12.126-154.338  1.00  0.81           C  
ATOM   3669  SG  CYS B 137     -48.696  12.785-155.916  1.00  0.81           S  
ATOM   3670  N   MET B 138     -49.784  15.405-153.320  1.00  0.82           N  
ATOM   3671  CA  MET B 138     -50.750  16.478-153.420  1.00  0.82           C  
ATOM   3672  C   MET B 138     -51.498  16.469-154.740  1.00  0.82           C  
ATOM   3673  O   MET B 138     -50.944  16.117-155.782  1.00  0.82           O  
ATOM   3674  CB  MET B 138     -50.037  17.832-153.301  1.00  0.82           C  
ATOM   3675  CG  MET B 138     -49.328  18.043-151.956  1.00  0.82           C  
ATOM   3676  SD  MET B 138     -48.500  19.641-151.833  1.00  0.82           S  
ATOM   3677  CE  MET B 138     -47.411  19.522-153.282  1.00  0.82           C  
ATOM   3678  N   ILE B 139     -52.758  16.941-154.725  1.00  0.86           N  
ATOM   3679  CA  ILE B 139     -53.599  17.043-155.903  1.00  0.86           C  
ATOM   3680  C   ILE B 139     -53.003  18.012-156.904  1.00  0.86           C  
ATOM   3681  O   ILE B 139     -52.950  17.756-158.107  1.00  0.86           O  
ATOM   3682  CB  ILE B 139     -55.024  17.444-155.536  1.00  0.86           C  
ATOM   3683  CG1 ILE B 139     -55.643  16.388-154.596  1.00  0.86           C  
ATOM   3684  CG2 ILE B 139     -55.870  17.569-156.821  1.00  0.86           C  
ATOM   3685  CD1 ILE B 139     -57.013  16.778-154.048  1.00  0.86           C  
ATOM   3686  N   SER B 140     -52.456  19.153-156.440  1.00  0.87           N  
ATOM   3687  CA  SER B 140     -51.763  20.084-157.318  1.00  0.87           C  
ATOM   3688  C   SER B 140     -50.567  19.467-158.029  1.00  0.87           C  
ATOM   3689  O   SER B 140     -50.350  19.716-159.212  1.00  0.87           O  
ATOM   3690  CB  SER B 140     -51.319  21.372-156.583  1.00  0.87           C  
ATOM   3691  OG  SER B 140     -50.177  21.167-155.752  1.00  0.87           O  
ATOM   3692  N   LYS B 141     -49.788  18.612-157.333  1.00  0.83           N  
ATOM   3693  CA  LYS B 141     -48.704  17.837-157.909  1.00  0.83           C  
ATOM   3694  C   LYS B 141     -49.171  16.831-158.949  1.00  0.83           C  
ATOM   3695  O   LYS B 141     -48.609  16.759-160.038  1.00  0.83           O  
ATOM   3696  CB  LYS B 141     -47.909  17.122-156.788  1.00  0.83           C  
ATOM   3697  CG  LYS B 141     -46.617  16.405-157.225  1.00  0.83           C  
ATOM   3698  CD  LYS B 141     -45.568  17.361-157.821  1.00  0.83           C  
ATOM   3699  CE  LYS B 141     -44.241  16.676-158.158  1.00  0.83           C  
ATOM   3700  NZ  LYS B 141     -43.664  17.271-159.373  1.00  0.83           N  
ATOM   3701  N   LEU B 142     -50.257  16.076-158.676  1.00  0.85           N  
ATOM   3702  CA  LEU B 142     -50.848  15.156-159.640  1.00  0.85           C  
ATOM   3703  C   LEU B 142     -51.332  15.855-160.905  1.00  0.85           C  
ATOM   3704  O   LEU B 142     -51.082  15.413-162.027  1.00  0.85           O  
ATOM   3705  CB  LEU B 142     -52.038  14.395-159.004  1.00  0.85           C  
ATOM   3706  CG  LEU B 142     -52.732  13.365-159.926  1.00  0.85           C  
ATOM   3707  CD1 LEU B 142     -51.806  12.200-160.299  1.00  0.85           C  
ATOM   3708  CD2 LEU B 142     -54.009  12.830-159.273  1.00  0.85           C  
ATOM   3709  N   ILE B 143     -52.015  17.009-160.762  1.00  0.86           N  
ATOM   3710  CA  ILE B 143     -52.420  17.827-161.895  1.00  0.86           C  
ATOM   3711  C   ILE B 143     -51.222  18.358-162.669  1.00  0.86           C  
ATOM   3712  O   ILE B 143     -51.153  18.265-163.894  1.00  0.86           O  
ATOM   3713  CB  ILE B 143     -53.276  19.005-161.430  1.00  0.86           C  
ATOM   3714  CG1 ILE B 143     -54.584  18.520-160.772  1.00  0.86           C  
ATOM   3715  CG2 ILE B 143     -53.611  19.933-162.614  1.00  0.86           C  
ATOM   3716  CD1 ILE B 143     -55.331  19.626-160.019  1.00  0.86           C  
ATOM   3717  N   ALA B 144     -50.227  18.909-161.955  1.00  0.85           N  
ATOM   3718  CA  ALA B 144     -49.052  19.502-162.548  1.00  0.85           C  
ATOM   3719  C   ALA B 144     -48.166  18.550-163.321  1.00  0.85           C  
ATOM   3720  O   ALA B 144     -47.762  18.845-164.443  1.00  0.85           O  
ATOM   3721  CB  ALA B 144     -48.203  20.104-161.424  1.00  0.85           C  
ATOM   3722  N   ASP B 145     -47.869  17.374-162.746  1.00  0.86           N  
ATOM   3723  CA  ASP B 145     -47.070  16.354-163.391  1.00  0.86           C  
ATOM   3724  C   ASP B 145     -47.775  15.710-164.587  1.00  0.86           C  
ATOM   3725  O   ASP B 145     -47.178  15.561-165.650  1.00  0.86           O  
ATOM   3726  CB  ASP B 145     -46.628  15.267-162.374  1.00  0.86           C  
ATOM   3727  CG  ASP B 145     -45.642  15.786-161.351  1.00  0.86           C  
ATOM   3728  OD1 ASP B 145     -45.264  16.987-161.377  1.00  0.86           O  
ATOM   3729  OD2 ASP B 145     -45.188  14.985-160.491  1.00  0.86           O  
ATOM   3730  N   THR B 146     -49.078  15.344-164.485  1.00  0.86           N  
ATOM   3731  CA  THR B 146     -49.811  14.772-165.627  1.00  0.86           C  
ATOM   3732  C   THR B 146     -49.971  15.743-166.778  1.00  0.86           C  
ATOM   3733  O   THR B 146     -49.793  15.383-167.938  1.00  0.86           O  
ATOM   3734  CB  THR B 146     -51.216  14.268-165.281  1.00  0.86           C  
ATOM   3735  OG1 THR B 146     -51.148  13.218-164.328  1.00  0.86           O  
ATOM   3736  CG2 THR B 146     -51.958  13.688-166.502  1.00  0.86           C  
ATOM   3737  N   LEU B 147     -50.319  17.015-166.515  1.00  0.85           N  
ATOM   3738  CA  LEU B 147     -50.550  17.974-167.582  1.00  0.85           C  
ATOM   3739  C   LEU B 147     -49.295  18.696-168.035  1.00  0.85           C  
ATOM   3740  O   LEU B 147     -49.265  19.279-169.117  1.00  0.85           O  
ATOM   3741  CB  LEU B 147     -51.590  19.014-167.118  1.00  0.85           C  
ATOM   3742  CG  LEU B 147     -52.956  18.402-166.756  1.00  0.85           C  
ATOM   3743  CD1 LEU B 147     -53.904  19.488-166.249  1.00  0.85           C  
ATOM   3744  CD2 LEU B 147     -53.595  17.665-167.934  1.00  0.85           C  
ATOM   3745  N   GLY B 148     -48.219  18.644-167.231  1.00  0.88           N  
ATOM   3746  CA  GLY B 148     -46.940  19.269-167.538  1.00  0.88           C  
ATOM   3747  C   GLY B 148     -46.925  20.765-167.360  1.00  0.88           C  
ATOM   3748  O   GLY B 148     -46.304  21.478-168.146  1.00  0.88           O  
ATOM   3749  N   ILE B 149     -47.613  21.293-166.332  1.00  0.84           N  
ATOM   3750  CA  ILE B 149     -47.811  22.731-166.163  1.00  0.84           C  
ATOM   3751  C   ILE B 149     -47.415  23.199-164.773  1.00  0.84           C  
ATOM   3752  O   ILE B 149     -47.520  22.468-163.789  1.00  0.84           O  
ATOM   3753  CB  ILE B 149     -49.242  23.187-166.459  1.00  0.84           C  
ATOM   3754  CG1 ILE B 149     -50.283  22.555-165.505  1.00  0.84           C  
ATOM   3755  CG2 ILE B 149     -49.540  22.889-167.942  1.00  0.84           C  
ATOM   3756  CD1 ILE B 149     -51.733  22.779-165.944  1.00  0.84           C  
ATOM   3757  N   ASN B 150     -46.945  24.464-164.645  1.00  0.84           N  
ATOM   3758  CA  ASN B 150     -46.683  25.099-163.358  1.00  0.84           C  
ATOM   3759  C   ASN B 150     -47.959  25.219-162.535  1.00  0.84           C  
ATOM   3760  O   ASN B 150     -49.045  25.409-163.085  1.00  0.84           O  
ATOM   3761  CB  ASN B 150     -46.058  26.511-163.505  1.00  0.84           C  
ATOM   3762  CG  ASN B 150     -44.769  26.449-164.317  1.00  0.84           C  
ATOM   3763  OD1 ASN B 150     -44.031  25.463-164.276  1.00  0.84           O  
ATOM   3764  ND2 ASN B 150     -44.481  27.517-165.095  1.00  0.84           N  
ATOM   3765  N   CYS B 151     -47.870  25.086-161.195  1.00  0.86           N  
ATOM   3766  CA  CYS B 151     -49.082  24.976-160.407  1.00  0.86           C  
ATOM   3767  C   CYS B 151     -49.023  25.680-159.073  1.00  0.86           C  
ATOM   3768  O   CYS B 151     -48.002  25.710-158.390  1.00  0.86           O  
ATOM   3769  CB  CYS B 151     -49.485  23.496-160.163  1.00  0.86           C  
ATOM   3770  SG  CYS B 151     -51.291  23.287-159.916  1.00  0.86           S  
ATOM   3771  N   CYS B 152     -50.169  26.247-158.674  1.00  0.86           N  
ATOM   3772  CA  CYS B 152     -50.389  26.903-157.409  1.00  0.86           C  
ATOM   3773  C   CYS B 152     -51.669  26.423-156.797  1.00  0.86           C  
ATOM   3774  O   CYS B 152     -52.403  25.614-157.361  1.00  0.86           O  
ATOM   3775  CB  CYS B 152     -50.559  28.425-157.548  1.00  0.86           C  
ATOM   3776  SG  CYS B 152     -51.625  28.928-158.909  1.00  0.86           S  
ATOM   3777  N   VAL B 153     -51.979  26.951-155.605  1.00  0.87           N  
ATOM   3778  CA  VAL B 153     -53.173  26.600-154.871  1.00  0.87           C  
ATOM   3779  C   VAL B 153     -53.864  27.830-154.307  1.00  0.87           C  
ATOM   3780  O   VAL B 153     -53.220  28.804-153.926  1.00  0.87           O  
ATOM   3781  CB  VAL B 153     -52.871  25.611-153.756  1.00  0.87           C  
ATOM   3782  CG1 VAL B 153     -52.363  24.308-154.395  1.00  0.87           C  
ATOM   3783  CG2 VAL B 153     -51.828  26.176-152.774  1.00  0.87           C  
ATOM   3784  N   LEU B 154     -55.212  27.820-154.239  1.00  0.87           N  
ATOM   3785  CA  LEU B 154     -55.983  28.843-153.549  1.00  0.87           C  
ATOM   3786  C   LEU B 154     -56.781  28.158-152.466  1.00  0.87           C  
ATOM   3787  O   LEU B 154     -57.670  27.348-152.724  1.00  0.87           O  
ATOM   3788  CB  LEU B 154     -56.920  29.630-154.495  1.00  0.87           C  
ATOM   3789  CG  LEU B 154     -57.602  30.877-153.886  1.00  0.87           C  
ATOM   3790  CD1 LEU B 154     -57.963  31.866-154.998  1.00  0.87           C  
ATOM   3791  CD2 LEU B 154     -58.868  30.568-153.077  1.00  0.87           C  
ATOM   3792  N   MET B 155     -56.469  28.474-151.200  1.00  0.87           N  
ATOM   3793  CA  MET B 155     -57.064  27.819-150.058  1.00  0.87           C  
ATOM   3794  C   MET B 155     -57.381  28.866-149.018  1.00  0.87           C  
ATOM   3795  O   MET B 155     -56.574  29.729-148.693  1.00  0.87           O  
ATOM   3796  CB  MET B 155     -56.108  26.778-149.432  1.00  0.87           C  
ATOM   3797  CG  MET B 155     -55.722  25.632-150.380  1.00  0.87           C  
ATOM   3798  SD  MET B 155     -57.086  24.504-150.754  1.00  0.87           S  
ATOM   3799  CE  MET B 155     -56.419  24.027-152.369  1.00  0.87           C  
ATOM   3800  N   GLY B 156     -58.595  28.840-148.463  1.00  0.88           N  
ATOM   3801  CA  GLY B 156     -58.970  29.790-147.437  1.00  0.88           C  
ATOM   3802  C   GLY B 156     -60.345  29.513-146.945  1.00  0.88           C  
ATOM   3803  O   GLY B 156     -61.042  28.647-147.488  1.00  0.88           O  
ATOM   3804  N   ALA B 157     -60.747  30.268-145.909  1.00  0.87           N  
ATOM   3805  CA  ALA B 157     -62.045  30.223-145.282  1.00  0.87           C  
ATOM   3806  C   ALA B 157     -63.153  30.735-146.181  1.00  0.87           C  
ATOM   3807  O   ALA B 157     -63.578  31.887-146.103  1.00  0.87           O  
ATOM   3808  CB  ALA B 157     -61.996  31.036-143.980  1.00  0.87           C  
ATOM   3809  N   ASN B 158     -63.621  29.868-147.097  1.00  0.84           N  
ATOM   3810  CA  ASN B 158     -64.444  30.304-148.198  1.00  0.84           C  
ATOM   3811  C   ASN B 158     -65.678  29.434-148.345  1.00  0.84           C  
ATOM   3812  O   ASN B 158     -65.821  28.698-149.321  1.00  0.84           O  
ATOM   3813  CB  ASN B 158     -63.657  30.305-149.543  1.00  0.84           C  
ATOM   3814  CG  ASN B 158     -62.328  31.045-149.445  1.00  0.84           C  
ATOM   3815  OD1 ASN B 158     -62.160  32.057-148.762  1.00  0.84           O  
ATOM   3816  ND2 ASN B 158     -61.296  30.527-150.145  1.00  0.84           N  
ATOM   3817  N   ILE B 159     -66.643  29.505-147.396  1.00  0.82           N  
ATOM   3818  CA  ILE B 159     -67.987  28.964-147.596  1.00  0.82           C  
ATOM   3819  C   ILE B 159     -68.603  29.611-148.828  1.00  0.82           C  
ATOM   3820  O   ILE B 159     -68.778  30.827-148.882  1.00  0.82           O  
ATOM   3821  CB  ILE B 159     -68.916  29.184-146.399  1.00  0.82           C  
ATOM   3822  CG1 ILE B 159     -68.350  28.565-145.101  1.00  0.82           C  
ATOM   3823  CG2 ILE B 159     -70.344  28.658-146.674  1.00  0.82           C  
ATOM   3824  CD1 ILE B 159     -68.406  27.039-144.997  1.00  0.82           C  
ATOM   3825  N   ALA B 160     -68.910  28.820-149.872  1.00  0.85           N  
ATOM   3826  CA  ALA B 160     -69.285  29.310-151.182  1.00  0.85           C  
ATOM   3827  C   ALA B 160     -70.491  30.240-151.194  1.00  0.85           C  
ATOM   3828  O   ALA B 160     -70.453  31.304-151.807  1.00  0.85           O  
ATOM   3829  CB  ALA B 160     -69.505  28.090-152.089  1.00  0.85           C  
ATOM   3830  N   ASN B 161     -71.560  29.913-150.446  1.00  0.82           N  
ATOM   3831  CA  ASN B 161     -72.724  30.774-150.328  1.00  0.82           C  
ATOM   3832  C   ASN B 161     -72.403  32.168-149.770  1.00  0.82           C  
ATOM   3833  O   ASN B 161     -72.801  33.175-150.346  1.00  0.82           O  
ATOM   3834  CB  ASN B 161     -73.774  30.097-149.414  1.00  0.82           C  
ATOM   3835  CG  ASN B 161     -74.316  28.822-150.054  1.00  0.82           C  
ATOM   3836  OD1 ASN B 161     -74.186  28.563-151.255  1.00  0.82           O  
ATOM   3837  ND2 ASN B 161     -74.938  27.954-149.227  1.00  0.82           N  
ATOM   3838  N   GLU B 162     -71.608  32.272-148.687  1.00  0.81           N  
ATOM   3839  CA  GLU B 162     -71.171  33.544-148.122  1.00  0.81           C  
ATOM   3840  C   GLU B 162     -70.292  34.361-149.089  1.00  0.81           C  
ATOM   3841  O   GLU B 162     -70.467  35.565-149.267  1.00  0.81           O  
ATOM   3842  CB  GLU B 162     -70.441  33.296-146.778  1.00  0.81           C  
ATOM   3843  CG  GLU B 162     -71.304  32.680-145.638  1.00  0.81           C  
ATOM   3844  CD  GLU B 162     -70.513  32.491-144.339  1.00  0.81           C  
ATOM   3845  OE1 GLU B 162     -69.305  32.836-144.317  1.00  0.81           O  
ATOM   3846  OE2 GLU B 162     -71.075  31.963-143.342  1.00  0.81           O  
ATOM   3847  N   ILE B 163     -69.357  33.704-149.822  1.00  0.85           N  
ATOM   3848  CA  ILE B 163     -68.565  34.333-150.887  1.00  0.85           C  
ATOM   3849  C   ILE B 163     -69.444  34.865-152.016  1.00  0.85           C  
ATOM   3850  O   ILE B 163     -69.241  35.960-152.543  1.00  0.85           O  
ATOM   3851  CB  ILE B 163     -67.539  33.368-151.494  1.00  0.85           C  
ATOM   3852  CG1 ILE B 163     -66.604  32.719-150.457  1.00  0.85           C  
ATOM   3853  CG2 ILE B 163     -66.683  34.056-152.588  1.00  0.85           C  
ATOM   3854  CD1 ILE B 163     -65.706  33.707-149.738  1.00  0.85           C  
ATOM   3855  N   ALA B 164     -70.479  34.111-152.422  1.00  0.85           N  
ATOM   3856  CA  ALA B 164     -71.443  34.537-153.415  1.00  0.85           C  
ATOM   3857  C   ALA B 164     -72.247  35.763-153.004  1.00  0.85           C  
ATOM   3858  O   ALA B 164     -72.517  36.641-153.820  1.00  0.85           O  
ATOM   3859  CB  ALA B 164     -72.369  33.364-153.743  1.00  0.85           C  
ATOM   3860  N   VAL B 165     -72.594  35.856-151.711  1.00  0.83           N  
ATOM   3861  CA  VAL B 165     -73.335  36.961-151.114  1.00  0.83           C  
ATOM   3862  C   VAL B 165     -72.487  38.225-150.922  1.00  0.83           C  
ATOM   3863  O   VAL B 165     -73.008  39.317-150.706  1.00  0.83           O  
ATOM   3864  CB  VAL B 165     -73.963  36.474-149.804  1.00  0.83           C  
ATOM   3865  CG1 VAL B 165     -74.608  37.596-148.971  1.00  0.83           C  
ATOM   3866  CG2 VAL B 165     -75.047  35.432-150.144  1.00  0.83           C  
ATOM   3867  N   GLU B 166     -71.148  38.095-151.023  1.00  0.82           N  
ATOM   3868  CA  GLU B 166     -70.170  39.177-150.944  1.00  0.82           C  
ATOM   3869  C   GLU B 166     -69.899  39.593-149.512  1.00  0.82           C  
ATOM   3870  O   GLU B 166     -69.457  40.700-149.214  1.00  0.82           O  
ATOM   3871  CB  GLU B 166     -70.385  40.376-151.922  1.00  0.82           C  
ATOM   3872  CG  GLU B 166     -70.082  39.986-153.392  1.00  0.82           C  
ATOM   3873  CD  GLU B 166     -70.499  41.004-154.473  1.00  0.82           C  
ATOM   3874  OE1 GLU B 166     -70.589  42.220-154.198  1.00  0.82           O  
ATOM   3875  OE2 GLU B 166     -70.644  40.567-155.634  1.00  0.82           O  
ATOM   3876  N   GLU B 167     -70.098  38.653-148.569  1.00  0.84           N  
ATOM   3877  CA  GLU B 167     -69.639  38.789-147.205  1.00  0.84           C  
ATOM   3878  C   GLU B 167     -68.120  38.858-147.133  1.00  0.84           C  
ATOM   3879  O   GLU B 167     -67.425  38.162-147.871  1.00  0.84           O  
ATOM   3880  CB  GLU B 167     -70.151  37.634-146.328  1.00  0.84           C  
ATOM   3881  CG  GLU B 167     -71.694  37.531-146.316  1.00  0.84           C  
ATOM   3882  CD  GLU B 167     -72.155  36.472-145.333  1.00  0.84           C  
ATOM   3883  OE1 GLU B 167     -71.586  36.474-144.215  1.00  0.84           O  
ATOM   3884  OE2 GLU B 167     -73.061  35.674-145.679  1.00  0.84           O  
ATOM   3885  N   PHE B 168     -67.558  39.725-146.263  1.00  0.84           N  
ATOM   3886  CA  PHE B 168     -66.119  39.934-146.200  1.00  0.84           C  
ATOM   3887  C   PHE B 168     -65.332  38.679-145.832  1.00  0.84           C  
ATOM   3888  O   PHE B 168     -65.535  38.051-144.798  1.00  0.84           O  
ATOM   3889  CB  PHE B 168     -65.744  41.095-145.222  1.00  0.84           C  
ATOM   3890  CG  PHE B 168     -64.245  41.265-145.099  1.00  0.84           C  
ATOM   3891  CD1 PHE B 168     -63.517  41.887-146.123  1.00  0.84           C  
ATOM   3892  CD2 PHE B 168     -63.548  40.631-144.052  1.00  0.84           C  
ATOM   3893  CE1 PHE B 168     -62.117  41.833-146.130  1.00  0.84           C  
ATOM   3894  CE2 PHE B 168     -62.149  40.575-144.059  1.00  0.84           C  
ATOM   3895  CZ  PHE B 168     -61.433  41.175-145.101  1.00  0.84           C  
ATOM   3896  N   SER B 169     -64.340  38.327-146.653  1.00  0.86           N  
ATOM   3897  CA  SER B 169     -63.528  37.174-146.360  1.00  0.86           C  
ATOM   3898  C   SER B 169     -62.176  37.254-147.011  1.00  0.86           C  
ATOM   3899  O   SER B 169     -61.837  38.193-147.733  1.00  0.86           O  
ATOM   3900  CB  SER B 169     -64.220  35.863-146.782  1.00  0.86           C  
ATOM   3901  OG  SER B 169     -64.325  35.769-148.199  1.00  0.86           O  
ATOM   3902  N   GLU B 170     -61.336  36.249-146.734  1.00  0.86           N  
ATOM   3903  CA  GLU B 170     -59.976  36.261-147.192  1.00  0.86           C  
ATOM   3904  C   GLU B 170     -59.533  34.871-147.537  1.00  0.86           C  
ATOM   3905  O   GLU B 170     -60.000  33.883-146.976  1.00  0.86           O  
ATOM   3906  CB  GLU B 170     -58.990  36.867-146.161  1.00  0.86           C  
ATOM   3907  CG  GLU B 170     -59.536  36.935-144.721  1.00  0.86           C  
ATOM   3908  CD  GLU B 170     -58.416  37.257-143.756  1.00  0.86           C  
ATOM   3909  OE1 GLU B 170     -57.676  38.251-143.958  1.00  0.86           O  
ATOM   3910  OE2 GLU B 170     -58.215  36.463-142.801  1.00  0.86           O  
ATOM   3911  N   ALA B 171     -58.585  34.763-148.475  1.00  0.89           N  
ATOM   3912  CA  ALA B 171     -58.042  33.506-148.915  1.00  0.89           C  
ATOM   3913  C   ALA B 171     -56.531  33.581-149.050  1.00  0.89           C  
ATOM   3914  O   ALA B 171     -55.926  34.650-149.117  1.00  0.89           O  
ATOM   3915  CB  ALA B 171     -58.697  33.088-150.242  1.00  0.89           C  
ATOM   3916  N   THR B 172     -55.873  32.410-149.076  1.00  0.88           N  
ATOM   3917  CA  THR B 172     -54.427  32.306-149.175  1.00  0.88           C  
ATOM   3918  C   THR B 172     -54.103  31.709-150.518  1.00  0.88           C  
ATOM   3919  O   THR B 172     -54.582  30.627-150.857  1.00  0.88           O  
ATOM   3920  CB  THR B 172     -53.792  31.383-148.133  1.00  0.88           C  
ATOM   3921  OG1 THR B 172     -54.190  31.731-146.817  1.00  0.88           O  
ATOM   3922  CG2 THR B 172     -52.261  31.500-148.150  1.00  0.88           C  
ATOM   3923  N   ILE B 173     -53.264  32.374-151.332  1.00  0.86           N  
ATOM   3924  CA  ILE B 173     -52.737  31.755-152.535  1.00  0.86           C  
ATOM   3925  C   ILE B 173     -51.340  31.265-152.229  1.00  0.86           C  
ATOM   3926  O   ILE B 173     -50.474  32.002-151.765  1.00  0.86           O  
ATOM   3927  CB  ILE B 173     -52.780  32.653-153.771  1.00  0.86           C  
ATOM   3928  CG1 ILE B 173     -54.257  32.848-154.182  1.00  0.86           C  
ATOM   3929  CG2 ILE B 173     -51.978  32.040-154.943  1.00  0.86           C  
ATOM   3930  CD1 ILE B 173     -54.468  33.730-155.417  1.00  0.86           C  
ATOM   3931  N   GLY B 174     -51.088  29.969-152.477  1.00  0.86           N  
ATOM   3932  CA  GLY B 174     -49.746  29.415-152.435  1.00  0.86           C  
ATOM   3933  C   GLY B 174     -49.144  29.509-153.806  1.00  0.86           C  
ATOM   3934  O   GLY B 174     -49.633  28.852-154.713  1.00  0.86           O  
ATOM   3935  N   TYR B 175     -48.082  30.310-154.013  1.00  0.82           N  
ATOM   3936  CA  TYR B 175     -47.395  30.395-155.299  1.00  0.82           C  
ATOM   3937  C   TYR B 175     -45.905  30.551-155.008  1.00  0.82           C  
ATOM   3938  O   TYR B 175     -45.484  31.545-154.425  1.00  0.82           O  
ATOM   3939  CB  TYR B 175     -47.952  31.568-156.173  1.00  0.82           C  
ATOM   3940  CG  TYR B 175     -47.705  31.346-157.658  1.00  0.82           C  
ATOM   3941  CD1 TYR B 175     -48.801  30.970-158.436  1.00  0.82           C  
ATOM   3942  CD2 TYR B 175     -46.426  31.269-158.239  1.00  0.82           C  
ATOM   3943  CE1 TYR B 175     -48.617  30.335-159.671  1.00  0.82           C  
ATOM   3944  CE2 TYR B 175     -46.261  30.639-159.489  1.00  0.82           C  
ATOM   3945  CZ  TYR B 175     -47.344  30.159-160.205  1.00  0.82           C  
ATOM   3946  OH  TYR B 175     -47.164  29.482-161.441  1.00  0.82           O  
ATOM   3947  N   ARG B 176     -45.063  29.567-155.386  1.00  0.53           N  
ATOM   3948  CA  ARG B 176     -43.689  29.455-154.897  1.00  0.53           C  
ATOM   3949  C   ARG B 176     -42.634  29.761-155.937  1.00  0.53           C  
ATOM   3950  O   ARG B 176     -42.680  29.175-157.009  1.00  0.53           O  
ATOM   3951  CB  ARG B 176     -43.400  28.003-154.428  1.00  0.53           C  
ATOM   3952  CG  ARG B 176     -42.072  27.841-153.663  1.00  0.53           C  
ATOM   3953  CD  ARG B 176     -41.975  26.567-152.825  1.00  0.53           C  
ATOM   3954  NE  ARG B 176     -40.616  26.643-152.204  1.00  0.53           N  
ATOM   3955  CZ  ARG B 176     -40.006  25.604-151.620  1.00  0.53           C  
ATOM   3956  NH1 ARG B 176     -38.760  25.783-151.178  1.00  0.53           N  
ATOM   3957  NH2 ARG B 176     -40.589  24.414-151.514  1.00  0.53           N  
ATOM   3958  N   LYS B 177     -41.652  30.652-155.623  1.00  0.47           N  
ATOM   3959  CA  LYS B 177     -40.436  30.916-156.410  1.00  0.47           C  
ATOM   3960  C   LYS B 177     -40.657  31.791-157.631  1.00  0.47           C  
ATOM   3961  O   LYS B 177     -39.722  32.117-158.360  1.00  0.47           O  
ATOM   3962  CB  LYS B 177     -39.666  29.630-156.833  1.00  0.47           C  
ATOM   3963  CG  LYS B 177     -38.920  28.958-155.675  1.00  0.47           C  
ATOM   3964  CD  LYS B 177     -38.335  27.596-156.071  1.00  0.47           C  
ATOM   3965  CE  LYS B 177     -37.848  26.798-154.865  1.00  0.47           C  
ATOM   3966  NZ  LYS B 177     -37.181  25.562-155.321  1.00  0.47           N  
ATOM   3967  N   ASP B 178     -41.894  32.255-157.816  1.00  0.72           N  
ATOM   3968  CA  ASP B 178     -42.371  32.805-159.063  1.00  0.72           C  
ATOM   3969  C   ASP B 178     -43.347  33.921-158.737  1.00  0.72           C  
ATOM   3970  O   ASP B 178     -44.527  33.936-159.099  1.00  0.72           O  
ATOM   3971  CB  ASP B 178     -43.105  31.715-159.840  1.00  0.72           C  
ATOM   3972  CG  ASP B 178     -42.169  30.715-160.491  1.00  0.72           C  
ATOM   3973  OD1 ASP B 178     -41.268  31.156-161.243  1.00  0.72           O  
ATOM   3974  OD2 ASP B 178     -42.387  29.497-160.268  1.00  0.72           O  
ATOM   3975  N   LYS B 179     -42.847  34.932-158.014  1.00  0.75           N  
ATOM   3976  CA  LYS B 179     -43.590  36.075-157.516  1.00  0.75           C  
ATOM   3977  C   LYS B 179     -44.360  36.848-158.577  1.00  0.75           C  
ATOM   3978  O   LYS B 179     -45.403  37.437-158.295  1.00  0.75           O  
ATOM   3979  CB  LYS B 179     -42.598  37.050-156.848  1.00  0.75           C  
ATOM   3980  CG  LYS B 179     -43.208  38.346-156.287  1.00  0.75           C  
ATOM   3981  CD  LYS B 179     -42.130  39.286-155.733  1.00  0.75           C  
ATOM   3982  CE  LYS B 179     -42.722  40.605-155.240  1.00  0.75           C  
ATOM   3983  NZ  LYS B 179     -41.644  41.466-154.714  1.00  0.75           N  
ATOM   3984  N   GLU B 180     -43.874  36.869-159.840  1.00  0.78           N  
ATOM   3985  CA  GLU B 180     -44.610  37.516-160.917  1.00  0.78           C  
ATOM   3986  C   GLU B 180     -46.017  36.941-161.075  1.00  0.78           C  
ATOM   3987  O   GLU B 180     -47.029  37.641-160.991  1.00  0.78           O  
ATOM   3988  CB  GLU B 180     -43.913  37.347-162.295  1.00  0.78           C  
ATOM   3989  CG  GLU B 180     -44.764  37.983-163.422  1.00  0.78           C  
ATOM   3990  CD  GLU B 180     -44.185  37.929-164.837  1.00  0.78           C  
ATOM   3991  OE1 GLU B 180     -43.045  37.476-165.075  1.00  0.78           O  
ATOM   3992  OE2 GLU B 180     -44.955  38.333-165.720  1.00  0.78           O  
ATOM   3993  N   VAL B 181     -46.080  35.609-161.229  1.00  0.80           N  
ATOM   3994  CA  VAL B 181     -47.278  34.814-161.434  1.00  0.80           C  
ATOM   3995  C   VAL B 181     -48.214  34.898-160.251  1.00  0.80           C  
ATOM   3996  O   VAL B 181     -49.432  35.031-160.378  1.00  0.80           O  
ATOM   3997  CB  VAL B 181     -46.927  33.362-161.677  1.00  0.80           C  
ATOM   3998  CG1 VAL B 181     -48.218  32.563-161.836  1.00  0.80           C  
ATOM   3999  CG2 VAL B 181     -46.061  33.200-162.927  1.00  0.80           C  
ATOM   4000  N   ALA B 182     -47.643  34.880-159.046  1.00  0.80           N  
ATOM   4001  CA  ALA B 182     -48.342  35.027-157.800  1.00  0.80           C  
ATOM   4002  C   ALA B 182     -49.169  36.309-157.698  1.00  0.80           C  
ATOM   4003  O   ALA B 182     -50.359  36.292-157.377  1.00  0.80           O  
ATOM   4004  CB  ALA B 182     -47.210  35.011-156.778  1.00  0.80           C  
ATOM   4005  N   ASN B 183     -48.571  37.451-158.082  1.00  0.82           N  
ATOM   4006  CA  ASN B 183     -49.277  38.706-158.252  1.00  0.82           C  
ATOM   4007  C   ASN B 183     -50.328  38.680-159.368  1.00  0.82           C  
ATOM   4008  O   ASN B 183     -51.401  39.269-159.241  1.00  0.82           O  
ATOM   4009  CB  ASN B 183     -48.266  39.839-158.550  1.00  0.82           C  
ATOM   4010  CG  ASN B 183     -47.422  40.162-157.322  1.00  0.82           C  
ATOM   4011  OD1 ASN B 183     -47.809  39.970-156.172  1.00  0.82           O  
ATOM   4012  ND2 ASN B 183     -46.218  40.733-157.558  1.00  0.82           N  
ATOM   4013  N   ARG B 184     -50.056  38.010-160.509  1.00  0.78           N  
ATOM   4014  CA  ARG B 184     -51.022  37.864-161.594  1.00  0.78           C  
ATOM   4015  C   ARG B 184     -52.286  37.098-161.204  1.00  0.78           C  
ATOM   4016  O   ARG B 184     -53.395  37.553-161.480  1.00  0.78           O  
ATOM   4017  CB  ARG B 184     -50.401  37.200-162.856  1.00  0.78           C  
ATOM   4018  CG  ARG B 184     -49.289  38.024-163.540  1.00  0.78           C  
ATOM   4019  CD  ARG B 184     -48.782  37.416-164.862  1.00  0.78           C  
ATOM   4020  NE  ARG B 184     -47.662  38.274-165.369  1.00  0.78           N  
ATOM   4021  CZ  ARG B 184     -47.774  39.459-165.985  1.00  0.78           C  
ATOM   4022  NH1 ARG B 184     -46.666  40.082-166.366  1.00  0.78           N  
ATOM   4023  NH2 ARG B 184     -48.935  40.040-166.219  1.00  0.78           N  
ATOM   4024  N   TRP B 185     -52.174  35.952-160.503  1.00  0.85           N  
ATOM   4025  CA  TRP B 185     -53.335  35.247-159.972  1.00  0.85           C  
ATOM   4026  C   TRP B 185     -54.092  36.058-158.937  1.00  0.85           C  
ATOM   4027  O   TRP B 185     -55.320  36.082-158.929  1.00  0.85           O  
ATOM   4028  CB  TRP B 185     -52.972  33.890-159.335  1.00  0.85           C  
ATOM   4029  CG  TRP B 185     -52.449  32.849-160.302  1.00  0.85           C  
ATOM   4030  CD1 TRP B 185     -51.174  32.417-160.423  1.00  0.85           C  
ATOM   4031  CD2 TRP B 185     -53.228  32.015-161.200  1.00  0.85           C  
ATOM   4032  NE1 TRP B 185     -51.089  31.384-161.334  1.00  0.85           N  
ATOM   4033  CE2 TRP B 185     -52.337  31.118-161.792  1.00  0.85           C  
ATOM   4034  CE3 TRP B 185     -54.581  31.993-161.491  1.00  0.85           C  
ATOM   4035  CZ2 TRP B 185     -52.780  30.123-162.662  1.00  0.85           C  
ATOM   4036  CZ3 TRP B 185     -55.037  30.999-162.378  1.00  0.85           C  
ATOM   4037  CH2 TRP B 185     -54.153  30.065-162.933  1.00  0.85           C  
ATOM   4038  N   ALA B 186     -53.392  36.790-158.053  1.00  0.86           N  
ATOM   4039  CA  ALA B 186     -54.035  37.676-157.106  1.00  0.86           C  
ATOM   4040  C   ALA B 186     -54.904  38.754-157.765  1.00  0.86           C  
ATOM   4041  O   ALA B 186     -56.029  38.997-157.350  1.00  0.86           O  
ATOM   4042  CB  ALA B 186     -52.961  38.300-156.203  1.00  0.86           C  
ATOM   4043  N   LYS B 187     -54.445  39.375-158.868  1.00  0.86           N  
ATOM   4044  CA  LYS B 187     -55.272  40.280-159.659  1.00  0.86           C  
ATOM   4045  C   LYS B 187     -56.506  39.632-160.291  1.00  0.86           C  
ATOM   4046  O   LYS B 187     -57.547  40.265-160.429  1.00  0.86           O  
ATOM   4047  CB  LYS B 187     -54.437  40.952-160.776  1.00  0.86           C  
ATOM   4048  CG  LYS B 187     -53.334  41.879-160.243  1.00  0.86           C  
ATOM   4049  CD  LYS B 187     -52.524  42.540-161.370  1.00  0.86           C  
ATOM   4050  CE  LYS B 187     -51.415  43.444-160.828  1.00  0.86           C  
ATOM   4051  NZ  LYS B 187     -50.677  44.077-161.943  1.00  0.86           N  
ATOM   4052  N   LEU B 188     -56.413  38.360-160.716  1.00  0.86           N  
ATOM   4053  CA  LEU B 188     -57.536  37.600-161.242  1.00  0.86           C  
ATOM   4054  C   LEU B 188     -58.623  37.256-160.225  1.00  0.86           C  
ATOM   4055  O   LEU B 188     -59.795  37.141-160.577  1.00  0.86           O  
ATOM   4056  CB  LEU B 188     -56.997  36.289-161.869  1.00  0.86           C  
ATOM   4057  CG  LEU B 188     -58.020  35.381-162.584  1.00  0.86           C  
ATOM   4058  CD1 LEU B 188     -58.753  36.096-163.722  1.00  0.86           C  
ATOM   4059  CD2 LEU B 188     -57.322  34.123-163.116  1.00  0.86           C  
ATOM   4060  N   PHE B 189     -58.241  37.019-158.953  1.00  0.87           N  
ATOM   4061  CA  PHE B 189     -59.175  36.559-157.934  1.00  0.87           C  
ATOM   4062  C   PHE B 189     -59.628  37.607-156.925  1.00  0.87           C  
ATOM   4063  O   PHE B 189     -60.740  37.522-156.406  1.00  0.87           O  
ATOM   4064  CB  PHE B 189     -58.514  35.421-157.099  1.00  0.87           C  
ATOM   4065  CG  PHE B 189     -58.345  34.159-157.905  1.00  0.87           C  
ATOM   4066  CD1 PHE B 189     -57.070  33.632-158.176  1.00  0.87           C  
ATOM   4067  CD2 PHE B 189     -59.469  33.479-158.397  1.00  0.87           C  
ATOM   4068  CE1 PHE B 189     -56.921  32.470-158.939  1.00  0.87           C  
ATOM   4069  CE2 PHE B 189     -59.316  32.330-159.179  1.00  0.87           C  
ATOM   4070  CZ  PHE B 189     -58.047  31.820-159.447  1.00  0.87           C  
ATOM   4071  N   THR B 190     -58.784  38.594-156.573  1.00  0.87           N  
ATOM   4072  CA  THR B 190     -59.085  39.571-155.525  1.00  0.87           C  
ATOM   4073  C   THR B 190     -60.272  40.480-155.814  1.00  0.87           C  
ATOM   4074  O   THR B 190     -60.375  41.157-156.833  1.00  0.87           O  
ATOM   4075  CB  THR B 190     -57.872  40.438-155.179  1.00  0.87           C  
ATOM   4076  OG1 THR B 190     -56.827  39.652-154.622  1.00  0.87           O  
ATOM   4077  CG2 THR B 190     -58.167  41.526-154.136  1.00  0.87           C  
ATOM   4078  N   THR B 191     -61.186  40.576-154.835  1.00  0.84           N  
ATOM   4079  CA  THR B 191     -62.391  41.394-154.887  1.00  0.84           C  
ATOM   4080  C   THR B 191     -62.326  42.214-153.627  1.00  0.84           C  
ATOM   4081  O   THR B 191     -61.669  41.751-152.694  1.00  0.84           O  
ATOM   4082  CB  THR B 191     -63.648  40.514-154.949  1.00  0.84           C  
ATOM   4083  OG1 THR B 191     -63.894  40.154-156.298  1.00  0.84           O  
ATOM   4084  CG2 THR B 191     -64.960  41.149-154.477  1.00  0.84           C  
ATOM   4085  N   PRO B 192     -62.944  43.394-153.465  1.00  0.85           N  
ATOM   4086  CA  PRO B 192     -62.892  44.167-152.215  1.00  0.85           C  
ATOM   4087  C   PRO B 192     -63.316  43.369-150.993  1.00  0.85           C  
ATOM   4088  O   PRO B 192     -62.878  43.651-149.881  1.00  0.85           O  
ATOM   4089  CB  PRO B 192     -63.786  45.379-152.517  1.00  0.85           C  
ATOM   4090  CG  PRO B 192     -63.589  45.597-154.019  1.00  0.85           C  
ATOM   4091  CD  PRO B 192     -63.539  44.173-154.559  1.00  0.85           C  
ATOM   4092  N   TYR B 193     -64.126  42.326-151.199  1.00  0.83           N  
ATOM   4093  CA  TYR B 193     -64.607  41.438-150.170  1.00  0.83           C  
ATOM   4094  C   TYR B 193     -63.984  40.051-150.215  1.00  0.83           C  
ATOM   4095  O   TYR B 193     -64.407  39.153-149.496  1.00  0.83           O  
ATOM   4096  CB  TYR B 193     -66.127  41.242-150.335  1.00  0.83           C  
ATOM   4097  CG  TYR B 193     -66.830  42.557-150.190  1.00  0.83           C  
ATOM   4098  CD1 TYR B 193     -67.274  43.269-151.318  1.00  0.83           C  
ATOM   4099  CD2 TYR B 193     -67.039  43.100-148.914  1.00  0.83           C  
ATOM   4100  CE1 TYR B 193     -67.917  44.506-151.168  1.00  0.83           C  
ATOM   4101  CE2 TYR B 193     -67.678  44.338-148.762  1.00  0.83           C  
ATOM   4102  CZ  TYR B 193     -68.115  45.040-149.890  1.00  0.83           C  
ATOM   4103  OH  TYR B 193     -68.736  46.294-149.730  1.00  0.83           O  
ATOM   4104  N   PHE B 194     -62.959  39.836-151.057  1.00  0.85           N  
ATOM   4105  CA  PHE B 194     -62.260  38.569-151.174  1.00  0.85           C  
ATOM   4106  C   PHE B 194     -60.794  38.930-151.166  1.00  0.85           C  
ATOM   4107  O   PHE B 194     -60.155  39.101-152.203  1.00  0.85           O  
ATOM   4108  CB  PHE B 194     -62.638  37.818-152.482  1.00  0.85           C  
ATOM   4109  CG  PHE B 194     -62.217  36.364-152.495  1.00  0.85           C  
ATOM   4110  CD1 PHE B 194     -62.646  35.494-151.482  1.00  0.85           C  
ATOM   4111  CD2 PHE B 194     -61.455  35.834-153.553  1.00  0.85           C  
ATOM   4112  CE1 PHE B 194     -62.347  34.127-151.537  1.00  0.85           C  
ATOM   4113  CE2 PHE B 194     -61.146  34.468-153.611  1.00  0.85           C  
ATOM   4114  CZ  PHE B 194     -61.600  33.612-152.602  1.00  0.85           C  
ATOM   4115  N   LEU B 195     -60.251  39.121-149.957  1.00  0.85           N  
ATOM   4116  CA  LEU B 195     -58.909  39.617-149.756  1.00  0.85           C  
ATOM   4117  C   LEU B 195     -57.899  38.493-149.859  1.00  0.85           C  
ATOM   4118  O   LEU B 195     -58.020  37.444-149.235  1.00  0.85           O  
ATOM   4119  CB  LEU B 195     -58.815  40.319-148.381  1.00  0.85           C  
ATOM   4120  CG  LEU B 195     -57.437  40.891-147.986  1.00  0.85           C  
ATOM   4121  CD1 LEU B 195     -57.003  42.032-148.913  1.00  0.85           C  
ATOM   4122  CD2 LEU B 195     -57.460  41.382-146.530  1.00  0.85           C  
ATOM   4123  N   VAL B 196     -56.861  38.662-150.686  1.00  0.86           N  
ATOM   4124  CA  VAL B 196     -55.923  37.583-150.934  1.00  0.86           C  
ATOM   4125  C   VAL B 196     -54.581  37.903-150.326  1.00  0.86           C  
ATOM   4126  O   VAL B 196     -53.992  38.955-150.570  1.00  0.86           O  
ATOM   4127  CB  VAL B 196     -55.785  37.269-152.421  1.00  0.86           C  
ATOM   4128  CG1 VAL B 196     -54.703  36.204-152.688  1.00  0.86           C  
ATOM   4129  CG2 VAL B 196     -57.146  36.771-152.949  1.00  0.86           C  
ATOM   4130  N   SER B 197     -54.046  36.960-149.528  1.00  0.86           N  
ATOM   4131  CA  SER B 197     -52.652  36.990-149.120  1.00  0.86           C  
ATOM   4132  C   SER B 197     -51.942  35.925-149.922  1.00  0.86           C  
ATOM   4133  O   SER B 197     -52.480  34.848-150.174  1.00  0.86           O  
ATOM   4134  CB  SER B 197     -52.406  36.717-147.616  1.00  0.86           C  
ATOM   4135  OG  SER B 197     -51.020  36.872-147.292  1.00  0.86           O  
ATOM   4136  N   VAL B 198     -50.713  36.204-150.369  1.00  0.85           N  
ATOM   4137  CA  VAL B 198     -49.942  35.290-151.183  1.00  0.85           C  
ATOM   4138  C   VAL B 198     -48.750  34.841-150.363  1.00  0.85           C  
ATOM   4139  O   VAL B 198     -48.032  35.656-149.789  1.00  0.85           O  
ATOM   4140  CB  VAL B 198     -49.455  35.938-152.474  1.00  0.85           C  
ATOM   4141  CG1 VAL B 198     -48.605  34.958-153.298  1.00  0.85           C  
ATOM   4142  CG2 VAL B 198     -50.650  36.411-153.326  1.00  0.85           C  
ATOM   4143  N   ALA B 199     -48.500  33.521-150.294  1.00  0.83           N  
ATOM   4144  CA  ALA B 199     -47.354  32.985-149.598  1.00  0.83           C  
ATOM   4145  C   ALA B 199     -46.692  31.916-150.452  1.00  0.83           C  
ATOM   4146  O   ALA B 199     -47.278  31.397-151.399  1.00  0.83           O  
ATOM   4147  CB  ALA B 199     -47.782  32.389-148.248  1.00  0.83           C  
ATOM   4148  N   GLU B 200     -45.426  31.561-150.157  1.00  0.76           N  
ATOM   4149  CA  GLU B 200     -44.669  30.715-151.064  1.00  0.76           C  
ATOM   4150  C   GLU B 200     -44.627  29.243-150.716  1.00  0.76           C  
ATOM   4151  O   GLU B 200     -44.258  28.428-151.548  1.00  0.76           O  
ATOM   4152  CB  GLU B 200     -43.209  31.208-151.159  1.00  0.76           C  
ATOM   4153  CG  GLU B 200     -43.053  32.519-151.961  1.00  0.76           C  
ATOM   4154  CD  GLU B 200     -41.602  32.814-152.335  1.00  0.76           C  
ATOM   4155  OE1 GLU B 200     -40.719  31.967-152.030  1.00  0.76           O  
ATOM   4156  OE2 GLU B 200     -41.382  33.860-152.994  1.00  0.76           O  
ATOM   4157  N   ASP B 201     -45.036  28.801-149.526  1.00  0.75           N  
ATOM   4158  CA  ASP B 201     -45.098  27.374-149.249  1.00  0.75           C  
ATOM   4159  C   ASP B 201     -46.426  26.806-149.764  1.00  0.75           C  
ATOM   4160  O   ASP B 201     -47.443  26.778-149.071  1.00  0.75           O  
ATOM   4161  CB  ASP B 201     -44.806  27.170-147.742  1.00  0.75           C  
ATOM   4162  CG  ASP B 201     -44.675  25.722-147.307  1.00  0.75           C  
ATOM   4163  OD1 ASP B 201     -44.983  24.809-148.105  1.00  0.75           O  
ATOM   4164  OD2 ASP B 201     -44.258  25.533-146.135  1.00  0.75           O  
ATOM   4165  N   ILE B 202     -46.438  26.367-151.049  1.00  0.79           N  
ATOM   4166  CA  ILE B 202     -47.598  25.807-151.737  1.00  0.79           C  
ATOM   4167  C   ILE B 202     -48.074  24.587-151.004  1.00  0.79           C  
ATOM   4168  O   ILE B 202     -49.263  24.432-150.712  1.00  0.79           O  
ATOM   4169  CB  ILE B 202     -47.256  25.396-153.182  1.00  0.79           C  
ATOM   4170  CG1 ILE B 202     -47.041  26.634-154.076  1.00  0.79           C  
ATOM   4171  CG2 ILE B 202     -48.327  24.468-153.816  1.00  0.79           C  
ATOM   4172  CD1 ILE B 202     -46.403  26.303-155.430  1.00  0.79           C  
ATOM   4173  N   GLU B 203     -47.109  23.730-150.637  1.00  0.79           N  
ATOM   4174  CA  GLU B 203     -47.336  22.478-149.990  1.00  0.79           C  
ATOM   4175  C   GLU B 203     -48.103  22.620-148.685  1.00  0.79           C  
ATOM   4176  O   GLU B 203     -49.189  22.055-148.522  1.00  0.79           O  
ATOM   4177  CB  GLU B 203     -45.966  21.789-149.737  1.00  0.79           C  
ATOM   4178  CG  GLU B 203     -45.157  21.336-150.991  1.00  0.79           C  
ATOM   4179  CD  GLU B 203     -44.410  22.403-151.812  1.00  0.79           C  
ATOM   4180  OE1 GLU B 203     -44.518  23.629-151.541  1.00  0.79           O  
ATOM   4181  OE2 GLU B 203     -43.671  21.989-152.746  1.00  0.79           O  
ATOM   4182  N   GLY B 204     -47.621  23.475-147.755  1.00  0.82           N  
ATOM   4183  CA  GLY B 204     -48.288  23.698-146.474  1.00  0.82           C  
ATOM   4184  C   GLY B 204     -49.663  24.305-146.583  1.00  0.82           C  
ATOM   4185  O   GLY B 204     -50.573  23.946-145.842  1.00  0.82           O  
ATOM   4186  N   VAL B 205     -49.870  25.221-147.548  1.00  0.85           N  
ATOM   4187  CA  VAL B 205     -51.165  25.833-147.817  1.00  0.85           C  
ATOM   4188  C   VAL B 205     -52.208  24.833-148.316  1.00  0.85           C  
ATOM   4189  O   VAL B 205     -53.349  24.833-147.847  1.00  0.85           O  
ATOM   4190  CB  VAL B 205     -51.010  26.998-148.797  1.00  0.85           C  
ATOM   4191  CG1 VAL B 205     -52.354  27.598-149.249  1.00  0.85           C  
ATOM   4192  CG2 VAL B 205     -50.187  28.118-148.135  1.00  0.85           C  
ATOM   4193  N   GLU B 206     -51.837  23.935-149.256  1.00  0.83           N  
ATOM   4194  CA  GLU B 206     -52.726  22.923-149.816  1.00  0.83           C  
ATOM   4195  C   GLU B 206     -53.218  21.925-148.781  1.00  0.83           C  
ATOM   4196  O   GLU B 206     -54.413  21.655-148.656  1.00  0.83           O  
ATOM   4197  CB  GLU B 206     -52.026  22.207-150.999  1.00  0.83           C  
ATOM   4198  CG  GLU B 206     -52.930  21.230-151.804  1.00  0.83           C  
ATOM   4199  CD  GLU B 206     -52.290  20.738-153.095  1.00  0.83           C  
ATOM   4200  OE1 GLU B 206     -51.164  21.188-153.412  1.00  0.83           O  
ATOM   4201  OE2 GLU B 206     -52.912  19.908-153.810  1.00  0.83           O  
ATOM   4202  N   LEU B 207     -52.313  21.415-147.925  1.00  0.83           N  
ATOM   4203  CA  LEU B 207     -52.694  20.461-146.894  1.00  0.83           C  
ATOM   4204  C   LEU B 207     -53.672  20.963-145.859  1.00  0.83           C  
ATOM   4205  O   LEU B 207     -54.532  20.228-145.377  1.00  0.83           O  
ATOM   4206  CB  LEU B 207     -51.485  19.974-146.116  1.00  0.83           C  
ATOM   4207  CG  LEU B 207     -51.624  18.640-145.354  1.00  0.83           C  
ATOM   4208  CD1 LEU B 207     -52.320  17.518-146.145  1.00  0.83           C  
ATOM   4209  CD2 LEU B 207     -50.227  18.179-144.940  1.00  0.83           C  
ATOM   4210  N   CYS B 208     -53.574  22.251-145.488  1.00  0.86           N  
ATOM   4211  CA  CYS B 208     -54.488  22.883-144.559  1.00  0.86           C  
ATOM   4212  C   CYS B 208     -55.926  22.814-145.030  1.00  0.86           C  
ATOM   4213  O   CYS B 208     -56.820  22.449-144.269  1.00  0.86           O  
ATOM   4214  CB  CYS B 208     -54.108  24.359-144.357  1.00  0.86           C  
ATOM   4215  SG  CYS B 208     -52.568  24.559-143.415  1.00  0.86           S  
ATOM   4216  N   GLY B 209     -56.153  23.064-146.335  1.00  0.86           N  
ATOM   4217  CA  GLY B 209     -57.453  22.896-146.971  1.00  0.86           C  
ATOM   4218  C   GLY B 209     -57.929  21.464-147.028  1.00  0.86           C  
ATOM   4219  O   GLY B 209     -59.118  21.176-146.890  1.00  0.86           O  
ATOM   4220  N   THR B 210     -57.010  20.514-147.229  1.00  0.86           N  
ATOM   4221  CA  THR B 210     -57.286  19.083-147.204  1.00  0.86           C  
ATOM   4222  C   THR B 210     -57.682  18.531-145.848  1.00  0.86           C  
ATOM   4223  O   THR B 210     -58.709  17.865-145.702  1.00  0.86           O  
ATOM   4224  CB  THR B 210     -56.037  18.333-147.648  1.00  0.86           C  
ATOM   4225  OG1 THR B 210     -55.724  18.717-148.968  1.00  0.86           O  
ATOM   4226  CG2 THR B 210     -56.149  16.806-147.584  1.00  0.86           C  
ATOM   4227  N   LEU B 211     -56.885  18.802-144.797  1.00  0.86           N  
ATOM   4228  CA  LEU B 211     -57.053  18.149-143.509  1.00  0.86           C  
ATOM   4229  C   LEU B 211     -58.151  18.751-142.661  1.00  0.86           C  
ATOM   4230  O   LEU B 211     -58.781  18.063-141.861  1.00  0.86           O  
ATOM   4231  CB  LEU B 211     -55.748  18.197-142.691  1.00  0.86           C  
ATOM   4232  CG  LEU B 211     -54.531  17.498-143.317  1.00  0.86           C  
ATOM   4233  CD1 LEU B 211     -53.329  17.617-142.372  1.00  0.86           C  
ATOM   4234  CD2 LEU B 211     -54.768  16.024-143.663  1.00  0.86           C  
ATOM   4235  N   LYS B 212     -58.465  20.046-142.858  1.00  0.88           N  
ATOM   4236  CA  LYS B 212     -59.515  20.742-142.133  1.00  0.88           C  
ATOM   4237  C   LYS B 212     -60.890  20.110-142.296  1.00  0.88           C  
ATOM   4238  O   LYS B 212     -61.709  20.091-141.379  1.00  0.88           O  
ATOM   4239  CB  LYS B 212     -59.515  22.250-142.488  1.00  0.88           C  
ATOM   4240  CG  LYS B 212     -59.833  22.608-143.940  1.00  0.88           C  
ATOM   4241  CD  LYS B 212     -61.313  22.875-144.173  1.00  0.88           C  
ATOM   4242  CE  LYS B 212     -61.633  22.945-145.649  1.00  0.88           C  
ATOM   4243  NZ  LYS B 212     -63.065  23.199-145.771  1.00  0.88           N  
ATOM   4244  N   ASN B 213     -61.170  19.518-143.475  1.00  0.87           N  
ATOM   4245  CA  ASN B 213     -62.391  18.775-143.709  1.00  0.87           C  
ATOM   4246  C   ASN B 213     -62.535  17.522-142.840  1.00  0.87           C  
ATOM   4247  O   ASN B 213     -63.648  17.179-142.457  1.00  0.87           O  
ATOM   4248  CB  ASN B 213     -62.557  18.403-145.201  1.00  0.87           C  
ATOM   4249  CG  ASN B 213     -62.971  19.608-146.038  1.00  0.87           C  
ATOM   4250  OD1 ASN B 213     -63.687  20.519-145.609  1.00  0.87           O  
ATOM   4251  ND2 ASN B 213     -62.537  19.620-147.319  1.00  0.87           N  
ATOM   4252  N   ILE B 214     -61.436  16.810-142.498  1.00  0.88           N  
ATOM   4253  CA  ILE B 214     -61.471  15.694-141.547  1.00  0.88           C  
ATOM   4254  C   ILE B 214     -61.857  16.174-140.155  1.00  0.88           C  
ATOM   4255  O   ILE B 214     -62.743  15.626-139.500  1.00  0.88           O  
ATOM   4256  CB  ILE B 214     -60.124  14.967-141.470  1.00  0.88           C  
ATOM   4257  CG1 ILE B 214     -59.748  14.368-142.845  1.00  0.88           C  
ATOM   4258  CG2 ILE B 214     -60.167  13.870-140.379  1.00  0.88           C  
ATOM   4259  CD1 ILE B 214     -58.308  13.856-142.923  1.00  0.88           C  
ATOM   4260  N   VAL B 215     -61.242  17.281-139.700  1.00  0.90           N  
ATOM   4261  CA  VAL B 215     -61.506  17.895-138.406  1.00  0.90           C  
ATOM   4262  C   VAL B 215     -62.959  18.342-138.293  1.00  0.90           C  
ATOM   4263  O   VAL B 215     -63.633  18.155-137.282  1.00  0.90           O  
ATOM   4264  CB  VAL B 215     -60.567  19.072-138.171  1.00  0.90           C  
ATOM   4265  CG1 VAL B 215     -60.751  19.630-136.750  1.00  0.90           C  
ATOM   4266  CG2 VAL B 215     -59.103  18.628-138.368  1.00  0.90           C  
ATOM   4267  N   ALA B 216     -63.506  18.895-139.384  1.00  0.90           N  
ATOM   4268  CA  ALA B 216     -64.895  19.274-139.501  1.00  0.90           C  
ATOM   4269  C   ALA B 216     -65.904  18.136-139.410  1.00  0.90           C  
ATOM   4270  O   ALA B 216     -67.007  18.323-138.899  1.00  0.90           O  
ATOM   4271  CB  ALA B 216     -65.082  20.048-140.801  1.00  0.90           C  
ATOM   4272  N   ILE B 217     -65.555  16.910-139.865  1.00  0.89           N  
ATOM   4273  CA  ILE B 217     -66.362  15.728-139.568  1.00  0.89           C  
ATOM   4274  C   ILE B 217     -66.428  15.476-138.063  1.00  0.89           C  
ATOM   4275  O   ILE B 217     -67.498  15.262-137.499  1.00  0.89           O  
ATOM   4276  CB  ILE B 217     -65.857  14.455-140.247  1.00  0.89           C  
ATOM   4277  CG1 ILE B 217     -65.776  14.563-141.789  1.00  0.89           C  
ATOM   4278  CG2 ILE B 217     -66.713  13.230-139.843  1.00  0.89           C  
ATOM   4279  CD1 ILE B 217     -67.125  14.723-142.494  1.00  0.89           C  
ATOM   4280  N   ALA B 218     -65.293  15.575-137.341  1.00  0.90           N  
ATOM   4281  CA  ALA B 218     -65.277  15.477-135.891  1.00  0.90           C  
ATOM   4282  C   ALA B 218     -66.104  16.549-135.193  1.00  0.90           C  
ATOM   4283  O   ALA B 218     -66.839  16.280-134.246  1.00  0.90           O  
ATOM   4284  CB  ALA B 218     -63.834  15.513-135.371  1.00  0.90           C  
ATOM   4285  N   ALA B 219     -66.041  17.797-135.684  1.00  0.90           N  
ATOM   4286  CA  ALA B 219     -66.864  18.886-135.204  1.00  0.90           C  
ATOM   4287  C   ALA B 219     -68.365  18.660-135.401  1.00  0.90           C  
ATOM   4288  O   ALA B 219     -69.174  18.954-134.523  1.00  0.90           O  
ATOM   4289  CB  ALA B 219     -66.389  20.198-135.843  1.00  0.90           C  
ATOM   4290  N   GLY B 220     -68.795  18.073-136.535  1.00  0.90           N  
ATOM   4291  CA  GLY B 220     -70.190  17.672-136.702  1.00  0.90           C  
ATOM   4292  C   GLY B 220     -70.608  16.547-135.805  1.00  0.90           C  
ATOM   4293  O   GLY B 220     -71.721  16.533-135.292  1.00  0.90           O  
ATOM   4294  N   LEU B 221     -69.707  15.585-135.527  1.00  0.87           N  
ATOM   4295  CA  LEU B 221     -69.984  14.546-134.549  1.00  0.87           C  
ATOM   4296  C   LEU B 221     -70.258  15.118-133.163  1.00  0.87           C  
ATOM   4297  O   LEU B 221     -71.229  14.730-132.522  1.00  0.87           O  
ATOM   4298  CB  LEU B 221     -68.835  13.516-134.407  1.00  0.87           C  
ATOM   4299  CG  LEU B 221     -68.515  12.665-135.653  1.00  0.87           C  
ATOM   4300  CD1 LEU B 221     -67.191  11.929-135.423  1.00  0.87           C  
ATOM   4301  CD2 LEU B 221     -69.620  11.655-135.979  1.00  0.87           C  
ATOM   4302  N   VAL B 222     -69.459  16.088-132.667  1.00  0.85           N  
ATOM   4303  CA  VAL B 222     -69.722  16.682-131.360  1.00  0.85           C  
ATOM   4304  C   VAL B 222     -71.033  17.458-131.274  1.00  0.85           C  
ATOM   4305  O   VAL B 222     -71.780  17.302-130.308  1.00  0.85           O  
ATOM   4306  CB  VAL B 222     -68.558  17.462-130.763  1.00  0.85           C  
ATOM   4307  CG1 VAL B 222     -67.261  16.639-130.871  1.00  0.85           C  
ATOM   4308  CG2 VAL B 222     -68.395  18.864-131.372  1.00  0.85           C  
ATOM   4309  N   ASP B 223     -71.398  18.229-132.323  1.00  0.85           N  
ATOM   4310  CA  ASP B 223     -72.711  18.848-132.479  1.00  0.85           C  
ATOM   4311  C   ASP B 223     -73.821  17.790-132.466  1.00  0.85           C  
ATOM   4312  O   ASP B 223     -74.910  17.937-131.903  1.00  0.85           O  
ATOM   4313  CB  ASP B 223     -72.814  19.562-133.852  1.00  0.85           C  
ATOM   4314  CG  ASP B 223     -71.933  20.781-133.972  1.00  0.85           C  
ATOM   4315  OD1 ASP B 223     -71.291  21.233-133.002  1.00  0.85           O  
ATOM   4316  OD2 ASP B 223     -71.875  21.355-135.095  1.00  0.85           O  
ATOM   4317  N   GLY B 224     -73.536  16.633-133.088  1.00  0.86           N  
ATOM   4318  CA  GLY B 224     -74.445  15.508-133.169  1.00  0.86           C  
ATOM   4319  C   GLY B 224     -74.600  14.721-131.891  1.00  0.86           C  
ATOM   4320  O   GLY B 224     -75.511  13.908-131.784  1.00  0.86           O  
ATOM   4321  N   LEU B 225     -73.762  14.986-130.879  1.00  0.84           N  
ATOM   4322  CA  LEU B 225     -73.832  14.393-129.557  1.00  0.84           C  
ATOM   4323  C   LEU B 225     -74.218  15.431-128.510  1.00  0.84           C  
ATOM   4324  O   LEU B 225     -73.997  15.205-127.322  1.00  0.84           O  
ATOM   4325  CB  LEU B 225     -72.442  13.838-129.162  1.00  0.84           C  
ATOM   4326  CG  LEU B 225     -71.915  12.667-130.007  1.00  0.84           C  
ATOM   4327  CD1 LEU B 225     -70.458  12.437-129.627  1.00  0.84           C  
ATOM   4328  CD2 LEU B 225     -72.702  11.368-129.818  1.00  0.84           C  
ATOM   4329  N   ASP B 226     -74.753  16.595-128.951  1.00  0.82           N  
ATOM   4330  CA  ASP B 226     -75.330  17.641-128.115  1.00  0.82           C  
ATOM   4331  C   ASP B 226     -74.307  18.563-127.464  1.00  0.82           C  
ATOM   4332  O   ASP B 226     -74.591  19.229-126.469  1.00  0.82           O  
ATOM   4333  CB  ASP B 226     -76.349  17.109-127.072  1.00  0.82           C  
ATOM   4334  CG  ASP B 226     -77.554  16.511-127.771  1.00  0.82           C  
ATOM   4335  OD1 ASP B 226     -78.162  17.225-128.615  1.00  0.82           O  
ATOM   4336  OD2 ASP B 226     -77.883  15.334-127.481  1.00  0.82           O  
ATOM   4337  N   MET B 227     -73.086  18.662-128.017  1.00  0.82           N  
ATOM   4338  CA  MET B 227     -72.068  19.549-127.485  1.00  0.82           C  
ATOM   4339  C   MET B 227     -71.997  20.914-128.166  1.00  0.82           C  
ATOM   4340  O   MET B 227     -72.340  21.071-129.344  1.00  0.82           O  
ATOM   4341  CB  MET B 227     -70.670  18.912-127.612  1.00  0.82           C  
ATOM   4342  CG  MET B 227     -70.457  17.570-126.882  1.00  0.82           C  
ATOM   4343  SD  MET B 227     -70.405  17.690-125.070  1.00  0.82           S  
ATOM   4344  CE  MET B 227     -72.111  17.153-124.763  1.00  0.82           C  
ATOM   4345  N   GLY B 228     -71.534  21.942-127.437  1.00  0.85           N  
ATOM   4346  CA  GLY B 228     -71.406  23.330-127.853  1.00  0.85           C  
ATOM   4347  C   GLY B 228     -70.040  23.844-128.251  1.00  0.85           C  
ATOM   4348  O   GLY B 228     -69.190  23.163-128.835  1.00  0.85           O  
ATOM   4349  N   ASN B 229     -69.817  25.147-127.988  1.00  0.83           N  
ATOM   4350  CA  ASN B 229     -68.695  25.913-128.498  1.00  0.83           C  
ATOM   4351  C   ASN B 229     -67.357  25.564-127.876  1.00  0.83           C  
ATOM   4352  O   ASN B 229     -66.352  25.481-128.583  1.00  0.83           O  
ATOM   4353  CB  ASN B 229     -68.943  27.431-128.334  1.00  0.83           C  
ATOM   4354  CG  ASN B 229     -69.910  27.948-129.389  1.00  0.83           C  
ATOM   4355  OD1 ASN B 229     -69.975  27.474-130.525  1.00  0.83           O  
ATOM   4356  ND2 ASN B 229     -70.653  29.020-129.032  1.00  0.83           N  
ATOM   4357  N   ASN B 230     -67.291  25.322-126.552  1.00  0.85           N  
ATOM   4358  CA  ASN B 230     -66.075  24.904-125.874  1.00  0.85           C  
ATOM   4359  C   ASN B 230     -65.563  23.581-126.427  1.00  0.85           C  
ATOM   4360  O   ASN B 230     -64.381  23.426-126.744  1.00  0.85           O  
ATOM   4361  CB  ASN B 230     -66.329  24.697-124.361  1.00  0.85           C  
ATOM   4362  CG  ASN B 230     -66.593  25.994-123.603  1.00  0.85           C  
ATOM   4363  OD1 ASN B 230     -66.294  27.113-124.024  1.00  0.85           O  
ATOM   4364  ND2 ASN B 230     -67.129  25.823-122.367  1.00  0.85           N  
ATOM   4365  N   THR B 231     -66.471  22.608-126.632  1.00  0.84           N  
ATOM   4366  CA  THR B 231     -66.146  21.329-127.247  1.00  0.84           C  
ATOM   4367  C   THR B 231     -65.652  21.504-128.663  1.00  0.84           C  
ATOM   4368  O   THR B 231     -64.617  20.968-129.055  1.00  0.84           O  
ATOM   4369  CB  THR B 231     -67.330  20.375-127.282  1.00  0.84           C  
ATOM   4370  OG1 THR B 231     -67.864  20.227-125.974  1.00  0.84           O  
ATOM   4371  CG2 THR B 231     -66.870  18.984-127.741  1.00  0.84           C  
ATOM   4372  N   LYS B 232     -66.342  22.323-129.476  1.00  0.84           N  
ATOM   4373  CA  LYS B 232     -65.927  22.588-130.841  1.00  0.84           C  
ATOM   4374  C   LYS B 232     -64.574  23.269-130.958  1.00  0.84           C  
ATOM   4375  O   LYS B 232     -63.742  22.905-131.790  1.00  0.84           O  
ATOM   4376  CB  LYS B 232     -66.996  23.412-131.577  1.00  0.84           C  
ATOM   4377  CG  LYS B 232     -66.702  23.586-133.077  1.00  0.84           C  
ATOM   4378  CD  LYS B 232     -67.942  24.014-133.868  1.00  0.84           C  
ATOM   4379  CE  LYS B 232     -68.967  22.883-133.962  1.00  0.84           C  
ATOM   4380  NZ  LYS B 232     -70.212  23.344-134.588  1.00  0.84           N  
ATOM   4381  N   ALA B 233     -64.297  24.244-130.075  1.00  0.86           N  
ATOM   4382  CA  ALA B 233     -63.010  24.884-129.958  1.00  0.86           C  
ATOM   4383  C   ALA B 233     -61.894  23.905-129.609  1.00  0.86           C  
ATOM   4384  O   ALA B 233     -60.818  23.944-130.207  1.00  0.86           O  
ATOM   4385  CB  ALA B 233     -63.127  26.003-128.913  1.00  0.86           C  
ATOM   4386  N   ALA B 234     -62.149  22.952-128.692  1.00  0.87           N  
ATOM   4387  CA  ALA B 234     -61.245  21.853-128.410  1.00  0.87           C  
ATOM   4388  C   ALA B 234     -60.983  20.944-129.612  1.00  0.87           C  
ATOM   4389  O   ALA B 234     -59.835  20.653-129.942  1.00  0.87           O  
ATOM   4390  CB  ALA B 234     -61.806  21.028-127.238  1.00  0.87           C  
ATOM   4391  N   ILE B 235     -62.035  20.534-130.360  1.00  0.87           N  
ATOM   4392  CA  ILE B 235     -61.906  19.717-131.570  1.00  0.87           C  
ATOM   4393  C   ILE B 235     -61.071  20.397-132.626  1.00  0.87           C  
ATOM   4394  O   ILE B 235     -60.164  19.798-133.202  1.00  0.87           O  
ATOM   4395  CB  ILE B 235     -63.271  19.394-132.188  1.00  0.87           C  
ATOM   4396  CG1 ILE B 235     -64.094  18.460-131.277  1.00  0.87           C  
ATOM   4397  CG2 ILE B 235     -63.166  18.805-133.618  1.00  0.87           C  
ATOM   4398  CD1 ILE B 235     -63.441  17.097-131.022  1.00  0.87           C  
ATOM   4399  N   MET B 236     -61.316  21.697-132.875  1.00  0.89           N  
ATOM   4400  CA  MET B 236     -60.480  22.459-133.779  1.00  0.89           C  
ATOM   4401  C   MET B 236     -59.049  22.563-133.306  1.00  0.89           C  
ATOM   4402  O   MET B 236     -58.115  22.335-134.074  1.00  0.89           O  
ATOM   4403  CB  MET B 236     -61.031  23.889-133.975  1.00  0.89           C  
ATOM   4404  CG  MET B 236     -60.114  24.838-134.788  1.00  0.89           C  
ATOM   4405  SD  MET B 236     -58.720  25.684-133.950  1.00  0.89           S  
ATOM   4406  CE  MET B 236     -59.651  26.436-132.597  1.00  0.89           C  
ATOM   4407  N   ARG B 237     -58.838  22.885-132.015  1.00  0.86           N  
ATOM   4408  CA  ARG B 237     -57.513  23.069-131.463  1.00  0.86           C  
ATOM   4409  C   ARG B 237     -56.689  21.802-131.534  1.00  0.86           C  
ATOM   4410  O   ARG B 237     -55.542  21.816-131.974  1.00  0.86           O  
ATOM   4411  CB  ARG B 237     -57.592  23.523-129.992  1.00  0.86           C  
ATOM   4412  CG  ARG B 237     -56.232  23.928-129.383  1.00  0.86           C  
ATOM   4413  CD  ARG B 237     -56.240  23.784-127.861  1.00  0.86           C  
ATOM   4414  NE  ARG B 237     -54.878  23.369-127.375  1.00  0.86           N  
ATOM   4415  CZ  ARG B 237     -54.642  22.240-126.689  1.00  0.86           C  
ATOM   4416  NH1 ARG B 237     -55.578  21.305-126.528  1.00  0.86           N  
ATOM   4417  NH2 ARG B 237     -53.425  21.999-126.207  1.00  0.86           N  
ATOM   4418  N   ILE B 238     -57.280  20.655-131.157  1.00  0.87           N  
ATOM   4419  CA  ILE B 238     -56.671  19.347-131.309  1.00  0.87           C  
ATOM   4420  C   ILE B 238     -56.434  18.982-132.764  1.00  0.87           C  
ATOM   4421  O   ILE B 238     -55.342  18.545-133.128  1.00  0.87           O  
ATOM   4422  CB  ILE B 238     -57.512  18.277-130.621  1.00  0.87           C  
ATOM   4423  CG1 ILE B 238     -57.492  18.483-129.086  1.00  0.87           C  
ATOM   4424  CG2 ILE B 238     -57.013  16.870-131.013  1.00  0.87           C  
ATOM   4425  CD1 ILE B 238     -58.535  17.656-128.324  1.00  0.87           C  
ATOM   4426  N   GLY B 239     -57.424  19.208-133.654  1.00  0.90           N  
ATOM   4427  CA  GLY B 239     -57.267  19.003-135.091  1.00  0.90           C  
ATOM   4428  C   GLY B 239     -56.129  19.775-135.693  1.00  0.90           C  
ATOM   4429  O   GLY B 239     -55.335  19.237-136.452  1.00  0.90           O  
ATOM   4430  N   LEU B 240     -55.972  21.052-135.311  1.00  0.87           N  
ATOM   4431  CA  LEU B 240     -54.852  21.887-135.697  1.00  0.87           C  
ATOM   4432  C   LEU B 240     -53.502  21.383-135.199  1.00  0.87           C  
ATOM   4433  O   LEU B 240     -52.500  21.441-135.912  1.00  0.87           O  
ATOM   4434  CB  LEU B 240     -55.091  23.346-135.244  1.00  0.87           C  
ATOM   4435  CG  LEU B 240     -54.098  24.386-135.797  1.00  0.87           C  
ATOM   4436  CD1 LEU B 240     -54.033  24.407-137.327  1.00  0.87           C  
ATOM   4437  CD2 LEU B 240     -54.458  25.782-135.288  1.00  0.87           C  
ATOM   4438  N   ARG B 241     -53.429  20.838-133.962  1.00  0.85           N  
ATOM   4439  CA  ARG B 241     -52.225  20.186-133.465  1.00  0.85           C  
ATOM   4440  C   ARG B 241     -51.826  18.985-134.313  1.00  0.85           C  
ATOM   4441  O   ARG B 241     -50.661  18.850-134.698  1.00  0.85           O  
ATOM   4442  CB  ARG B 241     -52.391  19.711-132.000  1.00  0.85           C  
ATOM   4443  CG  ARG B 241     -52.602  20.846-130.980  1.00  0.85           C  
ATOM   4444  CD  ARG B 241     -53.007  20.345-129.592  1.00  0.85           C  
ATOM   4445  NE  ARG B 241     -51.786  19.764-128.979  1.00  0.85           N  
ATOM   4446  CZ  ARG B 241     -51.808  19.020-127.868  1.00  0.85           C  
ATOM   4447  NH1 ARG B 241     -50.678  18.466-127.450  1.00  0.85           N  
ATOM   4448  NH2 ARG B 241     -52.937  18.787-127.208  1.00  0.85           N  
ATOM   4449  N   GLU B 242     -52.796  18.124-134.674  1.00  0.85           N  
ATOM   4450  CA  GLU B 242     -52.574  17.024-135.592  1.00  0.85           C  
ATOM   4451  C   GLU B 242     -52.206  17.465-136.997  1.00  0.85           C  
ATOM   4452  O   GLU B 242     -51.288  16.913-137.598  1.00  0.85           O  
ATOM   4453  CB  GLU B 242     -53.771  16.051-135.616  1.00  0.85           C  
ATOM   4454  CG  GLU B 242     -53.937  15.352-134.247  1.00  0.85           C  
ATOM   4455  CD  GLU B 242     -54.736  14.058-134.274  1.00  0.85           C  
ATOM   4456  OE1 GLU B 242     -55.041  13.574-133.154  1.00  0.85           O  
ATOM   4457  OE2 GLU B 242     -55.078  13.528-135.361  1.00  0.85           O  
ATOM   4458  N   MET B 243     -52.860  18.510-137.544  1.00  0.86           N  
ATOM   4459  CA  MET B 243     -52.530  19.065-138.848  1.00  0.86           C  
ATOM   4460  C   MET B 243     -51.095  19.546-138.977  1.00  0.86           C  
ATOM   4461  O   MET B 243     -50.401  19.172-139.915  1.00  0.86           O  
ATOM   4462  CB  MET B 243     -53.443  20.267-139.198  1.00  0.86           C  
ATOM   4463  CG  MET B 243     -54.894  19.873-139.518  1.00  0.86           C  
ATOM   4464  SD  MET B 243     -56.059  21.265-139.598  1.00  0.86           S  
ATOM   4465  CE  MET B 243     -55.294  22.158-140.980  1.00  0.86           C  
ATOM   4466  N   ARG B 244     -50.578  20.340-138.015  1.00  0.82           N  
ATOM   4467  CA  ARG B 244     -49.187  20.770-138.051  1.00  0.82           C  
ATOM   4468  C   ARG B 244     -48.198  19.617-137.967  1.00  0.82           C  
ATOM   4469  O   ARG B 244     -47.226  19.550-138.718  1.00  0.82           O  
ATOM   4470  CB  ARG B 244     -48.863  21.751-136.903  1.00  0.82           C  
ATOM   4471  CG  ARG B 244     -49.641  23.079-136.972  1.00  0.82           C  
ATOM   4472  CD  ARG B 244     -49.131  24.164-136.020  1.00  0.82           C  
ATOM   4473  NE  ARG B 244     -48.951  23.560-134.660  1.00  0.82           N  
ATOM   4474  CZ  ARG B 244     -49.924  23.432-133.753  1.00  0.82           C  
ATOM   4475  NH1 ARG B 244     -49.662  22.819-132.603  1.00  0.82           N  
ATOM   4476  NH2 ARG B 244     -51.135  23.930-133.955  1.00  0.82           N  
ATOM   4477  N   ALA B 245     -48.449  18.655-137.061  1.00  0.85           N  
ATOM   4478  CA  ALA B 245     -47.625  17.477-136.898  1.00  0.85           C  
ATOM   4479  C   ALA B 245     -47.598  16.578-138.129  1.00  0.85           C  
ATOM   4480  O   ALA B 245     -46.542  16.135-138.579  1.00  0.85           O  
ATOM   4481  CB  ALA B 245     -48.142  16.705-135.673  1.00  0.85           C  
ATOM   4482  N   PHE B 246     -48.772  16.336-138.738  1.00  0.84           N  
ATOM   4483  CA  PHE B 246     -48.910  15.578-139.966  1.00  0.84           C  
ATOM   4484  C   PHE B 246     -48.224  16.241-141.155  1.00  0.84           C  
ATOM   4485  O   PHE B 246     -47.504  15.596-141.918  1.00  0.84           O  
ATOM   4486  CB  PHE B 246     -50.420  15.372-140.248  1.00  0.84           C  
ATOM   4487  CG  PHE B 246     -50.687  14.436-141.396  1.00  0.84           C  
ATOM   4488  CD1 PHE B 246     -50.838  13.053-141.205  1.00  0.84           C  
ATOM   4489  CD2 PHE B 246     -50.815  14.959-142.689  1.00  0.84           C  
ATOM   4490  CE1 PHE B 246     -51.104  12.214-142.297  1.00  0.84           C  
ATOM   4491  CE2 PHE B 246     -51.117  14.135-143.777  1.00  0.84           C  
ATOM   4492  CZ  PHE B 246     -51.258  12.757-143.580  1.00  0.84           C  
ATOM   4493  N   SER B 247     -48.396  17.569-141.318  1.00  0.83           N  
ATOM   4494  CA  SER B 247     -47.726  18.331-142.361  1.00  0.83           C  
ATOM   4495  C   SER B 247     -46.217  18.302-142.257  1.00  0.83           C  
ATOM   4496  O   SER B 247     -45.526  18.099-143.248  1.00  0.83           O  
ATOM   4497  CB  SER B 247     -48.110  19.824-142.334  1.00  0.83           C  
ATOM   4498  OG  SER B 247     -49.504  20.002-142.574  1.00  0.83           O  
ATOM   4499  N   LYS B 248     -45.654  18.475-141.044  1.00  0.77           N  
ATOM   4500  CA  LYS B 248     -44.218  18.381-140.814  1.00  0.77           C  
ATOM   4501  C   LYS B 248     -43.625  17.013-141.082  1.00  0.77           C  
ATOM   4502  O   LYS B 248     -42.521  16.907-141.605  1.00  0.77           O  
ATOM   4503  CB  LYS B 248     -43.834  18.800-139.376  1.00  0.77           C  
ATOM   4504  CG  LYS B 248     -43.994  20.303-139.158  1.00  0.77           C  
ATOM   4505  CD  LYS B 248     -43.500  20.752-137.785  1.00  0.77           C  
ATOM   4506  CE  LYS B 248     -43.777  22.225-137.606  1.00  0.77           C  
ATOM   4507  NZ  LYS B 248     -43.336  22.658-136.276  1.00  0.77           N  
ATOM   4508  N   LEU B 249     -44.325  15.922-140.717  1.00  0.78           N  
ATOM   4509  CA  LEU B 249     -43.838  14.591-141.031  1.00  0.78           C  
ATOM   4510  C   LEU B 249     -43.795  14.256-142.500  1.00  0.78           C  
ATOM   4511  O   LEU B 249     -42.851  13.629-142.978  1.00  0.78           O  
ATOM   4512  CB  LEU B 249     -44.746  13.485-140.432  1.00  0.78           C  
ATOM   4513  CG  LEU B 249     -44.533  13.149-138.952  1.00  0.78           C  
ATOM   4514  CD1 LEU B 249     -45.272  11.841-138.639  1.00  0.78           C  
ATOM   4515  CD2 LEU B 249     -43.046  12.995-138.618  1.00  0.78           C  
ATOM   4516  N   LEU B 250     -44.866  14.581-143.235  1.00  0.78           N  
ATOM   4517  CA  LEU B 250     -45.041  13.973-144.531  1.00  0.78           C  
ATOM   4518  C   LEU B 250     -44.759  14.896-145.673  1.00  0.78           C  
ATOM   4519  O   LEU B 250     -44.729  14.457-146.823  1.00  0.78           O  
ATOM   4520  CB  LEU B 250     -46.470  13.410-144.637  1.00  0.78           C  
ATOM   4521  CG  LEU B 250     -46.704  12.120-143.835  1.00  0.78           C  
ATOM   4522  CD1 LEU B 250     -48.104  11.618-144.146  1.00  0.78           C  
ATOM   4523  CD2 LEU B 250     -45.677  11.003-144.092  1.00  0.78           C  
ATOM   4524  N   PHE B 251     -44.486  16.181-145.417  1.00  0.69           N  
ATOM   4525  CA  PHE B 251     -44.136  17.067-146.499  1.00  0.69           C  
ATOM   4526  C   PHE B 251     -42.634  17.276-146.710  1.00  0.69           C  
ATOM   4527  O   PHE B 251     -41.786  17.047-145.847  1.00  0.69           O  
ATOM   4528  CB  PHE B 251     -44.829  18.445-146.379  1.00  0.69           C  
ATOM   4529  CG  PHE B 251     -46.273  18.465-146.812  1.00  0.69           C  
ATOM   4530  CD1 PHE B 251     -46.848  17.589-147.765  1.00  0.69           C  
ATOM   4531  CD2 PHE B 251     -47.030  19.556-146.372  1.00  0.69           C  
ATOM   4532  CE1 PHE B 251     -48.111  17.849-148.308  1.00  0.69           C  
ATOM   4533  CE2 PHE B 251     -48.273  19.819-146.920  1.00  0.69           C  
ATOM   4534  CZ  PHE B 251     -48.788  18.998-147.933  1.00  0.69           C  
ATOM   4535  N   PRO B 252     -42.301  17.774-147.897  1.00  0.44           N  
ATOM   4536  CA  PRO B 252     -41.056  18.475-148.130  1.00  0.44           C  
ATOM   4537  C   PRO B 252     -41.252  19.959-147.837  1.00  0.44           C  
ATOM   4538  O   PRO B 252     -41.811  20.662-148.679  1.00  0.44           O  
ATOM   4539  CB  PRO B 252     -40.818  18.204-149.634  1.00  0.44           C  
ATOM   4540  CG  PRO B 252     -42.212  18.075-150.266  1.00  0.44           C  
ATOM   4541  CD  PRO B 252     -43.053  17.517-149.131  1.00  0.44           C  
ATOM   4542  N   SER B 253     -40.727  20.436-146.683  1.00  0.46           N  
ATOM   4543  CA  SER B 253     -40.766  21.800-146.129  1.00  0.46           C  
ATOM   4544  C   SER B 253     -41.615  21.931-144.858  1.00  0.46           C  
ATOM   4545  O   SER B 253     -41.814  20.939-144.157  1.00  0.46           O  
ATOM   4546  CB  SER B 253     -41.008  22.996-147.107  1.00  0.46           C  
ATOM   4547  OG  SER B 253     -42.397  23.193-147.361  1.00  0.46           O  
ATOM   4548  N   VAL B 254     -42.077  23.169-144.526  1.00  0.51           N  
ATOM   4549  CA  VAL B 254     -43.126  23.546-143.573  1.00  0.51           C  
ATOM   4550  C   VAL B 254     -42.708  24.464-142.419  1.00  0.51           C  
ATOM   4551  O   VAL B 254     -41.635  24.367-141.812  1.00  0.51           O  
ATOM   4552  CB  VAL B 254     -44.157  22.470-143.190  1.00  0.51           C  
ATOM   4553  CG1 VAL B 254     -45.154  22.898-142.093  1.00  0.51           C  
ATOM   4554  CG2 VAL B 254     -44.968  22.140-144.455  1.00  0.51           C  
ATOM   4555  N   ARG B 255     -43.585  25.442-142.094  1.00  0.70           N  
ATOM   4556  CA  ARG B 255     -43.483  26.327-140.952  1.00  0.70           C  
ATOM   4557  C   ARG B 255     -44.844  26.501-140.288  1.00  0.70           C  
ATOM   4558  O   ARG B 255     -45.881  26.587-140.941  1.00  0.70           O  
ATOM   4559  CB  ARG B 255     -42.976  27.733-141.362  1.00  0.70           C  
ATOM   4560  CG  ARG B 255     -41.512  27.779-141.849  1.00  0.70           C  
ATOM   4561  CD  ARG B 255     -40.471  27.489-140.762  1.00  0.70           C  
ATOM   4562  NE  ARG B 255     -39.118  27.586-141.401  1.00  0.70           N  
ATOM   4563  CZ  ARG B 255     -38.468  26.553-141.954  1.00  0.70           C  
ATOM   4564  NH1 ARG B 255     -37.239  26.754-142.429  1.00  0.70           N  
ATOM   4565  NH2 ARG B 255     -38.998  25.337-142.048  1.00  0.70           N  
ATOM   4566  N   ASP B 256     -44.871  26.580-138.941  1.00  0.77           N  
ATOM   4567  CA  ASP B 256     -46.093  26.742-138.167  1.00  0.77           C  
ATOM   4568  C   ASP B 256     -46.839  28.044-138.438  1.00  0.77           C  
ATOM   4569  O   ASP B 256     -48.066  28.089-138.418  1.00  0.77           O  
ATOM   4570  CB  ASP B 256     -45.801  26.582-136.679  1.00  0.77           C  
ATOM   4571  CG  ASP B 256     -45.280  25.191-136.472  1.00  0.77           C  
ATOM   4572  OD1 ASP B 256     -45.945  24.166-136.728  1.00  0.77           O  
ATOM   4573  OD2 ASP B 256     -44.102  25.127-136.055  1.00  0.77           O  
ATOM   4574  N   ASN B 257     -46.113  29.122-138.796  1.00  0.81           N  
ATOM   4575  CA  ASN B 257     -46.676  30.401-139.210  1.00  0.81           C  
ATOM   4576  C   ASN B 257     -47.685  30.308-140.357  1.00  0.81           C  
ATOM   4577  O   ASN B 257     -48.692  31.010-140.362  1.00  0.81           O  
ATOM   4578  CB  ASN B 257     -45.537  31.361-139.636  1.00  0.81           C  
ATOM   4579  CG  ASN B 257     -44.701  31.753-138.424  1.00  0.81           C  
ATOM   4580  OD1 ASN B 257     -45.142  31.700-137.278  1.00  0.81           O  
ATOM   4581  ND2 ASN B 257     -43.436  32.163-138.672  1.00  0.81           N  
ATOM   4582  N   THR B 258     -47.482  29.395-141.329  1.00  0.80           N  
ATOM   4583  CA  THR B 258     -48.383  29.169-142.462  1.00  0.80           C  
ATOM   4584  C   THR B 258     -49.787  28.761-142.037  1.00  0.80           C  
ATOM   4585  O   THR B 258     -50.785  29.015-142.706  1.00  0.80           O  
ATOM   4586  CB  THR B 258     -47.838  28.106-143.411  1.00  0.80           C  
ATOM   4587  OG1 THR B 258     -46.488  28.404-143.742  1.00  0.80           O  
ATOM   4588  CG2 THR B 258     -48.621  28.077-144.730  1.00  0.80           C  
ATOM   4589  N   PHE B 259     -49.927  28.151-140.849  1.00  0.83           N  
ATOM   4590  CA  PHE B 259     -51.209  27.739-140.307  1.00  0.83           C  
ATOM   4591  C   PHE B 259     -51.990  28.896-139.702  1.00  0.83           C  
ATOM   4592  O   PHE B 259     -53.173  28.767-139.397  1.00  0.83           O  
ATOM   4593  CB  PHE B 259     -51.059  26.634-139.235  1.00  0.83           C  
ATOM   4594  CG  PHE B 259     -50.520  25.374-139.848  1.00  0.83           C  
ATOM   4595  CD1 PHE B 259     -49.146  25.251-140.105  1.00  0.83           C  
ATOM   4596  CD2 PHE B 259     -51.369  24.298-140.163  1.00  0.83           C  
ATOM   4597  CE1 PHE B 259     -48.624  24.100-140.693  1.00  0.83           C  
ATOM   4598  CE2 PHE B 259     -50.851  23.132-140.744  1.00  0.83           C  
ATOM   4599  CZ  PHE B 259     -49.481  23.046-141.012  1.00  0.83           C  
ATOM   4600  N   PHE B 260     -51.366  30.079-139.552  1.00  0.81           N  
ATOM   4601  CA  PHE B 260     -52.049  31.277-139.107  1.00  0.81           C  
ATOM   4602  C   PHE B 260     -52.547  32.103-140.288  1.00  0.81           C  
ATOM   4603  O   PHE B 260     -53.110  33.188-140.128  1.00  0.81           O  
ATOM   4604  CB  PHE B 260     -51.111  32.140-138.225  1.00  0.81           C  
ATOM   4605  CG  PHE B 260     -50.917  31.565-136.845  1.00  0.81           C  
ATOM   4606  CD1 PHE B 260     -52.000  31.091-136.081  1.00  0.81           C  
ATOM   4607  CD2 PHE B 260     -49.642  31.602-136.251  1.00  0.81           C  
ATOM   4608  CE1 PHE B 260     -51.809  30.674-134.761  1.00  0.81           C  
ATOM   4609  CE2 PHE B 260     -49.462  31.227-134.913  1.00  0.81           C  
ATOM   4610  CZ  PHE B 260     -50.547  30.760-134.167  1.00  0.81           C  
ATOM   4611  N   GLU B 261     -52.402  31.572-141.512  1.00  0.83           N  
ATOM   4612  CA  GLU B 261     -53.028  32.101-142.701  1.00  0.83           C  
ATOM   4613  C   GLU B 261     -54.476  31.664-142.846  1.00  0.83           C  
ATOM   4614  O   GLU B 261     -54.994  30.875-142.059  1.00  0.83           O  
ATOM   4615  CB  GLU B 261     -52.206  31.750-143.957  1.00  0.83           C  
ATOM   4616  CG  GLU B 261     -50.764  32.305-143.912  1.00  0.83           C  
ATOM   4617  CD  GLU B 261     -50.664  33.832-143.899  1.00  0.83           C  
ATOM   4618  OE1 GLU B 261     -51.707  34.538-143.787  1.00  0.83           O  
ATOM   4619  OE2 GLU B 261     -49.518  34.323-144.012  1.00  0.83           O  
ATOM   4620  N   SER B 262     -55.207  32.193-143.858  1.00  0.86           N  
ATOM   4621  CA  SER B 262     -56.619  31.865-144.070  1.00  0.86           C  
ATOM   4622  C   SER B 262     -56.851  30.384-144.311  1.00  0.86           C  
ATOM   4623  O   SER B 262     -57.791  29.781-143.796  1.00  0.86           O  
ATOM   4624  CB  SER B 262     -57.277  32.687-145.208  1.00  0.86           C  
ATOM   4625  OG  SER B 262     -58.676  32.400-145.287  1.00  0.86           O  
ATOM   4626  N   CYS B 263     -55.938  29.743-145.056  1.00  0.87           N  
ATOM   4627  CA  CYS B 263     -55.946  28.315-145.300  1.00  0.87           C  
ATOM   4628  C   CYS B 263     -55.928  27.448-144.056  1.00  0.87           C  
ATOM   4629  O   CYS B 263     -56.544  26.388-144.044  1.00  0.87           O  
ATOM   4630  CB  CYS B 263     -54.746  27.929-146.198  1.00  0.87           C  
ATOM   4631  SG  CYS B 263     -53.120  28.394-145.494  1.00  0.87           S  
ATOM   4632  N   GLY B 264     -55.219  27.866-142.990  1.00  0.87           N  
ATOM   4633  CA  GLY B 264     -55.088  27.076-141.777  1.00  0.87           C  
ATOM   4634  C   GLY B 264     -56.184  27.328-140.788  1.00  0.87           C  
ATOM   4635  O   GLY B 264     -57.278  26.779-140.883  1.00  0.87           O  
ATOM   4636  N   VAL B 265     -55.909  28.157-139.770  1.00  0.87           N  
ATOM   4637  CA  VAL B 265     -56.824  28.400-138.668  1.00  0.87           C  
ATOM   4638  C   VAL B 265     -58.190  28.934-139.079  1.00  0.87           C  
ATOM   4639  O   VAL B 265     -59.205  28.478-138.562  1.00  0.87           O  
ATOM   4640  CB  VAL B 265     -56.165  29.263-137.590  1.00  0.87           C  
ATOM   4641  CG1 VAL B 265     -55.850  30.692-138.075  1.00  0.87           C  
ATOM   4642  CG2 VAL B 265     -57.008  29.271-136.303  1.00  0.87           C  
ATOM   4643  N   ALA B 266     -58.297  29.870-140.036  1.00  0.87           N  
ATOM   4644  CA  ALA B 266     -59.586  30.378-140.473  1.00  0.87           C  
ATOM   4645  C   ALA B 266     -60.499  29.394-141.219  1.00  0.87           C  
ATOM   4646  O   ALA B 266     -61.686  29.290-140.906  1.00  0.87           O  
ATOM   4647  CB  ALA B 266     -59.385  31.663-141.292  1.00  0.87           C  
ATOM   4648  N   ASP B 267     -59.987  28.621-142.209  1.00  0.86           N  
ATOM   4649  CA  ASP B 267     -60.779  27.642-142.954  1.00  0.86           C  
ATOM   4650  C   ASP B 267     -61.291  26.539-142.043  1.00  0.86           C  
ATOM   4651  O   ASP B 267     -62.432  26.077-142.132  1.00  0.86           O  
ATOM   4652  CB  ASP B 267     -59.957  27.069-144.133  1.00  0.86           C  
ATOM   4653  CG  ASP B 267     -60.760  26.291-145.163  1.00  0.86           C  
ATOM   4654  OD1 ASP B 267     -62.008  26.145-145.085  1.00  0.86           O  
ATOM   4655  OD2 ASP B 267     -60.120  25.802-146.132  1.00  0.86           O  
ATOM   4656  N   LEU B 268     -60.441  26.159-141.077  1.00  0.88           N  
ATOM   4657  CA  LEU B 268     -60.745  25.234-140.011  1.00  0.88           C  
ATOM   4658  C   LEU B 268     -61.941  25.686-139.165  1.00  0.88           C  
ATOM   4659  O   LEU B 268     -62.862  24.913-138.916  1.00  0.88           O  
ATOM   4660  CB  LEU B 268     -59.437  25.074-139.197  1.00  0.88           C  
ATOM   4661  CG  LEU B 268     -59.285  23.862-138.268  1.00  0.88           C  
ATOM   4662  CD1 LEU B 268     -59.495  22.536-138.986  1.00  0.88           C  
ATOM   4663  CD2 LEU B 268     -57.870  23.861-137.670  1.00  0.88           C  
ATOM   4664  N   ILE B 269     -62.024  26.978-138.773  1.00  0.85           N  
ATOM   4665  CA  ILE B 269     -63.205  27.528-138.105  1.00  0.85           C  
ATOM   4666  C   ILE B 269     -64.454  27.574-138.952  1.00  0.85           C  
ATOM   4667  O   ILE B 269     -65.502  27.070-138.547  1.00  0.85           O  
ATOM   4668  CB  ILE B 269     -62.950  28.950-137.609  1.00  0.85           C  
ATOM   4669  CG1 ILE B 269     -61.779  28.999-136.630  1.00  0.85           C  
ATOM   4670  CG2 ILE B 269     -64.189  29.577-136.928  1.00  0.85           C  
ATOM   4671  CD1 ILE B 269     -61.823  27.941-135.542  1.00  0.85           C  
ATOM   4672  N   THR B 270     -64.391  28.152-140.169  1.00  0.84           N  
ATOM   4673  CA  THR B 270     -65.597  28.374-140.977  1.00  0.84           C  
ATOM   4674  C   THR B 270     -66.261  27.065-141.370  1.00  0.84           C  
ATOM   4675  O   THR B 270     -67.476  26.867-141.297  1.00  0.84           O  
ATOM   4676  CB  THR B 270     -65.365  29.289-142.177  1.00  0.84           C  
ATOM   4677  OG1 THR B 270     -66.600  29.787-142.657  1.00  0.84           O  
ATOM   4678  CG2 THR B 270     -64.672  28.589-143.347  1.00  0.84           C  
ATOM   4679  N   THR B 271     -65.424  26.075-141.709  1.00  0.85           N  
ATOM   4680  CA  THR B 271     -65.823  24.720-142.025  1.00  0.85           C  
ATOM   4681  C   THR B 271     -66.422  23.972-140.851  1.00  0.85           C  
ATOM   4682  O   THR B 271     -67.446  23.303-140.981  1.00  0.85           O  
ATOM   4683  CB  THR B 271     -64.664  23.948-142.599  1.00  0.85           C  
ATOM   4684  OG1 THR B 271     -64.170  24.641-143.740  1.00  0.85           O  
ATOM   4685  CG2 THR B 271     -65.133  22.593-143.124  1.00  0.85           C  
ATOM   4686  N   CYS B 272     -65.839  24.096-139.644  1.00  0.89           N  
ATOM   4687  CA  CYS B 272     -66.358  23.418-138.464  1.00  0.89           C  
ATOM   4688  C   CYS B 272     -67.654  24.026-137.945  1.00  0.89           C  
ATOM   4689  O   CYS B 272     -68.382  23.411-137.167  1.00  0.89           O  
ATOM   4690  CB  CYS B 272     -65.319  23.396-137.315  1.00  0.89           C  
ATOM   4691  SG  CYS B 272     -63.963  22.228-137.666  1.00  0.89           S  
ATOM   4692  N   LEU B 273     -67.993  25.254-138.371  1.00  0.86           N  
ATOM   4693  CA  LEU B 273     -69.236  25.892-137.985  1.00  0.86           C  
ATOM   4694  C   LEU B 273     -70.335  25.817-139.025  1.00  0.86           C  
ATOM   4695  O   LEU B 273     -71.495  25.623-138.669  1.00  0.86           O  
ATOM   4696  CB  LEU B 273     -68.976  27.373-137.673  1.00  0.86           C  
ATOM   4697  CG  LEU B 273     -68.049  27.592-136.469  1.00  0.86           C  
ATOM   4698  CD1 LEU B 273     -67.588  29.049-136.451  1.00  0.86           C  
ATOM   4699  CD2 LEU B 273     -68.723  27.208-135.148  1.00  0.86           C  
ATOM   4700  N   GLY B 274     -70.021  25.913-140.331  1.00  0.85           N  
ATOM   4701  CA  GLY B 274     -71.066  25.961-141.357  1.00  0.85           C  
ATOM   4702  C   GLY B 274     -70.721  25.223-142.612  1.00  0.85           C  
ATOM   4703  O   GLY B 274     -71.379  25.368-143.639  1.00  0.85           O  
ATOM   4704  N   GLY B 275     -69.688  24.366-142.574  1.00  0.82           N  
ATOM   4705  CA  GLY B 275     -69.361  23.495-143.690  1.00  0.82           C  
ATOM   4706  C   GLY B 275     -70.310  22.337-143.899  1.00  0.82           C  
ATOM   4707  O   GLY B 275     -70.955  21.820-142.990  1.00  0.82           O  
ATOM   4708  N   ARG B 276     -70.357  21.837-145.148  1.00  0.83           N  
ATOM   4709  CA  ARG B 276     -71.137  20.678-145.555  1.00  0.83           C  
ATOM   4710  C   ARG B 276     -70.706  19.409-144.850  1.00  0.83           C  
ATOM   4711  O   ARG B 276     -71.523  18.582-144.452  1.00  0.83           O  
ATOM   4712  CB  ARG B 276     -71.023  20.485-147.082  1.00  0.83           C  
ATOM   4713  CG  ARG B 276     -71.574  21.695-147.861  1.00  0.83           C  
ATOM   4714  CD  ARG B 276     -71.216  21.712-149.346  1.00  0.83           C  
ATOM   4715  NE  ARG B 276     -69.733  21.748-149.462  1.00  0.83           N  
ATOM   4716  CZ  ARG B 276     -69.064  21.426-150.575  1.00  0.83           C  
ATOM   4717  NH1 ARG B 276     -69.673  21.202-151.732  1.00  0.83           N  
ATOM   4718  NH2 ARG B 276     -67.739  21.347-150.517  1.00  0.83           N  
ATOM   4719  N   ASN B 277     -69.385  19.265-144.629  1.00  0.87           N  
ATOM   4720  CA  ASN B 277     -68.813  18.185-143.855  1.00  0.87           C  
ATOM   4721  C   ASN B 277     -69.342  18.126-142.433  1.00  0.87           C  
ATOM   4722  O   ASN B 277     -69.694  17.055-141.954  1.00  0.87           O  
ATOM   4723  CB  ASN B 277     -67.271  18.328-143.842  1.00  0.87           C  
ATOM   4724  CG  ASN B 277     -66.750  17.825-145.176  1.00  0.87           C  
ATOM   4725  OD1 ASN B 277     -66.417  18.567-146.103  1.00  0.87           O  
ATOM   4726  ND2 ASN B 277     -66.751  16.485-145.331  1.00  0.87           N  
ATOM   4727  N   ARG B 278     -69.475  19.281-141.759  1.00  0.86           N  
ATOM   4728  CA  ARG B 278     -70.106  19.362-140.457  1.00  0.86           C  
ATOM   4729  C   ARG B 278     -71.583  18.971-140.468  1.00  0.86           C  
ATOM   4730  O   ARG B 278     -72.044  18.201-139.627  1.00  0.86           O  
ATOM   4731  CB  ARG B 278     -69.954  20.796-139.911  1.00  0.86           C  
ATOM   4732  CG  ARG B 278     -70.358  20.941-138.435  1.00  0.86           C  
ATOM   4733  CD  ARG B 278     -71.123  22.232-138.128  1.00  0.86           C  
ATOM   4734  NE  ARG B 278     -72.493  22.172-138.736  1.00  0.86           N  
ATOM   4735  CZ  ARG B 278     -73.503  21.454-138.233  1.00  0.86           C  
ATOM   4736  NH1 ARG B 278     -73.436  20.776-137.104  1.00  0.86           N  
ATOM   4737  NH2 ARG B 278     -74.676  21.414-138.866  1.00  0.86           N  
ATOM   4738  N   ARG B 279     -72.358  19.455-141.463  1.00  0.84           N  
ATOM   4739  CA  ARG B 279     -73.778  19.148-141.588  1.00  0.84           C  
ATOM   4740  C   ARG B 279     -74.084  17.670-141.768  1.00  0.84           C  
ATOM   4741  O   ARG B 279     -74.957  17.105-141.108  1.00  0.84           O  
ATOM   4742  CB  ARG B 279     -74.370  19.915-142.802  1.00  0.84           C  
ATOM   4743  CG  ARG B 279     -75.900  19.770-142.972  1.00  0.84           C  
ATOM   4744  CD  ARG B 279     -76.462  20.527-144.181  1.00  0.84           C  
ATOM   4745  NE  ARG B 279     -77.946  20.585-143.996  1.00  0.84           N  
ATOM   4746  CZ  ARG B 279     -78.794  21.165-144.857  1.00  0.84           C  
ATOM   4747  NH1 ARG B 279     -80.089  21.222-144.554  1.00  0.84           N  
ATOM   4748  NH2 ARG B 279     -78.375  21.685-146.005  1.00  0.84           N  
ATOM   4749  N   VAL B 280     -73.353  16.988-142.666  1.00  0.86           N  
ATOM   4750  CA  VAL B 280     -73.524  15.560-142.865  1.00  0.86           C  
ATOM   4751  C   VAL B 280     -73.044  14.745-141.669  1.00  0.86           C  
ATOM   4752  O   VAL B 280     -73.685  13.783-141.245  1.00  0.86           O  
ATOM   4753  CB  VAL B 280     -72.866  15.085-144.150  1.00  0.86           C  
ATOM   4754  CG1 VAL B 280     -73.085  13.575-144.292  1.00  0.86           C  
ATOM   4755  CG2 VAL B 280     -73.520  15.803-145.343  1.00  0.86           C  
ATOM   4756  N   ALA B 281     -71.905  15.135-141.067  1.00  0.90           N  
ATOM   4757  CA  ALA B 281     -71.346  14.496-139.892  1.00  0.90           C  
ATOM   4758  C   ALA B 281     -72.253  14.521-138.668  1.00  0.90           C  
ATOM   4759  O   ALA B 281     -72.393  13.524-137.958  1.00  0.90           O  
ATOM   4760  CB  ALA B 281     -70.002  15.160-139.584  1.00  0.90           C  
ATOM   4761  N   GLU B 282     -72.939  15.654-138.428  1.00  0.85           N  
ATOM   4762  CA  GLU B 282     -73.964  15.765-137.406  1.00  0.85           C  
ATOM   4763  C   GLU B 282     -75.140  14.832-137.640  1.00  0.85           C  
ATOM   4764  O   GLU B 282     -75.577  14.102-136.750  1.00  0.85           O  
ATOM   4765  CB  GLU B 282     -74.485  17.217-137.354  1.00  0.85           C  
ATOM   4766  CG  GLU B 282     -75.358  17.526-136.116  1.00  0.85           C  
ATOM   4767  CD  GLU B 282     -76.277  18.722-136.331  1.00  0.85           C  
ATOM   4768  OE1 GLU B 282     -75.810  19.753-136.887  1.00  0.85           O  
ATOM   4769  OE2 GLU B 282     -77.469  18.617-135.947  1.00  0.85           O  
ATOM   4770  N   ALA B 283     -75.642  14.766-138.888  1.00  0.87           N  
ATOM   4771  CA  ALA B 283     -76.690  13.842-139.261  1.00  0.87           C  
ATOM   4772  C   ALA B 283     -76.290  12.379-139.091  1.00  0.87           C  
ATOM   4773  O   ALA B 283     -77.063  11.563-138.599  1.00  0.87           O  
ATOM   4774  CB  ALA B 283     -77.153  14.125-140.697  1.00  0.87           C  
ATOM   4775  N   PHE B 284     -75.045  11.998-139.425  1.00  0.86           N  
ATOM   4776  CA  PHE B 284     -74.525  10.658-139.178  1.00  0.86           C  
ATOM   4777  C   PHE B 284     -74.577  10.250-137.705  1.00  0.86           C  
ATOM   4778  O   PHE B 284     -75.031   9.158-137.357  1.00  0.86           O  
ATOM   4779  CB  PHE B 284     -73.065  10.600-139.689  1.00  0.86           C  
ATOM   4780  CG  PHE B 284     -72.460   9.224-139.566  1.00  0.86           C  
ATOM   4781  CD1 PHE B 284     -72.579   8.291-140.607  1.00  0.86           C  
ATOM   4782  CD2 PHE B 284     -71.774   8.858-138.394  1.00  0.86           C  
ATOM   4783  CE1 PHE B 284     -72.033   7.006-140.476  1.00  0.86           C  
ATOM   4784  CE2 PHE B 284     -71.253   7.567-138.254  1.00  0.86           C  
ATOM   4785  CZ  PHE B 284     -71.379   6.642-139.294  1.00  0.86           C  
ATOM   4786  N   ALA B 285     -74.163  11.158-136.802  1.00  0.86           N  
ATOM   4787  CA  ALA B 285     -74.256  10.966-135.372  1.00  0.86           C  
ATOM   4788  C   ALA B 285     -75.689  10.780-134.880  1.00  0.86           C  
ATOM   4789  O   ALA B 285     -75.985   9.887-134.086  1.00  0.86           O  
ATOM   4790  CB  ALA B 285     -73.602  12.179-134.698  1.00  0.86           C  
ATOM   4791  N   ARG B 286     -76.636  11.579-135.404  1.00  0.85           N  
ATOM   4792  CA  ARG B 286     -78.038  11.505-135.032  1.00  0.85           C  
ATOM   4793  C   ARG B 286     -78.786  10.304-135.593  1.00  0.85           C  
ATOM   4794  O   ARG B 286     -79.833   9.924-135.079  1.00  0.85           O  
ATOM   4795  CB  ARG B 286     -78.774  12.791-135.475  1.00  0.85           C  
ATOM   4796  CG  ARG B 286     -78.260  14.075-134.791  1.00  0.85           C  
ATOM   4797  CD  ARG B 286     -78.477  14.105-133.272  1.00  0.85           C  
ATOM   4798  NE  ARG B 286     -77.878  15.366-132.737  1.00  0.85           N  
ATOM   4799  CZ  ARG B 286     -78.425  16.585-132.815  1.00  0.85           C  
ATOM   4800  NH1 ARG B 286     -77.745  17.649-132.399  1.00  0.85           N  
ATOM   4801  NH2 ARG B 286     -79.646  16.769-133.312  1.00  0.85           N  
ATOM   4802  N   ASN B 287     -78.257   9.637-136.633  1.00  0.82           N  
ATOM   4803  CA  ASN B 287     -78.884   8.442-137.168  1.00  0.82           C  
ATOM   4804  C   ASN B 287     -78.322   7.185-136.532  1.00  0.82           C  
ATOM   4805  O   ASN B 287     -78.757   6.076-136.839  1.00  0.82           O  
ATOM   4806  CB  ASN B 287     -78.631   8.342-138.690  1.00  0.82           C  
ATOM   4807  CG  ASN B 287     -79.503   9.343-139.434  1.00  0.82           C  
ATOM   4808  OD1 ASN B 287     -80.733   9.266-139.413  1.00  0.82           O  
ATOM   4809  ND2 ASN B 287     -78.874  10.281-140.167  1.00  0.82           N  
ATOM   4810  N   GLY B 288     -77.324   7.316-135.632  1.00  0.68           N  
ATOM   4811  CA  GLY B 288     -76.697   6.189-134.948  1.00  0.68           C  
ATOM   4812  C   GLY B 288     -75.998   5.227-135.877  1.00  0.68           C  
ATOM   4813  O   GLY B 288     -75.878   4.046-135.579  1.00  0.68           O  
ATOM   4814  N   GLY B 289     -75.549   5.711-137.053  1.00  0.70           N  
ATOM   4815  CA  GLY B 289     -74.989   4.850-138.092  1.00  0.70           C  
ATOM   4816  C   GLY B 289     -75.987   4.137-138.975  1.00  0.70           C  
ATOM   4817  O   GLY B 289     -75.597   3.289-139.781  1.00  0.70           O  
ATOM   4818  N   LYS B 290     -77.297   4.434-138.892  1.00  0.75           N  
ATOM   4819  CA  LYS B 290     -78.292   3.795-139.751  1.00  0.75           C  
ATOM   4820  C   LYS B 290     -78.450   4.437-141.113  1.00  0.75           C  
ATOM   4821  O   LYS B 290     -79.002   3.833-142.028  1.00  0.75           O  
ATOM   4822  CB  LYS B 290     -79.695   3.855-139.122  1.00  0.75           C  
ATOM   4823  CG  LYS B 290     -79.817   3.014-137.853  1.00  0.75           C  
ATOM   4824  CD  LYS B 290     -81.227   3.115-137.268  1.00  0.75           C  
ATOM   4825  CE  LYS B 290     -81.373   2.267-136.012  1.00  0.75           C  
ATOM   4826  NZ  LYS B 290     -82.736   2.426-135.472  1.00  0.75           N  
ATOM   4827  N   ARG B 291     -77.978   5.679-141.270  1.00  0.79           N  
ATOM   4828  CA  ARG B 291     -77.880   6.329-142.559  1.00  0.79           C  
ATOM   4829  C   ARG B 291     -76.412   6.470-142.841  1.00  0.79           C  
ATOM   4830  O   ARG B 291     -75.679   7.128-142.095  1.00  0.79           O  
ATOM   4831  CB  ARG B 291     -78.525   7.734-142.583  1.00  0.79           C  
ATOM   4832  CG  ARG B 291     -80.057   7.749-142.403  1.00  0.79           C  
ATOM   4833  CD  ARG B 291     -80.832   7.310-143.648  1.00  0.79           C  
ATOM   4834  NE  ARG B 291     -82.287   7.424-143.310  1.00  0.79           N  
ATOM   4835  CZ  ARG B 291     -83.245   7.135-144.201  1.00  0.79           C  
ATOM   4836  NH1 ARG B 291     -84.523   7.268-143.848  1.00  0.79           N  
ATOM   4837  NH2 ARG B 291     -82.950   6.707-145.421  1.00  0.79           N  
ATOM   4838  N   SER B 292     -75.912   5.838-143.910  1.00  0.85           N  
ATOM   4839  CA  SER B 292     -74.505   5.894-144.235  1.00  0.85           C  
ATOM   4840  C   SER B 292     -74.091   7.278-144.699  1.00  0.85           C  
ATOM   4841  O   SER B 292     -74.914   8.121-145.056  1.00  0.85           O  
ATOM   4842  CB  SER B 292     -74.065   4.792-145.234  1.00  0.85           C  
ATOM   4843  OG  SER B 292     -74.416   5.085-146.586  1.00  0.85           O  
ATOM   4844  N   PHE B 293     -72.779   7.573-144.704  1.00  0.84           N  
ATOM   4845  CA  PHE B 293     -72.285   8.836-145.227  1.00  0.84           C  
ATOM   4846  C   PHE B 293     -72.676   9.076-146.685  1.00  0.84           C  
ATOM   4847  O   PHE B 293     -73.104  10.174-147.036  1.00  0.84           O  
ATOM   4848  CB  PHE B 293     -70.745   8.948-145.041  1.00  0.84           C  
ATOM   4849  CG  PHE B 293     -70.435   9.510-143.681  1.00  0.84           C  
ATOM   4850  CD1 PHE B 293     -69.780   8.786-142.669  1.00  0.84           C  
ATOM   4851  CD2 PHE B 293     -70.819  10.833-143.421  1.00  0.84           C  
ATOM   4852  CE1 PHE B 293     -69.549   9.385-141.422  1.00  0.84           C  
ATOM   4853  CE2 PHE B 293     -70.584  11.427-142.178  1.00  0.84           C  
ATOM   4854  CZ  PHE B 293     -69.933  10.704-141.178  1.00  0.84           C  
ATOM   4855  N   ASP B 294     -72.618   8.040-147.536  1.00  0.81           N  
ATOM   4856  CA  ASP B 294     -73.038   8.084-148.923  1.00  0.81           C  
ATOM   4857  C   ASP B 294     -74.521   8.425-149.094  1.00  0.81           C  
ATOM   4858  O   ASP B 294     -74.904   9.280-149.895  1.00  0.81           O  
ATOM   4859  CB  ASP B 294     -72.765   6.697-149.555  1.00  0.81           C  
ATOM   4860  CG  ASP B 294     -71.289   6.317-149.528  1.00  0.81           C  
ATOM   4861  OD1 ASP B 294     -70.436   7.136-149.100  1.00  0.81           O
[truncated: 39,941 more chars]
