# Supplementary material for: Glycerol-3-phosphate dehydrogenase (GPDH) gene family in Zea mays L.: Identification, subcellular localization, and transcriptional responses to abiotic stresses
Source: PLoS One. 2018 Jul 10;13(7):e0200357. doi: 10.1371/journal.pone.0200357 (PMC6039019; doi:10.1371/journal.pone.0200357)
Supplement: S1 File — (ZIP) [file pone.0200357.s007.zip › The predicted 3D models of ZmGPDH1-6/model_ZmGPDH5.pdb]

TITLE     SWISS-MODEL SERVER (https://swissmodel.expasy.org)
TITLE    2 5
EXPDTA    THEORETICAL MODEL (SWISS-MODEL SERVER)
AUTHOR    SWISS-MODEL SERVER (SEE REFERENCE IN JRNL Records)
REVDAT   1   25-FEB-18 1MOD    1       06:22
JRNL        AUTH   M.BIASINI,S.BIENERT,A.WATERHOUSE,K.ARNOLD,G.STUDER,
JRNL        AUTH 2 T.SCHMIDT,F.KIEFER,T.GALLO CASSARINO,M.BERTONI,L.BORDOLI,
JRNL        AUTH 3 T.SCHWEDE
JRNL        TITL   SWISS-MODEL: MODELLING PROTEIN TERTIARY AND QUATERNARY
JRNL        TITL 2 STRUCTURE USING EVOLUTIONARY INFORMATION
JRNL        REF    NUCLEIC.ACIDS.RES                          2014
JRNL        REFN                   ISSN 0305-1048
JRNL        PMID   24782522
JRNL        DOI    10.1093/nar/gku340
REMARK   1
REMARK   1 REFERENCE 1
REMARK   1   AUTH   K.ARNOLD,L.BORDOLI,J.KOPP,T.SCHWEDE
REMARK   1  TITL   SWISS-MODEL WORKSPACE: A WEB-BASED ENVIRONMENT FOR PROTEIN
REMARK   1  TITL 2 STRUCTURE HOMOLOGY MODELLING
REMARK   1  REF    BIOINFORMATICS                V.  22   195 2006
REMARK   1  REFN                   ISSN 1367-4803
REMARK   1  PMID   16301204
REMARK   1  DOI    10.1093/bioinformatics/bti770
REMARK   1
REMARK   1 REFERENCE 2
REMARK   1  AUTH   P.BENKERT,M.BIASINI,T.SCHWEDE 
REMARK   1  TITL   TOWARD THE ESTIMATION OF THE ABSOLUTE QUALITY OF INDIVIDUAL
REMARK   1  TITL 2 PROTEIN STRUCTURE MODELS
REMARK   1  REF    BIOINFORMATICS                V.   3 343   2011
REMARK   1  REFN                   ISSN 1367-4803
REMARK   1  PMID   21134891
REMARK   1  DOI    10.1093/bioinformatics/btq662
REMARK   1
REMARK   1 REFERENCE 3
REMARK   1  AUTH   F.KIEFER,K.ARNOLD,M.KUENZLI,L.BORDOLI,T.SCHWEDE
REMARK   1  TITL   THE SWISS-MODEL REPOSITORY AND ASSOCIATED RESOURCES
REMARK   1  REF    NUCLEIC.ACIDS.RES             V.  37 D387  2009
REMARK   1  REFN                   ISSN 0305-1048
REMARK   1  PMID   18931379
REMARK   1  DOI    10.1093/nar/gkn750
REMARK   1
REMARK   1
REMARK   1 REFERENCE 4
REMARK   1  AUTH   T.SCHWEDE,J.KOPP,N.GUEX,M.C.PEITSCH                          
REMARK   1  TITL   SWISS_MODEL: AN AUTOMATED PROTEIN HOMOLOGY-MODELING          
REMARK   1  TITL 2 SERVER                                                       
REMARK   1  REF    NUCLEIC.ACIDS.RES.            V.  31 3381  2003              
REMARK   1  REFN                   ISSN 0305-1048
REMARK   1  PMID   12824332
REMARK   1  DOI    10.1093/nar/gkg520
REMARK   1
REMARK   1 REFERENCE 5
REMARK   1  AUTH   M.C.PEITSCH,N.GUEX                                           
REMARK   1  TITL   SWISS-MODEL AND THE SWISS-PDBVIEWER: AN ENVIRONMENT
REMARK   1  TITL 2 FOR COMPARATIVE PROTEIN MODELLING                            
REMARK   1  REF    ELECTROPHORESIS               V.  18 2714  1997   
REMARK   1  REFN                   ISSN
REMARK   1  DOI    10.1002/elps.1150181505
REMARK   1  PMID   9504803 
REMARK   1
REMARK   1 REFERENCE 6
REMARK   1  AUTH   M.C.PEITSCH
REMARK   1  TITL   PROTEIN MODELING BY E-MAIL
REMARK   1  REF    BIO/TECHNOLOGY                V.  13 658   1995
REMARK   1  REFN                   ISSN 1087-0156
REMARK   1  DOI    10.1038/nbt0795-658
REMARK   1
REMARK   1 DISCLAIMER
REMARK   1 The SWISS-MODEL SERVER produces theoretical models for proteins.
REMARK   1 The results of any theoretical modelling procedure is
REMARK   1 NON-EXPERIMENTAL and MUST be considered with care. These models may
REMARK   1 contain significant errors. This is especially true for automated
REMARK   1 modeling since there is no human intervention during model
REMARK   1 building. Please read the header section and the logfile carefully
REMARK   1 to know what templates and alignments were used during the model
REMARK   1 building process. All information by the SWISS-MODEL SERVER is
REMARK   1 provided "AS-IS", without any warranty, expressed or implied.
REMARK   2
REMARK   2 COPYRIGHT NOTICE
REMARK   2 This SWISS-MODEL protein model is copyright. It is produced by the
REMARK   2 SWISS-MODEL server, developed by the Computational Structural
REMARK   2 Biology Group at the SIB Swiss Institute of Bioinformatics at the
REMARK   2 Biozentrum, University of Basel (https://swissmodel.expasy.org). This
REMARK   2 model is licensed under the CC BY-SA 4.0 Creative Commons
REMARK   2 Attribution-ShareAlike 4.0 International License
REMARK   2 (https://creativecommons.org/licenses/by-sa/4.0/legalcode), i.e. you
REMARK   2 can copy and redistribute the model in any medium or format,
REMARK   2 transform and build upon the model for any purpose, even
REMARK   2 commercially, under the following terms:
REMARK   2 Attribution - You must give appropriate credit, provide a link to
REMARK   2 the license, and indicate if changes were made. You may do so in any
REMARK   2 reasonable manner, but not in any way that suggests the licensor
REMARK   2 endorses you or your use. When you publish, patent or distribute
REMARK   2 results that were fully or partially based on the model, please cite
REMARK   2 the corresponding papers mentioned under JRNL.
REMARK   2 ShareAlike - If you remix, transform, or build upon the material,
REMARK   2 you must distribute your contributions under the same license as the
REMARK   2 original.
REMARK   2 No additional restrictions - you may not apply legal terms or
REMARK   2 technological measures that legally restrict others from doing
REMARK   2 anything the license permits.
REMARK   2 Find a human-readable summary of (and not a substitute for) the
REMARK   2 CC BY-SA 4.0 license at this link:
REMARK   2 https://creativecommons.org/licenses/by-sa/4.0/
REMARK   3 
REMARK   3 MODEL INFORMATION
REMARK   3  ENGIN   PROMOD3
REMARK   3  VERSN   1.1.0
REMARK   3  OSTAT   homo-dimer
REMARK   3  OSRSN   PREDICTION
REMARK   3  QSPRD   0.532
REMARK   3  GMQE    0.54
REMARK   3  QMN4    -3.06
REMARK   3  MODT    FALSE
REMARK   3 
REMARK   3 TEMPLATE 1
REMARK   3  PDBID   1x0x
REMARK   3  CHAIN   A
REMARK   3  MMCIF   A
REMARK   3  PDBV    2018-02-16
REMARK   3  SMTLE   1x0x.2.A
REMARK   3  SMTLV   2018-02-21
REMARK   3  MTHD    X-RAY DIFFRACTION 2.75 A
REMARK   3  FOUND   BLAST
REMARK   3  GMQE    0.54
REMARK   3  SIM     0.36
REMARK   3  SID     30.46
REMARK   3  OSTAT   homo-dimer
REMARK   3  LIGND   NAD
REMARK   3  LIGND 2 NAD
ATOM      1  N   THR A  94     -53.912  18.545 -95.297  1.00  0.62           N  
ATOM      2  CA  THR A  94     -54.785  18.931 -96.468  1.00  0.62           C  
ATOM      3  C   THR A  94     -54.755  20.423 -96.619  1.00  0.62           C  
ATOM      4  O   THR A  94     -54.557  21.123 -95.634  1.00  0.62           O  
ATOM      5  CB  THR A  94     -56.230  18.460 -96.266  1.00  0.62           C  
ATOM      6  OG1 THR A  94     -56.671  18.714 -94.934  1.00  0.62           O  
ATOM      7  CG2 THR A  94     -56.298  16.942 -96.505  1.00  0.62           C  
ATOM      8  N   ARG A  95     -54.867  20.937 -97.852  1.00  0.68           N  
ATOM      9  CA  ARG A  95     -54.708  22.347 -98.142  1.00  0.68           C  
ATOM     10  C   ARG A  95     -56.051  23.030 -98.251  1.00  0.68           C  
ATOM     11  O   ARG A  95     -56.930  22.561 -98.969  1.00  0.68           O  
ATOM     12  CB  ARG A  95     -54.003  22.507 -99.510  1.00  0.68           C  
ATOM     13  CG  ARG A  95     -52.535  22.031 -99.539  1.00  0.68           C  
ATOM     14  CD  ARG A  95     -51.561  23.026 -98.913  1.00  0.68           C  
ATOM     15  NE  ARG A  95     -50.182  22.531 -99.140  1.00  0.68           N  
ATOM     16  CZ  ARG A  95     -49.120  23.212 -98.691  1.00  0.68           C  
ATOM     17  NH1 ARG A  95     -47.913  22.797 -99.080  1.00  0.68           N  
ATOM     18  NH2 ARG A  95     -49.233  24.266 -97.884  1.00  0.68           N  
ATOM     19  N   LYS A  96     -56.262  24.158 -97.553  1.00  0.70           N  
ATOM     20  CA  LYS A  96     -57.558  24.816 -97.591  1.00  0.70           C  
ATOM     21  C   LYS A  96     -57.737  25.685 -98.819  1.00  0.70           C  
ATOM     22  O   LYS A  96     -56.859  26.456 -99.193  1.00  0.70           O  
ATOM     23  CB  LYS A  96     -57.807  25.645 -96.320  1.00  0.70           C  
ATOM     24  CG  LYS A  96     -58.006  24.739 -95.104  1.00  0.70           C  
ATOM     25  CD  LYS A  96     -58.371  25.511 -93.831  1.00  0.70           C  
ATOM     26  CE  LYS A  96     -58.289  24.644 -92.582  1.00  0.70           C  
ATOM     27  NZ  LYS A  96     -56.886  24.205 -92.429  1.00  0.70           N  
ATOM     28  N   VAL A  97     -58.896  25.588 -99.493  1.00  0.80           N  
ATOM     29  CA  VAL A  97     -59.114  26.315-100.731  1.00  0.80           C  
ATOM     30  C   VAL A  97     -60.154  27.379-100.498  1.00  0.80           C  
ATOM     31  O   VAL A  97     -61.219  27.138 -99.932  1.00  0.80           O  
ATOM     32  CB  VAL A  97     -59.540  25.428-101.896  1.00  0.80           C  
ATOM     33  CG1 VAL A  97     -59.775  26.268-103.176  1.00  0.80           C  
ATOM     34  CG2 VAL A  97     -58.434  24.387-102.152  1.00  0.80           C  
ATOM     35  N   VAL A  98     -59.855  28.607-100.946  1.00  0.80           N  
ATOM     36  CA  VAL A  98     -60.807  29.690-100.948  1.00  0.80           C  
ATOM     37  C   VAL A  98     -60.984  30.166-102.368  1.00  0.80           C  
ATOM     38  O   VAL A  98     -60.039  30.382-103.129  1.00  0.80           O  
ATOM     39  CB  VAL A  98     -60.433  30.844-100.032  1.00  0.80           C  
ATOM     40  CG1 VAL A  98     -59.095  31.453-100.455  1.00  0.80           C  
ATOM     41  CG2 VAL A  98     -61.529  31.930-100.019  1.00  0.80           C  
ATOM     42  N   VAL A  99     -62.244  30.332-102.772  1.00  0.81           N  
ATOM     43  CA  VAL A  99     -62.601  30.896-104.046  1.00  0.81           C  
ATOM     44  C   VAL A  99     -62.917  32.354-103.798  1.00  0.81           C  
ATOM     45  O   VAL A  99     -63.848  32.697-103.076  1.00  0.81           O  
ATOM     46  CB  VAL A  99     -63.785  30.166-104.665  1.00  0.81           C  
ATOM     47  CG1 VAL A  99     -64.121  30.733-106.056  1.00  0.81           C  
ATOM     48  CG2 VAL A  99     -63.455  28.663-104.769  1.00  0.81           C  
ATOM     49  N   LEU A 100     -62.127  33.281-104.363  1.00  0.81           N  
ATOM     50  CA  LEU A 100     -62.397  34.697-104.274  1.00  0.81           C  
ATOM     51  C   LEU A 100     -63.243  35.055-105.480  1.00  0.81           C  
ATOM     52  O   LEU A 100     -62.743  35.254-106.588  1.00  0.81           O  
ATOM     53  CB  LEU A 100     -61.098  35.548-104.172  1.00  0.81           C  
ATOM     54  CG  LEU A 100     -61.276  37.020-103.717  1.00  0.81           C  
ATOM     55  CD1 LEU A 100     -59.925  37.674-103.388  1.00  0.81           C  
ATOM     56  CD2 LEU A 100     -62.004  37.903-104.742  1.00  0.81           C  
ATOM     57  N   GLY A 101     -64.574  35.132-105.265  1.00  0.81           N  
ATOM     58  CA  GLY A 101     -65.554  35.421-106.298  1.00  0.81           C  
ATOM     59  C   GLY A 101     -66.607  34.355-106.437  1.00  0.81           C  
ATOM     60  O   GLY A 101     -66.410  33.198-106.089  1.00  0.81           O  
ATOM     61  N   GLY A 102     -67.772  34.736-106.997  1.00  0.79           N  
ATOM     62  CA  GLY A 102     -68.950  33.872-107.095  1.00  0.79           C  
ATOM     63  C   GLY A 102     -69.890  34.357-108.163  1.00  0.79           C  
ATOM     64  O   GLY A 102     -71.108  34.253-108.075  1.00  0.79           O  
ATOM     65  N   GLY A 103     -69.331  34.928-109.244  1.00  0.79           N  
ATOM     66  CA  GLY A 103     -70.089  35.248-110.450  1.00  0.79           C  
ATOM     67  C   GLY A 103     -70.225  34.050-111.338  1.00  0.79           C  
ATOM     68  O   GLY A 103     -69.927  32.932-110.938  1.00  0.79           O  
ATOM     69  N   SER A 104     -70.637  34.247-112.604  1.00  0.77           N  
ATOM     70  CA  SER A 104     -70.948  33.177-113.546  1.00  0.77           C  
ATOM     71  C   SER A 104     -69.861  32.135-113.677  1.00  0.77           C  
ATOM     72  O   SER A 104     -70.091  30.942-113.511  1.00  0.77           O  
ATOM     73  CB  SER A 104     -71.220  33.761-114.961  1.00  0.77           C  
ATOM     74  OG  SER A 104     -72.069  34.907-114.870  1.00  0.77           O  
ATOM     75  N   PHE A 105     -68.611  32.578-113.902  1.00  0.78           N  
ATOM     76  CA  PHE A 105     -67.463  31.699-113.934  1.00  0.78           C  
ATOM     77  C   PHE A 105     -67.092  31.188-112.548  1.00  0.78           C  
ATOM     78  O   PHE A 105     -66.871  29.996-112.370  1.00  0.78           O  
ATOM     79  CB  PHE A 105     -66.241  32.429-114.556  1.00  0.78           C  
ATOM     80  CG  PHE A 105     -66.365  32.610-116.055  1.00  0.78           C  
ATOM     81  CD1 PHE A 105     -67.305  33.484-116.637  1.00  0.78           C  
ATOM     82  CD2 PHE A 105     -65.482  31.925-116.906  1.00  0.78           C  
ATOM     83  CE1 PHE A 105     -67.388  33.636-118.028  1.00  0.78           C  
ATOM     84  CE2 PHE A 105     -65.541  32.101-118.293  1.00  0.78           C  
ATOM     85  CZ  PHE A 105     -66.504  32.941-118.860  1.00  0.78           C  
ATOM     86  N   GLY A 106     -67.051  32.073-111.524  1.00  0.80           N  
ATOM     87  CA  GLY A 106     -66.722  31.746-110.130  1.00  0.80           C  
ATOM     88  C   GLY A 106     -67.515  30.617-109.537  1.00  0.80           C  
ATOM     89  O   GLY A 106     -66.975  29.667-108.982  1.00  0.80           O  
ATOM     90  N   THR A 107     -68.840  30.695-109.684  1.00  0.75           N  
ATOM     91  CA  THR A 107     -69.804  29.692-109.274  1.00  0.75           C  
ATOM     92  C   THR A 107     -69.627  28.381-110.014  1.00  0.75           C  
ATOM     93  O   THR A 107     -69.690  27.308-109.418  1.00  0.75           O  
ATOM     94  CB  THR A 107     -71.206  30.248-109.446  1.00  0.75           C  
ATOM     95  OG1 THR A 107     -71.344  31.374-108.595  1.00  0.75           O  
ATOM     96  CG2 THR A 107     -72.285  29.278-108.994  1.00  0.75           C  
ATOM     97  N   ALA A 108     -69.346  28.413-111.338  1.00  0.79           N  
ATOM     98  CA  ALA A 108     -69.025  27.219-112.101  1.00  0.79           C  
ATOM     99  C   ALA A 108     -67.740  26.547-111.632  1.00  0.79           C  
ATOM    100  O   ALA A 108     -67.676  25.332-111.475  1.00  0.79           O  
ATOM    101  CB  ALA A 108     -68.954  27.541-113.608  1.00  0.79           C  
ATOM    102  N   MET A 109     -66.696  27.340-111.330  1.00  0.76           N  
ATOM    103  CA  MET A 109     -65.472  26.871-110.707  1.00  0.76           C  
ATOM    104  C   MET A 109     -65.681  26.270-109.328  1.00  0.76           C  
ATOM    105  O   MET A 109     -65.084  25.248-109.006  1.00  0.76           O  
ATOM    106  CB  MET A 109     -64.421  27.999-110.640  1.00  0.76           C  
ATOM    107  CG  MET A 109     -63.948  28.479-112.027  1.00  0.76           C  
ATOM    108  SD  MET A 109     -63.269  27.208-113.141  1.00  0.76           S  
ATOM    109  CE  MET A 109     -61.914  26.585-112.111  1.00  0.76           C  
ATOM    110  N   ALA A 110     -66.580  26.833-108.499  1.00  0.75           N  
ATOM    111  CA  ALA A 110     -66.946  26.276-107.212  1.00  0.75           C  
ATOM    112  C   ALA A 110     -67.607  24.902-107.289  1.00  0.75           C  
ATOM    113  O   ALA A 110     -67.618  24.142-106.325  1.00  0.75           O  
ATOM    114  CB  ALA A 110     -67.866  27.265-106.475  1.00  0.75           C  
ATOM    115  N   ALA A 111     -68.134  24.503-108.459  1.00  0.73           N  
ATOM    116  CA  ALA A 111     -68.640  23.168-108.654  1.00  0.73           C  
ATOM    117  C   ALA A 111     -67.554  22.112-108.847  1.00  0.73           C  
ATOM    118  O   ALA A 111     -67.834  20.917-108.775  1.00  0.73           O  
ATOM    119  CB  ALA A 111     -69.605  23.168-109.844  1.00  0.73           C  
ATOM    120  N   HIS A 112     -66.290  22.528-109.071  1.00  0.70           N  
ATOM    121  CA  HIS A 112     -65.169  21.621-109.247  1.00  0.70           C  
ATOM    122  C   HIS A 112     -64.165  21.760-108.103  1.00  0.70           C  
ATOM    123  O   HIS A 112     -63.491  22.778-107.959  1.00  0.70           O  
ATOM    124  CB  HIS A 112     -64.442  21.910-110.585  1.00  0.70           C  
ATOM    125  CG  HIS A 112     -65.337  21.761-111.788  1.00  0.70           C  
ATOM    126  ND1 HIS A 112     -65.686  20.512-112.279  1.00  0.70           N  
ATOM    127  CD2 HIS A 112     -66.001  22.733-112.473  1.00  0.70           C  
ATOM    128  CE1 HIS A 112     -66.559  20.754-113.239  1.00  0.70           C  
ATOM    129  NE2 HIS A 112     -66.787  22.077-113.395  1.00  0.70           N  
ATOM    130  N   VAL A 113     -64.027  20.719-107.252  1.00  0.65           N  
ATOM    131  CA  VAL A 113     -63.030  20.700-106.190  1.00  0.65           C  
ATOM    132  C   VAL A 113     -62.618  19.268-105.873  1.00  0.65           C  
ATOM    133  O   VAL A 113     -63.414  18.332-105.947  1.00  0.65           O  
ATOM    134  CB  VAL A 113     -63.502  21.425-104.922  1.00  0.65           C  
ATOM    135  CG1 VAL A 113     -64.722  20.735-104.272  1.00  0.65           C  
ATOM    136  CG2 VAL A 113     -62.347  21.618-103.917  1.00  0.65           C  
ATOM    137  N   ALA A 114     -61.339  19.054-105.510  1.00  0.46           N  
ATOM    138  CA  ALA A 114     -60.831  17.786-105.039  1.00  0.46           C  
ATOM    139  C   ALA A 114     -60.963  17.612-103.527  1.00  0.46           C  
ATOM    140  O   ALA A 114     -60.969  18.576-102.772  1.00  0.46           O  
ATOM    141  CB  ALA A 114     -59.343  17.684-105.410  1.00  0.46           C  
ATOM    142  N   ALA A 115     -61.058  16.358-103.041  1.00  0.44           N  
ATOM    143  CA  ALA A 115     -61.081  16.077-101.612  1.00  0.44           C  
ATOM    144  C   ALA A 115     -59.773  15.467-101.136  1.00  0.44           C  
ATOM    145  O   ALA A 115     -59.371  15.565 -99.978  1.00  0.44           O  
ATOM    146  CB  ALA A 115     -62.202  15.062-101.329  1.00  0.44           C  
ATOM    147  N   LYS A 116     -59.026  14.832-102.050  1.00  0.44           N  
ATOM    148  CA  LYS A 116     -57.704  14.333-101.765  1.00  0.44           C  
ATOM    149  C   LYS A 116     -56.709  15.476-101.797  1.00  0.44           C  
ATOM    150  O   LYS A 116     -56.651  16.236-102.758  1.00  0.44           O  
ATOM    151  CB  LYS A 116     -57.322  13.222-102.771  1.00  0.44           C  
ATOM    152  CG  LYS A 116     -55.948  12.579-102.526  1.00  0.44           C  
ATOM    153  CD  LYS A 116     -55.606  11.509-103.574  1.00  0.44           C  
ATOM    154  CE  LYS A 116     -54.231  10.877-103.343  1.00  0.44           C  
ATOM    155  NZ  LYS A 116     -53.973   9.848-104.374  1.00  0.44           N  
ATOM    156  N   LYS A 117     -55.943  15.638-100.693  1.00  0.44           N  
ATOM    157  CA  LYS A 117     -54.934  16.673-100.483  1.00  0.44           C  
ATOM    158  C   LYS A 117     -55.489  18.070-100.286  1.00  0.44           C  
ATOM    159  O   LYS A 117     -54.772  18.968 -99.849  1.00  0.44           O  
ATOM    160  CB  LYS A 117     -53.857  16.747-101.597  1.00  0.44           C  
ATOM    161  CG  LYS A 117     -52.970  15.502-101.722  1.00  0.44           C  
ATOM    162  CD  LYS A 117     -52.057  15.608-102.955  1.00  0.44           C  
ATOM    163  CE  LYS A 117     -51.163  14.388-103.174  1.00  0.44           C  
ATOM    164  NZ  LYS A 117     -50.406  14.566-104.432  1.00  0.44           N  
ATOM    165  N   ALA A 118     -56.783  18.270-100.530  1.00  0.56           N  
ATOM    166  CA  ALA A 118     -57.457  19.529-100.413  1.00  0.56           C  
ATOM    167  C   ALA A 118     -58.477  19.387 -99.310  1.00  0.56           C  
ATOM    168  O   ALA A 118     -59.069  18.326 -99.124  1.00  0.56           O  
ATOM    169  CB  ALA A 118     -58.114  19.905-101.748  1.00  0.56           C  
ATOM    170  N   ASP A 119     -58.640  20.416 -98.467  1.00  0.55           N  
ATOM    171  CA  ASP A 119     -59.635  20.405 -97.417  1.00  0.55           C  
ATOM    172  C   ASP A 119     -61.054  20.430 -97.996  1.00  0.55           C  
ATOM    173  O   ASP A 119     -61.324  21.118 -98.982  1.00  0.55           O  
ATOM    174  CB  ASP A 119     -59.353  21.565 -96.432  1.00  0.55           C  
ATOM    175  CG  ASP A 119     -59.917  21.311 -95.044  1.00  0.55           C  
ATOM    176  OD1 ASP A 119     -61.071  20.833 -94.940  1.00  0.55           O  
ATOM    177  OD2 ASP A 119     -59.146  21.565 -94.077  1.00  0.55           O  
ATOM    178  N   LEU A 120     -61.996  19.664 -97.404  1.00  0.63           N  
ATOM    179  CA  LEU A 120     -63.366  19.585 -97.866  1.00  0.63           C  
ATOM    180  C   LEU A 120     -64.092  20.891 -97.646  1.00  0.63           C  
ATOM    181  O   LEU A 120     -64.994  21.235 -98.407  1.00  0.63           O  
ATOM    182  CB  LEU A 120     -64.148  18.454 -97.147  1.00  0.63           C  
ATOM    183  CG  LEU A 120     -63.714  17.024 -97.528  1.00  0.63           C  
ATOM    184  CD1 LEU A 120     -64.313  15.994 -96.559  1.00  0.63           C  
ATOM    185  CD2 LEU A 120     -64.134  16.672 -98.961  1.00  0.63           C  
ATOM    186  N   GLU A 121     -63.717  21.655 -96.601  1.00  0.63           N  
ATOM    187  CA  GLU A 121     -64.258  22.982 -96.407  1.00  0.63           C  
ATOM    188  C   GLU A 121     -63.690  23.984 -97.411  1.00  0.63           C  
ATOM    189  O   GLU A 121     -62.548  24.442 -97.331  1.00  0.63           O  
ATOM    190  CB  GLU A 121     -64.072  23.453 -94.949  1.00  0.63           C  
ATOM    191  CG  GLU A 121     -64.825  24.768 -94.623  1.00  0.63           C  
ATOM    192  CD  GLU A 121     -64.632  25.249 -93.184  1.00  0.63           C  
ATOM    193  OE1 GLU A 121     -63.927  24.573 -92.394  1.00  0.63           O  
ATOM    194  OE2 GLU A 121     -65.209  26.324 -92.873  1.00  0.63           O  
ATOM    195  N   VAL A 122     -64.511  24.349 -98.416  1.00  0.76           N  
ATOM    196  CA  VAL A 122     -64.117  25.280 -99.455  1.00  0.76           C  
ATOM    197  C   VAL A 122     -64.884  26.551 -99.212  1.00  0.76           C  
ATOM    198  O   VAL A 122     -66.108  26.600 -99.324  1.00  0.76           O  
ATOM    199  CB  VAL A 122     -64.425  24.790-100.862  1.00  0.76           C  
ATOM    200  CG1 VAL A 122     -63.932  25.808-101.920  1.00  0.76           C  
ATOM    201  CG2 VAL A 122     -63.768  23.418-101.074  1.00  0.76           C  
ATOM    202  N   ALA A 123     -64.191  27.644 -98.864  1.00  0.78           N  
ATOM    203  CA  ALA A 123     -64.863  28.909 -98.671  1.00  0.78           C  
ATOM    204  C   ALA A 123     -64.966  29.661 -99.986  1.00  0.78           C  
ATOM    205  O   ALA A 123     -64.048  29.670-100.798  1.00  0.78           O  
ATOM    206  CB  ALA A 123     -64.161  29.775 -97.608  1.00  0.78           C  
ATOM    207  N   MET A 124     -66.102  30.319-100.245  1.00  0.77           N  
ATOM    208  CA  MET A 124     -66.289  31.127-101.427  1.00  0.77           C  
ATOM    209  C   MET A 124     -66.637  32.532-100.988  1.00  0.77           C  
ATOM    210  O   MET A 124     -67.628  32.765-100.298  1.00  0.77           O  
ATOM    211  CB  MET A 124     -67.400  30.549-102.337  1.00  0.77           C  
ATOM    212  CG  MET A 124     -67.675  31.366-103.618  1.00  0.77           C  
ATOM    213  SD  MET A 124     -68.797  30.551-104.799  1.00  0.77           S  
ATOM    214  CE  MET A 124     -70.283  30.609-103.759  1.00  0.77           C  
ATOM    215  N   LEU A 125     -65.813  33.528-101.368  1.00  0.79           N  
ATOM    216  CA  LEU A 125     -66.132  34.923-101.139  1.00  0.79           C  
ATOM    217  C   LEU A 125     -67.262  35.369-102.039  1.00  0.79           C  
ATOM    218  O   LEU A 125     -67.178  35.308-103.265  1.00  0.79           O  
ATOM    219  CB  LEU A 125     -64.935  35.884-101.351  1.00  0.79           C  
ATOM    220  CG  LEU A 125     -65.265  37.398-101.235  1.00  0.79           C  
ATOM    221  CD1 LEU A 125     -65.863  37.793 -99.881  1.00  0.79           C  
ATOM    222  CD2 LEU A 125     -64.046  38.276-101.540  1.00  0.79           C  
ATOM    223  N   LEU A 126     -68.340  35.862-101.422  1.00  0.75           N  
ATOM    224  CA  LEU A 126     -69.486  36.364-102.125  1.00  0.75           C  
ATOM    225  C   LEU A 126     -69.735  37.797-101.729  1.00  0.75           C  
ATOM    226  O   LEU A 126     -69.899  38.127-100.563  1.00  0.75           O  
ATOM    227  CB  LEU A 126     -70.708  35.509-101.751  1.00  0.75           C  
ATOM    228  CG  LEU A 126     -72.029  35.895-102.433  1.00  0.75           C  
ATOM    229  CD1 LEU A 126     -72.023  35.533-103.926  1.00  0.75           C  
ATOM    230  CD2 LEU A 126     -73.188  35.262-101.664  1.00  0.75           C  
ATOM    231  N   ARG A 127     -69.767  38.708-102.715  1.00  0.68           N  
ATOM    232  CA  ARG A 127     -70.142  40.087-102.484  1.00  0.68           C  
ATOM    233  C   ARG A 127     -71.612  40.284-102.132  1.00  0.68           C  
ATOM    234  O   ARG A 127     -71.968  41.148-101.339  1.00  0.68           O  
ATOM    235  CB  ARG A 127     -69.784  40.917-103.736  1.00  0.68           C  
ATOM    236  CG  ARG A 127     -70.080  42.426-103.602  1.00  0.68           C  
ATOM    237  CD  ARG A 127     -69.671  43.246-104.823  1.00  0.68           C  
ATOM    238  NE  ARG A 127     -70.505  42.749-105.962  1.00  0.68           N  
ATOM    239  CZ  ARG A 127     -70.224  42.984-107.248  1.00  0.68           C  
ATOM    240  NH1 ARG A 127     -71.013  42.471-108.187  1.00  0.68           N  
ATOM    241  NH2 ARG A 127     -69.169  43.713-107.597  1.00  0.68           N  
ATOM    242  N   ASP A 128     -72.518  39.514-102.752  1.00  0.69           N  
ATOM    243  CA  ASP A 128     -73.939  39.701-102.599  1.00  0.69           C  
ATOM    244  C   ASP A 128     -74.494  39.179-101.260  1.00  0.69           C  
ATOM    245  O   ASP A 128     -74.862  38.012-101.130  1.00  0.69           O  
ATOM    246  CB  ASP A 128     -74.621  38.995-103.800  1.00  0.69           C  
ATOM    247  CG  ASP A 128     -74.136  39.592-105.117  1.00  0.69           C  
ATOM    248  OD1 ASP A 128     -74.618  40.696-105.483  1.00  0.69           O  
ATOM    249  OD2 ASP A 128     -73.270  38.960-105.770  1.00  0.69           O  
ATOM    250  N   ASP A 129     -74.626  40.062-100.238  1.00  0.68           N  
ATOM    251  CA  ASP A 129     -75.098  39.773 -98.885  1.00  0.68           C  
ATOM    252  C   ASP A 129     -76.430  39.037 -98.806  1.00  0.68           C  
ATOM    253  O   ASP A 129     -76.582  38.047 -98.087  1.00  0.68           O  
ATOM    254  CB  ASP A 129     -75.272  41.108 -98.119  1.00  0.68           C  
ATOM    255  CG  ASP A 129     -73.931  41.712 -97.739  1.00  0.68           C  
ATOM    256  OD1 ASP A 129     -73.015  40.933 -97.374  1.00  0.68           O  
ATOM    257  OD2 ASP A 129     -73.848  42.964 -97.769  1.00  0.68           O  
ATOM    258  N   HIS A 130     -77.421  39.465 -99.613  1.00  0.63           N  
ATOM    259  CA  HIS A 130     -78.704  38.791 -99.749  1.00  0.63           C  
ATOM    260  C   HIS A 130     -78.570  37.345-100.211  1.00  0.63           C  
ATOM    261  O   HIS A 130     -79.291  36.453 -99.771  1.00  0.63           O  
ATOM    262  CB  HIS A 130     -79.594  39.525-100.779  1.00  0.63           C  
ATOM    263  CG  HIS A 130     -80.031  40.884-100.327  1.00  0.63           C  
ATOM    264  ND1 HIS A 130     -80.964  40.964 -99.317  1.00  0.63           N  
ATOM    265  CD2 HIS A 130     -79.675  42.130-100.742  1.00  0.63           C  
ATOM    266  CE1 HIS A 130     -81.164  42.253 -99.131  1.00  0.63           C  
ATOM    267  NE2 HIS A 130     -80.408  43.004 -99.967  1.00  0.63           N  
ATOM    268  N   ILE A 131     -77.613  37.067-101.114  1.00  0.65           N  
ATOM    269  CA  ILE A 131     -77.413  35.754-101.695  1.00  0.65           C  
ATOM    270  C   ILE A 131     -76.604  34.819-100.796  1.00  0.65           C  
ATOM    271  O   ILE A 131     -76.628  33.602-100.969  1.00  0.65           O  
ATOM    272  CB  ILE A 131     -76.770  35.902-103.073  1.00  0.65           C  
ATOM    273  CG1 ILE A 131     -77.614  36.784-104.026  1.00  0.65           C  
ATOM    274  CG2 ILE A 131     -76.459  34.551-103.743  1.00  0.65           C  
ATOM    275  CD1 ILE A 131     -79.015  36.248-104.354  1.00  0.65           C  
ATOM    276  N   CYS A 132     -75.906  35.319 -99.756  1.00  0.70           N  
ATOM    277  CA  CYS A 132     -75.109  34.475 -98.869  1.00  0.70           C  
ATOM    278  C   CYS A 132     -75.918  33.401 -98.161  1.00  0.70           C  
ATOM    279  O   CYS A 132     -75.586  32.214 -98.162  1.00  0.70           O  
ATOM    280  CB  CYS A 132     -74.419  35.380 -97.820  1.00  0.70           C  
ATOM    281  SG  CYS A 132     -73.355  34.471 -96.635  1.00  0.70           S  
ATOM    282  N   ARG A 133     -77.062  33.798 -97.586  1.00  0.63           N  
ATOM    283  CA  ARG A 133     -78.005  32.872 -97.010  1.00  0.63           C  
ATOM    284  C   ARG A 133     -78.640  31.967 -98.059  1.00  0.63           C  
ATOM    285  O   ARG A 133     -78.770  30.767 -97.843  1.00  0.63           O  
ATOM    286  CB  ARG A 133     -79.052  33.646 -96.177  1.00  0.63           C  
ATOM    287  CG  ARG A 133     -78.415  34.371 -94.966  1.00  0.63           C  
ATOM    288  CD  ARG A 133     -79.417  35.156 -94.113  1.00  0.63           C  
ATOM    289  NE  ARG A 133     -78.656  35.765 -92.970  1.00  0.63           N  
ATOM    290  CZ  ARG A 133     -79.205  36.596 -92.072  1.00  0.63           C  
ATOM    291  NH1 ARG A 133     -78.464  37.081 -91.079  1.00  0.63           N  
ATOM    292  NH2 ARG A 133     -80.484  36.950 -92.152  1.00  0.63           N  
ATOM    293  N   SER A 134     -78.996  32.483 -99.252  1.00  0.70           N  
ATOM    294  CA  SER A 134     -79.529  31.671-100.344  1.00  0.70           C  
ATOM    295  C   SER A 134     -78.604  30.561-100.811  1.00  0.70           C  
ATOM    296  O   SER A 134     -79.039  29.421-100.959  1.00  0.70           O  
ATOM    297  CB  SER A 134     -79.877  32.519-101.591  1.00  0.70           C  
ATOM    298  OG  SER A 134     -80.778  33.563-101.227  1.00  0.70           O  
ATOM    299  N   ILE A 135     -77.295  30.844-101.007  1.00  0.65           N  
ATOM    300  CA  ILE A 135     -76.301  29.833-101.352  1.00  0.65           C  
ATOM    301  C   ILE A 135     -76.125  28.812-100.241  1.00  0.65           C  
ATOM    302  O   ILE A 135     -76.215  27.619-100.500  1.00  0.65           O  
ATOM    303  CB  ILE A 135     -74.949  30.454-101.734  1.00  0.65           C  
ATOM    304  CG1 ILE A 135     -75.059  31.221-103.076  1.00  0.65           C  
ATOM    305  CG2 ILE A 135     -73.856  29.365-101.850  1.00  0.65           C  
ATOM    306  CD1 ILE A 135     -73.866  32.136-103.387  1.00  0.65           C  
ATOM    307  N   ASN A 136     -75.955  29.222 -98.968  1.00  0.71           N  
ATOM    308  CA  ASN A 136     -75.696  28.268 -97.893  1.00  0.71           C  
ATOM    309  C   ASN A 136     -76.917  27.420 -97.540  1.00  0.71           C  
ATOM    310  O   ASN A 136     -76.791  26.310 -97.027  1.00  0.71           O  
ATOM    311  CB  ASN A 136     -75.173  28.990 -96.620  1.00  0.71           C  
ATOM    312  CG  ASN A 136     -73.781  29.566 -96.865  1.00  0.71           C  
ATOM    313  OD1 ASN A 136     -72.965  28.999 -97.588  1.00  0.71           O  
ATOM    314  ND2 ASN A 136     -73.470  30.714 -96.219  1.00  0.71           N  
ATOM    315  N   ASN A 137     -78.135  27.923 -97.823  1.00  0.71           N  
ATOM    316  CA  ASN A 137     -79.363  27.178 -97.624  1.00  0.71           C  
ATOM    317  C   ASN A 137     -79.768  26.296 -98.796  1.00  0.71           C  
ATOM    318  O   ASN A 137     -80.114  25.131 -98.616  1.00  0.71           O  
ATOM    319  CB  ASN A 137     -80.530  28.157 -97.363  1.00  0.71           C  
ATOM    320  CG  ASN A 137     -80.343  28.845 -96.017  1.00  0.71           C  
ATOM    321  OD1 ASN A 137     -79.749  28.331 -95.072  1.00  0.71           O  
ATOM    322  ND2 ASN A 137     -80.908  30.068 -95.895  1.00  0.71           N  
ATOM    323  N   ALA A 138     -79.777  26.814-100.039  1.00  0.71           N  
ATOM    324  CA  ALA A 138     -80.334  26.057-101.141  1.00  0.71           C  
ATOM    325  C   ALA A 138     -79.268  25.393-101.988  1.00  0.71           C  
ATOM    326  O   ALA A 138     -79.575  24.534-102.819  1.00  0.71           O  
ATOM    327  CB  ALA A 138     -81.169  27.016-102.008  1.00  0.71           C  
ATOM    328  N   HIS A 139     -77.991  25.758-101.758  1.00  0.70           N  
ATOM    329  CA  HIS A 139     -76.819  25.318-102.492  1.00  0.70           C  
ATOM    330  C   HIS A 139     -76.891  25.604-103.975  1.00  0.70           C  
ATOM    331  O   HIS A 139     -76.768  24.720-104.818  1.00  0.70           O  
ATOM    332  CB  HIS A 139     -76.402  23.874-102.161  1.00  0.70           C  
ATOM    333  CG  HIS A 139     -76.194  23.708-100.687  1.00  0.70           C  
ATOM    334  ND1 HIS A 139     -75.137  24.376-100.113  1.00  0.70           N  
ATOM    335  CD2 HIS A 139     -76.949  23.106 -99.727  1.00  0.70           C  
ATOM    336  CE1 HIS A 139     -75.257  24.173 -98.817  1.00  0.70           C  
ATOM    337  NE2 HIS A 139     -76.339  23.411 -98.530  1.00  0.70           N  
ATOM    338  N   VAL A 140     -77.145  26.878-104.325  1.00  0.70           N  
ATOM    339  CA  VAL A 140     -77.276  27.323-105.701  1.00  0.70           C  
ATOM    340  C   VAL A 140     -77.093  28.835-105.786  1.00  0.70           C  
ATOM    341  O   VAL A 140     -77.660  29.589-105.000  1.00  0.70           O  
ATOM    342  CB  VAL A 140     -78.630  26.899-106.279  1.00  0.70           C  
ATOM    343  CG1 VAL A 140     -79.795  27.268-105.337  1.00  0.70           C  
ATOM    344  CG2 VAL A 140     -78.870  27.481-107.678  1.00  0.70           C  
ATOM    345  N   ASN A 141     -76.311  29.359-106.762  1.00  0.69           N  
ATOM    346  CA  ASN A 141     -76.263  30.790-107.017  1.00  0.69           C  
ATOM    347  C   ASN A 141     -77.001  31.073-108.314  1.00  0.69           C  
ATOM    348  O   ASN A 141     -76.422  31.524-109.297  1.00  0.69           O  
ATOM    349  CB  ASN A 141     -74.807  31.325-107.048  1.00  0.69           C  
ATOM    350  CG  ASN A 141     -74.667  32.839-106.868  1.00  0.69           C  
ATOM    351  OD1 ASN A 141     -73.585  33.326-106.560  1.00  0.69           O  
ATOM    352  ND2 ASN A 141     -75.753  33.626-107.024  1.00  0.69           N  
ATOM    353  N   CYS A 142     -78.329  30.853-108.321  1.00  0.62           N  
ATOM    354  CA  CYS A 142     -79.161  30.865-109.518  1.00  0.62           C  
ATOM    355  C   CYS A 142     -79.141  32.150-110.331  1.00  0.62           C  
ATOM    356  O   CYS A 142     -79.279  32.116-111.548  1.00  0.62           O  
ATOM    357  CB  CYS A 142     -80.632  30.473-109.213  1.00  0.62           C  
ATOM    358  SG  CYS A 142     -81.383  31.477-107.880  1.00  0.62           S  
ATOM    359  N   LYS A 143     -78.930  33.315-109.690  1.00  0.63           N  
ATOM    360  CA  LYS A 143     -78.748  34.577-110.383  1.00  0.63           C  
ATOM    361  C   LYS A 143     -77.576  34.610-111.365  1.00  0.63           C  
ATOM    362  O   LYS A 143     -77.692  35.155-112.460  1.00  0.63           O  
ATOM    363  CB  LYS A 143     -78.549  35.708-109.339  1.00  0.63           C  
ATOM    364  CG  LYS A 143     -78.308  37.086-109.979  1.00  0.63           C  
ATOM    365  CD  LYS A 143     -78.292  38.257-108.986  1.00  0.63           C  
ATOM    366  CE  LYS A 143     -78.023  39.576-109.721  1.00  0.63           C  
ATOM    367  NZ  LYS A 143     -77.902  40.718-108.786  1.00  0.63           N  
ATOM    368  N   TYR A 144     -76.415  34.035-110.998  1.00  0.65           N  
ATOM    369  CA  TYR A 144     -75.234  34.093-111.842  1.00  0.65           C  
ATOM    370  C   TYR A 144     -74.968  32.765-112.528  1.00  0.65           C  
ATOM    371  O   TYR A 144     -74.284  32.696-113.548  1.00  0.65           O  
ATOM    372  CB  TYR A 144     -74.001  34.477-110.987  1.00  0.65           C  
ATOM    373  CG  TYR A 144     -74.112  35.912-110.550  1.00  0.65           C  
ATOM    374  CD1 TYR A 144     -74.424  36.261-109.225  1.00  0.65           C  
ATOM    375  CD2 TYR A 144     -73.912  36.935-111.489  1.00  0.65           C  
ATOM    376  CE1 TYR A 144     -74.582  37.608-108.857  1.00  0.65           C  
ATOM    377  CE2 TYR A 144     -74.088  38.278-111.131  1.00  0.65           C  
ATOM    378  CZ  TYR A 144     -74.443  38.613-109.820  1.00  0.65           C  
ATOM    379  OH  TYR A 144     -74.653  39.970-109.492  1.00  0.65           O  
ATOM    380  N   LEU A 145     -75.562  31.677-112.012  1.00  0.68           N  
ATOM    381  CA  LEU A 145     -75.446  30.359-112.584  1.00  0.68           C  
ATOM    382  C   LEU A 145     -76.740  29.595-112.352  1.00  0.68           C  
ATOM    383  O   LEU A 145     -76.884  28.778-111.444  1.00  0.68           O  
ATOM    384  CB  LEU A 145     -74.230  29.603-112.010  1.00  0.68           C  
ATOM    385  CG  LEU A 145     -73.732  28.435-112.880  1.00  0.68           C  
ATOM    386  CD1 LEU A 145     -73.144  28.922-114.214  1.00  0.68           C  
ATOM    387  CD2 LEU A 145     -72.654  27.674-112.112  1.00  0.68           C  
ATOM    388  N   SER A 146     -77.754  29.909-113.179  1.00  0.67           N  
ATOM    389  CA  SER A 146     -79.050  29.245-113.234  1.00  0.67           C  
ATOM    390  C   SER A 146     -79.003  27.764-113.568  1.00  0.67           C  
ATOM    391  O   SER A 146     -78.118  27.319-114.292  1.00  0.67           O  
ATOM    392  CB  SER A 146     -79.979  29.923-114.266  1.00  0.67           C  
ATOM    393  OG  SER A 146     -81.343  29.530-114.093  1.00  0.67           O  
ATOM    394  N   GLU A 147     -79.963  26.991-113.011  1.00  0.71           N  
ATOM    395  CA  GLU A 147     -80.210  25.578-113.288  1.00  0.71           C  
ATOM    396  C   GLU A 147     -79.212  24.613-112.666  1.00  0.71           C  
ATOM    397  O   GLU A 147     -79.286  23.402-112.863  1.00  0.71           O  
ATOM    398  CB  GLU A 147     -80.401  25.308-114.801  1.00  0.71           C  
ATOM    399  CG  GLU A 147     -81.630  26.066-115.363  1.00  0.71           C  
ATOM    400  CD  GLU A 147     -81.850  25.945-116.869  1.00  0.71           C  
ATOM    401  OE1 GLU A 147     -81.041  25.292-117.572  1.00  0.71           O  
ATOM    402  OE2 GLU A 147     -82.857  26.552-117.320  1.00  0.71           O  
ATOM    403  N   HIS A 148     -78.297  25.117-111.818  1.00  0.72           N  
ATOM    404  CA  HIS A 148     -77.183  24.327-111.335  1.00  0.72           C  
ATOM    405  C   HIS A 148     -76.979  24.447-109.850  1.00  0.72           C  
ATOM    406  O   HIS A 148     -77.019  25.530-109.276  1.00  0.72           O  
ATOM    407  CB  HIS A 148     -75.886  24.753-112.029  1.00  0.72           C  
ATOM    408  CG  HIS A 148     -75.918  24.342-113.463  1.00  0.72           C  
ATOM    409  ND1 HIS A 148     -75.898  22.995-113.773  1.00  0.72           N  
ATOM    410  CD2 HIS A 148     -75.954  25.094-114.596  1.00  0.72           C  
ATOM    411  CE1 HIS A 148     -75.927  22.953-115.093  1.00  0.72           C  
ATOM    412  NE2 HIS A 148     -75.964  24.193-115.631  1.00  0.72           N  
ATOM    413  N   ARG A 149     -76.739  23.312-109.170  1.00  0.67           N  
ATOM    414  CA  ARG A 149     -76.446  23.309-107.753  1.00  0.67           C  
ATOM    415  C   ARG A 149     -74.960  23.365-107.489  1.00  0.67           C  
ATOM    416  O   ARG A 149     -74.131  22.971-108.307  1.00  0.67           O  
ATOM    417  CB  ARG A 149     -77.006  22.063-107.027  1.00  0.67           C  
ATOM    418  CG  ARG A 149     -78.531  21.907-107.166  1.00  0.67           C  
ATOM    419  CD  ARG A 149     -79.090  20.636-106.509  1.00  0.67           C  
ATOM    420  NE  ARG A 149     -78.887  20.730-105.026  1.00  0.67           N  
ATOM    421  CZ  ARG A 149     -79.671  21.423-104.191  1.00  0.67           C  
ATOM    422  NH1 ARG A 149     -79.355  21.471-102.900  1.00  0.67           N  
ATOM    423  NH2 ARG A 149     -80.761  22.063-104.607  1.00  0.67           N  
ATOM    424  N   LEU A 150     -74.602  23.854-106.296  1.00  0.70           N  
ATOM    425  CA  LEU A 150     -73.249  23.855-105.811  1.00  0.70           C  
ATOM    426  C   LEU A 150     -73.082  22.681-104.868  1.00  0.70           C  
ATOM    427  O   LEU A 150     -74.054  22.324-104.204  1.00  0.70           O  
ATOM    428  CB  LEU A 150     -72.905  25.197-105.126  1.00  0.70           C  
ATOM    429  CG  LEU A 150     -73.101  26.392-106.080  1.00  0.70           C  
ATOM    430  CD1 LEU A 150     -72.754  27.720-105.393  1.00  0.70           C  
ATOM    431  CD2 LEU A 150     -72.298  26.250-107.382  1.00  0.70           C  
ATOM    432  N   PRO A 151     -71.923  22.025-104.797  1.00  0.74           N  
ATOM    433  CA  PRO A 151     -71.578  21.099-103.722  1.00  0.74           C  
ATOM    434  C   PRO A 151     -71.819  21.700-102.342  1.00  0.74           C  
ATOM    435  O   PRO A 151     -71.447  22.849-102.118  1.00  0.74           O  
ATOM    436  CB  PRO A 151     -70.091  20.765-103.982  1.00  0.74           C  
ATOM    437  CG  PRO A 151     -69.885  21.054-105.470  1.00  0.74           C  
ATOM    438  CD  PRO A 151     -70.791  22.256-105.692  1.00  0.74           C  
ATOM    439  N   GLU A 152     -72.415  20.956-101.399  1.00  0.69           N  
ATOM    440  CA  GLU A 152     -72.865  21.423-100.104  1.00  0.69           C  
ATOM    441  C   GLU A 152     -71.726  21.815 -99.170  1.00  0.69           C  
ATOM    442  O   GLU A 152     -71.918  22.357 -98.082  1.00  0.69           O  
ATOM    443  CB  GLU A 152     -73.740  20.318 -99.452  1.00  0.69           C  
ATOM    444  CG  GLU A 152     -75.086  20.004-100.180  1.00  0.69           C  
ATOM    445  CD  GLU A 152     -75.045  19.333-101.564  1.00  0.69           C  
ATOM    446  OE1 GLU A 152     -73.965  18.867-102.002  1.00  0.69           O  
ATOM    447  OE2 GLU A 152     -76.144  19.279-102.185  1.00  0.69           O  
ATOM    448  N   ASN A 153     -70.481  21.543 -99.587  1.00  0.66           N  
ATOM    449  CA  ASN A 153     -69.281  21.916 -98.889  1.00  0.66           C  
ATOM    450  C   ASN A 153     -68.652  23.211 -99.396  1.00  0.66           C  
ATOM    451  O   ASN A 153     -67.586  23.607 -98.922  1.00  0.66           O  
ATOM    452  CB  ASN A 153     -68.292  20.727 -98.942  1.00  0.66           C  
ATOM    453  CG  ASN A 153     -67.881  20.364-100.368  1.00  0.66           C  
ATOM    454  OD1 ASN A 153     -68.702  20.004-101.211  1.00  0.66           O  
ATOM    455  ND2 ASN A 153     -66.565  20.444-100.655  1.00  0.66           N  
ATOM    456  N   ILE A 154     -69.303  23.924-100.339  1.00  0.74           N  
ATOM    457  CA  ILE A 154     -68.901  25.276-100.696  1.00  0.74           C  
ATOM    458  C   ILE A 154     -69.628  26.265 -99.799  1.00  0.74           C  
ATOM    459  O   ILE A 154     -70.837  26.450 -99.896  1.00  0.74           O  
ATOM    460  CB  ILE A 154     -69.216  25.652-102.141  1.00  0.74           C  
ATOM    461  CG1 ILE A 154     -68.679  24.634-103.174  1.00  0.74           C  
ATOM    462  CG2 ILE A 154     -68.682  27.072-102.444  1.00  0.74           C  
ATOM    463  CD1 ILE A 154     -67.174  24.355-103.110  1.00  0.74           C  
ATOM    464  N   VAL A 155     -68.903  26.954 -98.902  1.00  0.77           N  
ATOM    465  CA  VAL A 155     -69.516  27.889 -97.974  1.00  0.77           C  
ATOM    466  C   VAL A 155     -69.454  29.307 -98.506  1.00  0.77           C  
ATOM    467  O   VAL A 155     -68.384  29.846 -98.786  1.00  0.77           O  
ATOM    468  CB  VAL A 155     -68.851  27.850 -96.607  1.00  0.77           C  
ATOM    469  CG1 VAL A 155     -69.567  28.803 -95.626  1.00  0.77           C  
ATOM    470  CG2 VAL A 155     -68.893  26.408 -96.061  1.00  0.77           C  
ATOM    471  N   ALA A 156     -70.613  29.975 -98.650  1.00  0.80           N  
ATOM    472  CA  ALA A 156     -70.666  31.373 -99.008  1.00  0.80           C  
ATOM    473  C   ALA A 156     -70.300  32.254 -97.826  1.00  0.80           C  
ATOM    474  O   ALA A 156     -70.946  32.218 -96.778  1.00  0.80           O  
ATOM    475  CB  ALA A 156     -72.062  31.767 -99.529  1.00  0.80           C  
ATOM    476  N   THR A 157     -69.245  33.069 -97.978  1.00  0.77           N  
ATOM    477  CA  THR A 157     -68.752  33.931 -96.915  1.00  0.77           C  
ATOM    478  C   THR A 157     -68.707  35.346 -97.438  1.00  0.77           C  
ATOM    479  O   THR A 157     -68.078  35.629 -98.454  1.00  0.77           O  
ATOM    480  CB  THR A 157     -67.376  33.496 -96.429  1.00  0.77           C  
ATOM    481  OG1 THR A 157     -67.469  32.195 -95.870  1.00  0.77           O  
ATOM    482  CG2 THR A 157     -66.810  34.399 -95.325  1.00  0.77           C  
ATOM    483  N   THR A 158     -69.422  36.288 -96.789  1.00  0.75           N  
ATOM    484  CA  THR A 158     -69.517  37.683 -97.226  1.00  0.75           C  
ATOM    485  C   THR A 158     -68.252  38.479 -97.008  1.00  0.75           C  
ATOM    486  O   THR A 158     -67.828  39.282 -97.835  1.00  0.75           O  
ATOM    487  CB  THR A 158     -70.694  38.427 -96.606  1.00  0.75           C  
ATOM    488  OG1 THR A 158     -70.806  38.160 -95.211  1.00  0.75           O  
ATOM    489  CG2 THR A 158     -71.978  37.923 -97.271  1.00  0.75           C  
ATOM    490  N   SER A 159     -67.570  38.276 -95.876  1.00  0.75           N  
ATOM    491  CA  SER A 159     -66.348  38.998 -95.585  1.00  0.75           C  
ATOM    492  C   SER A 159     -65.134  38.373 -96.246  1.00  0.75           C  
ATOM    493  O   SER A 159     -64.826  37.192 -96.079  1.00  0.75           O  
ATOM    494  CB  SER A 159     -66.142  39.054 -94.070  1.00  0.75           C  
ATOM    495  OG  SER A 159     -64.935  39.699 -93.656  1.00  0.75           O  
ATOM    496  N   ALA A 160     -64.402  39.175 -97.045  1.00  0.72           N  
ATOM    497  CA  ALA A 160     -63.253  38.706 -97.788  1.00  0.72           C  
ATOM    498  C   ALA A 160     -62.117  38.200 -96.916  1.00  0.72           C  
ATOM    499  O   ALA A 160     -61.559  37.131 -97.157  1.00  0.72           O  
ATOM    500  CB  ALA A 160     -62.777  39.816 -98.746  1.00  0.72           C  
ATOM    501  N   ALA A 161     -61.790  38.938 -95.842  1.00  0.73           N  
ATOM    502  CA  ALA A 161     -60.750  38.572 -94.903  1.00  0.73           C  
ATOM    503  C   ALA A 161     -61.029  37.262 -94.185  1.00  0.73           C  
ATOM    504  O   ALA A 161     -60.159  36.402 -94.100  1.00  0.73           O  
ATOM    505  CB  ALA A 161     -60.540  39.715 -93.894  1.00  0.73           C  
ATOM    506  N   ASP A 162     -62.275  37.052 -93.725  1.00  0.74           N  
ATOM    507  CA  ASP A 162     -62.733  35.821 -93.113  1.00  0.74           C  
ATOM    508  C   ASP A 162     -62.683  34.622 -94.052  1.00  0.74           C  
ATOM    509  O   ASP A 162     -62.225  33.540 -93.689  1.00  0.74           O  
ATOM    510  CB  ASP A 162     -64.190  36.014 -92.624  1.00  0.74           C  
ATOM    511  CG  ASP A 162     -64.285  37.180 -91.648  1.00  0.74           C  
ATOM    512  OD1 ASP A 162     -63.264  37.523 -91.009  1.00  0.74           O  
ATOM    513  OD2 ASP A 162     -65.380  37.790 -91.574  1.00  0.74           O  
ATOM    514  N   ALA A 163     -63.120  34.794 -95.317  1.00  0.77           N  
ATOM    515  CA  ALA A 163     -63.086  33.753 -96.321  1.00  0.77           C  
ATOM    516  C   ALA A 163     -61.681  33.279 -96.649  1.00  0.77           C  
ATOM    517  O   ALA A 163     -61.434  32.091 -96.841  1.00  0.77           O  
ATOM    518  CB  ALA A 163     -63.748  34.284 -97.606  1.00  0.77           C  
ATOM    519  N   LEU A 164     -60.723  34.216 -96.727  1.00  0.74           N  
ATOM    520  CA  LEU A 164     -59.382  33.915 -97.175  1.00  0.74           C  
ATOM    521  C   LEU A 164     -58.388  33.677 -96.041  1.00  0.74           C  
ATOM    522  O   LEU A 164     -57.244  33.321 -96.312  1.00  0.74           O  
ATOM    523  CB  LEU A 164     -58.849  35.081 -98.054  1.00  0.74           C  
ATOM    524  CG  LEU A 164     -59.276  35.071 -99.539  1.00  0.74           C  
ATOM    525  CD1 LEU A 164     -60.740  35.470 -99.765  1.00  0.74           C  
ATOM    526  CD2 LEU A 164     -58.376  36.019-100.332  1.00  0.74           C  
ATOM    527  N   ALA A 165     -58.787  33.824 -94.759  1.00  0.72           N  
ATOM    528  CA  ALA A 165     -57.886  33.856 -93.618  1.00  0.72           C  
ATOM    529  C   ALA A 165     -57.002  32.637 -93.418  1.00  0.72           C  
ATOM    530  O   ALA A 165     -55.806  32.764 -93.187  1.00  0.72           O  
ATOM    531  CB  ALA A 165     -58.749  34.008 -92.348  1.00  0.72           C  
ATOM    532  N   GLY A 166     -57.589  31.431 -93.518  1.00  0.71           N  
ATOM    533  CA  GLY A 166     -56.873  30.173 -93.328  1.00  0.71           C  
ATOM    534  C   GLY A 166     -56.600  29.400 -94.591  1.00  0.71           C  
ATOM    535  O   GLY A 166     -56.509  28.178 -94.548  1.00  0.71           O  
ATOM    536  N   ALA A 167     -56.564  30.052 -95.768  1.00  0.75           N  
ATOM    537  CA  ALA A 167     -56.428  29.363 -97.039  1.00  0.75           C  
ATOM    538  C   ALA A 167     -54.995  29.006 -97.446  1.00  0.75           C  
ATOM    539  O   ALA A 167     -54.081  29.812 -97.309  1.00  0.75           O  
ATOM    540  CB  ALA A 167     -57.046  30.249 -98.131  1.00  0.75           C  
ATOM    541  N   ASP A 168     -54.779  27.805 -98.026  1.00  0.73           N  
ATOM    542  CA  ASP A 168     -53.508  27.391 -98.584  1.00  0.73           C  
ATOM    543  C   ASP A 168     -53.529  27.493-100.121  1.00  0.73           C  
ATOM    544  O   ASP A 168     -52.486  27.427-100.756  1.00  0.73           O  
ATOM    545  CB  ASP A 168     -53.194  25.903 -98.321  1.00  0.73           C  
ATOM    546  CG  ASP A 168     -52.846  25.411 -96.913  1.00  0.73           C  
ATOM    547  OD1 ASP A 168     -51.658  25.025 -96.726  1.00  0.73           O  
ATOM    548  OD2 ASP A 168     -53.836  25.157 -96.177  1.00  0.73           O  
ATOM    549  N   PHE A 169     -54.679  27.686-100.783  1.00  0.79           N  
ATOM    550  CA  PHE A 169     -54.802  28.034-102.194  1.00  0.79           C  
ATOM    551  C   PHE A 169     -55.913  29.052-102.308  1.00  0.79           C  
ATOM    552  O   PHE A 169     -57.009  28.878-101.776  1.00  0.79           O  
ATOM    553  CB  PHE A 169     -55.188  26.891-103.180  1.00  0.79           C  
ATOM    554  CG  PHE A 169     -54.052  25.940-103.415  1.00  0.79           C  
ATOM    555  CD1 PHE A 169     -53.897  24.792-102.626  1.00  0.79           C  
ATOM    556  CD2 PHE A 169     -53.129  26.185-104.447  1.00  0.79           C  
ATOM    557  CE1 PHE A 169     -52.825  23.918-102.852  1.00  0.79           C  
ATOM    558  CE2 PHE A 169     -52.082  25.290-104.697  1.00  0.79           C  
ATOM    559  CZ  PHE A 169     -51.930  24.152-103.900  1.00  0.79           C  
ATOM    560  N   CYS A 170     -55.672  30.154-103.028  1.00  0.81           N  
ATOM    561  CA  CYS A 170     -56.701  31.142-103.240  1.00  0.81           C  
ATOM    562  C   CYS A 170     -56.892  31.366-104.718  1.00  0.81           C  
ATOM    563  O   CYS A 170     -55.949  31.589-105.473  1.00  0.81           O  
ATOM    564  CB  CYS A 170     -56.468  32.423-102.413  1.00  0.81           C  
ATOM    565  SG  CYS A 170     -57.528  33.843-102.890  1.00  0.81           S  
ATOM    566  N   PHE A 171     -58.153  31.269-105.165  1.00  0.82           N  
ATOM    567  CA  PHE A 171     -58.539  31.372-106.556  1.00  0.82           C  
ATOM    568  C   PHE A 171     -59.186  32.730-106.803  1.00  0.82           C  
ATOM    569  O   PHE A 171     -60.289  32.983-106.337  1.00  0.82           O  
ATOM    570  CB  PHE A 171     -59.588  30.280-106.935  1.00  0.82           C  
ATOM    571  CG  PHE A 171     -59.116  28.840-106.972  1.00  0.82           C  
ATOM    572  CD1 PHE A 171     -57.887  28.368-106.477  1.00  0.82           C  
ATOM    573  CD2 PHE A 171     -59.967  27.916-107.595  1.00  0.82           C  
ATOM    574  CE1 PHE A 171     -57.491  27.040-106.653  1.00  0.82           C  
ATOM    575  CE2 PHE A 171     -59.601  26.581-107.754  1.00  0.82           C  
ATOM    576  CZ  PHE A 171     -58.348  26.155-107.305  1.00  0.82           C  
ATOM    577  N   HIS A 172     -58.541  33.640-107.560  1.00  0.82           N  
ATOM    578  CA  HIS A 172     -59.083  34.957-107.871  1.00  0.82           C  
ATOM    579  C   HIS A 172     -59.891  34.928-109.156  1.00  0.82           C  
ATOM    580  O   HIS A 172     -59.346  34.802-110.252  1.00  0.82           O  
ATOM    581  CB  HIS A 172     -57.963  36.007-108.054  1.00  0.82           C  
ATOM    582  CG  HIS A 172     -57.147  36.219-106.817  1.00  0.82           C  
ATOM    583  ND1 HIS A 172     -57.367  37.345-106.049  1.00  0.82           N  
ATOM    584  CD2 HIS A 172     -56.162  35.463-106.271  1.00  0.82           C  
ATOM    585  CE1 HIS A 172     -56.518  37.252-105.048  1.00  0.82           C  
ATOM    586  NE2 HIS A 172     -55.764  36.135-105.137  1.00  0.82           N  
ATOM    587  N   ALA A 173     -61.223  35.065-109.047  1.00  0.83           N  
ATOM    588  CA  ALA A 173     -62.122  34.868-110.159  1.00  0.83           C  
ATOM    589  C   ALA A 173     -63.283  35.839-110.042  1.00  0.83           C  
ATOM    590  O   ALA A 173     -64.448  35.483-109.848  1.00  0.83           O  
ATOM    591  CB  ALA A 173     -62.576  33.396-110.197  1.00  0.83           C  
ATOM    592  N   VAL A 174     -62.949  37.134-110.169  1.00  0.78           N  
ATOM    593  CA  VAL A 174     -63.885  38.236-110.136  1.00  0.78           C  
ATOM    594  C   VAL A 174     -63.630  39.110-111.350  1.00  0.78           C  
ATOM    595  O   VAL A 174     -62.511  39.090-111.867  1.00  0.78           O  
ATOM    596  CB  VAL A 174     -63.766  39.094-108.876  1.00  0.78           C  
ATOM    597  CG1 VAL A 174     -64.194  38.248-107.669  1.00  0.78           C  
ATOM    598  CG2 VAL A 174     -62.331  39.625-108.683  1.00  0.78           C  
ATOM    599  N   PRO A 175     -64.609  39.875-111.851  1.00  0.72           N  
ATOM    600  CA  PRO A 175     -64.387  40.918-112.850  1.00  0.72           C  
ATOM    601  C   PRO A 175     -63.260  41.877-112.504  1.00  0.72           C  
ATOM    602  O   PRO A 175     -63.199  42.327-111.357  1.00  0.72           O  
ATOM    603  CB  PRO A 175     -65.752  41.625-112.971  1.00  0.72           C  
ATOM    604  CG  PRO A 175     -66.762  40.544-112.572  1.00  0.72           C  
ATOM    605  CD  PRO A 175     -66.023  39.777-111.477  1.00  0.72           C  
ATOM    606  N   VAL A 176     -62.403  42.231-113.493  1.00  0.68           N  
ATOM    607  CA  VAL A 176     -61.246  43.131-113.412  1.00  0.68           C  
ATOM    608  C   VAL A 176     -61.382  44.300-112.460  1.00  0.68           C  
ATOM    609  O   VAL A 176     -60.493  44.608-111.671  1.00  0.68           O  
ATOM    610  CB  VAL A 176     -60.908  43.679-114.802  1.00  0.68           C  
ATOM    611  CG1 VAL A 176     -59.796  44.755-114.781  1.00  0.68           C  
ATOM    612  CG2 VAL A 176     -60.480  42.509-115.702  1.00  0.68           C  
ATOM    613  N   GLN A 177     -62.536  44.975-112.479  1.00  0.59           N  
ATOM    614  CA  GLN A 177     -62.743  46.207-111.767  1.00  0.59           C  
ATOM    615  C   GLN A 177     -62.786  46.071-110.248  1.00  0.59           C  
ATOM    616  O   GLN A 177     -62.631  47.059-109.536  1.00  0.59           O  
ATOM    617  CB  GLN A 177     -64.061  46.836-112.277  1.00  0.59           C  
ATOM    618  CG  GLN A 177     -65.253  45.841-112.318  1.00  0.59           C  
ATOM    619  CD  GLN A 177     -65.743  45.411-113.705  1.00  0.59           C  
ATOM    620  OE1 GLN A 177     -66.936  45.502-113.988  1.00  0.59           O  
ATOM    621  NE2 GLN A 177     -64.852  44.884-114.576  1.00  0.59           N  
ATOM    622  N   PHE A 178     -62.976  44.855-109.699  1.00  0.65           N  
ATOM    623  CA  PHE A 178     -63.121  44.698-108.266  1.00  0.65           C  
ATOM    624  C   PHE A 178     -61.888  44.136-107.589  1.00  0.65           C  
ATOM    625  O   PHE A 178     -61.786  44.164-106.364  1.00  0.65           O  
ATOM    626  CB  PHE A 178     -64.303  43.741-107.975  1.00  0.65           C  
ATOM    627  CG  PHE A 178     -65.568  44.223-108.638  1.00  0.65           C  
ATOM    628  CD1 PHE A 178     -66.253  43.392-109.540  1.00  0.65           C  
ATOM    629  CD2 PHE A 178     -66.054  45.522-108.414  1.00  0.65           C  
ATOM    630  CE1 PHE A 178     -67.367  43.865-110.247  1.00  0.65           C  
ATOM    631  CE2 PHE A 178     -67.166  46.000-109.118  1.00  0.65           C  
ATOM    632  CZ  PHE A 178     -67.817  45.176-110.044  1.00  0.65           C  
ATOM    633  N   SER A 179     -60.879  43.648-108.344  1.00  0.73           N  
ATOM    634  CA  SER A 179     -59.697  43.055-107.725  1.00  0.73           C  
ATOM    635  C   SER A 179     -58.907  44.009-106.874  1.00  0.73           C  
ATOM    636  O   SER A 179     -58.485  43.629-105.793  1.00  0.73           O  
ATOM    637  CB  SER A 179     -58.681  42.410-108.693  1.00  0.73           C  
ATOM    638  OG  SER A 179     -59.273  41.333-109.412  1.00  0.73           O  
ATOM    639  N   SER A 180     -58.710  45.276-107.296  1.00  0.74           N  
ATOM    640  CA  SER A 180     -57.916  46.241-106.531  1.00  0.74           C  
ATOM    641  C   SER A 180     -58.386  46.416-105.092  1.00  0.74           C  
ATOM    642  O   SER A 180     -57.621  46.184-104.160  1.00  0.74           O  
ATOM    643  CB  SER A 180     -57.893  47.622-107.232  1.00  0.74           C  
ATOM    644  OG  SER A 180     -56.841  48.462-106.748  1.00  0.74           O  
ATOM    645  N   SER A 181     -59.695  46.674-104.883  1.00  0.74           N  
ATOM    646  CA  SER A 181     -60.319  46.771-103.571  1.00  0.74           C  
ATOM    647  C   SER A 181     -60.193  45.505-102.734  1.00  0.74           C  
ATOM    648  O   SER A 181     -59.972  45.544-101.526  1.00  0.74           O  
ATOM    649  CB  SER A 181     -61.841  47.060-103.679  1.00  0.74           C  
ATOM    650  OG  SER A 181     -62.180  48.108-104.603  1.00  0.74           O  
ATOM    651  N   PHE A 182     -60.321  44.311-103.355  1.00  0.70           N  
ATOM    652  CA  PHE A 182     -60.100  43.048-102.669  1.00  0.70           C  
ATOM    653  C   PHE A 182     -58.657  42.906-102.201  1.00  0.70           C  
ATOM    654  O   PHE A 182     -58.385  42.481-101.084  1.00  0.70           O  
ATOM    655  CB  PHE A 182     -60.481  41.821-103.546  1.00  0.70           C  
ATOM    656  CG  PHE A 182     -61.958  41.744-103.870  1.00  0.70           C  
ATOM    657  CD1 PHE A 182     -62.961  41.880-102.890  1.00  0.70           C  
ATOM    658  CD2 PHE A 182     -62.353  41.436-105.181  1.00  0.70           C  
ATOM    659  CE1 PHE A 182     -64.316  41.722-103.222  1.00  0.70           C  
ATOM    660  CE2 PHE A 182     -63.700  41.271-105.516  1.00  0.70           C  
ATOM    661  CZ  PHE A 182     -64.686  41.412-104.536  1.00  0.70           C  
ATOM    662  N   LEU A 183     -57.675  43.306-103.025  1.00  0.69           N  
ATOM    663  CA  LEU A 183     -56.273  43.318-102.641  1.00  0.69           C  
ATOM    664  C   LEU A 183     -55.964  44.274-101.504  1.00  0.69           C  
ATOM    665  O   LEU A 183     -55.211  43.922-100.596  1.00  0.69           O  
ATOM    666  CB  LEU A 183     -55.344  43.597-103.839  1.00  0.69           C  
ATOM    667  CG  LEU A 183     -55.532  42.611-105.005  1.00  0.69           C  
ATOM    668  CD1 LEU A 183     -54.762  43.113-106.222  1.00  0.69           C  
ATOM    669  CD2 LEU A 183     -55.197  41.159-104.656  1.00  0.69           C  
ATOM    670  N   GLU A 184     -56.591  45.470-101.486  1.00  0.70           N  
ATOM    671  CA  GLU A 184     -56.519  46.414-100.383  1.00  0.70           C  
ATOM    672  C   GLU A 184     -56.936  45.792 -99.050  1.00  0.70           C  
ATOM    673  O   GLU A 184     -56.285  46.007 -98.030  1.00  0.70           O  
ATOM    674  CB  GLU A 184     -57.421  47.649-100.648  1.00  0.70           C  
ATOM    675  CG  GLU A 184     -56.993  48.553-101.832  1.00  0.70           C  
ATOM    676  CD  GLU A 184     -58.033  49.647-102.071  1.00  0.70           C  
ATOM    677  OE1 GLU A 184     -58.327  50.395-101.104  1.00  0.70           O  
ATOM    678  OE2 GLU A 184     -58.553  49.729-103.216  1.00  0.70           O  
ATOM    679  N   SER A 185     -58.006  44.968 -99.025  1.00  0.70           N  
ATOM    680  CA  SER A 185     -58.458  44.328 -97.796  1.00  0.70           C  
ATOM    681  C   SER A 185     -57.815  43.003 -97.424  1.00  0.70           C  
ATOM    682  O   SER A 185     -57.845  42.631 -96.255  1.00  0.70           O  
ATOM    683  CB  SER A 185     -59.998  44.155 -97.787  1.00  0.70           C  
ATOM    684  OG  SER A 185     -60.477  43.265 -98.800  1.00  0.70           O  
ATOM    685  N   ILE A 186     -57.202  42.261 -98.369  1.00  0.62           N  
ATOM    686  CA  ILE A 186     -56.531  41.001 -98.050  1.00  0.62           C  
ATOM    687  C   ILE A 186     -55.050  41.197 -97.729  1.00  0.62           C  
ATOM    688  O   ILE A 186     -54.411  40.356 -97.093  1.00  0.62           O  
ATOM    689  CB  ILE A 186     -56.715  40.004 -99.200  1.00  0.62           C  
ATOM    690  CG1 ILE A 186     -58.211  39.696 -99.461  1.00  0.62           C  
ATOM    691  CG2 ILE A 186     -55.946  38.678 -98.972  1.00  0.62           C  
ATOM    692  CD1 ILE A 186     -58.938  39.054 -98.276  1.00  0.62           C  
ATOM    693  N   SER A 187     -54.443  42.333 -98.125  1.00  0.53           N  
ATOM    694  CA  SER A 187     -53.054  42.652 -97.808  1.00  0.53           C  
ATOM    695  C   SER A 187     -52.718  42.631 -96.320  1.00  0.53           C  
ATOM    696  O   SER A 187     -53.194  43.477 -95.567  1.00  0.53           O  
ATOM    697  CB  SER A 187     -52.660  44.033 -98.385  1.00  0.53           C  
ATOM    698  OG  SER A 187     -51.263  44.301 -98.239  1.00  0.53           O  
ATOM    699  N   THR A 188     -51.886  41.636 -95.909  1.00  0.52           N  
ATOM    700  CA  THR A 188     -51.347  41.394 -94.560  1.00  0.52           C  
ATOM    701  C   THR A 188     -52.130  40.329 -93.790  1.00  0.52           C  
ATOM    702  O   THR A 188     -51.664  39.744 -92.814  1.00  0.52           O  
ATOM    703  CB  THR A 188     -51.104  42.658 -93.725  1.00  0.52           C  
ATOM    704  OG1 THR A 188     -50.093  43.466 -94.318  1.00  0.52           O  
ATOM    705  CG2 THR A 188     -50.652  42.381 -92.290  1.00  0.52           C  
ATOM    706  N   HIS A 189     -53.323  39.937 -94.256  1.00  0.59           N  
ATOM    707  CA  HIS A 189     -54.196  39.031 -93.521  1.00  0.59           C  
ATOM    708  C   HIS A 189     -54.115  37.593 -94.010  1.00  0.59           C  
ATOM    709  O   HIS A 189     -55.103  36.868 -93.933  1.00  0.59           O  
ATOM    710  CB  HIS A 189     -55.679  39.470 -93.630  1.00  0.59           C  
ATOM    711  CG  HIS A 189     -55.896  40.844 -93.086  1.00  0.59           C  
ATOM    712  ND1 HIS A 189     -55.525  41.923 -93.850  1.00  0.59           N  
ATOM    713  CD2 HIS A 189     -56.252  41.251 -91.838  1.00  0.59           C  
ATOM    714  CE1 HIS A 189     -55.653  42.971 -93.068  1.00  0.59           C  
ATOM    715  NE2 HIS A 189     -56.089  42.620 -91.834  1.00  0.59           N  
ATOM    716  N   VAL A 190     -52.976  37.137 -94.567  1.00  0.62           N  
ATOM    717  CA  VAL A 190     -52.942  35.903 -95.347  1.00  0.62           C  
ATOM    718  C   VAL A 190     -51.944  34.910 -94.791  1.00  0.62           C  
ATOM    719  O   VAL A 190     -50.895  35.295 -94.271  1.00  0.62           O  
ATOM    720  CB  VAL A 190     -52.688  36.218 -96.827  1.00  0.62           C  
ATOM    721  CG1 VAL A 190     -51.184  36.372 -97.146  1.00  0.62           C  
ATOM    722  CG2 VAL A 190     -53.426  35.242 -97.750  1.00  0.62           C  
ATOM    723  N   ASP A 191     -52.246  33.595 -94.871  1.00  0.54           N  
ATOM    724  CA  ASP A 191     -51.369  32.566 -94.350  1.00  0.54           C  
ATOM    725  C   ASP A 191     -49.946  32.567 -94.952  1.00  0.54           C  
ATOM    726  O   ASP A 191     -49.778  32.820 -96.151  1.00  0.54           O  
ATOM    727  CB  ASP A 191     -51.991  31.143 -94.486  1.00  0.54           C  
ATOM    728  CG  ASP A 191     -52.831  30.746 -93.276  1.00  0.54           C  
ATOM    729  OD1 ASP A 191     -52.653  31.359 -92.195  1.00  0.54           O  
ATOM    730  OD2 ASP A 191     -53.588  29.750 -93.407  1.00  0.54           O  
ATOM    731  N   PRO A 192     -48.889  32.278 -94.166  1.00  0.52           N  
ATOM    732  CA  PRO A 192     -47.494  32.563 -94.516  1.00  0.52           C  
ATOM    733  C   PRO A 192     -46.990  32.049 -95.846  1.00  0.52           C  
ATOM    734  O   PRO A 192     -46.112  32.674 -96.438  1.00  0.52           O  
ATOM    735  CB  PRO A 192     -46.696  31.905 -93.380  1.00  0.52           C  
ATOM    736  CG  PRO A 192     -47.606  32.053 -92.163  1.00  0.52           C  
ATOM    737  CD  PRO A 192     -49.009  31.888 -92.752  1.00  0.52           C  
ATOM    738  N   LYS A 193     -47.459  30.877 -96.297  1.00  0.66           N  
ATOM    739  CA  LYS A 193     -46.986  30.250 -97.513  1.00  0.66           C  
ATOM    740  C   LYS A 193     -48.086  30.063 -98.557  1.00  0.66           C  
ATOM    741  O   LYS A 193     -47.975  29.154 -99.372  1.00  0.66           O  
ATOM    742  CB  LYS A 193     -46.308  28.877 -97.208  1.00  0.66           C  
ATOM    743  CG  LYS A 193     -44.988  28.960 -96.414  1.00  0.66           C  
ATOM    744  CD  LYS A 193     -44.274  27.596 -96.290  1.00  0.66           C  
ATOM    745  CE  LYS A 193     -42.932  27.688 -95.549  1.00  0.66           C  
ATOM    746  NZ  LYS A 193     -42.301  26.351 -95.433  1.00  0.66           N  
ATOM    747  N   LEU A 194     -49.165  30.886 -98.563  1.00  0.73           N  
ATOM    748  CA  LEU A 194     -50.256  30.831 -99.535  1.00  0.73           C  
ATOM    749  C   LEU A 194     -49.860  31.139-101.003  1.00  0.73           C  
ATOM    750  O   LEU A 194     -49.377  32.241-101.271  1.00  0.73           O  
ATOM    751  CB  LEU A 194     -51.409  31.808 -99.109  1.00  0.73           C  
ATOM    752  CG  LEU A 194     -52.594  31.923-100.108  1.00  0.73           C  
ATOM    753  CD1 LEU A 194     -53.126  30.548-100.416  1.00  0.73           C  
ATOM    754  CD2 LEU A 194     -53.795  32.772 -99.674  1.00  0.73           C  
ATOM    755  N   PRO A 195     -50.056  30.243-101.989  1.00  0.75           N  
ATOM    756  CA  PRO A 195     -50.037  30.562-103.416  1.00  0.75           C  
ATOM    757  C   PRO A 195     -51.406  30.966-103.970  1.00  0.75           C  
ATOM    758  O   PRO A 195     -52.443  30.646-103.389  1.00  0.75           O  
ATOM    759  CB  PRO A 195     -49.580  29.244-104.070  1.00  0.75           C  
ATOM    760  CG  PRO A 195     -50.101  28.163-103.127  1.00  0.75           C  
ATOM    761  CD  PRO A 195     -49.869  28.812-101.774  1.00  0.75           C  
ATOM    762  N   PHE A 196     -51.460  31.670-105.121  1.00  0.77           N  
ATOM    763  CA  PHE A 196     -52.722  32.102-105.704  1.00  0.77           C  
ATOM    764  C   PHE A 196     -52.853  31.672-107.152  1.00  0.77           C  
ATOM    765  O   PHE A 196     -51.865  31.525-107.866  1.00  0.77           O  
ATOM    766  CB  PHE A 196     -52.828  33.644-105.728  1.00  0.77           C  
ATOM    767  CG  PHE A 196     -52.855  34.218-104.355  1.00  0.77           C  
ATOM    768  CD1 PHE A 196     -51.720  34.833-103.863  1.00  0.77           C  
ATOM    769  CD2 PHE A 196     -54.003  34.224-103.578  1.00  0.77           C  
ATOM    770  CE1 PHE A 196     -51.709  35.449-102.614  1.00  0.77           C  
ATOM    771  CE2 PHE A 196     -54.012  34.799-102.296  1.00  0.77           C  
ATOM    772  CZ  PHE A 196     -52.855  35.419-101.818  1.00  0.77           C  
ATOM    773  N   ILE A 197     -54.097  31.510-107.645  1.00  0.82           N  
ATOM    774  CA  ILE A 197     -54.360  31.363-109.064  1.00  0.82           C  
ATOM    775  C   ILE A 197     -55.313  32.450-109.529  1.00  0.82           C  
ATOM    776  O   ILE A 197     -56.306  32.748-108.872  1.00  0.82           O  
ATOM    777  CB  ILE A 197     -54.821  29.961-109.451  1.00  0.82           C  
ATOM    778  CG1 ILE A 197     -54.998  29.807-110.975  1.00  0.82           C  
ATOM    779  CG2 ILE A 197     -56.100  29.563-108.719  1.00  0.82           C  
ATOM    780  CD1 ILE A 197     -54.848  28.361-111.442  1.00  0.82           C  
ATOM    781  N   SER A 198     -55.022  33.120-110.665  1.00  0.83           N  
ATOM    782  CA  SER A 198     -55.894  34.158-111.213  1.00  0.83           C  
ATOM    783  C   SER A 198     -56.579  33.664-112.463  1.00  0.83           C  
ATOM    784  O   SER A 198     -55.956  33.112-113.368  1.00  0.83           O  
ATOM    785  CB  SER A 198     -55.157  35.469-111.594  1.00  0.83           C  
ATOM    786  OG  SER A 198     -56.069  36.512-111.962  1.00  0.83           O  
ATOM    787  N   LEU A 199     -57.906  33.847-112.525  1.00  0.82           N  
ATOM    788  CA  LEU A 199     -58.728  33.419-113.638  1.00  0.82           C  
ATOM    789  C   LEU A 199     -59.272  34.648-114.364  1.00  0.82           C  
ATOM    790  O   LEU A 199     -60.034  34.536-115.323  1.00  0.82           O  
ATOM    791  CB  LEU A 199     -59.933  32.587-113.111  1.00  0.82           C  
ATOM    792  CG  LEU A 199     -59.648  31.125-112.696  1.00  0.82           C  
ATOM    793  CD1 LEU A 199     -58.744  30.985-111.462  1.00  0.82           C  
ATOM    794  CD2 LEU A 199     -60.970  30.403-112.430  1.00  0.82           C  
ATOM    795  N   SER A 200     -58.893  35.857-113.895  1.00  0.80           N  
ATOM    796  CA  SER A 200     -59.309  37.153-114.426  1.00  0.80           C  
ATOM    797  C   SER A 200     -58.826  37.433-115.836  1.00  0.80           C  
ATOM    798  O   SER A 200     -57.698  37.094-116.200  1.00  0.80           O  
ATOM    799  CB  SER A 200     -58.859  38.279-113.455  1.00  0.80           C  
ATOM    800  OG  SER A 200     -59.242  39.603-113.841  1.00  0.80           O  
ATOM    801  N   LYS A 201     -59.675  38.053-116.681  1.00  0.77           N  
ATOM    802  CA  LYS A 201     -59.362  38.219-118.084  1.00  0.77           C  
ATOM    803  C   LYS A 201     -59.379  39.677-118.463  1.00  0.77           C  
ATOM    804  O   LYS A 201     -60.385  40.286-118.818  1.00  0.77           O  
ATOM    805  CB  LYS A 201     -60.322  37.383-118.961  1.00  0.77           C  
ATOM    806  CG  LYS A 201     -59.908  35.901-118.956  1.00  0.77           C  
ATOM    807  CD  LYS A 201     -60.888  34.944-119.654  1.00  0.77           C  
ATOM    808  CE  LYS A 201     -60.241  33.561-119.842  1.00  0.77           C  
ATOM    809  NZ  LYS A 201     -61.185  32.560-120.397  1.00  0.77           N  
ATOM    810  N   GLY A 202     -58.182  40.275-118.463  1.00  0.79           N  
ATOM    811  CA  GLY A 202     -58.042  41.697-118.648  1.00  0.79           C  
ATOM    812  C   GLY A 202     -56.625  42.067-118.374  1.00  0.79           C  
ATOM    813  O   GLY A 202     -55.761  41.213-118.199  1.00  0.79           O  
ATOM    814  N   LEU A 203     -56.342  43.371-118.334  1.00  0.71           N  
ATOM    815  CA  LEU A 203     -55.004  43.858-118.141  1.00  0.71           C  
ATOM    816  C   LEU A 203     -55.093  45.217-117.517  1.00  0.71           C  
ATOM    817  O   LEU A 203     -56.102  45.912-117.637  1.00  0.71           O  
ATOM    818  CB  LEU A 203     -54.212  43.929-119.476  1.00  0.71           C  
ATOM    819  CG  LEU A 203     -54.785  44.884-120.549  1.00  0.71           C  
ATOM    820  CD1 LEU A 203     -54.133  46.276-120.518  1.00  0.71           C  
ATOM    821  CD2 LEU A 203     -54.629  44.282-121.950  1.00  0.71           C  
ATOM    822  N   GLU A 204     -54.005  45.618-116.857  1.00  0.64           N  
ATOM    823  CA  GLU A 204     -53.778  46.952-116.393  1.00  0.64           C  
ATOM    824  C   GLU A 204     -52.743  47.539-117.303  1.00  0.64           C  
ATOM    825  O   GLU A 204     -51.717  46.928-117.636  1.00  0.64           O  
ATOM    826  CB  GLU A 204     -53.262  46.896-114.949  1.00  0.64           C  
ATOM    827  CG  GLU A 204     -52.810  48.225-114.312  1.00  0.64           C  
ATOM    828  CD  GLU A 204     -53.982  49.171-114.110  1.00  0.64           C  
ATOM    829  OE1 GLU A 204     -54.799  48.893-113.202  1.00  0.64           O  
ATOM    830  OE2 GLU A 204     -54.026  50.170-114.874  1.00  0.64           O  
ATOM    831  N   LEU A 205     -52.957  48.765-117.757  1.00  0.54           N  
ATOM    832  CA  LEU A 205     -52.124  49.399-118.751  1.00  0.54           C  
ATOM    833  C   LEU A 205     -50.784  49.860-118.198  1.00  0.54           C  
ATOM    834  O   LEU A 205     -49.903  50.280-118.934  1.00  0.54           O  
ATOM    835  CB  LEU A 205     -52.902  50.594-119.339  1.00  0.54           C  
ATOM    836  CG  LEU A 205     -53.235  51.687-118.298  1.00  0.54           C  
ATOM    837  CD1 LEU A 205     -52.277  52.878-118.433  1.00  0.54           C  
ATOM    838  CD2 LEU A 205     -54.707  52.127-118.345  1.00  0.54           C  
ATOM    839  N   ASN A 206     -50.608  49.824-116.865  1.00  0.57           N  
ATOM    840  CA  ASN A 206     -49.507  50.424-116.151  1.00  0.57           C  
ATOM    841  C   ASN A 206     -48.120  49.969-116.591  1.00  0.57           C  
ATOM    842  O   ASN A 206     -47.215  50.793-116.677  1.00  0.57           O  
ATOM    843  CB  ASN A 206     -49.807  50.149-114.656  1.00  0.57           C  
ATOM    844  CG  ASN A 206     -48.848  50.775-113.658  1.00  0.57           C  
ATOM    845  OD1 ASN A 206     -49.127  51.808-113.056  1.00  0.57           O  
ATOM    846  ND2 ASN A 206     -47.702  50.099-113.412  1.00  0.57           N  
ATOM    847  N   THR A 207     -47.902  48.673-116.862  1.00  0.51           N  
ATOM    848  CA  THR A 207     -46.607  48.212-117.365  1.00  0.51           C  
ATOM    849  C   THR A 207     -46.529  48.133-118.898  1.00  0.51           C  
ATOM    850  O   THR A 207     -45.658  48.752-119.499  1.00  0.51           O  
ATOM    851  CB  THR A 207     -46.059  47.000-116.596  1.00  0.51           C  
ATOM    852  OG1 THR A 207     -45.634  47.311-115.285  1.00  0.51           O  
ATOM    853  CG2 THR A 207     -44.895  46.301-117.290  1.00  0.51           C  
ATOM    854  N   LEU A 208     -47.395  47.459-119.681  1.00  0.58           N  
ATOM    855  CA  LEU A 208     -48.427  46.473-119.433  1.00  0.58           C  
ATOM    856  C   LEU A 208     -48.327  45.617-118.200  1.00  0.58           C  
ATOM    857  O   LEU A 208     -47.454  44.759-118.082  1.00  0.58           O  
ATOM    858  CB  LEU A 208     -48.360  45.469-120.597  1.00  0.58           C  
ATOM    859  CG  LEU A 208     -49.350  44.288-120.587  1.00  0.58           C  
ATOM    860  CD1 LEU A 208     -50.804  44.727-120.727  1.00  0.58           C  
ATOM    861  CD2 LEU A 208     -49.006  43.380-121.768  1.00  0.58           C  
ATOM    862  N   ARG A 209     -49.237  45.800-117.230  1.00  0.60           N  
ATOM    863  CA  ARG A 209     -49.157  45.143-115.946  1.00  0.60           C  
ATOM    864  C   ARG A 209     -50.218  44.088-115.910  1.00  0.60           C  
ATOM    865  O   ARG A 209     -51.416  44.342-115.973  1.00  0.60           O  
ATOM    866  CB  ARG A 209     -49.308  46.164-114.788  1.00  0.60           C  
ATOM    867  CG  ARG A 209     -48.995  45.658-113.365  1.00  0.60           C  
ATOM    868  CD  ARG A 209     -49.093  46.792-112.335  1.00  0.60           C  
ATOM    869  NE  ARG A 209     -48.823  46.218-110.975  1.00  0.60           N  
ATOM    870  CZ  ARG A 209     -48.957  46.936-109.848  1.00  0.60           C  
ATOM    871  NH1 ARG A 209     -48.853  46.333-108.663  1.00  0.60           N  
ATOM    872  NH2 ARG A 209     -49.190  48.244-109.887  1.00  0.60           N  
ATOM    873  N   THR A 210     -49.779  42.831-115.846  1.00  0.66           N  
ATOM    874  CA  THR A 210     -50.679  41.720-115.713  1.00  0.66           C  
ATOM    875  C   THR A 210     -51.497  41.729-114.434  1.00  0.66           C  
ATOM    876  O   THR A 210     -51.011  42.145-113.380  1.00  0.66           O  
ATOM    877  CB  THR A 210     -49.985  40.395-115.894  1.00  0.66           C  
ATOM    878  OG1 THR A 210     -48.947  40.075-114.985  1.00  0.66           O  
ATOM    879  CG2 THR A 210     -49.458  40.231-117.326  1.00  0.66           C  
ATOM    880  N   MET A 211     -52.767  41.266-114.469  1.00  0.70           N  
ATOM    881  CA  MET A 211     -53.612  41.176-113.285  1.00  0.70           C  
ATOM    882  C   MET A 211     -53.002  40.212-112.290  1.00  0.70           C  
ATOM    883  O   MET A 211     -52.929  40.469-111.079  1.00  0.70           O  
ATOM    884  CB  MET A 211     -55.090  40.849-113.652  1.00  0.70           C  
ATOM    885  CG  MET A 211     -55.835  42.005-114.370  1.00  0.70           C  
ATOM    886  SD  MET A 211     -56.027  43.553-113.425  1.00  0.70           S  
ATOM    887  CE  MET A 211     -57.048  42.959-112.044  1.00  0.70           C  
ATOM    888  N   SER A 212     -52.400  39.131-112.781  1.00  0.72           N  
ATOM    889  CA  SER A 212     -51.624  38.251-111.959  1.00  0.72           C  
ATOM    890  C   SER A 212     -50.215  38.809-111.642  1.00  0.72           C  
ATOM    891  O   SER A 212     -49.335  38.146-111.155  1.00  0.72           O  
ATOM    892  CB  SER A 212     -51.604  36.837-112.586  1.00  0.72           C  
ATOM    893  OG  SER A 212     -50.593  36.594-113.568  1.00  0.72           O  
ATOM    894  N   THR A 213     -49.944  40.115-111.755  1.00  0.66           N  
ATOM    895  CA  THR A 213     -48.658  40.722-111.295  1.00  0.66           C  
ATOM    896  C   THR A 213     -49.153  41.768-110.330  1.00  0.66           C  
ATOM    897  O   THR A 213     -48.442  42.118-109.363  1.00  0.66           O  
ATOM    898  CB  THR A 213     -47.749  41.395-112.385  1.00  0.66           C  
ATOM    899  OG1 THR A 213     -47.048  40.419-113.167  1.00  0.66           O  
ATOM    900  CG2 THR A 213     -46.667  42.306-111.776  1.00  0.66           C  
ATOM    901  N   ILE A 214     -50.398  42.279-110.441  1.00  0.72           N  
ATOM    902  CA  ILE A 214     -51.013  43.122-109.422  1.00  0.72           C  
ATOM    903  C   ILE A 214     -51.319  42.392-108.131  1.00  0.72           C  
ATOM    904  O   ILE A 214     -50.897  42.820-107.061  1.00  0.72           O  
ATOM    905  CB  ILE A 214     -52.265  43.814-109.952  1.00  0.72           C  
ATOM    906  CG1 ILE A 214     -51.855  44.744-111.098  1.00  0.72           C  
ATOM    907  CG2 ILE A 214     -52.984  44.635-108.860  1.00  0.72           C  
ATOM    908  CD1 ILE A 214     -53.015  45.282-111.921  1.00  0.72           C  
ATOM    909  N   ILE A 215     -52.003  41.238-108.229  1.00  0.72           N  
ATOM    910  CA  ILE A 215     -52.386  40.412-107.099  1.00  0.72           C  
ATOM    911  C   ILE A 215     -51.193  39.920-106.273  1.00  0.72           C  
ATOM    912  O   ILE A 215     -51.244  40.072-105.053  1.00  0.72           O  
ATOM    913  CB  ILE A 215     -53.289  39.278-107.585  1.00  0.72           C  
ATOM    914  CG1 ILE A 215     -54.596  39.820-108.212  1.00  0.72           C  
ATOM    915  CG2 ILE A 215     -53.588  38.299-106.435  1.00  0.72           C  
ATOM    916  CD1 ILE A 215     -55.367  38.759-109.004  1.00  0.72           C  
ATOM    917  N   PRO A 216     -50.086  39.412-106.813  1.00  0.69           N  
ATOM    918  CA  PRO A 216     -48.984  38.918-105.993  1.00  0.69           C  
ATOM    919  C   PRO A 216     -48.181  40.002-105.332  1.00  0.69           C  
ATOM    920  O   PRO A 216     -47.695  39.807-104.229  1.00  0.69           O  
ATOM    921  CB  PRO A 216     -48.073  38.166-106.956  1.00  0.69           C  
ATOM    922  CG  PRO A 216     -49.006  37.778-108.070  1.00  0.69           C  
ATOM    923  CD  PRO A 216     -49.954  38.946-108.185  1.00  0.69           C  
ATOM    924  N   ARG A 217     -47.950  41.147-105.991  1.00  0.60           N  
ATOM    925  CA  ARG A 217     -47.113  42.185-105.427  1.00  0.60           C  
ATOM    926  C   ARG A 217     -47.789  42.914-104.280  1.00  0.60           C  
ATOM    927  O   ARG A 217     -47.135  43.360-103.340  1.00  0.60           O  
ATOM    928  CB  ARG A 217     -46.720  43.185-106.536  1.00  0.60           C  
ATOM    929  CG  ARG A 217     -45.717  42.613-107.561  1.00  0.60           C  
ATOM    930  CD  ARG A 217     -45.272  43.673-108.573  1.00  0.60           C  
ATOM    931  NE  ARG A 217     -44.235  43.070-109.468  1.00  0.60           N  
ATOM    932  CZ  ARG A 217     -43.756  43.674-110.566  1.00  0.60           C  
ATOM    933  NH1 ARG A 217     -42.919  43.019-111.364  1.00  0.60           N  
ATOM    934  NH2 ARG A 217     -44.111  44.916-110.885  1.00  0.60           N  
ATOM    935  N   ALA A 218     -49.123  43.066-104.353  1.00  0.73           N  
ATOM    936  CA  ALA A 218     -49.917  43.548-103.251  1.00  0.73           C  
ATOM    937  C   ALA A 218     -50.079  42.532-102.112  1.00  0.73           C  
ATOM    938  O   ALA A 218     -49.971  42.888-100.942  1.00  0.73           O  
ATOM    939  CB  ALA A 218     -51.279  44.006-103.804  1.00  0.73           C  
ATOM    940  N   LEU A 219     -50.336  41.238-102.412  1.00  0.62           N  
ATOM    941  CA  LEU A 219     -50.579  40.236-101.383  1.00  0.62           C  
ATOM    942  C   LEU A 219     -49.362  39.389-101.061  1.00  0.62           C  
ATOM    943  O   LEU A 219     -48.800  38.719-101.915  1.00  0.62           O  
ATOM    944  CB  LEU A 219     -51.684  39.227-101.785  1.00  0.62           C  
ATOM    945  CG  LEU A 219     -53.049  39.833-102.137  1.00  0.62           C  
ATOM    946  CD1 LEU A 219     -54.046  38.687-102.378  1.00  0.62           C  
ATOM    947  CD2 LEU A 219     -53.553  40.781-101.046  1.00  0.62           C  
ATOM    948  N   GLY A 220     -48.932  39.328 -99.786  1.00  0.49           N  
ATOM    949  CA  GLY A 220     -47.823  38.462 -99.392  1.00  0.49           C  
ATOM    950  C   GLY A 220     -46.510  39.184 -99.387  1.00  0.49           C  
ATOM    951  O   GLY A 220     -45.983  39.479 -98.316  1.00  0.49           O  
ATOM    952  N   ASN A 221     -45.965  39.496-100.579  1.00  0.44           N  
ATOM    953  CA  ASN A 221     -44.636  40.051-100.762  1.00  0.44           C  
ATOM    954  C   ASN A 221     -44.296  39.969-102.239  1.00  0.44           C  
ATOM    955  O   ASN A 221     -44.902  39.218-102.989  1.00  0.44           O  
ATOM    956  CB  ASN A 221     -43.515  39.285 -99.973  1.00  0.44           C  
ATOM    957  CG  ASN A 221     -42.201  40.058 -99.924  1.00  0.44           C  
ATOM    958  OD1 ASN A 221     -41.312  39.858-100.753  1.00  0.44           O  
ATOM    959  ND2 ASN A 221     -42.080  41.011 -98.976  1.00  0.44           N  
ATOM    960  N   ARG A 222     -43.269  40.709-102.701  1.00  0.42           N  
ATOM    961  CA  ARG A 222     -42.798  40.727-104.073  1.00  0.42           C  
ATOM    962  C   ARG A 222     -42.493  39.358-104.684  1.00  0.42           C  
ATOM    963  O   ARG A 222     -42.571  39.190-105.896  1.00  0.42           O  
ATOM    964  CB  ARG A 222     -41.477  41.540-104.157  1.00  0.42           C  
ATOM    965  CG  ARG A 222     -41.610  43.049-103.868  1.00  0.42           C  
ATOM    966  CD  ARG A 222     -40.258  43.779-103.922  1.00  0.42           C  
ATOM    967  NE  ARG A 222     -40.524  45.235-103.685  1.00  0.42           N  
ATOM    968  CZ  ARG A 222     -39.570  46.168-103.553  1.00  0.42           C  
ATOM    969  NH1 ARG A 222     -39.923  47.436-103.349  1.00  0.42           N  
ATOM    970  NH2 ARG A 222     -38.277  45.867-103.620  1.00  0.42           N  
ATOM    971  N   ARG A 223     -42.113  38.365-103.853  1.00  0.42           N  
ATOM    972  CA  ARG A 223     -41.760  37.030-104.301  1.00  0.42           C  
ATOM    973  C   ARG A 223     -42.884  36.016-104.153  1.00  0.42           C  
ATOM    974  O   ARG A 223     -42.654  34.809-104.209  1.00  0.42           O  
ATOM    975  CB  ARG A 223     -40.553  36.516-103.478  1.00  0.42           C  
ATOM    976  CG  ARG A 223     -39.275  37.356-103.661  1.00  0.42           C  
ATOM    977  CD  ARG A 223     -38.090  36.792-102.872  1.00  0.42           C  
ATOM    978  NE  ARG A 223     -36.903  37.658-103.170  1.00  0.42           N  
ATOM    979  CZ  ARG A 223     -35.682  37.457-102.653  1.00  0.42           C  
ATOM    980  NH1 ARG A 223     -34.690  38.282-102.979  1.00  0.42           N  
ATOM    981  NH2 ARG A 223     -35.435  36.451-101.821  1.00  0.42           N  
ATOM    982  N   GLN A 224     -44.126  36.463-103.924  1.00  0.50           N  
ATOM    983  CA  GLN A 224     -45.261  35.584-103.761  1.00  0.50           C  
ATOM    984  C   GLN A 224     -45.608  34.769-105.034  1.00  0.50           C  
ATOM    985  O   GLN A 224     -45.547  35.303-106.146  1.00  0.50           O  
ATOM    986  CB  GLN A 224     -46.407  36.460-103.201  1.00  0.50           C  
ATOM    987  CG  GLN A 224     -47.625  35.746-102.588  1.00  0.50           C  
ATOM    988  CD  GLN A 224     -48.416  35.078-103.694  1.00  0.50           C  
ATOM    989  OE1 GLN A 224     -48.658  35.648-104.753  1.00  0.50           O  
ATOM    990  NE2 GLN A 224     -48.798  33.799-103.493  1.00  0.50           N  
ATOM    991  N   PRO A 225     -45.960  33.475-104.956  1.00  0.72           N  
ATOM    992  CA  PRO A 225     -46.113  32.672-106.154  1.00  0.72           C  
ATOM    993  C   PRO A 225     -47.525  32.692-106.687  1.00  0.72           C  
ATOM    994  O   PRO A 225     -48.505  32.396-105.993  1.00  0.72           O  
ATOM    995  CB  PRO A 225     -45.749  31.246-105.717  1.00  0.72           C  
ATOM    996  CG  PRO A 225     -46.134  31.223-104.242  1.00  0.72           C  
ATOM    997  CD  PRO A 225     -45.694  32.617-103.801  1.00  0.72           C  
ATOM    998  N   PHE A 226     -47.613  33.008-107.980  1.00  0.73           N  
ATOM    999  CA  PHE A 226     -48.832  33.050-108.731  1.00  0.73           C  
ATOM   1000  C   PHE A 226     -48.830  32.190-109.962  1.00  0.73           C  
ATOM   1001  O   PHE A 226     -47.797  31.925-110.587  1.00  0.73           O  
ATOM   1002  CB  PHE A 226     -49.135  34.489-109.181  1.00  0.73           C  
ATOM   1003  CG  PHE A 226     -48.105  35.098-110.123  1.00  0.73           C  
ATOM   1004  CD1 PHE A 226     -48.363  35.164-111.501  1.00  0.73           C  
ATOM   1005  CD2 PHE A 226     -46.921  35.682-109.637  1.00  0.73           C  
ATOM   1006  CE1 PHE A 226     -47.490  35.840-112.366  1.00  0.73           C  
ATOM   1007  CE2 PHE A 226     -46.063  36.390-110.491  1.00  0.73           C  
ATOM   1008  CZ  PHE A 226     -46.351  36.474-111.859  1.00  0.73           C  
ATOM   1009  N   VAL A 227     -50.039  31.771-110.346  1.00  0.80           N  
ATOM   1010  CA  VAL A 227     -50.283  30.984-111.522  1.00  0.80           C  
ATOM   1011  C   VAL A 227     -51.551  31.524-112.149  1.00  0.80           C  
ATOM   1012  O   VAL A 227     -52.317  32.244-111.506  1.00  0.80           O  
ATOM   1013  CB  VAL A 227     -50.405  29.495-111.201  1.00  0.80           C  
ATOM   1014  CG1 VAL A 227     -49.066  29.008-110.631  1.00  0.80           C  
ATOM   1015  CG2 VAL A 227     -51.511  29.225-110.177  1.00  0.80           C  
ATOM   1016  N   VAL A 228     -51.831  31.209-113.422  1.00  0.83           N  
ATOM   1017  CA  VAL A 228     -53.063  31.661-114.063  1.00  0.83           C  
ATOM   1018  C   VAL A 228     -53.793  30.494-114.673  1.00  0.83           C  
ATOM   1019  O   VAL A 228     -53.196  29.466-114.986  1.00  0.83           O  
ATOM   1020  CB  VAL A 228     -52.898  32.731-115.141  1.00  0.83           C  
ATOM   1021  CG1 VAL A 228     -52.413  34.036-114.493  1.00  0.83           C  
ATOM   1022  CG2 VAL A 228     -51.989  32.243-116.281  1.00  0.83           C  
ATOM   1023  N   LEU A 229     -55.119  30.625-114.864  1.00  0.83           N  
ATOM   1024  CA  LEU A 229     -55.884  29.662-115.622  1.00  0.83           C  
ATOM   1025  C   LEU A 229     -56.604  30.382-116.725  1.00  0.83           C  
ATOM   1026  O   LEU A 229     -57.306  31.369-116.513  1.00  0.83           O  
ATOM   1027  CB  LEU A 229     -56.894  28.890-114.753  1.00  0.83           C  
ATOM   1028  CG  LEU A 229     -57.592  27.706-115.455  1.00  0.83           C  
ATOM   1029  CD1 LEU A 229     -57.852  26.617-114.424  1.00  0.83           C  
ATOM   1030  CD2 LEU A 229     -58.906  28.104-116.144  1.00  0.83           C  
ATOM   1031  N   SER A 230     -56.437  29.900-117.963  1.00  0.80           N  
ATOM   1032  CA  SER A 230     -57.105  30.499-119.090  1.00  0.80           C  
ATOM   1033  C   SER A 230     -57.398  29.436-120.111  1.00  0.80           C  
ATOM   1034  O   SER A 230     -56.574  28.589-120.431  1.00  0.80           O  
ATOM   1035  CB  SER A 230     -56.259  31.609-119.746  1.00  0.80           C  
ATOM   1036  OG  SER A 230     -57.025  32.335-120.710  1.00  0.80           O  
ATOM   1037  N   GLY A 231     -58.615  29.433-120.658  1.00  0.81           N  
ATOM   1038  CA  GLY A 231     -58.962  28.488-121.691  1.00  0.81           C  
ATOM   1039  C   GLY A 231     -60.282  28.824-122.306  1.00  0.81           C  
ATOM   1040  O   GLY A 231     -60.907  29.840-121.953  1.00  0.81           O  
ATOM   1041  N   PRO A 232     -60.724  27.974-123.233  1.00  0.78           N  
ATOM   1042  CA  PRO A 232     -62.061  28.046-123.795  1.00  0.78           C  
ATOM   1043  C   PRO A 232     -63.013  27.474-122.775  1.00  0.78           C  
ATOM   1044  O   PRO A 232     -63.079  26.267-122.567  1.00  0.78           O  
ATOM   1045  CB  PRO A 232     -61.990  27.200-125.077  1.00  0.78           C  
ATOM   1046  CG  PRO A 232     -60.823  26.226-124.865  1.00  0.78           C  
ATOM   1047  CD  PRO A 232     -59.884  26.971-123.911  1.00  0.78           C  
ATOM   1048  N   SER A 233     -63.736  28.362-122.082  1.00  0.78           N  
ATOM   1049  CA  SER A 233     -64.272  27.993-120.788  1.00  0.78           C  
ATOM   1050  C   SER A 233     -65.572  28.700-120.508  1.00  0.78           C  
ATOM   1051  O   SER A 233     -65.675  29.380-119.496  1.00  0.78           O  
ATOM   1052  CB  SER A 233     -63.301  28.413-119.628  1.00  0.78           C  
ATOM   1053  OG  SER A 233     -62.119  27.619-119.546  1.00  0.78           O  
ATOM   1054  N   PHE A 234     -66.631  28.621-121.347  1.00  0.76           N  
ATOM   1055  CA  PHE A 234     -67.900  29.238-120.942  1.00  0.76           C  
ATOM   1056  C   PHE A 234     -68.487  28.542-119.725  1.00  0.76           C  
ATOM   1057  O   PHE A 234     -68.589  27.319-119.672  1.00  0.76           O  
ATOM   1058  CB  PHE A 234     -68.978  29.293-122.046  1.00  0.76           C  
ATOM   1059  CG  PHE A 234     -70.261  30.067-121.715  1.00  0.76           C  
ATOM   1060  CD1 PHE A 234     -70.317  31.407-121.279  1.00  0.76           C  
ATOM   1061  CD2 PHE A 234     -71.474  29.434-121.997  1.00  0.76           C  
ATOM   1062  CE1 PHE A 234     -71.521  32.134-121.342  1.00  0.76           C  
ATOM   1063  CE2 PHE A 234     -72.664  30.152-122.096  1.00  0.76           C  
ATOM   1064  CZ  PHE A 234     -72.690  31.511-121.793  1.00  0.76           C  
ATOM   1065  N   ALA A 235     -68.906  29.338-118.729  1.00  0.78           N  
ATOM   1066  CA  ALA A 235     -69.424  28.884-117.466  1.00  0.78           C  
ATOM   1067  C   ALA A 235     -70.654  27.988-117.565  1.00  0.78           C  
ATOM   1068  O   ALA A 235     -70.727  26.964-116.893  1.00  0.78           O  
ATOM   1069  CB  ALA A 235     -69.693  30.145-116.631  1.00  0.78           C  
ATOM   1070  N   VAL A 236     -71.631  28.304-118.444  1.00  0.76           N  
ATOM   1071  CA  VAL A 236     -72.815  27.467-118.630  1.00  0.76           C  
ATOM   1072  C   VAL A 236     -72.460  26.101-119.204  1.00  0.76           C  
ATOM   1073  O   VAL A 236     -72.862  25.059-118.691  1.00  0.76           O  
ATOM   1074  CB  VAL A 236     -73.827  28.156-119.545  1.00  0.76           C  
ATOM   1075  CG1 VAL A 236     -75.056  27.281-119.875  1.00  0.76           C  
ATOM   1076  CG2 VAL A 236     -74.273  29.498-118.929  1.00  0.76           C  
ATOM   1077  N   GLU A 237     -71.629  26.065-120.263  1.00  0.76           N  
ATOM   1078  CA  GLU A 237     -71.170  24.836-120.877  1.00  0.76           C  
ATOM   1079  C   GLU A 237     -70.273  23.969-119.978  1.00  0.76           C  
ATOM   1080  O   GLU A 237     -70.445  22.752-119.932  1.00  0.76           O  
ATOM   1081  CB  GLU A 237     -70.498  25.124-122.234  1.00  0.76           C  
ATOM   1082  CG  GLU A 237     -71.454  25.452-123.414  1.00  0.76           C  
ATOM   1083  CD  GLU A 237     -70.782  25.257-124.785  1.00  0.76           C  
ATOM   1084  OE1 GLU A 237     -69.696  24.642-124.850  1.00  0.76           O  
ATOM   1085  OE2 GLU A 237     -71.351  25.702-125.805  1.00  0.76           O  
ATOM   1086  N   LEU A 238     -69.333  24.567-119.200  1.00  0.76           N  
ATOM   1087  CA  LEU A 238     -68.529  23.882-118.188  1.00  0.76           C  
ATOM   1088  C   LEU A 238     -69.396  23.240-117.115  1.00  0.76           C  
ATOM   1089  O   LEU A 238     -69.206  22.085-116.738  1.00  0.76           O  
ATOM   1090  CB  LEU A 238     -67.615  24.905-117.443  1.00  0.76           C  
ATOM   1091  CG  LEU A 238     -66.389  25.446-118.200  1.00  0.76           C  
ATOM   1092  CD1 LEU A 238     -65.895  26.719-117.499  1.00  0.76           C  
ATOM   1093  CD2 LEU A 238     -65.295  24.376-118.257  1.00  0.76           C  
ATOM   1094  N   MET A 239     -70.398  23.982-116.615  1.00  0.76           N  
ATOM   1095  CA  MET A 239     -71.324  23.551-115.594  1.00  0.76           C  
ATOM   1096  C   MET A 239     -72.227  22.408-116.051  1.00  0.76           C  
ATOM   1097  O   MET A 239     -72.486  21.451-115.320  1.00  0.76           O  
ATOM   1098  CB  MET A 239     -72.099  24.789-115.108  1.00  0.76           C  
ATOM   1099  CG  MET A 239     -72.864  24.547-113.816  1.00  0.76           C  
ATOM   1100  SD  MET A 239     -71.794  24.190-112.401  1.00  0.76           S  
ATOM   1101  CE  MET A 239     -72.416  22.507-112.183  1.00  0.76           C  
ATOM   1102  N   ASN A 240     -72.640  22.440-117.333  1.00  0.77           N  
ATOM   1103  CA  ASN A 240     -73.319  21.353-118.025  1.00  0.77           C  
ATOM   1104  C   ASN A 240     -72.430  20.130-118.292  1.00  0.77           C  
ATOM   1105  O   ASN A 240     -72.920  19.100-118.747  1.00  0.77           O  
ATOM   1106  CB  ASN A 240     -73.935  21.822-119.380  1.00  0.77           C  
ATOM   1107  CG  ASN A 240     -75.074  22.810-119.151  1.00  0.77           C  
ATOM   1108  OD1 ASN A 240     -75.732  22.821-118.114  1.00  0.77           O  
ATOM   1109  ND2 ASN A 240     -75.370  23.657-120.165  1.00  0.77           N  
ATOM   1110  N   LYS A 241     -71.105  20.229-118.039  1.00  0.77           N  
ATOM   1111  CA  LYS A 241     -70.116  19.164-118.139  1.00  0.77           C  
ATOM   1112  C   LYS A 241     -69.810  18.732-119.557  1.00  0.77           C  
ATOM   1113  O   LYS A 241     -69.360  17.618-119.822  1.00  0.77           O  
ATOM   1114  CB  LYS A 241     -70.429  17.935-117.247  1.00  0.77           C  
ATOM   1115  CG  LYS A 241     -70.571  18.268-115.754  1.00  0.77           C  
ATOM   1116  CD  LYS A 241     -70.944  17.021-114.938  1.00  0.77           C  
ATOM   1117  CE  LYS A 241     -71.117  17.302-113.445  1.00  0.77           C  
ATOM   1118  NZ  LYS A 241     -71.502  16.051-112.754  1.00  0.77           N  
ATOM   1119  N   LEU A 242     -69.998  19.647-120.517  1.00  0.79           N  
ATOM   1120  CA  LEU A 242     -69.595  19.439-121.884  1.00  0.79           C  
ATOM   1121  C   LEU A 242     -68.055  19.366-122.009  1.00  0.79           C  
ATOM   1122  O   LEU A 242     -67.376  20.205-121.412  1.00  0.79           O  
ATOM   1123  CB  LEU A 242     -70.183  20.544-122.788  1.00  0.79           C  
ATOM   1124  CG  LEU A 242     -71.718  20.734-122.733  1.00  0.79           C  
ATOM   1125  CD1 LEU A 242     -72.078  21.946-123.591  1.00  0.79           C  
ATOM   1126  CD2 LEU A 242     -72.567  19.549-123.210  1.00  0.79           C  
ATOM   1127  N   PRO A 243     -67.440  18.405-122.715  1.00  0.82           N  
ATOM   1128  CA  PRO A 243     -65.987  18.243-122.774  1.00  0.82           C  
ATOM   1129  C   PRO A 243     -65.167  19.437-123.210  1.00  0.82           C  
ATOM   1130  O   PRO A 243     -65.301  19.908-124.336  1.00  0.82           O  
ATOM   1131  CB  PRO A 243     -65.771  17.084-123.758  1.00  0.82           C  
ATOM   1132  CG  PRO A 243     -67.054  16.263-123.668  1.00  0.82           C  
ATOM   1133  CD  PRO A 243     -68.128  17.313-123.402  1.00  0.82           C  
ATOM   1134  N   THR A 244     -64.240  19.897-122.368  1.00  0.78           N  
ATOM   1135  CA  THR A 244     -63.444  21.057-122.700  1.00  0.78           C  
ATOM   1136  C   THR A 244     -62.109  21.002-122.011  1.00  0.78           C  
ATOM   1137  O   THR A 244     -61.777  20.061-121.291  1.00  0.78           O  
ATOM   1138  CB  THR A 244     -64.181  22.362-122.432  1.00  0.78           C  
ATOM   1139  OG1 THR A 244     -63.505  23.486-122.989  1.00  0.78           O  
ATOM   1140  CG2 THR A 244     -64.438  22.604-120.947  1.00  0.78           C  
ATOM   1141  N   ALA A 245     -61.265  22.002-122.282  1.00  0.83           N  
ATOM   1142  CA  ALA A 245     -59.915  22.038-121.829  1.00  0.83           C  
ATOM   1143  C   ALA A 245     -59.529  23.443-121.464  1.00  0.83           C  
ATOM   1144  O   ALA A 245     -60.164  24.419-121.848  1.00  0.83           O  
ATOM   1145  CB  ALA A 245     -58.951  21.496-122.905  1.00  0.83           C  
ATOM   1146  N   MET A 246     -58.454  23.575-120.688  1.00  0.80           N  
ATOM   1147  CA  MET A 246     -57.983  24.855-120.246  1.00  0.80           C  
ATOM   1148  C   MET A 246     -56.506  24.762-120.016  1.00  0.80           C  
ATOM   1149  O   MET A 246     -55.936  23.679-119.874  1.00  0.80           O  
ATOM   1150  CB  MET A 246     -58.703  25.325-118.963  1.00  0.80           C  
ATOM   1151  CG  MET A 246     -58.532  24.382-117.761  1.00  0.80           C  
ATOM   1152  SD  MET A 246     -59.881  24.477-116.551  1.00  0.80           S  
ATOM   1153  CE  MET A 246     -61.106  23.624-117.570  1.00  0.80           C  
ATOM   1154  N   VAL A 247     -55.839  25.919-120.009  1.00  0.79           N  
ATOM   1155  CA  VAL A 247     -54.411  25.994-119.862  1.00  0.79           C  
ATOM   1156  C   VAL A 247     -54.144  26.585-118.501  1.00  0.79           C  
ATOM   1157  O   VAL A 247     -54.650  27.653-118.155  1.00  0.79           O  
ATOM   1158  CB  VAL A 247     -53.797  26.875-120.943  1.00  0.79           C  
ATOM   1159  CG1 VAL A 247     -52.265  26.955-120.797  1.00  0.79           C  
ATOM   1160  CG2 VAL A 247     -54.171  26.319-122.332  1.00  0.79           C  
ATOM   1161  N   VAL A 248     -53.341  25.895-117.674  1.00  0.82           N  
ATOM   1162  CA  VAL A 248     -52.854  26.466-116.435  1.00  0.82           C  
ATOM   1163  C   VAL A 248     -51.424  26.858-116.696  1.00  0.82           C  
ATOM   1164  O   VAL A 248     -50.613  26.064-117.165  1.00  0.82           O  
ATOM   1165  CB  VAL A 248     -52.927  25.524-115.234  1.00  0.82           C  
ATOM   1166  CG1 VAL A 248     -52.318  26.189-113.978  1.00  0.82           C  
ATOM   1167  CG2 VAL A 248     -54.395  25.143-114.955  1.00  0.82           C  
ATOM   1168  N   ALA A 249     -51.061  28.114-116.412  1.00  0.79           N  
ATOM   1169  CA  ALA A 249     -49.697  28.531-116.589  1.00  0.79           C  
ATOM   1170  C   ALA A 249     -49.044  28.656-115.233  1.00  0.79           C  
ATOM   1171  O   ALA A 249     -49.518  29.391-114.367  1.00  0.79           O  
ATOM   1172  CB  ALA A 249     -49.631  29.823-117.382  1.00  0.79           C  
ATOM   1173  N   SER A 250     -47.952  27.906-115.006  1.00  0.78           N  
ATOM   1174  CA  SER A 250     -47.278  27.875-113.721  1.00  0.78           C  
ATOM   1175  C   SER A 250     -45.799  27.694-113.920  1.00  0.78           C  
ATOM   1176  O   SER A 250     -45.348  26.840-114.674  1.00  0.78           O  
ATOM   1177  CB  SER A 250     -47.765  26.709-112.826  1.00  0.78           C  
ATOM   1178  OG  SER A 250     -47.108  26.687-111.548  1.00  0.78           O  
ATOM   1179  N   LYS A 251     -44.990  28.509-113.223  1.00  0.66           N  
ATOM   1180  CA  LYS A 251     -43.547  28.424-113.310  1.00  0.66           C  
ATOM   1181  C   LYS A 251     -42.968  27.276-112.496  1.00  0.66           C  
ATOM   1182  O   LYS A 251     -41.942  26.710-112.861  1.00  0.66           O  
ATOM   1183  CB  LYS A 251     -42.904  29.743-112.823  1.00  0.66           C  
ATOM   1184  CG  LYS A 251     -43.291  30.964-113.673  1.00  0.66           C  
ATOM   1185  CD  LYS A 251     -43.054  32.276-112.907  1.00  0.66           C  
ATOM   1186  CE  LYS A 251     -43.682  33.497-113.589  1.00  0.66           C  
ATOM   1187  NZ  LYS A 251     -43.825  34.625-112.637  1.00  0.66           N  
ATOM   1188  N   ASP A 252     -43.614  26.920-111.365  1.00  0.70           N  
ATOM   1189  CA  ASP A 252     -43.156  25.862-110.490  1.00  0.70           C  
ATOM   1190  C   ASP A 252     -43.863  24.559-110.821  1.00  0.70           C  
ATOM   1191  O   ASP A 252     -45.085  24.444-110.733  1.00  0.70           O  
ATOM   1192  CB  ASP A 252     -43.379  26.220-108.998  1.00  0.70           C  
ATOM   1193  CG  ASP A 252     -42.879  25.095-108.103  1.00  0.70           C  
ATOM   1194  OD1 ASP A 252     -41.647  24.889-108.035  1.00  0.70           O  
ATOM   1195  OD2 ASP A 252     -43.745  24.352-107.574  1.00  0.70           O  
ATOM   1196  N   ASN A 253     -43.078  23.519-111.154  1.00  0.60           N  
ATOM   1197  CA  ASN A 253     -43.569  22.212-111.536  1.00  0.60           C  
ATOM   1198  C   ASN A 253     -44.422  21.555-110.445  1.00  0.60           C  
ATOM   1199  O   ASN A 253     -45.435  20.913-110.729  1.00  0.60           O  
ATOM   1200  CB  ASN A 253     -42.369  21.296-111.915  1.00  0.60           C  
ATOM   1201  CG  ASN A 253     -41.712  21.781-113.208  1.00  0.60           C  
ATOM   1202  OD1 ASN A 253     -42.371  22.244-114.136  1.00  0.60           O  
ATOM   1203  ND2 ASN A 253     -40.368  21.644-113.306  1.00  0.60           N  
ATOM   1204  N   LYS A 254     -44.054  21.712-109.157  1.00  0.74           N  
ATOM   1205  CA  LYS A 254     -44.781  21.089-108.071  1.00  0.74           C  
ATOM   1206  C   LYS A 254     -46.128  21.745-107.803  1.00  0.74           C  
ATOM   1207  O   LYS A 254     -47.151  21.080-107.607  1.00  0.74           O  
ATOM   1208  CB  LYS A 254     -43.910  21.099-106.798  1.00  0.74           C  
ATOM   1209  CG  LYS A 254     -44.575  20.453-105.578  1.00  0.74           C  
ATOM   1210  CD  LYS A 254     -43.722  20.637-104.321  1.00  0.74           C  
ATOM   1211  CE  LYS A 254     -44.397  20.054-103.087  1.00  0.74           C  
ATOM   1212  NZ  LYS A 254     -43.501  20.225-101.929  1.00  0.74           N  
ATOM   1213  N   LEU A 255     -46.173  23.090-107.806  1.00  0.75           N  
ATOM   1214  CA  LEU A 255     -47.400  23.854-107.701  1.00  0.75           C  
ATOM   1215  C   LEU A 255     -48.304  23.588-108.880  1.00  0.75           C  
ATOM   1216  O   LEU A 255     -49.508  23.394-108.731  1.00  0.75           O  
ATOM   1217  CB  LEU A 255     -47.130  25.376-107.599  1.00  0.75           C  
ATOM   1218  CG  LEU A 255     -46.475  25.832-106.277  1.00  0.75           C  
ATOM   1219  CD1 LEU A 255     -46.093  27.318-106.348  1.00  0.75           C  
ATOM   1220  CD2 LEU A 255     -47.407  25.608-105.077  1.00  0.75           C  
ATOM   1221  N   ALA A 256     -47.725  23.509-110.086  1.00  0.79           N  
ATOM   1222  CA  ALA A 256     -48.436  23.248-111.306  1.00  0.79           C  
ATOM   1223  C   ALA A 256     -49.200  21.932-111.335  1.00  0.79           C  
ATOM   1224  O   ALA A 256     -50.375  21.890-111.700  1.00  0.79           O  
ATOM   1225  CB  ALA A 256     -47.392  23.286-112.422  1.00  0.79           C  
ATOM   1226  N   SER A 257     -48.581  20.825-110.891  1.00  0.80           N  
ATOM   1227  CA  SER A 257     -49.292  19.564-110.735  1.00  0.80           C  
ATOM   1228  C   SER A 257     -50.341  19.546-109.625  1.00  0.80           C  
ATOM   1229  O   SER A 257     -51.416  18.970-109.780  1.00  0.80           O  
ATOM   1230  CB  SER A 257     -48.325  18.370-110.589  1.00  0.80           C  
ATOM   1231  OG  SER A 257     -47.630  18.377-109.340  1.00  0.80           O  
ATOM   1232  N   SER A 258     -50.069  20.189-108.468  1.00  0.76           N  
ATOM   1233  CA  SER A 258     -51.037  20.361-107.380  1.00  0.76           C  
ATOM   1234  C   SER A 258     -52.271  21.150-107.800  1.00  0.76           C  
ATOM   1235  O   SER A 258     -53.399  20.746-107.524  1.00  0.76           O  
ATOM   1236  CB  SER A 258     -50.444  21.115-106.153  1.00  0.76           C  
ATOM   1237  OG  SER A 258     -49.443  20.370-105.435  1.00  0.76           O  
ATOM   1238  N   VAL A 259     -52.100  22.277-108.525  1.00  0.80           N  
ATOM   1239  CA  VAL A 259     -53.200  23.070-109.067  1.00  0.80           C  
ATOM   1240  C   VAL A 259     -54.025  22.272-110.065  1.00  0.80           C  
ATOM   1241  O   VAL A 259     -55.254  22.295-110.041  1.00  0.80           O  
ATOM   1242  CB  VAL A 259     -52.699  24.365-109.708  1.00  0.80           C  
ATOM   1243  CG1 VAL A 259     -53.812  25.122-110.458  1.00  0.80           C  
ATOM   1244  CG2 VAL A 259     -52.129  25.287-108.613  1.00  0.80           C  
ATOM   1245  N   GLN A 260     -53.367  21.491-110.943  1.00  0.79           N  
ATOM   1246  CA  GLN A 260     -54.032  20.609-111.882  1.00  0.79           C  
ATOM   1247  C   GLN A 260     -54.899  19.536-111.226  1.00  0.79           C  
ATOM   1248  O   GLN A 260     -56.032  19.322-111.645  1.00  0.79           O  
ATOM   1249  CB  GLN A 260     -52.965  19.975-112.805  1.00  0.79           C  
ATOM   1250  CG  GLN A 260     -53.520  19.117-113.966  1.00  0.79           C  
ATOM   1251  CD  GLN A 260     -52.383  18.544-114.816  1.00  0.79           C  
ATOM   1252  OE1 GLN A 260     -51.343  18.130-114.304  1.00  0.79           O  
ATOM   1253  NE2 GLN A 260     -52.576  18.490-116.154  1.00  0.79           N  
ATOM   1254  N   GLN A 261     -54.437  18.875-110.142  1.00  0.71           N  
ATOM   1255  CA  GLN A 261     -55.235  17.917-109.378  1.00  0.71           C  
ATOM   1256  C   GLN A 261     -56.494  18.524-108.764  1.00  0.71           C  
ATOM   1257  O   GLN A 261     -57.542  17.888-108.704  1.00  0.71           O  
ATOM   1258  CB  GLN A 261     -54.396  17.291-108.224  1.00  0.71           C  
ATOM   1259  CG  GLN A 261     -53.272  16.342-108.712  1.00  0.71           C  
ATOM   1260  CD  GLN A 261     -52.255  15.948-107.624  1.00  0.71           C  
ATOM   1261  OE1 GLN A 261     -52.444  15.160-106.689  1.00  0.71           O  
ATOM   1262  NE2 GLN A 261     -51.030  16.511-107.766  1.00  0.71           N  
ATOM   1263  N   LEU A 262     -56.408  19.776-108.282  1.00  0.70           N  
ATOM   1264  CA  LEU A 262     -57.505  20.510-107.680  1.00  0.70           C  
ATOM   1265  C   LEU A 262     -58.622  20.863-108.666  1.00  0.70           C  
ATOM   1266  O   LEU A 262     -59.797  20.916-108.301  1.00  0.70           O  
ATOM   1267  CB  LEU A 262     -56.896  21.767-107.001  1.00  0.70           C  
ATOM   1268  CG  LEU A 262     -57.837  22.699-106.210  1.00  0.70           C  
ATOM   1269  CD1 LEU A 262     -58.746  21.943-105.233  1.00  0.70           C  
ATOM   1270  CD2 LEU A 262     -57.002  23.772-105.482  1.00  0.70           C  
ATOM   1271  N   LEU A 263     -58.252  21.125-109.936  1.00  0.74           N  
ATOM   1272  CA  LEU A 263     -59.133  21.662-110.959  1.00  0.74           C  
ATOM   1273  C   LEU A 263     -59.512  20.729-112.091  1.00  0.74           C  
ATOM   1274  O   LEU A 263     -60.473  20.992-112.812  1.00  0.74           O  
ATOM   1275  CB  LEU A 263     -58.375  22.813-111.664  1.00  0.74           C  
ATOM   1276  CG  LEU A 263     -58.155  24.052-110.795  1.00  0.74           C  
ATOM   1277  CD1 LEU A 263     -57.218  25.052-111.470  1.00  0.74           C  
ATOM   1278  CD2 LEU A 263     -59.508  24.678-110.470  1.00  0.74           C  
ATOM   1279  N   ALA A 264     -58.760  19.644-112.337  1.00  0.81           N  
ATOM   1280  CA  ALA A 264     -59.056  18.774-113.448  1.00  0.81           C  
ATOM   1281  C   ALA A 264     -60.244  17.871-113.211  1.00  0.81           C  
ATOM   1282  O   ALA A 264     -60.403  17.242-112.168  1.00  0.81           O  
ATOM   1283  CB  ALA A 264     -57.838  17.910-113.820  1.00  0.81           C  
ATOM   1284  N   SER A 265     -61.073  17.733-114.252  1.00  0.78           N  
ATOM   1285  CA  SER A 265     -62.245  16.884-114.195  1.00  0.78           C  
ATOM   1286  C   SER A 265     -62.196  16.011-115.426  1.00  0.78           C  
ATOM   1287  O   SER A 265     -61.407  16.295-116.333  1.00  0.78           O  
ATOM   1288  CB  SER A 265     -63.584  17.679-114.123  1.00  0.78           C  
ATOM   1289  OG  SER A 265     -63.562  18.551-112.994  1.00  0.78           O  
ATOM   1290  N   PRO A 266     -62.969  14.934-115.575  1.00  0.82           N  
ATOM   1291  CA  PRO A 266     -62.952  14.136-116.804  1.00  0.82           C  
ATOM   1292  C   PRO A 266     -63.333  14.965-118.020  1.00  0.82           C  
ATOM   1293  O   PRO A 266     -62.800  14.735-119.104  1.00  0.82           O  
ATOM   1294  CB  PRO A 266     -63.896  12.962-116.491  1.00  0.82           C  
ATOM   1295  CG  PRO A 266     -63.722  12.781-114.977  1.00  0.82           C  
ATOM   1296  CD  PRO A 266     -63.634  14.224-114.476  1.00  0.82           C  
ATOM   1297  N   ASN A 267     -64.199  15.977-117.834  1.00  0.82           N  
ATOM   1298  CA  ASN A 267     -64.635  16.881-118.881  1.00  0.82           C  
ATOM   1299  C   ASN A 267     -63.977  18.242-118.834  1.00  0.82           C  
ATOM   1300  O   ASN A 267     -64.282  19.096-119.659  1.00  0.82           O  
ATOM   1301  CB  ASN A 267     -66.156  17.109-118.777  1.00  0.82           C  
ATOM   1302  CG  ASN A 267     -66.842  15.762-118.919  1.00  0.82           C  
ATOM   1303  OD1 ASN A 267     -67.323  15.189-117.941  1.00  0.82           O  
ATOM   1304  ND2 ASN A 267     -66.826  15.211-120.153  1.00  0.82           N  
ATOM   1305  N   LEU A 268     -63.050  18.472-117.889  1.00  0.82           N  
ATOM   1306  CA  LEU A 268     -62.303  19.708-117.785  1.00  0.82           C  
ATOM   1307  C   LEU A 268     -60.842  19.292-117.837  1.00  0.82           C  
ATOM   1308  O   LEU A 268     -60.208  18.989-116.827  1.00  0.82           O  
ATOM   1309  CB  LEU A 268     -62.605  20.476-116.467  1.00  0.82           C  
ATOM   1310  CG  LEU A 268     -63.882  21.353-116.452  1.00  0.82           C  
ATOM   1311  CD1 LEU A 268     -65.201  20.567-116.512  1.00  0.82           C  
ATOM   1312  CD2 LEU A 268     -63.897  22.241-115.198  1.00  0.82           C  
ATOM   1313  N   ARG A 269     -60.280  19.221-119.058  1.00  0.76           N  
ATOM   1314  CA  ARG A 269     -58.947  18.711-119.315  1.00  0.76           C  
ATOM   1315  C   ARG A 269     -57.901  19.804-119.195  1.00  0.76           C  
ATOM   1316  O   ARG A 269     -58.013  20.877-119.773  1.00  0.76           O  
ATOM   1317  CB  ARG A 269     -58.866  18.091-120.734  1.00  0.76           C  
ATOM   1318  CG  ARG A 269     -59.722  16.820-120.941  1.00  0.76           C  
ATOM   1319  CD  ARG A 269     -59.052  15.494-120.558  1.00  0.76           C  
ATOM   1320  NE  ARG A 269     -59.041  15.341-119.071  1.00  0.76           N  
ATOM   1321  CZ  ARG A 269     -58.193  14.527-118.430  1.00  0.76           C  
ATOM   1322  NH1 ARG A 269     -57.244  13.850-119.074  1.00  0.76           N  
ATOM   1323  NH2 ARG A 269     -58.308  14.396-117.110  1.00  0.76           N  
ATOM   1324  N   ILE A 270     -56.824  19.575-118.433  1.00  0.79           N  
ATOM   1325  CA  ILE A 270     -55.870  20.642-118.168  1.00  0.79           C  
ATOM   1326  C   ILE A 270     -54.541  20.328-118.805  1.00  0.79           C  
ATOM   1327  O   ILE A 270     -53.984  19.247-118.617  1.00  0.79           O  
ATOM   1328  CB  ILE A 270     -55.727  20.927-116.676  1.00  0.79           C  
ATOM   1329  CG1 ILE A 270     -57.079  21.448-116.139  1.00  0.79           C  
ATOM   1330  CG2 ILE A 270     -54.570  21.923-116.405  1.00  0.79           C  
ATOM   1331  CD1 ILE A 270     -57.115  21.695-114.634  1.00  0.79           C  
ATOM   1332  N   SER A 271     -54.003  21.301-119.565  1.00  0.79           N  
ATOM   1333  CA  SER A 271     -52.616  21.301-119.998  1.00  0.79           C  
ATOM   1334  C   SER A 271     -51.914  22.347-119.163  1.00  0.79           C  
ATOM   1335  O   SER A 271     -52.490  23.381-118.820  1.00  0.79           O  
ATOM   1336  CB  SER A 271     -52.407  21.575-121.515  1.00  0.79           C  
ATOM   1337  OG  SER A 271     -51.017  21.620-121.859  1.00  0.79           O  
ATOM   1338  N   THR A 272     -50.661  22.077-118.774  1.00  0.80           N  
ATOM   1339  CA  THR A 272     -49.902  22.946-117.889  1.00  0.80           C  
ATOM   1340  C   THR A 272     -48.709  23.436-118.672  1.00  0.80           C  
ATOM   1341  O   THR A 272     -47.963  22.647-119.245  1.00  0.80           O  
ATOM   1342  CB  THR A 272     -49.421  22.252-116.615  1.00  0.80           C  
ATOM   1343  OG1 THR A 272     -50.520  21.965-115.758  1.00  0.80           O  
ATOM   1344  CG2 THR A 272     -48.449  23.099-115.786  1.00  0.80           C  
ATOM   1345  N   SER A 273     -48.479  24.761-118.719  1.00  0.72           N  
ATOM   1346  CA  SER A 273     -47.334  25.344-119.406  1.00  0.72           C  
ATOM   1347  C   SER A 273     -46.643  26.352-118.503  1.00  0.72           C  
ATOM   1348  O   SER A 273     -47.148  26.696-117.437  1.00  0.72           O  
ATOM   1349  CB  SER A 273     -47.711  25.959-120.784  1.00  0.72           C  
ATOM   1350  OG  SER A 273     -48.506  27.141-120.662  1.00  0.72           O  
ATOM   1351  N   SER A 274     -45.421  26.815-118.847  1.00  0.72           N  
ATOM   1352  CA  SER A 274     -44.624  27.607-117.913  1.00  0.72           C  
ATOM   1353  C   SER A 274     -44.592  29.102-118.163  1.00  0.72           C  
ATOM   1354  O   SER A 274     -44.259  29.872-117.259  1.00  0.72           O  
ATOM   1355  CB  SER A 274     -43.166  27.092-117.864  1.00  0.72           C  
ATOM   1356  OG  SER A 274     -42.582  27.040-119.168  1.00  0.72           O  
ATOM   1357  N   ASP A 275     -44.996  29.585-119.358  1.00  0.67           N  
ATOM   1358  CA  ASP A 275     -45.096  31.012-119.586  1.00  0.67           C  
ATOM   1359  C   ASP A 275     -46.447  31.531-119.104  1.00  0.67           C  
ATOM   1360  O   ASP A 275     -47.472  31.514-119.784  1.00  0.67           O  
ATOM   1361  CB  ASP A 275     -44.808  31.430-121.048  1.00  0.67           C  
ATOM   1362  CG  ASP A 275     -44.946  32.948-121.179  1.00  0.67           C  
ATOM   1363  OD1 ASP A 275     -44.660  33.648-120.166  1.00  0.67           O  
ATOM   1364  OD2 ASP A 275     -45.481  33.398-122.212  1.00  0.67           O  
ATOM   1365  N   VAL A 276     -46.440  32.053-117.872  1.00  0.71           N  
ATOM   1366  CA  VAL A 276     -47.580  32.676-117.243  1.00  0.71           C  
ATOM   1367  C   VAL A 276     -48.056  33.908-117.988  1.00  0.71           C  
ATOM   1368  O   VAL A 276     -49.257  34.129-118.158  1.00  0.71           O  
ATOM   1369  CB  VAL A 276     -47.250  32.972-115.789  1.00  0.71           C  
ATOM   1370  CG1 VAL A 276     -48.455  33.541-115.020  1.00  0.71           C  
ATOM   1371  CG2 VAL A 276     -46.781  31.674-115.099  1.00  0.71           C  
ATOM   1372  N   THR A 277     -47.095  34.713-118.487  1.00  0.66           N  
ATOM   1373  CA  THR A 277     -47.335  35.982-119.164  1.00  0.66           C  
ATOM   1374  C   THR A 277     -48.096  35.789-120.456  1.00  0.66           C  
ATOM   1375  O   THR A 277     -49.117  36.436-120.701  1.00  0.66           O  
ATOM   1376  CB  THR A 277     -46.027  36.710-119.493  1.00  0.66           C  
ATOM   1377  OG1 THR A 277     -45.285  36.991-118.313  1.00  0.66           O  
ATOM   1378  CG2 THR A 277     -46.237  38.064-120.198  1.00  0.66           C  
ATOM   1379  N   GLY A 278     -47.656  34.834-121.300  1.00  0.70           N  
ATOM   1380  CA  GLY A 278     -48.276  34.545-122.585  1.00  0.70           C  
ATOM   1381  C   GLY A 278     -49.642  33.919-122.491  1.00  0.70           C  
ATOM   1382  O   GLY A 278     -50.528  34.197-123.296  1.00  0.70           O  
ATOM   1383  N   VAL A 279     -49.871  33.056-121.486  1.00  0.72           N  
ATOM   1384  CA  VAL A 279     -51.174  32.437-121.254  1.00  0.72           C  
ATOM   1385  C   VAL A 279     -52.217  33.427-120.749  1.00  0.72           C  
ATOM   1386  O   VAL A 279     -53.355  33.454-121.226  1.00  0.72           O  
ATOM   1387  CB  VAL A 279     -51.050  31.255-120.300  1.00  0.72           C  
ATOM   1388  CG1 VAL A 279     -52.419  30.661-119.887  1.00  0.72           C  
ATOM   1389  CG2 VAL A 279     -50.211  30.158-120.988  1.00  0.72           C  
ATOM   1390  N   GLU A 280     -51.852  34.298-119.781  1.00  0.67           N  
ATOM   1391  CA  GLU A 280     -52.733  35.329-119.254  1.00  0.67           C  
ATOM   1392  C   GLU A 280     -53.131  36.360-120.299  1.00  0.67           C  
ATOM   1393  O   GLU A 280     -54.303  36.716-120.445  1.00  0.67           O  
ATOM   1394  CB  GLU A 280     -52.062  36.040-118.049  1.00  0.67           C  
ATOM   1395  CG  GLU A 280     -52.982  37.067-117.327  1.00  0.67           C  
ATOM   1396  CD  GLU A 280     -52.337  37.776-116.156  1.00  0.67           C  
ATOM   1397  OE1 GLU A 280     -51.146  37.516-115.895  1.00  0.67           O  
ATOM   1398  OE2 GLU A 280     -53.019  38.566-115.451  1.00  0.67           O  
ATOM   1399  N   ILE A 281     -52.160  36.833-121.111  1.00  0.68           N  
ATOM   1400  CA  ILE A 281     -52.415  37.844-122.121  1.00  0.68           C  
ATOM   1401  C   ILE A 281     -53.388  37.406-123.204  1.00  0.68           C  
ATOM   1402  O   ILE A 281     -54.223  38.185-123.662  1.00  0.68           O  
ATOM   1403  CB  ILE A 281     -51.127  38.444-122.682  1.00  0.68           C  
ATOM   1404  CG1 ILE A 281     -51.367  39.872-123.212  1.00  0.68           C  
ATOM   1405  CG2 ILE A 281     -50.498  37.546-123.768  1.00  0.68           C  
ATOM   1406  CD1 ILE A 281     -51.782  40.872-122.123  1.00  0.68           C  
ATOM   1407  N   ALA A 282     -53.367  36.115-123.591  1.00  0.76           N  
ATOM   1408  CA  ALA A 282     -54.331  35.540-124.505  1.00  0.76           C  
ATOM   1409  C   ALA A 282     -55.767  35.680-124.011  1.00  0.76           C  
ATOM   1410  O   ALA A 282     -56.647  36.150-124.734  1.00  0.76           O  
ATOM   1411  CB  ALA A 282     -53.987  34.050-124.682  1.00  0.76           C  
ATOM   1412  N   GLY A 283     -56.000  35.375-122.714  1.00  0.81           N  
ATOM   1413  CA  GLY A 283     -57.317  35.487-122.101  1.00  0.81           C  
ATOM   1414  C   GLY A 283     -57.834  36.894-122.002  1.00  0.81           C  
ATOM   1415  O   GLY A 283     -59.033  37.137-122.126  1.00  0.81           O  
ATOM   1416  N   ALA A 284     -56.939  37.870-121.787  1.00  0.81           N  
ATOM   1417  CA  ALA A 284     -57.290  39.269-121.808  1.00  0.81           C  
ATOM   1418  C   ALA A 284     -57.690  39.798-123.181  1.00  0.81           C  
ATOM   1419  O   ALA A 284     -58.730  40.439-123.355  1.00  0.81           O  
ATOM   1420  CB  ALA A 284     -56.065  40.060-121.315  1.00  0.81           C  
ATOM   1421  N   LEU A 285     -56.868  39.522-124.209  1.00  0.78           N  
ATOM   1422  CA  LEU A 285     -57.016  40.146-125.509  1.00  0.78           C  
ATOM   1423  C   LEU A 285     -58.124  39.559-126.371  1.00  0.78           C  
ATOM   1424  O   LEU A 285     -58.751  40.260-127.165  1.00  0.78           O  
ATOM   1425  CB  LEU A 285     -55.687  40.077-126.285  1.00  0.78           C  
ATOM   1426  CG  LEU A 285     -54.479  40.770-125.620  1.00  0.78           C  
ATOM   1427  CD1 LEU A 285     -53.236  40.582-126.503  1.00  0.78           C  
ATOM   1428  CD2 LEU A 285     -54.719  42.259-125.331  1.00  0.78           C  
ATOM   1429  N   LYS A 286     -58.449  38.263-126.199  1.00  0.81           N  
ATOM   1430  CA  LYS A 286     -59.509  37.578-126.919  1.00  0.81           C  
ATOM   1431  C   LYS A 286     -60.888  38.206-126.732  1.00  0.81           C  
ATOM   1432  O   LYS A 286     -61.727  38.208-127.631  1.00  0.81           O  
ATOM   1433  CB  LYS A 286     -59.504  36.081-126.531  1.00  0.81           C  
ATOM   1434  CG  LYS A 286     -59.817  35.765-125.066  1.00  0.81           C  
ATOM   1435  CD  LYS A 286     -61.290  35.449-124.837  1.00  0.81           C  
ATOM   1436  CE  LYS A 286     -61.630  35.292-123.368  1.00  0.81           C  
ATOM   1437  NZ  LYS A 286     -63.093  35.265-123.254  1.00  0.81           N  
ATOM   1438  N   ASN A 287     -61.156  38.796-125.549  1.00  0.81           N  
ATOM   1439  CA  ASN A 287     -62.375  39.535-125.293  1.00  0.81           C  
ATOM   1440  C   ASN A 287     -62.532  40.787-126.158  1.00  0.81           C  
ATOM   1441  O   ASN A 287     -63.648  41.104-126.563  1.00  0.81           O  
ATOM   1442  CB  ASN A 287     -62.513  39.913-123.796  1.00  0.81           C  
ATOM   1443  CG  ASN A 287     -62.965  38.742-122.934  1.00  0.81           C  
ATOM   1444  OD1 ASN A 287     -63.675  37.844-123.398  1.00  0.81           O  
ATOM   1445  ND2 ASN A 287     -62.595  38.750-121.634  1.00  0.81           N  
ATOM   1446  N   VAL A 288     -61.440  41.525-126.474  1.00  0.84           N  
ATOM   1447  CA  VAL A 288     -61.468  42.671-127.387  1.00  0.84           C  
ATOM   1448  C   VAL A 288     -61.879  42.233-128.782  1.00  0.84           C  
ATOM   1449  O   VAL A 288     -62.753  42.811-129.425  1.00  0.84           O  
ATOM   1450  CB  VAL A 288     -60.102  43.356-127.487  1.00  0.84           C  
ATOM   1451  CG1 VAL A 288     -60.166  44.568-128.440  1.00  0.84           C  
ATOM   1452  CG2 VAL A 288     -59.648  43.839-126.098  1.00  0.84           C  
ATOM   1453  N   LEU A 289     -61.288  41.121-129.249  1.00  0.83           N  
ATOM   1454  CA  LEU A 289     -61.579  40.509-130.525  1.00  0.83           C  
ATOM   1455  C   LEU A 289     -63.015  40.027-130.645  1.00  0.83           C  
ATOM   1456  O   LEU A 289     -63.690  40.229-131.652  1.00  0.83           O  
ATOM   1457  CB  LEU A 289     -60.582  39.351-130.716  1.00  0.83           C  
ATOM   1458  CG  LEU A 289     -60.712  38.555-132.018  1.00  0.83           C  
ATOM   1459  CD1 LEU A 289     -60.727  39.463-133.250  1.00  0.83           C  
ATOM   1460  CD2 LEU A 289     -59.553  37.553-132.078  1.00  0.83           C  
ATOM   1461  N   ALA A 290     -63.553  39.426-129.578  1.00  0.84           N  
ATOM   1462  CA  ALA A 290     -64.932  39.011-129.501  1.00  0.84           C  
ATOM   1463  C   ALA A 290     -65.954  40.140-129.606  1.00  0.84           C  
ATOM   1464  O   ALA A 290     -67.055  39.938-130.117  1.00  0.84           O  
ATOM   1465  CB  ALA A 290     -65.119  38.219-128.208  1.00  0.84           C  
ATOM   1466  N   ILE A 291     -65.614  41.378-129.177  1.00  0.81           N  
ATOM   1467  CA  ILE A 291     -66.423  42.556-129.488  1.00  0.81           C  
ATOM   1468  C   ILE A 291     -66.508  42.792-130.988  1.00  0.81           C  
ATOM   1469  O   ILE A 291     -67.594  43.001-131.522  1.00  0.81           O  
ATOM   1470  CB  ILE A 291     -65.910  43.840-128.839  1.00  0.81           C  
ATOM   1471  CG1 ILE A 291     -65.788  43.748-127.300  1.00  0.81           C  
ATOM   1472  CG2 ILE A 291     -66.783  45.050-129.252  1.00  0.81           C  
ATOM   1473  CD1 ILE A 291     -67.117  43.620-126.551  1.00  0.81           C  
ATOM   1474  N   ALA A 292     -65.383  42.684-131.728  1.00  0.84           N  
ATOM   1475  CA  ALA A 292     -65.369  42.764-133.177  1.00  0.84           C  
ATOM   1476  C   ALA A 292     -66.206  41.678-133.841  1.00  0.84           C  
ATOM   1477  O   ALA A 292     -66.948  41.930-134.792  1.00  0.84           O  
ATOM   1478  CB  ALA A 292     -63.918  42.719-133.688  1.00  0.84           C  
ATOM   1479  N   ALA A 293     -66.159  40.442-133.309  1.00  0.83           N  
ATOM   1480  CA  ALA A 293     -67.011  39.352-133.745  1.00  0.83           C  
ATOM   1481  C   ALA A 293     -68.497  39.640-133.558  1.00  0.83           C  
ATOM   1482  O   ALA A 293     -69.330  39.294-134.397  1.00  0.83           O  
ATOM   1483  CB  ALA A 293     -66.535  38.029-133.124  1.00  0.83           C  
ATOM   1484  N   GLY A 294     -68.863  40.365-132.482  1.00  0.80           N  
ATOM   1485  CA  GLY A 294     -70.223  40.847-132.263  1.00  0.80           C  
ATOM   1486  C   GLY A 294     -70.647  41.892-133.221  1.00  0.80           C  
ATOM   1487  O   GLY A 294     -71.760  41.839-133.740  1.00  0.80           O  
ATOM   1488  N   ILE A 295     -69.741  42.831-133.531  1.00  0.75           N  
ATOM   1489  CA  ILE A 295     -69.972  43.862-134.522  1.00  0.75           C  
ATOM   1490  C   ILE A 295     -70.278  43.255-135.882  1.00  0.75           C  
ATOM   1491  O   ILE A 295     -71.258  43.634-136.511  1.00  0.75           O  
ATOM   1492  CB  ILE A 295     -68.794  44.840-134.618  1.00  0.75           C  
ATOM   1493  CG1 ILE A 295     -68.599  45.609-133.285  1.00  0.75           C  
ATOM   1494  CG2 ILE A 295     -69.027  45.832-135.780  1.00  0.75           C  
ATOM   1495  CD1 ILE A 295     -67.268  46.369-133.185  1.00  0.75           C  
ATOM   1496  N   VAL A 296     -69.512  42.252-136.367  1.00  0.75           N  
ATOM   1497  CA  VAL A 296     -69.805  41.664-137.670  1.00  0.75           C  
ATOM   1498  C   VAL A 296     -71.129  40.917-137.759  1.00  0.75           C  
ATOM   1499  O   VAL A 296     -71.868  41.098-138.725  1.00  0.75           O  
ATOM   1500  CB  VAL A 296     -68.662  40.882-138.295  1.00  0.75           C  
ATOM   1501  CG1 VAL A 296     -67.401  41.770-138.398  1.00  0.75           C  
ATOM   1502  CG2 VAL A 296     -68.428  39.551-137.568  1.00  0.75           C  
ATOM   1503  N   GLU A 297     -71.515  40.132-136.734  1.00  0.72           N  
ATOM   1504  CA  GLU A 297     -72.831  39.517-136.631  1.00  0.72           C  
ATOM   1505  C   GLU A 297     -73.945  40.570-136.595  1.00  0.72           C  
ATOM   1506  O   GLU A 297     -74.997  40.435-137.217  1.00  0.72           O  
ATOM   1507  CB  GLU A 297     -72.845  38.619-135.375  1.00  0.72           C  
ATOM   1508  CG  GLU A 297     -74.063  37.665-135.256  1.00  0.72           C  
ATOM   1509  CD  GLU A 297     -73.959  36.352-136.031  1.00  0.72           C  
ATOM   1510  OE1 GLU A 297     -72.818  35.922-136.319  1.00  0.72           O  
ATOM   1511  OE2 GLU A 297     -75.029  35.710-136.180  1.00  0.72           O  
ATOM   1512  N   GLY A 298     -73.706  41.723-135.928  1.00  0.73           N  
ATOM   1513  CA  GLY A 298     -74.637  42.852-135.934  1.00  0.73           C  
ATOM   1514  C   GLY A 298     -74.661  43.677-137.196  1.00  0.73           C  
ATOM   1515  O   GLY A 298     -75.515  44.545-137.352  1.00  0.73           O  
ATOM   1516  N   MET A 299     -73.753  43.413-138.151  1.00  0.69           N  
ATOM   1517  CA  MET A 299     -73.794  43.994-139.478  1.00  0.69           C  
ATOM   1518  C   MET A 299     -74.309  42.985-140.501  1.00  0.69           C  
ATOM   1519  O   MET A 299     -74.268  43.263-141.699  1.00  0.69           O  
ATOM   1520  CB  MET A 299     -72.380  44.466-139.921  1.00  0.69           C  
ATOM   1521  CG  MET A 299     -71.813  45.666-139.136  1.00  0.69           C  
ATOM   1522  SD  MET A 299     -70.233  46.291-139.791  1.00  0.69           S  
ATOM   1523  CE  MET A 299     -69.246  44.798-139.558  1.00  0.69           C  
ATOM   1524  N   SER A 300     -74.781  41.794-140.058  1.00  0.72           N  
ATOM   1525  CA  SER A 300     -75.364  40.750-140.907  1.00  0.72           C  
ATOM   1526  C   SER A 300     -74.321  39.909-141.587  1.00  0.72           C  
ATOM   1527  O   SER A 300     -74.554  39.338-142.653  1.00  0.72           O  
ATOM   1528  CB  SER A 300     -76.350  41.213-142.012  1.00  0.72           C  
ATOM   1529  OG  SER A 300     -77.384  42.031-141.472  1.00  0.72           O  
ATOM   1530  N   LEU A 301     -73.124  39.806-141.000  1.00  0.72           N  
ATOM   1531  CA  LEU A 301     -72.091  38.959-141.535  1.00  0.72           C  
ATOM   1532  C   LEU A 301     -72.154  37.574-140.938  1.00  0.72           C  
ATOM   1533  O   LEU A 301     -72.776  37.353-139.905  1.00  0.72           O  
ATOM   1534  CB  LEU A 301     -70.691  39.570-141.324  1.00  0.72           C  
ATOM   1535  CG  LEU A 301     -70.467  40.905-142.070  1.00  0.72           C  
ATOM   1536  CD1 LEU A 301     -69.005  41.375-142.030  1.00  0.72           C  
ATOM   1537  CD2 LEU A 301     -70.914  40.829-143.535  1.00  0.72           C  
ATOM   1538  N   GLY A 302     -71.523  36.599-141.625  1.00  0.78           N  
ATOM   1539  CA  GLY A 302     -71.464  35.208-141.183  1.00  0.78           C  
ATOM   1540  C   GLY A 302     -70.098  34.698-140.769  1.00  0.78           C  
ATOM   1541  O   GLY A 302     -69.235  35.424-140.277  1.00  0.78           O  
ATOM   1542  N   ASN A 303     -69.854  33.380-140.949  1.00  0.76           N  
ATOM   1543  CA  ASN A 303     -68.687  32.712-140.378  1.00  0.76           C  
ATOM   1544  C   ASN A 303     -67.403  32.854-141.203  1.00  0.76           C  
ATOM   1545  O   ASN A 303     -66.320  32.662-140.664  1.00  0.76           O  
ATOM   1546  CB  ASN A 303     -68.843  31.223-139.904  1.00  0.76           C  
ATOM   1547  CG  ASN A 303     -69.802  31.038-138.747  1.00  0.76           C  
ATOM   1548  OD1 ASN A 303     -69.405  30.852-137.635  1.00  0.76           O  
ATOM   1549  ND2 ASN A 303     -71.120  31.010-139.074  1.00  0.76           N  
ATOM   1550  N   ASN A 304     -67.448  33.252-142.503  1.00  0.81           N  
ATOM   1551  CA  ASN A 304     -66.238  33.617-143.239  1.00  0.81           C  
ATOM   1552  C   ASN A 304     -65.596  34.821-142.567  1.00  0.81           C  
ATOM   1553  O   ASN A 304     -64.408  34.857-142.241  1.00  0.81           O  
ATOM   1554  CB  ASN A 304     -66.628  34.041-144.685  1.00  0.81           C  
ATOM   1555  CG  ASN A 304     -66.624  32.958-145.768  1.00  0.81           C  
ATOM   1556  OD1 ASN A 304     -65.919  31.993-145.821  1.00  0.81           O  
ATOM   1557  ND2 ASN A 304     -67.408  33.247-146.845  1.00  0.81           N  
ATOM   1558  N   CYS A 305     -66.440  35.813-142.275  1.00  0.80           N  
ATOM   1559  CA  CYS A 305     -66.108  37.062-141.638  1.00  0.80           C  
ATOM   1560  C   CYS A 305     -65.682  36.892-140.196  1.00  0.80           C  
ATOM   1561  O   CYS A 305     -64.683  37.464-139.769  1.00  0.80           O  
ATOM   1562  CB  CYS A 305     -67.318  38.014-141.733  1.00  0.80           C  
ATOM   1563  SG  CYS A 305     -68.029  38.007-143.414  1.00  0.80           S  
ATOM   1564  N   MET A 306     -66.394  36.058-139.400  1.00  0.80           N  
ATOM   1565  CA  MET A 306     -65.940  35.733-138.054  1.00  0.80           C  
ATOM   1566  C   MET A 306     -64.598  35.014-138.039  1.00  0.80           C  
ATOM   1567  O   MET A 306     -63.722  35.352-137.245  1.00  0.80           O  
ATOM   1568  CB  MET A 306     -66.984  34.960-137.215  1.00  0.80           C  
ATOM   1569  CG  MET A 306     -68.262  35.781-136.949  1.00  0.80           C  
ATOM   1570  SD  MET A 306     -69.314  35.109-135.631  1.00  0.80           S  
ATOM   1571  CE  MET A 306     -69.962  33.819-136.725  1.00  0.80           C  
ATOM   1572  N   ALA A 307     -64.356  34.055-138.956  1.00  0.83           N  
ATOM   1573  CA  ALA A 307     -63.060  33.428-139.107  1.00  0.83           C  
ATOM   1574  C   ALA A 307     -61.954  34.390-139.517  1.00  0.83           C  
ATOM   1575  O   ALA A 307     -60.858  34.358-138.958  1.00  0.83           O  
ATOM   1576  CB  ALA A 307     -63.161  32.278-140.121  1.00  0.83           C  
ATOM   1577  N   ALA A 308     -62.232  35.313-140.464  1.00  0.80           N  
ATOM   1578  CA  ALA A 308     -61.319  36.374-140.830  1.00  0.80           C  
ATOM   1579  C   ALA A 308     -60.973  37.276-139.652  1.00  0.80           C  
ATOM   1580  O   ALA A 308     -59.797  37.520-139.391  1.00  0.80           O  
ATOM   1581  CB  ALA A 308     -61.908  37.198-141.994  1.00  0.80           C  
ATOM   1582  N   LEU A 309     -61.969  37.712-138.848  1.00  0.79           N  
ATOM   1583  CA  LEU A 309     -61.730  38.470-137.633  1.00  0.79           C  
ATOM   1584  C   LEU A 309     -60.859  37.740-136.646  1.00  0.79           C  
ATOM   1585  O   LEU A 309     -59.883  38.300-136.155  1.00  0.79           O  
ATOM   1586  CB  LEU A 309     -63.041  38.769-136.863  1.00  0.79           C  
ATOM   1587  CG  LEU A 309     -63.854  39.965-137.358  1.00  0.79           C  
ATOM   1588  CD1 LEU A 309     -65.176  39.939-136.621  1.00  0.79           C  
ATOM   1589  CD2 LEU A 309     -63.099  41.262-137.084  1.00  0.79           C  
ATOM   1590  N   VAL A 310     -61.160  36.460-136.360  1.00  0.82           N  
ATOM   1591  CA  VAL A 310     -60.393  35.673-135.419  1.00  0.82           C  
ATOM   1592  C   VAL A 310     -58.954  35.489-135.847  1.00  0.82           C  
ATOM   1593  O   VAL A 310     -58.039  35.710-135.056  1.00  0.82           O  
ATOM   1594  CB  VAL A 310     -61.046  34.338-135.130  1.00  0.82           C  
ATOM   1595  CG1 VAL A 310     -60.084  33.374-134.403  1.00  0.82           C  
ATOM   1596  CG2 VAL A 310     -62.337  34.549-134.319  1.00  0.82           C  
ATOM   1597  N   ALA A 311     -58.706  35.164-137.129  1.00  0.79           N  
ATOM   1598  CA  ALA A 311     -57.364  35.067-137.668  1.00  0.79           C  
ATOM   1599  C   ALA A 311     -56.567  36.364-137.544  1.00  0.79           C  
ATOM   1600  O   ALA A 311     -55.428  36.390-137.082  1.00  0.79           O  
ATOM   1601  CB  ALA A 311     -57.469  34.684-139.156  1.00  0.79           C  
ATOM   1602  N   GLN A 312     -57.189  37.499-137.897  1.00  0.73           N  
ATOM   1603  CA  GLN A 312     -56.604  38.815-137.764  1.00  0.73           C  
ATOM   1604  C   GLN A 312     -56.353  39.260-136.336  1.00  0.73           C  
ATOM   1605  O   GLN A 312     -55.289  39.784-136.006  1.00  0.73           O  
ATOM   1606  CB  GLN A 312     -57.511  39.812-138.506  1.00  0.73           C  
ATOM   1607  CG  GLN A 312     -57.488  39.578-140.037  1.00  0.73           C  
ATOM   1608  CD  GLN A 312     -56.080  39.761-140.605  1.00  0.73           C  
ATOM   1609  OE1 GLN A 312     -55.301  40.601-140.162  1.00  0.73           O  
ATOM   1610  NE2 GLN A 312     -55.721  38.930-141.608  1.00  0.73           N  
ATOM   1611  N   GLY A 313     -57.298  39.012-135.413  1.00  0.81           N  
ATOM   1612  CA  GLY A 313     -57.072  39.284-134.007  1.00  0.81           C  
ATOM   1613  C   GLY A 313     -56.020  38.409-133.397  1.00  0.81           C  
ATOM   1614  O   GLY A 313     -55.250  38.877-132.573  1.00  0.81           O  
ATOM   1615  N   CYS A 314     -55.886  37.138-133.823  1.00  0.80           N  
ATOM   1616  CA  CYS A 314     -54.766  36.289-133.437  1.00  0.80           C  
ATOM   1617  C   CYS A 314     -53.421  36.847-133.887  1.00  0.80           C  
ATOM   1618  O   CYS A 314     -52.444  36.827-133.135  1.00  0.80           O  
ATOM   1619  CB  CYS A 314     -54.892  34.838-133.972  1.00  0.80           C  
ATOM   1620  SG  CYS A 314     -56.248  33.899-133.199  1.00  0.80           S  
ATOM   1621  N   SER A 315     -53.344  37.403-135.116  1.00  0.76           N  
ATOM   1622  CA  SER A 315     -52.166  38.109-135.609  1.00  0.76           C  
ATOM   1623  C   SER A 315     -51.803  39.305-134.749  1.00  0.76           C  
ATOM   1624  O   SER A 315     -50.647  39.447-134.341  1.00  0.76           O  
ATOM   1625  CB  SER A 315     -52.339  38.605-137.069  1.00  0.76           C  
ATOM   1626  OG  SER A 315     -52.464  37.495-137.953  1.00  0.76           O  
ATOM   1627  N   GLU A 316     -52.789  40.151-134.384  1.00  0.75           N  
ATOM   1628  CA  GLU A 316     -52.593  41.242-133.444  1.00  0.75           C  
ATOM   1629  C   GLU A 316     -52.224  40.808-132.023  1.00  0.75           C  
ATOM   1630  O   GLU A 316     -51.323  41.388-131.418  1.00  0.75           O  
ATOM   1631  CB  GLU A 316     -53.792  42.220-133.428  1.00  0.75           C  
ATOM   1632  CG  GLU A 316     -53.994  42.927-134.793  1.00  0.75           C  
ATOM   1633  CD  GLU A 316     -54.808  44.216-134.740  1.00  0.75           C  
ATOM   1634  OE1 GLU A 316     -55.094  44.735-135.848  1.00  0.75           O  
ATOM   1635  OE2 GLU A 316     -55.162  44.720-133.642  1.00  0.75           O  
ATOM   1636  N   ILE A 317     -52.859  39.746-131.468  1.00  0.75           N  
ATOM   1637  CA  ILE A 317     -52.579  39.191-130.139  1.00  0.75           C  
ATOM   1638  C   ILE A 317     -51.128  38.769-129.977  1.00  0.75           C  
ATOM   1639  O   ILE A 317     -50.467  39.128-129.002  1.00  0.75           O  
ATOM   1640  CB  ILE A 317     -53.488  37.980-129.845  1.00  0.75           C  
ATOM   1641  CG1 ILE A 317     -54.933  38.451-129.557  1.00  0.75           C  
ATOM   1642  CG2 ILE A 317     -52.980  37.106-128.669  1.00  0.75           C  
ATOM   1643  CD1 ILE A 317     -55.987  37.333-129.586  1.00  0.75           C  
ATOM   1644  N   ARG A 318     -50.579  38.031-130.964  1.00  0.68           N  
ATOM   1645  CA  ARG A 318     -49.196  37.596-130.978  1.00  0.68           C  
ATOM   1646  C   ARG A 318     -48.223  38.754-131.020  1.00  0.68           C  
ATOM   1647  O   ARG A 318     -47.269  38.821-130.249  1.00  0.68           O  
ATOM   1648  CB  ARG A 318     -48.971  36.719-132.240  1.00  0.68           C  
ATOM   1649  CG  ARG A 318     -47.565  36.083-132.349  1.00  0.68           C  
ATOM   1650  CD  ARG A 318     -47.305  35.302-133.643  1.00  0.68           C  
ATOM   1651  NE  ARG A 318     -47.353  36.286-134.767  1.00  0.68           N  
ATOM   1652  CZ  ARG A 318     -46.307  37.010-135.183  1.00  0.68           C  
ATOM   1653  NH1 ARG A 318     -46.433  37.779-136.260  1.00  0.68           N  
ATOM   1654  NH2 ARG A 318     -45.136  36.995-134.551  1.00  0.68           N  
ATOM   1655  N   TRP A 319     -48.470  39.724-131.917  1.00  0.69           N  
ATOM   1656  CA  TRP A 319     -47.628  40.886-132.092  1.00  0.69           C  
ATOM   1657  C   TRP A 319     -47.584  41.760-130.841  1.00  0.69           C  
ATOM   1658  O   TRP A 319     -46.520  42.182-130.387  1.00  0.69           O  
ATOM   1659  CB  TRP A 319     -48.145  41.656-133.332  1.00  0.69           C  
ATOM   1660  CG  TRP A 319     -47.360  42.903-133.692  1.00  0.69           C  
ATOM   1661  CD1 TRP A 319     -47.626  44.194-133.334  1.00  0.69           C  
ATOM   1662  CD2 TRP A 319     -46.141  42.916-134.444  1.00  0.69           C  
ATOM   1663  NE1 TRP A 319     -46.642  45.022-133.816  1.00  0.69           N  
ATOM   1664  CE2 TRP A 319     -45.715  44.272-134.494  1.00  0.69           C  
ATOM   1665  CE3 TRP A 319     -45.400  41.910-135.053  1.00  0.69           C  
ATOM   1666  CZ2 TRP A 319     -44.547  44.616-135.147  1.00  0.69           C  
ATOM   1667  CZ3 TRP A 319     -44.219  42.267-135.717  1.00  0.69           C  
ATOM   1668  CH2 TRP A 319     -43.794  43.605-135.760  1.00  0.69           C  
ATOM   1669  N   LEU A 320     -48.754  41.994-130.220  1.00  0.71           N  
ATOM   1670  CA  LEU A 320     -48.873  42.715-128.973  1.00  0.71           C  
ATOM   1671  C   LEU A 320     -48.212  42.022-127.789  1.00  0.71           C  
ATOM   1672  O   LEU A 320     -47.493  42.648-127.008  1.00  0.71           O  
ATOM   1673  CB  LEU A 320     -50.373  42.964-128.687  1.00  0.71           C  
ATOM   1674  CG  LEU A 320     -50.669  43.893-127.492  1.00  0.71           C  
ATOM   1675  CD1 LEU A 320     -50.017  45.273-127.663  1.00  0.71           C  
ATOM   1676  CD2 LEU A 320     -52.178  44.080-127.303  1.00  0.71           C  
ATOM   1677  N   ALA A 321     -48.396  40.694-127.650  1.00  0.70           N  
ATOM   1678  CA  ALA A 321     -47.745  39.898-126.632  1.00  0.70           C  
ATOM   1679  C   ALA A 321     -46.227  39.876-126.746  1.00  0.70           C  
ATOM   1680  O   ALA A 321     -45.512  39.994-125.754  1.00  0.70           O  
ATOM   1681  CB  ALA A 321     -48.299  38.465-126.694  1.00  0.70           C  
ATOM   1682  N   THR A 322     -45.683  39.756-127.970  1.00  0.69           N  
ATOM   1683  CA  THR A 322     -44.251  39.866-128.224  1.00  0.69           C  
ATOM   1684  C   THR A 322     -43.695  41.239-127.901  1.00  0.69           C  
ATOM   1685  O   THR A 322     -42.608  41.362-127.346  1.00  0.69           O  
ATOM   1686  CB  THR A 322     -43.906  39.511-129.664  1.00  0.69           C  
ATOM   1687  OG1 THR A 322     -44.270  38.166-129.929  1.00  0.69           O  
ATOM   1688  CG2 THR A 322     -42.405  39.610-129.976  1.00  0.69           C  
ATOM   1689  N   LYS A 323     -44.414  42.329-128.240  1.00  0.69           N  
ATOM   1690  CA  LYS A 323     -43.954  43.674-127.938  1.00  0.69           C  
ATOM   1691  C   LYS A 323     -43.950  44.059-126.464  1.00  0.69           C  
ATOM   1692  O   LYS A 323     -43.015  44.714-126.002  1.00  0.69           O  
ATOM   1693  CB  LYS A 323     -44.797  44.724-128.709  1.00  0.69           C  
ATOM   1694  CG  LYS A 323     -44.368  46.195-128.515  1.00  0.69           C  
ATOM   1695  CD  LYS A 323     -42.928  46.504-128.971  1.00  0.69           C  
ATOM   1696  CE  LYS A 323     -42.540  47.957-128.685  1.00  0.69           C  
ATOM   1697  NZ  LYS A 323     -41.167  48.253-129.155  1.00  0.69           N  
ATOM   1698  N   MET A 324     -45.018  43.716-125.714  1.00  0.60           N  
ATOM   1699  CA  MET A 324     -45.231  44.260-124.382  1.00  0.60           C  
ATOM   1700  C   MET A 324     -45.193  43.232-123.262  1.00  0.60           C  
ATOM   1701  O   MET A 324     -45.354  43.576-122.091  1.00  0.60           O  
ATOM   1702  CB  MET A 324     -46.594  44.996-124.322  1.00  0.60           C  
ATOM   1703  CG  MET A 324     -46.691  46.270-125.191  1.00  0.60           C  
ATOM   1704  SD  MET A 324     -45.379  47.519-124.937  1.00  0.60           S  
ATOM   1705  CE  MET A 324     -45.409  47.677-123.127  1.00  0.60           C  
ATOM   1706  N   GLY A 325     -44.952  41.945-123.565  1.00  0.67           N  
ATOM   1707  CA  GLY A 325     -44.618  40.949-122.556  1.00  0.67           C  
ATOM   1708  C   GLY A 325     -43.187  41.033-122.092  1.00  0.67           C  
ATOM   1709  O   GLY A 325     -42.253  41.128-122.881  1.00  0.67           O  
ATOM   1710  N   ALA A 326     -42.950  40.944-120.773  1.00  0.45           N  
ATOM   1711  CA  ALA A 326     -41.640  40.586-120.278  1.00  0.45           C  
ATOM   1712  C   ALA A 326     -41.380  39.094-120.444  1.00  0.45           C  
ATOM   1713  O   ALA A 326     -42.303  38.303-120.245  1.00  0.45           O  
ATOM   1714  CB  ALA A 326     -41.492  41.002-118.802  1.00  0.45           C  
ATOM   1715  N   LYS A 327     -40.112  38.718-120.767  1.00  0.42           N  
ATOM   1716  CA  LYS A 327     -39.644  37.353-121.013  1.00  0.42           C  
ATOM   1717  C   LYS A 327     -39.886  36.889-122.451  1.00  0.42           C  
ATOM   1718  O   LYS A 327     -40.432  37.657-123.240  1.00  0.42           O  
ATOM   1719  CB  LYS A 327     -40.151  36.331-119.964  1.00  0.42           C  
ATOM   1720  CG  LYS A 327     -39.679  36.696-118.555  1.00  0.42           C  
ATOM   1721  CD  LYS A 327     -40.311  35.783-117.509  1.00  0.42           C  
ATOM   1722  CE  LYS A 327     -39.752  36.032-116.116  1.00  0.42           C  
ATOM   1723  NZ  LYS A 327     -40.369  35.053-115.209  1.00  0.42           N  
ATOM   1724  N   PRO A 328     -39.439  35.711-122.903  1.00  0.47           N  
ATOM   1725  CA  PRO A 328     -39.755  35.254-124.252  1.00  0.47           C  
ATOM   1726  C   PRO A 328     -41.217  34.915-124.501  1.00  0.47           C  
ATOM   1727  O   PRO A 328     -41.786  34.119-123.758  1.00  0.47           O  
ATOM   1728  CB  PRO A 328     -38.866  34.010-124.434  1.00  0.47           C  
ATOM   1729  CG  PRO A 328     -37.664  34.287-123.530  1.00  0.47           C  
ATOM   1730  CD  PRO A 328     -38.324  34.950-122.327  1.00  0.47           C  
ATOM   1731  N   THR A 329     -41.803  35.428-125.598  1.00  0.46           N  
ATOM   1732  CA  THR A 329     -43.179  35.129-125.988  1.00  0.46           C  
ATOM   1733  C   THR A 329     -43.152  34.201-127.182  1.00  0.46           C  
ATOM   1734  O   THR A 329     -42.715  34.571-128.271  1.00  0.46           O  
ATOM   1735  CB  THR A 329     -43.979  36.368-126.388  1.00  0.46           C  
ATOM   1736  OG1 THR A 329     -44.120  37.236-125.272  1.00  0.46           O  
ATOM   1737  CG2 THR A 329     -45.400  36.011-126.861  1.00  0.46           C  
ATOM   1738  N   THR A 330     -43.638  32.952-127.030  1.00  0.45           N  
ATOM   1739  CA  THR A 330     -43.541  31.943-128.086  1.00  0.45           C  
ATOM   1740  C   THR A 330     -44.889  31.664-128.712  1.00  0.45           C  
ATOM   1741  O   THR A 330     -45.867  31.388-128.020  1.00  0.45           O  
ATOM   1742  CB  THR A 330     -42.988  30.615-127.577  1.00  0.45           C  
ATOM   1743  OG1 THR A 330     -41.672  30.811-127.092  1.00  0.45           O  
ATOM   1744  CG2 THR A 330     -42.879  29.545-128.675  1.00  0.45           C  
ATOM   1745  N   LEU A 331     -44.971  31.667-130.070  1.00  0.40           N  
ATOM   1746  CA  LEU A 331     -46.197  31.447-130.841  1.00  0.40           C  
ATOM   1747  C   LEU A 331     -46.922  30.159-130.482  1.00  0.40           C  
ATOM   1748  O   LEU A 331     -48.137  30.160-130.306  1.00  0.40           O  
ATOM   1749  CB  LEU A 331     -45.891  31.487-132.367  1.00  0.40           C  
ATOM   1750  CG  LEU A 331     -47.044  31.110-133.343  1.00  0.40           C  
ATOM   1751  CD1 LEU A 331     -48.412  31.779-133.096  1.00  0.40           C  
ATOM   1752  CD2 LEU A 331     -46.613  31.277-134.812  1.00  0.40           C  
ATOM   1753  N   SER A 332     -46.203  29.045-130.267  1.00  0.51           N  
ATOM   1754  CA  SER A 332     -46.732  27.777-129.782  1.00  0.51           C  
ATOM   1755  C   SER A 332     -47.614  27.837-128.539  1.00  0.51           C  
ATOM   1756  O   SER A 332     -48.451  26.966-128.325  1.00  0.51           O  
ATOM   1757  CB  SER A 332     -45.573  26.802-129.465  1.00  0.51           C  
ATOM   1758  OG  SER A 332     -44.646  26.775-130.553  1.00  0.51           O  
ATOM   1759  N   GLY A 333     -47.473  28.873-127.676  1.00  0.51           N  
ATOM   1760  CA  GLY A 333     -48.372  29.068-126.541  1.00  0.51           C  
ATOM   1761  C   GLY A 333     -49.765  29.501-126.919  1.00  0.51           C  
ATOM   1762  O   GLY A 333     -50.718  29.210-126.205  1.00  0.51           O  
ATOM   1763  N   LEU A 334     -49.921  30.194-128.063  1.00  0.46           N  
ATOM   1764  CA  LEU A 334     -51.212  30.581-128.601  1.00  0.46           C  
ATOM   1765  C   LEU A 334     -51.940  29.434-129.280  1.00  0.46           C  
ATOM   1766  O   LEU A 334     -53.162  29.359-129.259  1.00  0.46           O  
ATOM   1767  CB  LEU A 334     -51.072  31.712-129.653  1.00  0.46           C  
ATOM   1768  CG  LEU A 334     -50.470  33.036-129.145  1.00  0.46           C  
ATOM   1769  CD1 LEU A 334     -50.204  33.957-130.342  1.00  0.46           C  
ATOM   1770  CD2 LEU A 334     -51.381  33.727-128.118  1.00  0.46           C  
ATOM   1771  N   SER A 335     -51.223  28.501-129.939  1.00  0.51           N  
ATOM   1772  CA  SER A 335     -51.878  27.500-130.770  1.00  0.51           C  
ATOM   1773  C   SER A 335     -52.481  26.350-129.992  1.00  0.51           C  
ATOM   1774  O   SER A 335     -53.303  25.603-130.518  1.00  0.51           O  
ATOM   1775  CB  SER A 335     -50.948  26.940-131.874  1.00  0.51           C  
ATOM   1776  OG  SER A 335     -49.703  26.463-131.361  1.00  0.51           O  
ATOM   1777  N   GLY A 336     -52.110  26.197-128.707  1.00  0.52           N  
ATOM   1778  CA  GLY A 336     -52.725  25.202-127.836  1.00  0.52           C  
ATOM   1779  C   GLY A 336     -54.061  25.604-127.251  1.00  0.52           C  
ATOM   1780  O   GLY A 336     -54.765  24.767-126.689  1.00  0.52           O  
ATOM   1781  N   SER A 337     -54.471  26.886-127.360  1.00  0.55           N  
ATOM   1782  CA  SER A 337     -55.738  27.363-126.821  1.00  0.55           C  
ATOM   1783  C   SER A 337     -56.761  27.615-127.913  1.00  0.55           C  
ATOM   1784  O   SER A 337     -56.480  27.618-129.107  1.00  0.55           O  
ATOM   1785  CB  SER A 337     -55.632  28.620-125.909  1.00  0.55           C  
ATOM   1786  OG  SER A 337     -55.126  29.759-126.603  1.00  0.55           O  
ATOM   1787  N   GLY A 338     -58.037  27.798-127.518  1.00  0.79           N  
ATOM   1788  CA  GLY A 338     -59.121  28.011-128.468  1.00  0.79           C  
ATOM   1789  C   GLY A 338     -60.151  28.932-127.900  1.00  0.79           C  
ATOM   1790  O   GLY A 338     -61.292  28.985-128.353  1.00  0.79           O  
ATOM   1791  N   ASP A 339     -59.781  29.701-126.860  1.00  0.77           N  
ATOM   1792  CA  ASP A 339     -60.661  30.578-126.130  1.00  0.77           C  
ATOM   1793  C   ASP A 339     -61.172  31.706-126.976  1.00  0.77           C  
ATOM   1794  O   ASP A 339     -62.324  32.103-126.866  1.00  0.77           O  
ATOM   1795  CB  ASP A 339     -59.997  31.076-124.834  1.00  0.77           C  
ATOM   1796  CG  ASP A 339     -58.693  31.827-125.006  1.00  0.77           C  
ATOM   1797  OD1 ASP A 339     -57.893  31.450-125.901  1.00  0.77           O  
ATOM   1798  OD2 ASP A 339     -58.493  32.747-124.178  1.00  0.77           O  
ATOM   1799  N   ILE A 340     -60.323  32.160-127.905  1.00  0.75           N  
ATOM   1800  CA  ILE A 340     -60.618  33.076-128.983  1.00  0.75           C  
ATOM   1801  C   ILE A 340     -61.768  32.617-129.856  1.00  0.75           C  
ATOM   1802  O   ILE A 340     -62.721  33.366-130.063  1.00  0.75           O  
ATOM   1803  CB  ILE A 340     -59.367  33.208-129.842  1.00  0.75           C  
ATOM   1804  CG1 ILE A 340     -58.208  33.793-129.003  1.00  0.75           C  
ATOM   1805  CG2 ILE A 340     -59.670  34.072-131.075  1.00  0.75           C  
ATOM   1806  CD1 ILE A 340     -56.846  33.775-129.700  1.00  0.75           C  
ATOM   1807  N   MET A 341     -61.766  31.352-130.340  1.00  0.75           N  
ATOM   1808  CA  MET A 341     -62.870  30.838-131.139  1.00  0.75           C  
ATOM   1809  C   MET A 341     -64.176  30.863-130.378  1.00  0.75           C  
ATOM   1810  O   MET A 341     -65.183  31.385-130.845  1.00  0.75           O  
ATOM   1811  CB  MET A 341     -62.706  29.341-131.499  1.00  0.75           C  
ATOM   1812  CG  MET A 341     -61.616  28.991-132.513  1.00  0.75           C  
ATOM   1813  SD  MET A 341     -61.785  27.296-133.128  1.00  0.75           S  
ATOM   1814  CE  MET A 341     -63.435  27.303-133.899  1.00  0.75           C  
ATOM   1815  N   LEU A 342     -64.132  30.329-129.141  1.00  0.74           N  
ATOM   1816  CA  LEU A 342     -65.256  30.168-128.249  1.00  0.74           C  
ATOM   1817  C   LEU A 342     -65.948  31.464-127.945  1.00  0.74           C  
ATOM   1818  O   LEU A 342     -67.162  31.620-128.056  1.00  0.74           O  
ATOM   1819  CB  LEU A 342     -64.723  29.643-126.907  1.00  0.74           C  
ATOM   1820  CG  LEU A 342     -65.788  29.489-125.834  1.00  0.74           C  
ATOM   1821  CD1 LEU A 342     -65.736  28.106-125.281  1.00  0.74           C  
ATOM   1822  CD2 LEU A 342     -65.607  30.506-124.721  1.00  0.74           C  
ATOM   1823  N   THR A 343     -65.125  32.455-127.583  1.00  0.74           N  
ATOM   1824  CA  THR A 343     -65.573  33.758-127.136  1.00  0.74           C  
ATOM   1825  C   THR A 343     -66.223  34.516-128.267  1.00  0.74           C  
ATOM   1826  O   THR A 343     -67.159  35.292-128.078  1.00  0.74           O  
ATOM   1827  CB  THR A 343     -64.475  34.546-126.471  1.00  0.74           C  
ATOM   1828  OG1 THR A 343     -63.903  33.675-125.470  1.00  0.74           O  
ATOM   1829  CG2 THR A 343     -65.058  35.766-125.761  1.00  0.74           C  
ATOM   1830  N   CYS A 344     -65.796  34.247-129.505  1.00  0.83           N  
ATOM   1831  CA  CYS A 344     -66.361  34.869-130.681  1.00  0.83           C  
ATOM   1832  C   CYS A 344     -67.722  34.317-131.083  1.00  0.83           C  
ATOM   1833  O   CYS A 344     -68.413  34.926-131.895  1.00  0.83           O  
ATOM   1834  CB  CYS A 344     -65.350  34.842-131.851  1.00  0.83           C  
ATOM   1835  SG  CYS A 344     -63.962  35.971-131.459  1.00  0.83           S  
ATOM   1836  N   PHE A 345     -68.178  33.180-130.521  1.00  0.70           N  
ATOM   1837  CA  PHE A 345     -69.480  32.615-130.818  1.00  0.70           C  
ATOM   1838  C   PHE A 345     -70.687  33.248-130.123  1.00  0.70           C  
ATOM   1839  O   PHE A 345     -70.661  33.717-128.988  1.00  0.70           O  
ATOM   1840  CB  PHE A 345     -69.468  31.082-130.602  1.00  0.70           C  
ATOM   1841  CG  PHE A 345     -68.594  30.404-131.643  1.00  0.70           C  
ATOM   1842  CD1 PHE A 345     -67.529  29.565-131.266  1.00  0.70           C  
ATOM   1843  CD2 PHE A 345     -68.869  30.542-133.017  1.00  0.70           C  
ATOM   1844  CE1 PHE A 345     -66.798  28.843-132.222  1.00  0.70           C  
ATOM   1845  CE2 PHE A 345     -68.119  29.853-133.978  1.00  0.70           C  
ATOM   1846  CZ  PHE A 345     -67.097  28.986-133.581  1.00  0.70           C  
ATOM   1847  N   VAL A 346     -71.824  33.301-130.841  1.00  0.53           N  
ATOM   1848  CA  VAL A 346     -73.069  33.906-130.400  1.00  0.53           C  
ATOM   1849  C   VAL A 346     -73.707  33.302-129.194  1.00  0.53           C  
ATOM   1850  O   VAL A 346     -74.096  34.005-128.261  1.00  0.53           O  
ATOM   1851  CB  VAL A 346     -74.025  34.138-131.566  1.00  0.53           C  
ATOM   1852  CG1 VAL A 346     -74.158  32.877-132.451  1.00  0.53           C  
ATOM   1853  CG2 VAL A 346     -75.372  34.735-131.100  1.00  0.53           C  
ATOM   1854  N   ASN A 347     -73.746  31.978-129.144  1.00  0.64           N  
ATOM   1855  CA  ASN A 347     -74.515  31.281-128.141  1.00  0.64           C  
ATOM   1856  C   ASN A 347     -73.618  30.904-126.988  1.00  0.64           C  
ATOM   1857  O   ASN A 347     -74.055  30.268-126.035  1.00  0.64           O  
ATOM   1858  CB  ASN A 347     -75.147  30.012-128.759  1.00  0.64           C  
ATOM   1859  CG  ASN A 347     -76.112  30.485-129.836  1.00  0.64           C  
ATOM   1860  OD1 ASN A 347     -76.797  31.493-129.681  1.00  0.64           O  
ATOM   1861  ND2 ASN A 347     -76.153  29.789-130.997  1.00  0.64           N  
ATOM   1862  N   LEU A 348     -72.332  31.317-127.056  1.00  0.58           N  
ATOM   1863  CA  LEU A 348     -71.321  30.856-126.132  1.00  0.58           C  
ATOM   1864  C   LEU A 348     -70.581  31.972-125.423  1.00  0.58           C  
ATOM   1865  O   LEU A 348     -69.568  31.782-124.748  1.00  0.58           O  
ATOM   1866  CB  LEU A 348     -70.298  29.897-126.815  1.00  0.58           C  
ATOM   1867  CG  LEU A 348     -69.525  29.050-125.780  1.00  0.58           C  
ATOM   1868  CD1 LEU A 348     -70.472  28.420-124.806  1.00  0.58           C  
ATOM   1869  CD2 LEU A 348     -68.694  27.909-126.252  1.00  0.58           C  
ATOM   1870  N   SER A 349     -71.063  33.215-125.507  1.00  0.69           N  
ATOM   1871  CA  SER A 349     -70.326  34.281-124.868  1.00  0.69           C  
ATOM   1872  C   SER A 349     -71.183  35.451-124.487  1.00  0.69           C  
ATOM   1873  O   SER A 349     -72.392  35.519-124.704  1.00  0.69           O  
ATOM   1874  CB  SER A 349     -69.101  34.780-125.686  1.00  0.69           C  
ATOM   1875  OG  SER A 349     -69.445  35.681-126.739  1.00  0.69           O  
ATOM   1876  N   ARG A 350     -70.524  36.416-123.837  1.00  0.68           N  
ATOM   1877  CA  ARG A 350     -71.152  37.604-123.341  1.00  0.68           C  
ATOM   1878  C   ARG A 350     -70.626  38.809-124.092  1.00  0.68           C  
ATOM   1879  O   ARG A 350     -71.397  39.640-124.569  1.00  0.68           O  
ATOM   1880  CB  ARG A 350     -70.852  37.655-121.827  1.00  0.68           C  
ATOM   1881  CG  ARG A 350     -71.565  36.542-121.023  1.00  0.68           C  
ATOM   1882  CD  ARG A 350     -73.103  36.542-121.109  1.00  0.68           C  
ATOM   1883  NE  ARG A 350     -73.597  35.540-120.103  1.00  0.68           N  
ATOM   1884  CZ  ARG A 350     -74.874  35.148-119.984  1.00  0.68           C  
ATOM   1885  NH1 ARG A 350     -75.184  34.210-119.087  1.00  0.68           N  
ATOM   1886  NH2 ARG A 350     -75.846  35.648-120.738  1.00  0.68           N  
ATOM   1887  N   ASN A 351     -69.304  38.945-124.314  1.00  0.74           N  
ATOM   1888  CA  ASN A 351     -68.755  40.086-125.038  1.00  0.74           C  
ATOM   1889  C   ASN A 351     -69.303  40.264-126.443  1.00  0.74           C  
ATOM   1890  O   ASN A 351     -69.694  41.362-126.834  1.00  0.74           O  
ATOM   1891  CB  ASN A 351     -67.209  39.996-125.092  1.00  0.74           C  
ATOM   1892  CG  ASN A 351     -66.660  40.593-123.808  1.00  0.74           C  
ATOM   1893  OD1 ASN A 351     -66.072  39.947-122.945  1.00  0.74           O  
ATOM   1894  ND2 ASN A 351     -66.891  41.916-123.636  1.00  0.74           N  
ATOM   1895  N   ARG A 352     -69.408  39.167-127.198  1.00  0.72           N  
ATOM   1896  CA  ARG A 352     -69.993  39.151-128.515  1.00  0.72           C  
ATOM   1897  C   ARG A 352     -71.494  39.450-128.526  1.00  0.72           C  
ATOM   1898  O   ARG A 352     -72.006  40.106-129.427  1.00  0.72           O  
ATOM   1899  CB  ARG A 352     -69.573  37.815-129.174  1.00  0.72           C  
ATOM   1900  CG  ARG A 352     -69.823  37.687-130.681  1.00  0.72           C  
ATOM   1901  CD  ARG A 352     -70.858  36.678-131.136  1.00  0.72           C  
ATOM   1902  NE  ARG A 352     -72.058  36.934-130.285  1.00  0.72           N  
ATOM   1903  CZ  ARG A 352     -73.229  37.376-130.729  1.00  0.72           C  
ATOM   1904  NH1 ARG A 352     -73.348  37.820-131.958  1.00  0.72           N  
ATOM   1905  NH2 ARG A 352     -74.306  37.340-129.934  1.00  0.72           N  
ATOM   1906  N   THR A 353     -72.252  38.999-127.502  1.00  0.70           N  
ATOM   1907  CA  THR A 353     -73.686  39.270-127.377  1.00  0.70           C  
ATOM   1908  C   THR A 353     -74.040  40.707-127.191  1.00  0.70           C  
ATOM   1909  O   THR A 353     -74.937  41.221-127.861  1.00  0.70           O  
ATOM   1910  CB  THR A 353     -74.318  38.412-126.297  1.00  0.70           C  
ATOM   1911  OG1 THR A 353     -74.254  37.051-126.704  1.00  0.70           O  
ATOM   1912  CG2 THR A 353     -75.796  38.726-125.996  1.00  0.70           C  
ATOM   1913  N   VAL A 354     -73.315  41.404-126.312  1.00  0.71           N  
ATOM   1914  CA  VAL A 354     -73.399  42.841-126.164  1.00  0.71           C  
ATOM   1915  C   VAL A 354     -72.877  43.556-127.396  1.00  0.71           C  
ATOM   1916  O   VAL A 354     -73.530  44.479-127.868  1.00  0.71           O  
ATOM   1917  CB  VAL A 354     -72.765  43.282-124.856  1.00  0.71           C  
ATOM   1918  CG1 VAL A 354     -72.528  44.808-124.784  1.00  0.71           C  
ATOM   1919  CG2 VAL A 354     -73.698  42.776-123.736  1.00  0.71           C  
ATOM   1920  N   GLY A 355     -71.750  43.108-128.006  1.00  0.77           N  
ATOM   1921  CA  GLY A 355     -71.199  43.693-129.235  1.00  0.77           C  
ATOM   1922  C   GLY A 355     -72.098  43.684-130.457  1.00  0.77           C  
ATOM   1923  O   GLY A 355     -72.054  44.610-131.260  1.00  0.77           O  
ATOM   1924  N   LEU A 356     -72.961  42.654-130.620  1.00  0.73           N  
ATOM   1925  CA  LEU A 356     -74.041  42.634-131.606  1.00  0.73           C  
ATOM   1926  C   LEU A 356     -75.107  43.647-131.271  1.00  0.73           C  
ATOM   1927  O   LEU A 356     -75.571  44.414-132.114  1.00  0.73           O  
ATOM   1928  CB  LEU A 356     -74.693  41.217-131.687  1.00  0.73           C  
ATOM   1929  CG  LEU A 356     -75.737  40.968-132.818  1.00  0.73           C  
ATOM   1930  CD1 LEU A 356     -76.025  39.475-132.994  1.00  0.73           C  
ATOM   1931  CD2 LEU A 356     -77.099  41.658-132.653  1.00  0.73           C  
ATOM   1932  N   ARG A 357     -75.523  43.716-129.997  1.00  0.68           N  
ATOM   1933  CA  ARG A 357     -76.637  44.546-129.597  1.00  0.68           C  
ATOM   1934  C   ARG A 357     -76.296  46.026-129.609  1.00  0.68           C  
ATOM   1935  O   ARG A 357     -77.199  46.854-129.612  1.00  0.68           O  
ATOM   1936  CB  ARG A 357     -77.178  44.138-128.211  1.00  0.68           C  
ATOM   1937  CG  ARG A 357     -77.828  42.735-128.144  1.00  0.68           C  
ATOM   1938  CD  ARG A 357     -79.145  42.546-128.913  1.00  0.68           C  
ATOM   1939  NE  ARG A 357     -79.631  41.162-128.576  1.00  0.68           N  
ATOM   1940  CZ  ARG A 357     -80.746  40.592-129.058  1.00  0.68           C  
ATOM   1941  NH1 ARG A 357     -81.097  39.381-128.627  1.00  0.68           N  
ATOM   1942  NH2 ARG A 357     -81.512  41.194-129.960  1.00  0.68           N  
ATOM   1943  N   LEU A 358     -75.000  46.396-129.721  1.00  0.71           N  
ATOM   1944  CA  LEU A 358     -74.557  47.755-130.028  1.00  0.71           C  
ATOM   1945  C   LEU A 358     -75.059  48.285-131.373  1.00  0.71           C  
ATOM   1946  O   LEU A 358     -75.042  49.488-131.629  1.00  0.71           O  
ATOM   1947  CB  LEU A 358     -73.013  47.890-130.028  1.00  0.71           C  
ATOM   1948  CG  LEU A 358     -72.326  47.459-128.720  1.00  0.71           C  
ATOM   1949  CD1 LEU A 358     -70.799  47.505-128.862  1.00  0.71           C  
ATOM   1950  CD2 LEU A 358     -72.780  48.264-127.493  1.00  0.71           C  
ATOM   1951  N   GLY A 359     -75.622  47.406-132.231  1.00  0.60           N  
ATOM   1952  CA  GLY A 359     -76.384  47.782-133.419  1.00  0.60           C  
ATOM   1953  C   GLY A 359     -77.718  48.429-133.122  1.00  0.60           C  
ATOM   1954  O   GLY A 359     -78.363  48.959-134.023  1.00  0.60           O  
ATOM   1955  N   SER A 360     -78.174  48.468-131.853  1.00  0.59           N  
ATOM   1956  CA  SER A 360     -79.294  49.321-131.479  1.00  0.59           C  
ATOM   1957  C   SER A 360     -78.879  50.771-131.389  1.00  0.59           C  
ATOM   1958  O   SER A 360     -79.710  51.672-131.427  1.00  0.59           O  
ATOM   1959  CB  SER A 360     -79.911  48.958-130.099  1.00  0.59           C  
ATOM   1960  OG  SER A 360     -78.990  49.151-129.022  1.00  0.59           O  
ATOM   1961  N   GLY A 361     -77.563  51.020-131.246  1.00  0.72           N  
ATOM   1962  CA  GLY A 361     -77.024  52.344-131.006  1.00  0.72           C  
ATOM   1963  C   GLY A 361     -77.012  52.744-129.556  1.00  0.72           C  
ATOM   1964  O   GLY A 361     -76.523  53.817-129.212  1.00  0.72           O  
ATOM   1965  N   GLU A 362     -77.516  51.887-128.650  1.00  0.67           N  
ATOM   1966  CA  GLU A 362     -77.382  52.080-127.221  1.00  0.67           C  
ATOM   1967  C   GLU A 362     -75.968  52.008-126.695  1.00  0.67           C  
ATOM   1968  O   GLU A 362     -75.089  51.310-127.201  1.00  0.67           O  
ATOM   1969  CB  GLU A 362     -78.229  51.088-126.400  1.00  0.67           C  
ATOM   1970  CG  GLU A 362     -79.740  51.414-126.461  1.00  0.67           C  
ATOM   1971  CD  GLU A 362     -80.135  52.730-125.768  1.00  0.67           C  
ATOM   1972  OE1 GLU A 362     -79.350  53.298-124.955  1.00  0.67           O  
ATOM   1973  OE2 GLU A 362     -81.264  53.197-126.043  1.00  0.67           O  
ATOM   1974  N   LYS A 363     -75.725  52.730-125.590  1.00  0.72           N  
ATOM   1975  CA  LYS A 363     -74.495  52.611-124.836  1.00  0.72           C  
ATOM   1976  C   LYS A 363     -74.216  51.209-124.304  1.00  0.72           C  
ATOM   1977  O   LYS A 363     -75.115  50.480-123.888  1.00  0.72           O  
ATOM   1978  CB  LYS A 363     -74.470  53.581-123.634  1.00  0.72           C  
ATOM   1979  CG  LYS A 363     -74.664  55.050-124.022  1.00  0.72           C  
ATOM   1980  CD  LYS A 363     -74.574  55.957-122.790  1.00  0.72           C  
ATOM   1981  CE  LYS A 363     -74.683  57.435-123.157  1.00  0.72           C  
ATOM   1982  NZ  LYS A 363     -74.502  58.251-121.940  1.00  0.72           N  
ATOM   1983  N   LEU A 364     -72.928  50.820-124.261  1.00  0.67           N  
ATOM   1984  CA  LEU A 364     -72.474  49.537-123.769  1.00  0.67           C  
ATOM   1985  C   LEU A 364     -72.870  49.277-122.325  1.00  0.67           C  
ATOM   1986  O   LEU A 364     -73.400  48.213-122.022  1.00  0.67           O  
ATOM   1987  CB  LEU A 364     -70.943  49.440-123.940  1.00  0.67           C  
ATOM   1988  CG  LEU A 364     -70.390  48.036-123.639  1.00  0.67           C  
ATOM   1989  CD1 LEU A 364     -69.624  47.489-124.840  1.00  0.67           C  
ATOM   1990  CD2 LEU A 364     -69.607  48.046-122.310  1.00  0.67           C  
ATOM   1991  N   ASP A 365     -72.726  50.262-121.422  1.00  0.67           N  
ATOM   1992  CA  ASP A 365     -73.152  50.210-120.034  1.00  0.67           C  
ATOM   1993  C   ASP A 365     -74.632  49.870-119.876  1.00  0.67           C  
ATOM   1994  O   ASP A 365     -75.038  49.056-119.046  1.00  0.67           O  
ATOM   1995  CB  ASP A 365     -72.913  51.607-119.407  1.00  0.67           C  
ATOM   1996  CG  ASP A 365     -71.450  52.015-119.488  1.00  0.67           C  
ATOM   1997  OD1 ASP A 365     -70.591  51.137-119.737  1.00  0.67           O  
ATOM   1998  OD2 ASP A 365     -71.217  53.244-119.372  1.00  0.67           O  
ATOM   1999  N   ARG A 366     -75.483  50.468-120.735  1.00  0.67           N  
ATOM   2000  CA  ARG A 366     -76.895  50.153-120.799  1.00  0.67           C  
ATOM   2001  C   ARG A 366     -77.174  48.753-121.292  1.00  0.67           C  
ATOM   2002  O   ARG A 366     -77.963  48.035-120.683  1.00  0.67           O  
ATOM   2003  CB  ARG A 366     -77.646  51.119-121.736  1.00  0.67           C  
ATOM   2004  CG  ARG A 366     -77.701  52.565-121.226  1.00  0.67           C  
ATOM   2005  CD  ARG A 366     -78.501  53.433-122.189  1.00  0.67           C  
ATOM   2006  NE  ARG A 366     -78.547  54.807-121.617  1.00  0.67           N  
ATOM   2007  CZ  ARG A 366     -79.094  55.826-122.293  1.00  0.67           C  
ATOM   2008  NH1 ARG A 366     -79.186  57.010-121.679  1.00  0.67           N  
ATOM   2009  NH2 ARG A 366     -79.517  55.686-123.548  1.00  0.67           N  
ATOM   2010  N   ILE A 367     -76.510  48.310-122.379  1.00  0.71           N  
ATOM   2011  CA  ILE A 367     -76.636  46.950-122.874  1.00  0.71           C  
ATOM   2012  C   ILE A 367     -76.120  45.935-121.852  1.00  0.71           C  
ATOM   2013  O   ILE A 367     -76.709  44.877-121.649  1.00  0.71           O  
ATOM   2014  CB  ILE A 367     -75.968  46.769-124.236  1.00  0.71           C  
ATOM   2015  CG1 ILE A 367     -76.513  47.716-125.333  1.00  0.71           C  
ATOM   2016  CG2 ILE A 367     -76.100  45.310-124.695  1.00  0.71           C  
ATOM   2017  CD1 ILE A 367     -78.002  47.566-125.670  1.00  0.71           C  
ATOM   2018  N   MET A 368     -75.023  46.243-121.130  1.00  0.65           N  
ATOM   2019  CA  MET A 368     -74.498  45.402-120.072  1.00  0.65           C  
ATOM   2020  C   MET A 368     -75.507  45.146-118.961  1.00  0.65           C  
ATOM   2021  O   MET A 368     -75.712  44.004-118.542  1.00  0.65           O  
ATOM   2022  CB  MET A 368     -73.191  45.997-119.472  1.00  0.65           C  
ATOM   2023  CG  MET A 368     -72.541  45.172-118.335  1.00  0.65           C  
ATOM   2024  SD  MET A 368     -71.041  45.909-117.628  1.00  0.65           S  
ATOM   2025  CE  MET A 368     -71.922  47.167-116.662  1.00  0.65           C  
ATOM   2026  N   GLY A 369     -76.207  46.208-118.509  1.00  0.73           N  
ATOM   2027  CA  GLY A 369     -77.262  46.085-117.511  1.00  0.73           C  
ATOM   2028  C   GLY A 369     -78.542  45.469-118.006  1.00  0.73           C  
ATOM   2029  O   GLY A 369     -79.201  44.743-117.270  1.00  0.73           O  
ATOM   2030  N   SER A 370     -78.955  45.737-119.257  1.00  0.73           N  
ATOM   2031  CA  SER A 370     -80.169  45.151-119.809  1.00  0.73           C  
ATOM   2032  C   SER A 370     -80.059  43.687-120.204  1.00  0.73           C  
ATOM   2033  O   SER A 370     -81.033  42.944-120.117  1.00  0.73           O  
ATOM   2034  CB  SER A 370     -80.746  45.980-120.988  1.00  0.73           C  
ATOM   2035  OG  SER A 370     -79.893  46.001-122.132  1.00  0.73           O  
ATOM   2036  N   MET A 371     -78.875  43.223-120.647  1.00  0.65           N  
ATOM   2037  CA  MET A 371     -78.730  41.901-121.236  1.00  0.65           C  
ATOM   2038  C   MET A 371     -78.077  40.846-120.338  1.00  0.65           C  
ATOM   2039  O   MET A 371     -77.760  39.748-120.801  1.00  0.65           O  
ATOM   2040  CB  MET A 371     -77.902  42.025-122.538  1.00  0.65           C  
ATOM   2041  CG  MET A 371     -78.585  42.855-123.648  1.00  0.65           C  
ATOM   2042  SD  MET A 371     -80.168  42.207-124.272  1.00  0.65           S  
ATOM   2043  CE  MET A 371     -79.537  40.653-124.966  1.00  0.65           C  
ATOM   2044  N   ASN A 372     -77.863  41.131-119.032  1.00  0.54           N  
ATOM   2045  CA  ASN A 372     -77.197  40.248-118.069  1.00  0.54           C  
ATOM   2046  C   ASN A 372     -75.769  39.890-118.460  1.00  0.54           C  
ATOM   2047  O   ASN A 372     -75.357  38.727-118.510  1.00  0.54           O  
ATOM   2048  CB  ASN A 372     -77.977  38.949-117.739  1.00  0.54           C  
ATOM   2049  CG  ASN A 372     -79.333  39.278-117.138  1.00  0.54           C  
ATOM   2050  OD1 ASN A 372     -79.466  40.132-116.262  1.00  0.54           O  
ATOM   2051  ND2 ASN A 372     -80.378  38.539-117.577  1.00  0.54           N  
ATOM   2052  N   GLN A 373     -74.980  40.919-118.774  1.00  0.44           N  
ATOM   2053  CA  GLN A 373     -73.683  40.759-119.367  1.00  0.44           C  
ATOM   2054  C   GLN A 373     -72.537  40.553-118.391  1.00  0.44           C  
ATOM   2055  O   GLN A 373     -72.418  41.206-117.359  1.00  0.44           O  
ATOM   2056  CB  GLN A 373     -73.433  42.031-120.187  1.00  0.44           C  
ATOM   2057  CG  GLN A 373     -72.026  42.263-120.756  1.00  0.44           C  
ATOM   2058  CD  GLN A 373     -71.660  41.202-121.766  1.00  0.44           C  
ATOM   2059  OE1 GLN A 373     -72.432  40.298-122.067  1.00  0.44           O  
ATOM   2060  NE2 GLN A 373     -70.433  41.332-122.321  1.00  0.44           N  
ATOM   2061  N   VAL A 374     -71.601  39.658-118.762  1.00  0.55           N  
ATOM   2062  CA  VAL A 374     -70.294  39.564-118.140  1.00  0.55           C  
ATOM   2063  C   VAL A 374     -69.333  40.215-119.133  1.00  0.55           C  
ATOM   2064  O   VAL A 374     -69.046  39.646-120.186  1.00  0.55           O  
ATOM   2065  CB  VAL A 374     -69.915  38.103-117.868  1.00  0.55           C  
ATOM   2066  CG1 VAL A 374     -68.581  38.007-117.105  1.00  0.55           C  
ATOM   2067  CG2 VAL A 374     -71.029  37.411-117.052  1.00  0.55           C  
ATOM   2068  N   ALA A 375     -68.857  41.457-118.878  1.00  0.72           N  
ATOM   2069  CA  ALA A 375     -68.081  42.211-119.857  1.00  0.72           C  
ATOM   2070  C   ALA A 375     -66.703  42.628-119.389  1.00  0.72           C  
ATOM   2071  O   ALA A 375     -66.559  43.348-118.405  1.00  0.72           O  
ATOM   2072  CB  ALA A 375     -68.789  43.522-120.274  1.00  0.72           C  
ATOM   2073  N   GLU A 376     -65.651  42.251-120.152  1.00  0.72           N  
ATOM   2074  CA  GLU A 376     -64.326  42.799-119.901  1.00  0.72           C  
ATOM   2075  C   GLU A 376     -63.688  43.361-121.159  1.00  0.72           C  
ATOM   2076  O   GLU A 376     -62.957  44.344-121.109  1.00  0.72           O  
ATOM   2077  CB  GLU A 376     -63.444  41.703-119.271  1.00  0.72           C  
ATOM   2078  CG  GLU A 376     -64.004  41.269-117.891  1.00  0.72           C  
ATOM   2079  CD  GLU A 376     -63.324  40.034-117.315  1.00  0.72           C  
ATOM   2080  OE1 GLU A 376     -63.308  38.994-118.027  1.00  0.72           O  
ATOM   2081  OE2 GLU A 376     -62.872  40.111-116.142  1.00  0.72           O  
ATOM   2082  N   GLY A 377     -64.026  42.813-122.348  1.00  0.80           N  
ATOM   2083  CA  GLY A 377     -63.474  43.204-123.651  1.00  0.80           C  
ATOM   2084  C   GLY A 377     -63.341  44.664-123.990  1.00  0.80           C  
ATOM   2085  O   GLY A 377     -62.313  45.091-124.498  1.00  0.80           O  
ATOM   2086  N   VAL A 378     -64.369  45.477-123.733  1.00  0.74           N  
ATOM   2087  CA  VAL A 378     -64.353  46.919-123.948  1.00  0.74           C  
ATOM   2088  C   VAL A 378     -63.409  47.673-123.038  1.00  0.74           C  
ATOM   2089  O   VAL A 378     -62.587  48.471-123.483  1.00  0.74           O  
ATOM   2090  CB  VAL A 378     -65.784  47.363-123.748  1.00  0.74           C  
ATOM   2091  CG1 VAL A 378     -65.982  48.870-123.493  1.00  0.74           C  
ATOM   2092  CG2 VAL A 378     -66.525  46.841-124.983  1.00  0.74           C  
ATOM   2093  N   SER A 379     -63.452  47.375-121.730  1.00  0.74           N  
ATOM   2094  CA  SER A 379     -62.593  47.954-120.711  1.00  0.74           C  
ATOM   2095  C   SER A 379     -61.145  47.588-120.946  1.00  0.74           C  
ATOM   2096  O   SER A 379     -60.235  48.401-120.794  1.00  0.74           O  
ATOM   2097  CB  SER A 379     -63.068  47.515-119.304  1.00  0.74           C  
ATOM   2098  OG  SER A 379     -64.470  47.770-119.190  1.00  0.74           O  
ATOM   2099  N   THR A 380     -60.904  46.347-121.402  1.00  0.77           N  
ATOM   2100  CA  THR A 380     -59.629  45.893-121.936  1.00  0.77           C  
ATOM   2101  C   THR A 380     -59.186  46.661-123.168  1.00  0.77           C  
ATOM   2102  O   THR A 380     -58.030  47.059-123.257  1.00  0.77           O  
ATOM   2103  CB  THR A 380     -59.658  44.414-122.276  1.00  0.77           C  
ATOM   2104  OG1 THR A 380     -60.010  43.669-121.122  1.00  0.77           O  
ATOM   2105  CG2 THR A 380     -58.274  43.915-122.698  1.00  0.77           C  
ATOM   2106  N   ALA A 381     -60.073  46.945-124.147  1.00  0.81           N  
ATOM   2107  CA  ALA A 381     -59.750  47.753-125.315  1.00  0.81           C  
ATOM   2108  C   ALA A 381     -59.332  49.175-124.958  1.00  0.81           C  
ATOM   2109  O   ALA A 381     -58.329  49.676-125.465  1.00  0.81           O  
ATOM   2110  CB  ALA A 381     -60.917  47.773-126.325  1.00  0.81           C  
ATOM   2111  N   GLY A 382     -60.032  49.837-124.012  1.00  0.81           N  
ATOM   2112  CA  GLY A 382     -59.596  51.125-123.469  1.00  0.81           C  
ATOM   2113  C   GLY A 382     -58.270  51.075-122.742  1.00  0.81           C  
ATOM   2114  O   GLY A 382     -57.459  51.997-122.823  1.00  0.81           O  
ATOM   2115  N   ALA A 383     -57.975  49.959-122.052  1.00  0.79           N  
ATOM   2116  CA  ALA A 383     -56.674  49.702-121.478  1.00  0.79           C  
ATOM   2117  C   ALA A 383     -55.575  49.516-122.529  1.00  0.79           C  
ATOM   2118  O   ALA A 383     -54.476  50.058-122.398  1.00  0.79           O  
ATOM   2119  CB  ALA A 383     -56.776  48.514-120.506  1.00  0.79           C  
ATOM   2120  N   VAL A 384     -55.862  48.798-123.639  1.00  0.79           N  
ATOM   2121  CA  VAL A 384     -54.978  48.678-124.796  1.00  0.79           C  
ATOM   2122  C   VAL A 384     -54.693  50.031-125.426  1.00  0.79           C  
ATOM   2123  O   VAL A 384     -53.536  50.344-125.703  1.00  0.79           O  
ATOM   2124  CB  VAL A 384     -55.527  47.719-125.859  1.00  0.79           C  
ATOM   2125  CG1 VAL A 384     -54.676  47.695-127.148  1.00  0.79           C  
ATOM   2126  CG2 VAL A 384     -55.575  46.284-125.301  1.00  0.79           C  
ATOM   2127  N   ILE A 385     -55.714  50.902-125.605  1.00  0.75           N  
ATOM   2128  CA  ILE A 385     -55.546  52.255-126.132  1.00  0.75           C  
ATOM   2129  C   ILE A 385     -54.589  53.071-125.296  1.00  0.75           C  
ATOM   2130  O   ILE A 385     -53.659  53.685-125.817  1.00  0.75           O  
ATOM   2131  CB  ILE A 385     -56.892  52.985-126.186  1.00  0.75           C  
ATOM   2132  CG1 ILE A 385     -57.793  52.430-127.309  1.00  0.75           C  
ATOM   2133  CG2 ILE A 385     -56.771  54.526-126.307  1.00  0.75           C  
ATOM   2134  CD1 ILE A 385     -57.267  52.648-128.734  1.00  0.75           C  
ATOM   2135  N   ALA A 386     -54.760  53.046-123.963  1.00  0.79           N  
ATOM   2136  CA  ALA A 386     -53.899  53.726-123.029  1.00  0.79           C  
ATOM   2137  C   ALA A 386     -52.463  53.226-123.039  1.00  0.79           C  
ATOM   2138  O   ALA A 386     -51.520  54.013-122.995  1.00  0.79           O  
ATOM   2139  CB  ALA A 386     -54.499  53.589-121.629  1.00  0.79           C  
ATOM   2140  N   LEU A 387     -52.254  51.900-123.120  1.00  0.73           N  
ATOM   2141  CA  LEU A 387     -50.932  51.324-123.262  1.00  0.73           C  
ATOM   2142  C   LEU A 387     -50.253  51.700-124.571  1.00  0.73           C  
ATOM   2143  O   LEU A 387     -49.103  52.134-124.601  1.00  0.73           O  
ATOM   2144  CB  LEU A 387     -51.044  49.785-123.172  1.00  0.73           C  
ATOM   2145  CG  LEU A 387     -49.701  49.033-123.201  1.00  0.73           C  
ATOM   2146  CD1 LEU A 387     -48.804  49.428-122.021  1.00  0.73           C  
ATOM   2147  CD2 LEU A 387     -49.960  47.524-123.214  1.00  0.73           C  
ATOM   2148  N   ALA A 388     -50.984  51.581-125.691  1.00  0.75           N  
ATOM   2149  CA  ALA A 388     -50.495  51.886-127.010  1.00  0.75           C  
ATOM   2150  C   ALA A 388     -50.162  53.361-127.224  1.00  0.75           C  
ATOM   2151  O   ALA A 388     -49.103  53.708-127.747  1.00  0.75           O  
ATOM   2152  CB  ALA A 388     -51.542  51.375-128.014  1.00  0.75           C  
ATOM   2153  N   GLN A 389     -51.026  54.286-126.757  1.00  0.73           N  
ATOM   2154  CA  GLN A 389     -50.795  55.716-126.865  1.00  0.73           C  
ATOM   2155  C   GLN A 389     -49.585  56.219-126.098  1.00  0.73           C  
ATOM   2156  O   GLN A 389     -48.877  57.105-126.573  1.00  0.73           O  
ATOM   2157  CB  GLN A 389     -52.055  56.563-126.549  1.00  0.73           C  
ATOM   2158  CG  GLN A 389     -52.516  56.569-125.071  1.00  0.73           C  
ATOM   2159  CD  GLN A 389     -52.718  57.973-124.502  1.00  0.73           C  
ATOM   2160  OE1 GLN A 389     -51.792  58.596-123.986  1.00  0.73           O  
ATOM   2161  NE2 GLN A 389     -53.969  58.484-124.553  1.00  0.73           N  
ATOM   2162  N   LYS A 390     -49.250  55.611-124.938  1.00  0.73           N  
ATOM   2163  CA  LYS A 390     -48.096  56.006-124.149  1.00  0.73           C  
ATOM   2164  C   LYS A 390     -46.780  55.697-124.856  1.00  0.73           C  
ATOM   2165  O   LYS A 390     -45.738  56.247-124.507  1.00  0.73           O  
ATOM   2166  CB  LYS A 390     -48.126  55.317-122.760  1.00  0.73           C  
ATOM   2167  CG  LYS A 390     -49.172  55.932-121.813  1.00  0.73           C  
ATOM   2168  CD  LYS A 390     -49.208  55.223-120.448  1.00  0.73           C  
ATOM   2169  CE  LYS A 390     -50.168  55.867-119.444  1.00  0.73           C  
ATOM   2170  NZ  LYS A 390     -50.043  55.183-118.137  1.00  0.73           N  
ATOM   2171  N   TYR A 391     -46.807  54.850-125.904  1.00  0.65           N  
ATOM   2172  CA  TYR A 391     -45.646  54.520-126.707  1.00  0.65           C  
ATOM   2173  C   TYR A 391     -45.824  54.988-128.157  1.00  0.65           C  
ATOM   2174  O   TYR A 391     -44.988  54.743-129.025  1.00  0.65           O  
ATOM   2175  CB  TYR A 391     -45.459  52.983-126.570  1.00  0.65           C  
ATOM   2176  CG  TYR A 391     -44.231  52.454-127.263  1.00  0.65           C  
ATOM   2177  CD1 TYR A 391     -42.939  52.671-126.758  1.00  0.65           C  
ATOM   2178  CD2 TYR A 391     -44.374  51.742-128.458  1.00  0.65           C  
ATOM   2179  CE1 TYR A 391     -41.811  52.213-127.464  1.00  0.65           C  
ATOM   2180  CE2 TYR A 391     -43.257  51.297-129.171  1.00  0.65           C  
ATOM   2181  CZ  TYR A 391     -41.972  51.542-128.686  1.00  0.65           C  
ATOM   2182  OH  TYR A 391     -40.874  51.120-129.475  1.00  0.65           O  
ATOM   2183  N   LYS A 392     -46.923  55.713-128.443  1.00  0.70           N  
ATOM   2184  CA  LYS A 392     -47.310  56.218-129.754  1.00  0.70           C  
ATOM   2185  C   LYS A 392     -47.508  55.145-130.820  1.00  0.70           C  
ATOM   2186  O   LYS A 392     -47.287  55.375-132.009  1.00  0.70           O  
ATOM   2187  CB  LYS A 392     -46.358  57.321-130.297  1.00  0.70           C  
ATOM   2188  CG  LYS A 392     -46.251  58.558-129.394  1.00  0.70           C  
ATOM   2189  CD  LYS A 392     -45.222  59.573-129.921  1.00  0.70           C  
ATOM   2190  CE  LYS A 392     -45.100  60.817-129.039  1.00  0.70           C  
ATOM   2191  NZ  LYS A 392     -44.076  61.723-129.605  1.00  0.70           N  
ATOM   2192  N   VAL A 393     -47.997  53.957-130.431  1.00  0.70           N  
ATOM   2193  CA  VAL A 393     -48.155  52.834-131.336  1.00  0.70           C  
ATOM   2194  C   VAL A 393     -49.618  52.593-131.620  1.00  0.70           C  
ATOM   2195  O   VAL A 393     -50.505  52.872-130.818  1.00  0.70           O  
ATOM   2196  CB  VAL A 393     -47.427  51.596-130.825  1.00  0.70           C  
ATOM   2197  CG1 VAL A 393     -48.016  51.101-129.494  1.00  0.70           C  
ATOM   2198  CG2 VAL A 393     -47.387  50.454-131.858  1.00  0.70           C  
ATOM   2199  N   LYS A 394     -49.924  52.125-132.839  1.00  0.60           N  
ATOM   2200  CA  LYS A 394     -51.278  52.008-133.313  1.00  0.60           C  
ATOM   2201  C   LYS A 394     -51.493  50.620-133.842  1.00  0.60           C  
ATOM   2202  O   LYS A 394     -50.736  50.119-134.671  1.00  0.60           O  
ATOM   2203  CB  LYS A 394     -51.595  53.018-134.445  1.00  0.60           C  
ATOM   2204  CG  LYS A 394     -51.468  54.486-134.004  1.00  0.60           C  
ATOM   2205  CD  LYS A 394     -51.737  55.487-135.140  1.00  0.60           C  
ATOM   2206  CE  LYS A 394     -51.550  56.940-134.692  1.00  0.60           C  
ATOM   2207  NZ  LYS A 394     -51.752  57.852-135.841  1.00  0.60           N  
ATOM   2208  N   MET A 395     -52.563  49.980-133.364  1.00  0.70           N  
ATOM   2209  CA  MET A 395     -53.006  48.690-133.827  1.00  0.70           C  
ATOM   2210  C   MET A 395     -54.300  48.888-134.595  1.00  0.70           C  
ATOM   2211  O   MET A 395     -55.053  49.757-134.166  1.00  0.70           O  
ATOM   2212  CB  MET A 395     -53.288  47.782-132.615  1.00  0.70           C  
ATOM   2213  CG  MET A 395     -52.028  47.454-131.786  1.00  0.70           C  
ATOM   2214  SD  MET A 395     -50.705  46.599-132.702  1.00  0.70           S  
ATOM   2215  CE  MET A 395     -51.601  45.051-133.014  1.00  0.70           C  
ATOM   2216  N   PRO A 396     -54.637  48.217-135.685  1.00  0.75           N  
ATOM   2217  CA  PRO A 396     -55.916  48.458-136.347  1.00  0.75           C  
ATOM   2218  C   PRO A 396     -57.103  47.774-135.672  1.00  0.75           C  
ATOM   2219  O   PRO A 396     -57.965  48.498-135.181  1.00  0.75           O  
ATOM   2220  CB  PRO A 396     -55.694  48.007-137.799  1.00  0.75           C  
ATOM   2221  CG  PRO A 396     -54.171  48.003-137.976  1.00  0.75           C  
ATOM   2222  CD  PRO A 396     -53.665  47.608-136.593  1.00  0.75           C  
ATOM   2223  N   VAL A 397     -57.197  46.425-135.570  1.00  0.79           N  
ATOM   2224  CA  VAL A 397     -58.384  45.735-135.056  1.00  0.79           C  
ATOM   2225  C   VAL A 397     -58.699  46.103-133.609  1.00  0.79           C  
ATOM   2226  O   VAL A 397     -59.837  46.441-133.281  1.00  0.79           O  
ATOM   2227  CB  VAL A 397     -58.296  44.204-135.203  1.00  0.79           C  
ATOM   2228  CG1 VAL A 397     -59.395  43.462-134.414  1.00  0.79           C  
ATOM   2229  CG2 VAL A 397     -58.357  43.805-136.689  1.00  0.79           C  
ATOM   2230  N   LEU A 398     -57.699  46.118-132.704  1.00  0.81           N  
ATOM   2231  CA  LEU A 398     -57.881  46.504-131.307  1.00  0.81           C  
ATOM   2232  C   LEU A 398     -58.373  47.941-131.140  1.00  0.81           C  
ATOM   2233  O   LEU A 398     -59.286  48.237-130.365  1.00  0.81           O  
ATOM   2234  CB  LEU A 398     -56.532  46.351-130.568  1.00  0.81           C  
ATOM   2235  CG  LEU A 398     -56.012  44.901-130.459  1.00  0.81           C  
ATOM   2236  CD1 LEU A 398     -54.546  44.914-130.018  1.00  0.81           C  
ATOM   2237  CD2 LEU A 398     -56.833  44.048-129.488  1.00  0.81           C  
ATOM   2238  N   THR A 399     -57.786  48.870-131.916  1.00  0.78           N  
ATOM   2239  CA  THR A 399     -58.177  50.273-131.955  1.00  0.78           C  
ATOM   2240  C   THR A 399     -59.543  50.467-132.575  1.00  0.78           C  
ATOM   2241  O   THR A 399     -60.331  51.267-132.084  1.00  0.78           O  
ATOM   2242  CB  THR A 399     -57.179  51.158-132.681  1.00  0.78           C  
ATOM   2243  OG1 THR A 399     -55.914  51.157-132.025  1.00  0.78           O  
ATOM   2244  CG2 THR A 399     -57.611  52.623-132.739  1.00  0.78           C  
ATOM   2245  N   ALA A 400     -59.894  49.733-133.652  1.00  0.79           N  
ATOM   2246  CA  ALA A 400     -61.194  49.775-134.296  1.00  0.79           C  
ATOM   2247  C   ALA A 400     -62.325  49.435-133.348  1.00  0.79           C  
ATOM   2248  O   ALA A 400     -63.327  50.146-133.275  1.00  0.79           O  
ATOM   2249  CB  ALA A 400     -61.227  48.758-135.453  1.00  0.79           C  
ATOM   2250  N   VAL A 401     -62.134  48.375-132.534  1.00  0.82           N  
ATOM   2251  CA  VAL A 401     -63.032  48.007-131.451  1.00  0.82           C  
ATOM   2252  C   VAL A 401     -63.210  49.143-130.456  1.00  0.82           C  
ATOM   2253  O   VAL A 401     -64.327  49.606-130.242  1.00  0.82           O  
ATOM   2254  CB  VAL A 401     -62.510  46.760-130.740  1.00  0.82           C  
ATOM   2255  CG1 VAL A 401     -63.324  46.421-129.479  1.00  0.82           C  
ATOM   2256  CG2 VAL A 401     -62.581  45.569-131.708  1.00  0.82           C  
ATOM   2257  N   ALA A 402     -62.108  49.704-129.919  1.00  0.81           N  
ATOM   2258  CA  ALA A 402     -62.131  50.839-129.012  1.00  0.81           C  
ATOM   2259  C   ALA A 402     -62.785  52.103-129.572  1.00  0.81           C  
ATOM   2260  O   ALA A 402     -63.588  52.763-128.920  1.00  0.81           O  
ATOM   2261  CB  ALA A 402     -60.677  51.151-128.623  1.00  0.81           C  
ATOM   2262  N   ARG A 403     -62.495  52.472-130.832  1.00  0.71           N  
ATOM   2263  CA  ARG A 403     -63.108  53.615-131.479  1.00  0.71           C  
ATOM   2264  C   ARG A 403     -64.600  53.497-131.696  1.00  0.71           C  
ATOM   2265  O   ARG A 403     -65.318  54.486-131.559  1.00  0.71           O  
ATOM   2266  CB  ARG A 403     -62.449  53.923-132.838  1.00  0.71           C  
ATOM   2267  CG  ARG A 403     -61.017  54.459-132.701  1.00  0.71           C  
ATOM   2268  CD  ARG A 403     -60.422  54.861-134.048  1.00  0.71           C  
ATOM   2269  NE  ARG A 403     -59.094  55.471-133.751  1.00  0.71           N  
ATOM   2270  CZ  ARG A 403     -58.204  55.827-134.685  1.00  0.71           C  
ATOM   2271  NH1 ARG A 403     -57.054  56.369-134.288  1.00  0.71           N  
ATOM   2272  NH2 ARG A 403     -58.429  55.661-135.984  1.00  0.71           N  
ATOM   2273  N   ILE A 404     -65.103  52.302-132.058  1.00  0.71           N  
ATOM   2274  CA  ILE A 404     -66.530  52.068-132.204  1.00  0.71           C  
ATOM   2275  C   ILE A 404     -67.257  52.213-130.880  1.00  0.71           C  
ATOM   2276  O   ILE A 404     -68.296  52.865-130.795  1.00  0.71           O  
ATOM   2277  CB  ILE A 404     -66.772  50.700-132.843  1.00  0.71           C  
ATOM   2278  CG1 ILE A 404     -66.363  50.773-134.335  1.00  0.71           C  
ATOM   2279  CG2 ILE A 404     -68.236  50.229-132.671  1.00  0.71           C  
ATOM   2280  CD1 ILE A 404     -66.317  49.424-135.053  1.00  0.71           C  
ATOM   2281  N   ILE A 405     -66.689  51.628-129.807  1.00  0.73           N  
ATOM   2282  CA  ILE A 405     -67.250  51.674-128.467  1.00  0.73           C  
ATOM   2283  C   ILE A 405     -67.215  53.058-127.837  1.00  0.73           C  
ATOM   2284  O   ILE A 405     -68.249  53.569-127.410  1.00  0.73           O  
ATOM   2285  CB  ILE A 405     -66.485  50.732-127.539  1.00  0.73           C  
ATOM   2286  CG1 ILE A 405     -66.488  49.248-127.998  1.00  0.73           C  
ATOM   2287  CG2 ILE A 405     -67.041  50.856-126.108  1.00  0.73           C  
ATOM   2288  CD1 ILE A 405     -65.299  48.456-127.432  1.00  0.73           C  
ATOM   2289  N   ASP A 406     -66.034  53.708-127.779  1.00  0.73           N  
ATOM   2290  CA  ASP A 406     -65.874  54.875-126.935  1.00  0.73           C  
ATOM   2291  C   ASP A 406     -65.797  56.212-127.673  1.00  0.73           C  
ATOM   2292  O   ASP A 406     -66.099  57.259-127.104  1.00  0.73           O  
ATOM   2293  CB  ASP A 406     -64.567  54.702-126.127  1.00  0.73           C  
ATOM   2294  CG  ASP A 406     -64.659  53.521-125.173  1.00  0.73           C  
ATOM   2295  OD1 ASP A 406     -65.554  53.544-124.293  1.00  0.73           O  
ATOM   2296  OD2 ASP A 406     -63.825  52.589-125.315  1.00  0.73           O  
ATOM   2297  N   ASN A 407     -65.430  56.232-128.971  1.00  0.72           N  
ATOM   2298  CA  ASN A 407     -65.197  57.475-129.699  1.00  0.72           C  
ATOM   2299  C   ASN A 407     -66.289  57.721-130.736  1.00  0.72           C  
ATOM   2300  O   ASN A 407     -66.133  58.589-131.598  1.00  0.72           O  
ATOM   2301  CB  ASN A 407     -63.840  57.427-130.470  1.00  0.72           C  
ATOM   2302  CG  ASN A 407     -62.610  57.445-129.568  1.00  0.72           C  
ATOM   2303  OD1 ASN A 407     -62.591  57.910-128.430  1.00  0.72           O  
ATOM   2304  ND2 ASN A 407     -61.461  56.985-130.119  1.00  0.72           N  
ATOM   2305  N   GLU A 408     -67.395  56.945-130.708  1.00  0.70           N  
ATOM   2306  CA  GLU A 408     -68.547  57.152-131.579  1.00  0.70           C  
ATOM   2307  C   GLU A 408     -68.265  56.860-133.056  1.00  0.70           C  
ATOM   2308  O   GLU A 408     -68.945  57.339-133.964  1.00  0.70           O  
ATOM   2309  CB  GLU A 408     -69.194  58.557-131.377  1.00  0.70           C  
ATOM   2310  CG  GLU A 408     -69.621  58.868-129.916  1.00  0.70           C  
ATOM   2311  CD  GLU A 408     -70.179  60.281-129.702  1.00  0.70           C  
ATOM   2312  OE1 GLU A 408     -70.132  61.117-130.639  1.00  0.70           O  
ATOM   2313  OE2 GLU A 408     -70.668  60.523-128.566  1.00  0.70           O  
ATOM   2314  N   LEU A 409     -67.269  55.999-133.364  1.00  0.68           N  
ATOM   2315  CA  LEU A 409     -67.025  55.576-134.731  1.00  0.68           C  
ATOM   2316  C   LEU A 409     -68.103  54.612-135.205  1.00  0.68           C  
ATOM   2317  O   LEU A 409     -68.293  53.547-134.630  1.00  0.68           O  
ATOM   2318  CB  LEU A 409     -65.627  54.924-134.899  1.00  0.68           C  
ATOM   2319  CG  LEU A 409     -65.191  54.638-136.354  1.00  0.68           C  
ATOM   2320  CD1 LEU A 409     -64.931  55.938-137.131  1.00  0.68           C  
ATOM   2321  CD2 LEU A 409     -63.940  53.747-136.392  1.00  0.68           C  
ATOM   2322  N   THR A 410     -68.862  54.974-136.265  1.00  0.64           N  
ATOM   2323  CA  THR A 410     -69.900  54.162-136.893  1.00  0.64           C  
ATOM   2324  C   THR A 410     -69.591  52.676-137.008  1.00  0.64           C  
ATOM   2325  O   THR A 410     -68.601  52.358-137.672  1.00  0.64           O  
ATOM   2326  CB  THR A 410     -70.253  54.629-138.301  1.00  0.64           C  
ATOM   2327  OG1 THR A 410     -70.285  56.046-138.386  1.00  0.64           O  
ATOM   2328  CG2 THR A 410     -71.645  54.145-138.728  1.00  0.64           C  
ATOM   2329  N   PRO A 411     -70.364  51.719-136.469  1.00  0.72           N  
ATOM   2330  CA  PRO A 411     -69.974  50.312-136.488  1.00  0.72           C  
ATOM   2331  C   PRO A 411     -69.820  49.745-137.883  1.00  0.72           C  
ATOM   2332  O   PRO A 411     -69.052  48.809-138.075  1.00  0.72           O  
ATOM   2333  CB  PRO A 411     -71.043  49.590-135.656  1.00  0.72           C  
ATOM   2334  CG  PRO A 411     -71.564  50.665-134.697  1.00  0.72           C  
ATOM   2335  CD  PRO A 411     -71.448  51.959-135.506  1.00  0.72           C  
ATOM   2336  N   THR A 412     -70.491  50.335-138.890  1.00  0.64           N  
ATOM   2337  CA  THR A 412     -70.410  49.931-140.284  1.00  0.64           C  
ATOM   2338  C   THR A 412     -69.024  50.111-140.890  1.00  0.64           C  
ATOM   2339  O   THR A 412     -68.689  49.519-141.913  1.00  0.64           O  
ATOM   2340  CB  THR A 412     -71.431  50.660-141.146  1.00  0.64           C  
ATOM   2341  OG1 THR A 412     -71.215  52.067-141.147  1.00  0.64           O  
ATOM   2342  CG2 THR A 412     -72.839  50.432-140.570  1.00  0.64           C  
ATOM   2343  N   LYS A 413     -68.150  50.894-140.225  1.00  0.65           N  
ATOM   2344  CA  LYS A 413     -66.787  51.124-140.645  1.00  0.65           C  
ATOM   2345  C   LYS A 413     -65.830  50.054-140.120  1.00  0.65           C  
ATOM   2346  O   LYS A 413     -64.660  50.038-140.493  1.00  0.65           O  
ATOM   2347  CB  LYS A 413     -66.312  52.520-140.156  1.00  0.65           C  
ATOM   2348  CG  LYS A 413     -67.108  53.704-140.745  1.00  0.65           C  
ATOM   2349  CD  LYS A 413     -66.645  55.055-140.167  1.00  0.65           C  
ATOM   2350  CE  LYS A 413     -67.385  56.275-140.727  1.00  0.65           C  
ATOM   2351  NZ  LYS A 413     -66.825  57.512-140.132  1.00  0.65           N  
ATOM   2352  N   ALA A 414     -66.293  49.081-139.301  1.00  0.65           N  
ATOM   2353  CA  ALA A 414     -65.482  47.973-138.819  1.00  0.65           C  
ATOM   2354  C   ALA A 414     -64.907  47.087-139.917  1.00  0.65           C  
ATOM   2355  O   ALA A 414     -63.774  46.615-139.841  1.00  0.65           O  
ATOM   2356  CB  ALA A 414     -66.325  47.115-137.862  1.00  0.65           C  
ATOM   2357  N   VAL A 415     -65.672  46.865-141.003  1.00  0.68           N  
ATOM   2358  CA  VAL A 415     -65.208  46.124-142.166  1.00  0.68           C  
ATOM   2359  C   VAL A 415     -64.006  46.768-142.840  1.00  0.68           C  
ATOM   2360  O   VAL A 415     -63.097  46.078-143.299  1.00  0.68           O  
ATOM   2361  CB  VAL A 415     -66.326  45.943-143.183  1.00  0.68           C  
ATOM   2362  CG1 VAL A 415     -65.829  45.231-144.454  1.00  0.68           C  
ATOM   2363  CG2 VAL A 415     -67.459  45.120-142.551  1.00  0.68           C  
ATOM   2364  N   LEU A 416     -63.941  48.115-142.893  1.00  0.69           N  
ATOM   2365  CA  LEU A 416     -62.825  48.825-143.492  1.00  0.69           C  
ATOM   2366  C   LEU A 416     -61.498  48.544-142.827  1.00  0.69           C  
ATOM   2367  O   LEU A 416     -60.508  48.297-143.511  1.00  0.69           O  
ATOM   2368  CB  LEU A 416     -63.031  50.353-143.451  1.00  0.69           C  
ATOM   2369  CG  LEU A 416     -64.154  50.874-144.360  1.00  0.69           C  
ATOM   2370  CD1 LEU A 416     -64.362  52.371-144.094  1.00  0.69           C  
ATOM   2371  CD2 LEU A 416     -63.824  50.635-145.842  1.00  0.69           C  
ATOM   2372  N   GLU A 417     -61.462  48.501-141.481  1.00  0.63           N  
ATOM   2373  CA  GLU A 417     -60.276  48.112-140.750  1.00  0.63           C  
ATOM   2374  C   GLU A 417     -59.829  46.710-141.132  1.00  0.63           C  
ATOM   2375  O   GLU A 417     -58.635  46.524-141.365  1.00  0.63           O  
ATOM   2376  CB  GLU A 417     -60.414  48.381-139.226  1.00  0.63           C  
ATOM   2377  CG  GLU A 417     -60.541  49.899-138.885  1.00  0.63           C  
ATOM   2378  CD  GLU A 417     -59.310  50.754-139.208  1.00  0.63           C  
ATOM   2379  OE1 GLU A 417     -58.181  50.205-139.216  1.00  0.63           O  
ATOM   2380  OE2 GLU A 417     -59.502  51.986-139.389  1.00  0.63           O  
ATOM   2381  N   LEU A 418     -60.734  45.723-141.337  1.00  0.63           N  
ATOM   2382  CA  LEU A 418     -60.381  44.407-141.862  1.00  0.63           C  
ATOM   2383  C   LEU A 418     -59.811  44.392-143.271  1.00  0.63           C  
ATOM   2384  O   LEU A 418     -58.808  43.737-143.545  1.00  0.63           O  
ATOM   2385  CB  LEU A 418     -61.573  43.416-141.879  1.00  0.63           C  
ATOM   2386  CG  LEU A 418     -62.304  43.263-140.540  1.00  0.63           C  
ATOM   2387  CD1 LEU A 418     -63.386  42.178-140.667  1.00  0.63           C  
ATOM   2388  CD2 LEU A 418     -61.337  42.921-139.402  1.00  0.63           C  
ATOM   2389  N   MET A 419     -60.438  45.128-144.214  1.00  0.71           N  
ATOM   2390  CA  MET A 419     -60.058  45.162-145.618  1.00  0.71           C  
ATOM   2391  C   MET A 419     -58.649  45.679-145.842  1.00  0.71           C  
ATOM   2392  O   MET A 419     -57.951  45.269-146.775  1.00  0.71           O  
ATOM   2393  CB  MET A 419     -61.038  46.041-146.434  1.00  0.71           C  
ATOM   2394  CG  MET A 419     -62.441  45.423-146.597  1.00  0.71           C  
ATOM   2395  SD  MET A 419     -63.676  46.555-147.313  1.00  0.71           S  
ATOM   2396  CE  MET A 419     -62.797  46.938-148.852  1.00  0.71           C  
ATOM   2397  N   ASN A 420     -58.229  46.601-144.966  1.00  0.71           N  
ATOM   2398  CA  ASN A 420     -56.957  47.272-145.027  1.00  0.71           C  
ATOM   2399  C   ASN A 420     -55.932  46.695-144.065  1.00  0.71           C  
ATOM   2400  O   ASN A 420     -54.888  47.313-143.859  1.00  0.71           O  
ATOM   2401  CB  ASN A 420     -57.156  48.767-144.685  1.00  0.71           C  
ATOM   2402  CG  ASN A 420     -57.950  49.439-145.795  1.00  0.71           C  
ATOM   2403  OD1 ASN A 420     -57.424  49.762-146.860  1.00  0.71           O  
ATOM   2404  ND2 ASN A 420     -59.263  49.660-145.566  1.00  0.71           N  
ATOM   2405  N   LEU A 421     -56.160  45.513-143.444  1.00  0.68           N  
ATOM   2406  CA  LEU A 421     -55.175  44.974-142.522  1.00  0.68           C  
ATOM   2407  C   LEU A 421     -53.811  44.660-143.152  1.00  0.68           C  
ATOM   2408  O   LEU A 421     -53.751  44.195-144.293  1.00  0.68           O  
ATOM   2409  CB  LEU A 421     -55.673  43.761-141.677  1.00  0.68           C  
ATOM   2410  CG  LEU A 421     -56.736  44.156-140.636  1.00  0.68           C  
ATOM   2411  CD1 LEU A 421     -57.485  42.992-140.012  1.00  0.68           C  
ATOM   2412  CD2 LEU A 421     -56.172  44.949-139.462  1.00  0.68           C  
ATOM   2413  N   PRO A 422     -52.684  44.902-142.469  1.00  0.73           N  
ATOM   2414  CA  PRO A 422     -51.416  44.240-142.753  1.00  0.73           C  
ATOM   2415  C   PRO A 422     -51.541  42.726-142.825  1.00  0.73           C  
ATOM   2416  O   PRO A 422     -52.247  42.130-142.015  1.00  0.73           O  
ATOM   2417  CB  PRO A 422     -50.450  44.762-141.670  1.00  0.73           C  
ATOM   2418  CG  PRO A 422     -51.351  45.241-140.529  1.00  0.73           C  
ATOM   2419  CD  PRO A 422     -52.609  45.708-141.251  1.00  0.73           C  
ATOM   2420  N   GLN A 423     -50.897  42.130-143.840  1.00  0.69           N  
ATOM   2421  CA  GLN A 423     -50.923  40.711-144.110  1.00  0.69           C  
ATOM   2422  C   GLN A 423     -49.927  39.900-143.235  1.00  0.69           C  
ATOM   2423  O   GLN A 423     -49.037  40.499-142.575  1.00  0.69           O  
ATOM   2424  CB  GLN A 423     -50.571  40.463-145.605  1.00  0.69           C  
ATOM   2425  CG  GLN A 423     -51.622  40.987-146.616  1.00  0.69           C  
ATOM   2426  CD  GLN A 423     -51.175  40.776-148.066  1.00  0.69           C  
ATOM   2427  OE1 GLN A 423     -50.504  39.820-148.450  1.00  0.69           O  
ATOM   2428  NE2 GLN A 423     -51.585  41.716-148.951  1.00  0.69           N  
ATOM   2429  OXT GLN A 423     -50.058  38.644-143.253  1.00  0.69           O  
TER    2430      GLN A 423                                                      
ATOM   2431  N   THR B  94     -53.805  39.596-173.777  1.00  0.62           N  
ATOM   2432  CA  THR B  94     -54.719  39.275-172.627  1.00  0.62           C  
ATOM   2433  C   THR B  94     -54.689  37.781-172.392  1.00  0.62           C  
ATOM   2434  O   THR B  94     -54.504  37.034-173.345  1.00  0.62           O  
ATOM   2435  CB  THR B  94     -56.139  39.757-172.962  1.00  0.62           C  
ATOM   2436  OG1 THR B  94     -56.603  39.201-174.191  1.00  0.62           O  
ATOM   2437  CG2 THR B  94     -56.121  41.280-173.159  1.00  0.62           C  
ATOM   2438  N   ARG B  95     -54.784  37.310-171.136  1.00  0.66           N  
ATOM   2439  CA  ARG B  95     -54.694  35.897-170.806  1.00  0.66           C  
ATOM   2440  C   ARG B  95     -56.065  35.262-170.763  1.00  0.66           C  
ATOM   2441  O   ARG B  95     -56.962  35.760-170.084  1.00  0.66           O  
ATOM   2442  CB  ARG B  95     -54.051  35.702-169.407  1.00  0.66           C  
ATOM   2443  CG  ARG B  95     -52.581  36.157-169.312  1.00  0.66           C  
ATOM   2444  CD  ARG B  95     -51.616  35.237-170.055  1.00  0.66           C  
ATOM   2445  NE  ARG B  95     -50.240  35.736-169.833  1.00  0.66           N  
ATOM   2446  CZ  ARG B  95     -49.178  35.083-170.322  1.00  0.66           C  
ATOM   2447  NH1 ARG B  95     -47.970  35.518-169.955  1.00  0.66           N  
ATOM   2448  NH2 ARG B  95     -49.289  34.040-171.142  1.00  0.66           N  
ATOM   2449  N   LYS B  96     -56.278  34.142-171.475  1.00  0.72           N  
ATOM   2450  CA  LYS B  96     -57.575  33.489-171.458  1.00  0.72           C  
ATOM   2451  C   LYS B  96     -57.760  32.613-170.238  1.00  0.72           C  
ATOM   2452  O   LYS B  96     -56.885  31.834-169.872  1.00  0.72           O  
ATOM   2453  CB  LYS B  96     -57.811  32.663-172.732  1.00  0.72           C  
ATOM   2454  CG  LYS B  96     -58.007  33.574-173.943  1.00  0.72           C  
ATOM   2455  CD  LYS B  96     -58.372  32.800-175.214  1.00  0.72           C  
ATOM   2456  CE  LYS B  96     -58.286  33.663-176.464  1.00  0.72           C  
ATOM   2457  NZ  LYS B  96     -56.882  34.102-176.611  1.00  0.72           N  
ATOM   2458  N   VAL B  97     -58.918  32.718-169.562  1.00  0.80           N  
ATOM   2459  CA  VAL B  97     -59.139  31.992-168.324  1.00  0.80           C  
ATOM   2460  C   VAL B  97     -60.176  30.927-168.552  1.00  0.80           C  
ATOM   2461  O   VAL B  97     -61.249  31.168-169.102  1.00  0.80           O  
ATOM   2462  CB  VAL B  97     -59.568  32.878-167.158  1.00  0.80           C  
ATOM   2463  CG1 VAL B  97     -59.787  32.035-165.877  1.00  0.80           C  
ATOM   2464  CG2 VAL B  97     -58.467  33.925-166.908  1.00  0.80           C  
ATOM   2465  N   VAL B  98     -59.868  29.699-168.110  1.00  0.81           N  
ATOM   2466  CA  VAL B  98     -60.814  28.611-168.103  1.00  0.81           C  
ATOM   2467  C   VAL B  98     -60.986  28.138-166.681  1.00  0.81           C  
ATOM   2468  O   VAL B  98     -60.039  27.928-165.922  1.00  0.81           O  
ATOM   2469  CB  VAL B  98     -60.436  27.455-169.014  1.00  0.81           C  
ATOM   2470  CG1 VAL B  98     -59.096  26.852-168.585  1.00  0.81           C  
ATOM   2471  CG2 VAL B  98     -61.531  26.368-169.027  1.00  0.81           C  
ATOM   2472  N   VAL B  99     -62.244  27.969-166.275  1.00  0.81           N  
ATOM   2473  CA  VAL B  99     -62.601  27.406-165.000  1.00  0.81           C  
ATOM   2474  C   VAL B  99     -62.918  25.948-165.248  1.00  0.81           C  
ATOM   2475  O   VAL B  99     -63.849  25.607-165.971  1.00  0.81           O  
ATOM   2476  CB  VAL B  99     -63.785  28.138-164.382  1.00  0.81           C  
ATOM   2477  CG1 VAL B  99     -64.121  27.570-162.991  1.00  0.81           C  
ATOM   2478  CG2 VAL B  99     -63.457  29.642-164.277  1.00  0.81           C  
ATOM   2479  N   LEU B 100     -62.128  25.021-164.684  1.00  0.81           N  
ATOM   2480  CA  LEU B 100     -62.398  23.605-164.775  1.00  0.81           C  
ATOM   2481  C   LEU B 100     -63.243  23.246-163.569  1.00  0.81           C  
ATOM   2482  O   LEU B 100     -62.742  23.047-162.460  1.00  0.81           O  
ATOM   2483  CB  LEU B 100     -61.098  22.753-164.876  1.00  0.81           C  
ATOM   2484  CG  LEU B 100     -61.276  21.281-165.331  1.00  0.81           C  
ATOM   2485  CD1 LEU B 100     -59.925  20.628-165.660  1.00  0.81           C  
ATOM   2486  CD2 LEU B 100     -62.003  20.397-164.306  1.00  0.81           C  
ATOM   2487  N   GLY B 101     -64.574  23.167-163.784  1.00  0.81           N  
ATOM   2488  CA  GLY B 101     -65.553  22.878-162.751  1.00  0.81           C  
ATOM   2489  C   GLY B 101     -66.606  23.944-162.613  1.00  0.81           C  
ATOM   2490  O   GLY B 101     -66.408  25.101-162.961  1.00  0.81           O  
ATOM   2491  N   GLY B 102     -67.770  23.564-162.052  1.00  0.79           N  
ATOM   2492  CA  GLY B 102     -68.948  24.428-161.955  1.00  0.79           C  
ATOM   2493  C   GLY B 102     -69.888  23.942-160.887  1.00  0.79           C  
ATOM   2494  O   GLY B 102     -71.106  24.039-160.977  1.00  0.79           O  
ATOM   2495  N   GLY B 103     -69.328  23.373-159.805  1.00  0.79           N  
ATOM   2496  CA  GLY B 103     -70.088  23.049-158.601  1.00  0.79           C  
ATOM   2497  C   GLY B 103     -70.230  24.243-157.708  1.00  0.79           C  
ATOM   2498  O   GLY B 103     -69.942  25.365-158.106  1.00  0.79           O  
ATOM   2499  N   SER B 104     -70.636  24.039-156.441  1.00  0.76           N  
ATOM   2500  CA  SER B 104     -70.948  25.104-155.494  1.00  0.76           C  
ATOM   2501  C   SER B 104     -69.864  26.148-155.364  1.00  0.76           C  
ATOM   2502  O   SER B 104     -70.100  27.340-155.526  1.00  0.76           O  
ATOM   2503  CB  SER B 104     -71.207  24.527-154.073  1.00  0.76           C  
ATOM   2504  OG  SER B 104     -72.034  23.364-154.140  1.00  0.76           O  
ATOM   2505  N   PHE B 105     -68.613  25.707-155.143  1.00  0.77           N  
ATOM   2506  CA  PHE B 105     -67.467  26.586-155.117  1.00  0.77           C  
ATOM   2507  C   PHE B 105     -67.103  27.092-156.505  1.00  0.77           C  
ATOM   2508  O   PHE B 105     -66.879  28.282-156.685  1.00  0.77           O  
ATOM   2509  CB  PHE B 105     -66.241  25.865-154.491  1.00  0.77           C  
ATOM   2510  CG  PHE B 105     -66.366  25.696-152.991  1.00  0.77           C  
ATOM   2511  CD1 PHE B 105     -67.300  24.818-152.404  1.00  0.77           C  
ATOM   2512  CD2 PHE B 105     -65.490  26.394-152.142  1.00  0.77           C  
ATOM   2513  CE1 PHE B 105     -67.382  24.674-151.013  1.00  0.77           C  
ATOM   2514  CE2 PHE B 105     -65.550  26.227-150.754  1.00  0.77           C  
ATOM   2515  CZ  PHE B 105     -66.507  25.382-150.184  1.00  0.77           C  
ATOM   2516  N   GLY B 106     -67.069  26.209-157.531  1.00  0.80           N  
ATOM   2517  CA  GLY B 106     -66.719  26.542-158.918  1.00  0.80           C  
ATOM   2518  C   GLY B 106     -67.518  27.655-159.533  1.00  0.80           C  
ATOM   2519  O   GLY B 106     -66.979  28.593-160.108  1.00  0.80           O  
ATOM   2520  N   THR B 107     -68.844  27.578-159.390  1.00  0.73           N  
ATOM   2521  CA  THR B 107     -69.805  28.581-159.812  1.00  0.73           C  
ATOM   2522  C   THR B 107     -69.631  29.889-159.069  1.00  0.73           C  
ATOM   2523  O   THR B 107     -69.691  30.963-159.660  1.00  0.73           O  
ATOM   2524  CB  THR B 107     -71.211  28.036-159.626  1.00  0.73           C  
ATOM   2525  OG1 THR B 107     -71.368  26.909-160.471  1.00  0.73           O  
ATOM   2526  CG2 THR B 107     -72.292  29.011-160.065  1.00  0.73           C  
ATOM   2527  N   ALA B 108     -69.371  29.844-157.743  1.00  0.77           N  
ATOM   2528  CA  ALA B 108     -69.089  31.021-156.942  1.00  0.77           C  
ATOM   2529  C   ALA B 108     -67.790  31.708-157.345  1.00  0.77           C  
ATOM   2530  O   ALA B 108     -67.720  32.927-157.462  1.00  0.77           O  
ATOM   2531  CB  ALA B 108     -69.109  30.652-155.445  1.00  0.77           C  
ATOM   2532  N   MET B 109     -66.742  30.918-157.644  1.00  0.77           N  
ATOM   2533  CA  MET B 109     -65.505  31.386-158.240  1.00  0.77           C  
ATOM   2534  C   MET B 109     -65.691  32.001-159.611  1.00  0.77           C  
ATOM   2535  O   MET B 109     -65.026  32.978-159.928  1.00  0.77           O  
ATOM   2536  CB  MET B 109     -64.455  30.256-158.326  1.00  0.77           C  
ATOM   2537  CG  MET B 109     -63.948  29.772-156.954  1.00  0.77           C  
ATOM   2538  SD  MET B 109     -63.228  31.036-155.856  1.00  0.77           S  
ATOM   2539  CE  MET B 109     -61.921  31.695-156.928  1.00  0.77           C  
ATOM   2540  N   ALA B 110     -66.618  31.477-160.436  1.00  0.75           N  
ATOM   2541  CA  ALA B 110     -66.949  32.024-161.731  1.00  0.75           C  
ATOM   2542  C   ALA B 110     -67.678  33.356-161.663  1.00  0.75           C  
ATOM   2543  O   ALA B 110     -67.834  34.046-162.668  1.00  0.75           O  
ATOM   2544  CB  ALA B 110     -67.789  31.006-162.523  1.00  0.75           C  
ATOM   2545  N   ALA B 111     -68.133  33.799-160.476  1.00  0.71           N  
ATOM   2546  CA  ALA B 111     -68.688  35.121-160.327  1.00  0.71           C  
ATOM   2547  C   ALA B 111     -67.622  36.213-160.224  1.00  0.71           C  
ATOM   2548  O   ALA B 111     -67.591  37.024-159.299  1.00  0.71           O  
ATOM   2549  CB  ALA B 111     -69.658  35.135-159.145  1.00  0.71           C  
ATOM   2550  N   HIS B 112     -66.740  36.272-161.235  1.00  0.57           N  
ATOM   2551  CA  HIS B 112     -65.638  37.198-161.317  1.00  0.57           C  
ATOM   2552  C   HIS B 112     -65.750  38.058-162.558  1.00  0.57           C  
ATOM   2553  O   HIS B 112     -66.335  37.679-163.569  1.00  0.57           O  
ATOM   2554  CB  HIS B 112     -64.268  36.473-161.295  1.00  0.57           C  
ATOM   2555  CG  HIS B 112     -63.961  35.627-162.497  1.00  0.57           C  
ATOM   2556  ND1 HIS B 112     -64.202  34.272-162.468  1.00  0.57           N  
ATOM   2557  CD2 HIS B 112     -63.411  35.976-163.688  1.00  0.57           C  
ATOM   2558  CE1 HIS B 112     -63.795  33.815-163.627  1.00  0.57           C  
ATOM   2559  NE2 HIS B 112     -63.305  34.806-164.408  1.00  0.57           N  
ATOM   2560  N   VAL B 113     -65.170  39.269-162.514  1.00  0.40           N  
ATOM   2561  CA  VAL B 113     -65.029  40.117-163.686  1.00  0.40           C  
ATOM   2562  C   VAL B 113     -63.546  40.370-163.841  1.00  0.40           C  
ATOM   2563  O   VAL B 113     -62.767  40.082-162.937  1.00  0.40           O  
ATOM   2564  CB  VAL B 113     -65.821  41.423-163.642  1.00  0.40           C  
ATOM   2565  CG1 VAL B 113     -67.328  41.099-163.565  1.00  0.40           C  
ATOM   2566  CG2 VAL B 113     -65.375  42.315-162.468  1.00  0.40           C  
ATOM   2567  N   ALA B 114     -63.099  40.857-165.011  1.00  0.42           N  
ATOM   2568  CA  ALA B 114     -61.692  40.934-165.327  1.00  0.42           C  
ATOM   2569  C   ALA B 114     -61.265  42.347-165.681  1.00  0.42           C  
ATOM   2570  O   ALA B 114     -62.032  43.156-166.199  1.00  0.42           O  
ATOM   2571  CB  ALA B 114     -61.376  39.968-166.486  1.00  0.42           C  
ATOM   2572  N   ALA B 115     -59.992  42.671-165.388  1.00  0.40           N  
ATOM   2573  CA  ALA B 115     -59.320  43.838-165.904  1.00  0.40           C  
ATOM   2574  C   ALA B 115     -58.707  43.499-167.264  1.00  0.40           C  
ATOM   2575  O   ALA B 115     -58.738  42.358-167.705  1.00  0.40           O  
ATOM   2576  CB  ALA B 115     -58.225  44.270-164.910  1.00  0.40           C  
ATOM   2577  N   LYS B 116     -58.091  44.481-167.956  1.00  0.41           N  
ATOM   2578  CA  LYS B 116     -57.535  44.312-169.298  1.00  0.41           C  
ATOM   2579  C   LYS B 116     -56.513  43.192-169.467  1.00  0.41           C  
ATOM   2580  O   LYS B 116     -56.329  42.689-170.576  1.00  0.41           O  
ATOM   2581  CB  LYS B 116     -56.806  45.610-169.737  1.00  0.41           C  
ATOM   2582  CG  LYS B 116     -57.705  46.839-169.953  1.00  0.41           C  
ATOM   2583  CD  LYS B 116     -56.898  48.080-170.394  1.00  0.41           C  
ATOM   2584  CE  LYS B 116     -57.771  49.322-170.623  1.00  0.41           C  
ATOM   2585  NZ  LYS B 116     -56.937  50.495-170.983  1.00  0.41           N  
ATOM   2586  N   LYS B 117     -55.790  42.751-168.433  1.00  0.44           N  
ATOM   2587  CA  LYS B 117     -54.840  41.657-168.533  1.00  0.44           C  
ATOM   2588  C   LYS B 117     -55.454  40.287-168.778  1.00  0.44           C  
ATOM   2589  O   LYS B 117     -54.777  39.400-169.294  1.00  0.44           O  
ATOM   2590  CB  LYS B 117     -54.000  41.554-167.247  1.00  0.44           C  
ATOM   2591  CG  LYS B 117     -52.944  42.657-167.147  1.00  0.44           C  
ATOM   2592  CD  LYS B 117     -52.117  42.484-165.870  1.00  0.44           C  
ATOM   2593  CE  LYS B 117     -51.036  43.546-165.698  1.00  0.44           C  
ATOM   2594  NZ  LYS B 117     -50.445  43.381-164.359  1.00  0.44           N  
ATOM   2595  N   ALA B 118     -56.739  40.085-168.443  1.00  0.59           N  
ATOM   2596  CA  ALA B 118     -57.403  38.816-168.619  1.00  0.59           C  
ATOM   2597  C   ALA B 118     -58.476  38.979-169.670  1.00  0.59           C  
ATOM   2598  O   ALA B 118     -59.139  40.008-169.760  1.00  0.59           O  
ATOM   2599  CB  ALA B 118     -57.993  38.288-167.298  1.00  0.59           C  
ATOM   2600  N   ASP B 119     -58.623  37.976-170.553  1.00  0.58           N  
ATOM   2601  CA  ASP B 119     -59.630  37.982-171.587  1.00  0.58           C  
ATOM   2602  C   ASP B 119     -61.046  37.962-170.998  1.00  0.58           C  
ATOM   2603  O   ASP B 119     -61.304  37.333-169.970  1.00  0.58           O  
ATOM   2604  CB  ASP B 119     -59.340  36.806-172.547  1.00  0.58           C  
ATOM   2605  CG  ASP B 119     -59.934  37.014-173.929  1.00  0.58           C  
ATOM   2606  OD1 ASP B 119     -61.095  37.480-174.023  1.00  0.58           O  
ATOM   2607  OD2 ASP B 119     -59.180  36.742-174.904  1.00  0.58           O  
ATOM   2608  N   LEU B 120     -62.000  38.681-171.623  1.00  0.63           N  
ATOM   2609  CA  LEU B 120     -63.365  38.749-171.153  1.00  0.63           C  
ATOM   2610  C   LEU B 120     -64.080  37.438-171.381  1.00  0.63           C  
ATOM   2611  O   LEU B 120     -64.975  37.085-170.614  1.00  0.63           O  
ATOM   2612  CB  LEU B 120     -64.148  39.886-171.855  1.00  0.63           C  
ATOM   2613  CG  LEU B 120     -63.679  41.308-171.484  1.00  0.63           C  
ATOM   2614  CD1 LEU B 120     -64.305  42.340-172.434  1.00  0.63           C  
ATOM   2615  CD2 LEU B 120     -64.016  41.671-170.029  1.00  0.63           C  
ATOM   2616  N   GLU B 121     -63.697  36.671-172.422  1.00  0.63           N  
ATOM   2617  CA  GLU B 121     -64.242  35.345-172.620  1.00  0.63           C  
ATOM   2618  C   GLU B 121     -63.667  34.349-171.616  1.00  0.63           C  
ATOM   2619  O   GLU B 121     -62.530  33.883-171.709  1.00  0.63           O  
ATOM   2620  CB  GLU B 121     -64.059  34.857-174.074  1.00  0.63           C  
ATOM   2621  CG  GLU B 121     -64.818  33.542-174.397  1.00  0.63           C  
ATOM   2622  CD  GLU B 121     -64.629  33.061-175.837  1.00  0.63           C  
ATOM   2623  OE1 GLU B 121     -63.927  33.738-176.628  1.00  0.63           O  
ATOM   2624  OE2 GLU B 121     -65.206  31.986-176.147  1.00  0.63           O  
ATOM   2625  N   VAL B 122     -64.471  34.007-170.590  1.00  0.76           N  
ATOM   2626  CA  VAL B 122     -64.070  33.076-169.554  1.00  0.76           C  
ATOM   2627  C   VAL B 122     -64.857  31.811-169.773  1.00  0.76           C  
ATOM   2628  O   VAL B 122     -66.077  31.766-169.620  1.00  0.76           O  
ATOM   2629  CB  VAL B 122     -64.324  33.591-168.141  1.00  0.76           C  
ATOM   2630  CG1 VAL B 122     -63.897  32.542-167.086  1.00  0.76           C  
ATOM   2631  CG2 VAL B 122     -63.545  34.907-167.941  1.00  0.76           C  
ATOM   2632  N   ALA B 123     -64.180  30.717-170.145  1.00  0.78           N  
ATOM   2633  CA  ALA B 123     -64.865  29.460-170.337  1.00  0.78           C  
ATOM   2634  C   ALA B 123     -64.971  28.694-169.030  1.00  0.78           C  
ATOM   2635  O   ALA B 123     -64.067  28.703-168.202  1.00  0.78           O  
ATOM   2636  CB  ALA B 123     -64.171  28.598-171.406  1.00  0.78           C  
ATOM   2637  N   MET B 124     -66.093  28.003-168.800  1.00  0.77           N  
ATOM   2638  CA  MET B 124     -66.283  27.181-167.627  1.00  0.77           C  
ATOM   2639  C   MET B 124     -66.629  25.775-168.071  1.00  0.77           C  
ATOM   2640  O   MET B 124     -67.616  25.543-168.767  1.00  0.77           O  
ATOM   2641  CB  MET B 124     -67.396  27.753-166.716  1.00  0.77           C  
ATOM   2642  CG  MET B 124     -67.670  26.934-165.437  1.00  0.77           C  
ATOM   2643  SD  MET B 124     -68.792  27.748-164.255  1.00  0.77           S  
ATOM   2644  CE  MET B 124     -70.281  27.689-165.291  1.00  0.77           C  
ATOM   2645  N   LEU B 125     -65.810  24.776-167.685  1.00  0.79           N  
ATOM   2646  CA  LEU B 125     -66.131  23.380-167.911  1.00  0.79           C  
ATOM   2647  C   LEU B 125     -67.261  22.935-167.011  1.00  0.79           C  
ATOM   2648  O   LEU B 125     -67.177  22.996-165.784  1.00  0.79           O  
ATOM   2649  CB  LEU B 125     -64.935  22.417-167.698  1.00  0.79           C  
ATOM   2650  CG  LEU B 125     -65.266  20.904-167.813  1.00  0.79           C  
ATOM   2651  CD1 LEU B 125     -65.863  20.507-169.167  1.00  0.79           C  
ATOM   2652  CD2 LEU B 125     -64.046  20.025-167.508  1.00  0.79           C  
ATOM   2653  N   LEU B 126     -68.340  22.441-167.627  1.00  0.75           N  
ATOM   2654  CA  LEU B 126     -69.485  21.936-166.924  1.00  0.75           C  
ATOM   2655  C   LEU B 126     -69.734  20.503-167.319  1.00  0.75           C  
ATOM   2656  O   LEU B 126     -69.898  20.173-168.485  1.00  0.75           O  
ATOM   2657  CB  LEU B 126     -70.707  22.791-167.298  1.00  0.75           C  
ATOM   2658  CG  LEU B 126     -72.029  22.405-166.615  1.00  0.75           C  
ATOM   2659  CD1 LEU B 126     -72.023  22.766-165.122  1.00  0.75           C  
ATOM   2660  CD2 LEU B 126     -73.187  23.038-167.385  1.00  0.75           C  
ATOM   2661  N   ARG B 127     -69.767  19.592-166.333  1.00  0.68           N  
ATOM   2662  CA  ARG B 127     -70.142  18.213-166.565  1.00  0.68           C  
ATOM   2663  C   ARG B 127     -71.612  18.016-166.916  1.00  0.68           C  
ATOM   2664  O   ARG B 127     -71.969  17.152-167.709  1.00  0.68           O  
ATOM   2665  CB  ARG B 127     -69.784  17.383-165.312  1.00  0.68           C  
ATOM   2666  CG  ARG B 127     -70.081  15.874-165.446  1.00  0.68           C  
ATOM   2667  CD  ARG B 127     -69.672  15.054-164.226  1.00  0.68           C  
ATOM   2668  NE  ARG B 127     -70.506  15.552-163.087  1.00  0.68           N  
ATOM   2669  CZ  ARG B 127     -70.225  15.317-161.800  1.00  0.68           C  
ATOM   2670  NH1 ARG B 127     -71.014  15.831-160.862  1.00  0.68           N  
ATOM   2671  NH2 ARG B 127     -69.171  14.588-161.452  1.00  0.68           N  
ATOM   2672  N   ASP B 128     -72.518  18.786-166.296  1.00  0.70           N  
ATOM   2673  CA  ASP B 128     -73.939  18.599-166.449  1.00  0.70           C  
ATOM   2674  C   ASP B 128     -74.494  19.121-167.789  1.00  0.70           C  
ATOM   2675  O   ASP B 128     -74.862  20.288-167.918  1.00  0.70           O  
ATOM   2676  CB  ASP B 128     -74.621  19.306-165.248  1.00  0.70           C  
ATOM   2677  CG  ASP B 128     -74.136  18.709-163.931  1.00  0.70           C  
ATOM   2678  OD1 ASP B 128     -74.619  17.606-163.564  1.00  0.70           O  
ATOM   2679  OD2 ASP B 128     -73.269  19.341-163.279  1.00  0.70           O  
ATOM   2680  N   ASP B 129     -74.626  18.237-168.809  1.00  0.68           N  
ATOM   2681  CA  ASP B 129     -75.098  18.526-170.163  1.00  0.68           C  
ATOM   2682  C   ASP B 129     -76.429  19.261-170.243  1.00  0.68           C  
ATOM   2683  O   ASP B 129     -76.582  20.251-170.962  1.00  0.68           O  
ATOM   2684  CB  ASP B 129     -75.271  17.190-170.929  1.00  0.68           C  
ATOM   2685  CG  ASP B 129     -73.930  16.587-171.308  1.00  0.68           C  
ATOM   2686  OD1 ASP B 129     -73.014  17.366-171.674  1.00  0.68           O  
ATOM   2687  OD2 ASP B 129     -73.847  15.335-171.278  1.00  0.68           O  
ATOM   2688  N   HIS B 130     -77.421  18.834-169.436  1.00  0.63           N  
ATOM   2689  CA  HIS B 130     -78.703  19.508-169.300  1.00  0.63           C  
ATOM   2690  C   HIS B 130     -78.569  20.955-168.839  1.00  0.63           C  
ATOM   2691  O   HIS B 130     -79.290  21.846-169.280  1.00  0.63           O  
ATOM   2692  CB  HIS B 130     -79.593  18.775-168.269  1.00  0.63           C  
ATOM   2693  CG  HIS B 130     -80.030  17.416-168.720  1.00  0.63           C  
ATOM   2694  ND1 HIS B 130     -80.963  17.334-169.730  1.00  0.63           N  
ATOM   2695  CD2 HIS B 130     -79.675  16.170-168.304  1.00  0.63           C  
ATOM   2696  CE1 HIS B 130     -81.163  16.046-169.914  1.00  0.63           C  
ATOM   2697  NE2 HIS B 130     -80.407  15.295-169.078  1.00  0.63           N  
ATOM   2698  N   ILE B 131     -77.613  21.233-167.936  1.00  0.65           N  
ATOM   2699  CA  ILE B 131     -77.412  22.547-167.355  1.00  0.65           C  
ATOM   2700  C   ILE B 131     -76.603  23.480-168.255  1.00  0.65           C  
ATOM   2701  O   ILE B 131     -76.627  24.698-168.082  1.00  0.65           O  
ATOM   2702  CB  ILE B 131     -76.769  22.399-165.977  1.00  0.65           C  
ATOM   2703  CG1 ILE B 131     -77.614  21.518-165.024  1.00  0.65           C  
ATOM   2704  CG2 ILE B 131     -76.458  23.751-165.308  1.00  0.65           C  
ATOM   2705  CD1 ILE B 131     -79.014  22.054-164.696  1.00  0.65           C  
ATOM   2706  N   CYS B 132     -75.906  22.981-169.295  1.00  0.71           N  
ATOM   2707  CA  CYS B 132     -75.109  23.824-170.182  1.00  0.71           C  
ATOM   2708  C   CYS B 132     -75.917  24.899-170.890  1.00  0.71           C  
ATOM   2709  O   CYS B 132     -75.586  26.085-170.889  1.00  0.71           O  
ATOM   2710  CB  CYS B 132     -74.420  22.919-171.232  1.00  0.71           C  
ATOM   2711  SG  CYS B 132     -73.357  23.827-172.418  1.00  0.71           S  
ATOM   2712  N   ARG B 133     -77.062  24.502-171.464  1.00  0.63           N  
ATOM   2713  CA  ARG B 133     -78.006  25.428-172.039  1.00  0.63           C  
ATOM   2714  C   ARG B 133     -78.639  26.333-170.990  1.00  0.63           C  
ATOM   2715  O   ARG B 133     -78.770  27.532-171.205  1.00  0.63           O  
ATOM   2716  CB  ARG B 133     -79.053  24.654-172.872  1.00  0.63           C  
ATOM   2717  CG  ARG B 133     -78.415  23.929-174.082  1.00  0.63           C  
ATOM   2718  CD  ARG B 133     -79.417  23.143-174.935  1.00  0.63           C  
ATOM   2719  NE  ARG B 133     -78.655  22.534-176.078  1.00  0.63           N  
ATOM   2720  CZ  ARG B 133     -79.205  21.702-176.976  1.00  0.63           C  
ATOM   2721  NH1 ARG B 133     -78.463  21.218-177.969  1.00  0.63           N  
ATOM   2722  NH2 ARG B 133     -80.483  21.348-176.896  1.00  0.63           N  
ATOM   2723  N   SER B 134     -78.996  25.816-169.797  1.00  0.70           N  
ATOM   2724  CA  SER B 134     -79.529  26.628-168.704  1.00  0.70           C  
ATOM   2725  C   SER B 134     -78.603  27.738-168.237  1.00  0.70           C  
ATOM   2726  O   SER B 134     -79.038  28.878-168.089  1.00  0.70           O  
ATOM   2727  CB  SER B 134     -79.877  25.780-167.457  1.00  0.70           C  
ATOM   2728  OG  SER B 134     -80.778  24.736-167.822  1.00  0.70           O  
ATOM   2729  N   ILE B 135     -77.294  27.456-168.042  1.00  0.65           N  
ATOM   2730  CA  ILE B 135     -76.300  28.466-167.696  1.00  0.65           C  
ATOM   2731  C   ILE B 135     -76.125  29.488-168.807  1.00  0.65           C  
ATOM   2732  O   ILE B 135     -76.215  30.680-168.548  1.00  0.65           O  
ATOM   2733  CB  ILE B 135     -74.949  27.846-167.314  1.00  0.65           C  
ATOM   2734  CG1 ILE B 135     -75.058  27.079-165.972  1.00  0.65           C  
ATOM   2735  CG2 ILE B 135     -73.855  28.936-167.199  1.00  0.65           C  
ATOM   2736  CD1 ILE B 135     -73.865  26.164-165.661  1.00  0.65           C  
ATOM   2737  N   ASN B 136     -75.955  29.078-170.081  1.00  0.71           N  
ATOM   2738  CA  ASN B 136     -75.696  30.031-171.156  1.00  0.71           C  
ATOM   2739  C   ASN B 136     -76.917  30.879-171.509  1.00  0.71           C  
ATOM   2740  O   ASN B 136     -76.791  31.990-172.021  1.00  0.71           O  
ATOM   2741  CB  ASN B 136     -75.173  29.309-172.429  1.00  0.71           C  
ATOM   2742  CG  ASN B 136     -73.780  28.733-172.183  1.00  0.71           C  
ATOM   2743  OD1 ASN B 136     -72.964  29.301-171.461  1.00  0.71           O  
ATOM   2744  ND2 ASN B 136     -73.470  27.585-172.829  1.00  0.71           N  
ATOM   2745  N   ASN B 137     -78.135  30.377-171.225  1.00  0.71           N  
ATOM   2746  CA  ASN B 137     -79.363  31.121-171.424  1.00  0.71           C  
ATOM   2747  C   ASN B 137     -79.768  32.003-170.252  1.00  0.71           C  
ATOM   2748  O   ASN B 137     -80.114  33.168-170.432  1.00  0.71           O  
ATOM   2749  CB  ASN B 137     -80.530  30.143-171.685  1.00  0.71           C  
ATOM   2750  CG  ASN B 137     -80.343  29.455-173.031  1.00  0.71           C  
ATOM   2751  OD1 ASN B 137     -79.749  29.968-173.976  1.00  0.71           O  
ATOM   2752  ND2 ASN B 137     -80.909  28.232-173.153  1.00  0.71           N  
ATOM   2753  N   ALA B 138     -79.777  31.486-169.008  1.00  0.71           N  
ATOM   2754  CA  ALA B 138     -80.334  32.243-167.907  1.00  0.71           C  
ATOM   2755  C   ALA B 138     -79.267  32.906-167.059  1.00  0.71           C  
ATOM   2756  O   ALA B 138     -79.575  33.765-166.229  1.00  0.71           O  
ATOM   2757  CB  ALA B 138     -81.168  31.283-167.040  1.00  0.71           C  
ATOM   2758  N   HIS B 139     -77.991  32.541-167.290  1.00  0.70           N  
ATOM   2759  CA  HIS B 139     -76.818  32.982-166.556  1.00  0.70           C  
ATOM   2760  C   HIS B 139     -76.890  32.696-165.073  1.00  0.70           C  
ATOM   2761  O   HIS B 139     -76.764  33.579-164.230  1.00  0.70           O  
ATOM   2762  CB  HIS B 139     -76.401  34.426-166.887  1.00  0.70           C  
ATOM   2763  CG  HIS B 139     -76.194  34.592-168.361  1.00  0.70           C  
ATOM   2764  ND1 HIS B 139     -75.137  33.924-168.936  1.00  0.70           N  
ATOM   2765  CD2 HIS B 139     -76.949  35.195-169.320  1.00  0.70           C  
ATOM   2766  CE1 HIS B 139     -75.258  34.127-170.231  1.00  0.70           C  
ATOM   2767  NE2 HIS B 139     -76.340  34.889-170.518  1.00  0.70           N  
ATOM   2768  N   VAL B 140     -77.146  31.422-164.723  1.00  0.69           N  
ATOM   2769  CA  VAL B 140     -77.276  30.976-163.348  1.00  0.69           C  
ATOM   2770  C   VAL B 140     -77.092  29.464-163.262  1.00  0.69           C  
ATOM   2771  O   VAL B 140     -77.660  28.711-164.049  1.00  0.69           O  
ATOM   2772  CB  VAL B 140     -78.631  31.400-162.769  1.00  0.69           C  
ATOM   2773  CG1 VAL B 140     -79.795  31.031-163.711  1.00  0.69           C  
ATOM   2774  CG2 VAL B 140     -78.870  30.818-161.369  1.00  0.69           C  
ATOM   2775  N   ASN B 141     -76.311  28.940-162.286  1.00  0.69           N  
ATOM   2776  CA  ASN B 141     -76.264  27.509-162.031  1.00  0.69           C  
ATOM   2777  C   ASN B 141     -77.001  27.225-160.734  1.00  0.69           C  
ATOM   2778  O   ASN B 141     -76.421  26.775-159.750  1.00  0.69           O  
ATOM   2779  CB  ASN B 141     -74.808  26.974-162.001  1.00  0.69           C  
ATOM   2780  CG  ASN B 141     -74.668  25.460-162.182  1.00  0.69           C  
ATOM   2781  OD1 ASN B 141     -73.587  24.971-162.489  1.00  0.69           O  
ATOM   2782  ND2 ASN B 141     -75.754  24.673-162.025  1.00  0.69           N  
ATOM   2783  N   CYS B 142     -78.329  27.445-160.726  1.00  0.62           N  
ATOM   2784  CA  CYS B 142     -79.161  27.433-159.529  1.00  0.62           C  
ATOM   2785  C   CYS B 142     -79.140  26.148-158.715  1.00  0.62           C  
ATOM   2786  O   CYS B 142     -79.277  26.182-157.498  1.00  0.62           O  
ATOM   2787  CB  CYS B 142     -80.632  27.824-159.834  1.00  0.62           C  
ATOM   2788  SG  CYS B 142     -81.383  26.820-161.166  1.00  0.62           S  
ATOM   2789  N   LYS B 143     -78.929  24.983-159.357  1.00  0.63           N  
ATOM   2790  CA  LYS B 143     -78.747  23.720-158.664  1.00  0.63           C  
ATOM   2791  C   LYS B 143     -77.574  23.687-157.684  1.00  0.63           C  
ATOM   2792  O   LYS B 143     -77.689  23.141-156.588  1.00  0.63           O  
ATOM   2793  CB  LYS B 143     -78.549  22.590-159.709  1.00  0.63           C  
ATOM   2794  CG  LYS B 143     -78.308  21.212-159.070  1.00  0.63           C  
ATOM   2795  CD  LYS B 143     -78.293  20.041-160.063  1.00  0.63           C  
ATOM   2796  CE  LYS B 143     -78.024  18.722-159.328  1.00  0.63           C  
ATOM   2797  NZ  LYS B 143     -77.903  17.580-160.263  1.00  0.63           N  
ATOM   2798  N   TYR B 144     -76.414  24.264-158.050  1.00  0.65           N  
ATOM   2799  CA  TYR B 144     -75.233  24.205-157.206  1.00  0.65           C  
ATOM   2800  C   TYR B 144     -74.967  25.532-156.519  1.00  0.65           C  
ATOM   2801  O   TYR B 144     -74.283  25.598-155.499  1.00  0.65           O  
ATOM   2802  CB  TYR B 144     -74.000  23.822-158.062  1.00  0.65           C  
ATOM   2803  CG  TYR B 144     -74.112  22.386-158.499  1.00  0.65           C  
ATOM   2804  CD1 TYR B 144     -74.424  22.039-159.825  1.00  0.65           C  
ATOM   2805  CD2 TYR B 144     -73.912  21.363-157.561  1.00  0.65           C  
ATOM   2806  CE1 TYR B 144     -74.584  20.693-160.193  1.00  0.65           C  
ATOM   2807  CE2 TYR B 144     -74.089  20.020-157.921  1.00  0.65           C  
ATOM   2808  CZ  TYR B 144     -74.446  19.687-159.232  1.00  0.65           C  
ATOM   2809  OH  TYR B 144     -74.657  18.331-159.561  1.00  0.65           O  
ATOM   2810  N   LEU B 145     -75.560  26.621-157.035  1.00  0.68           N  
ATOM   2811  CA  LEU B 145     -75.446  27.939-156.464  1.00  0.68           C  
ATOM   2812  C   LEU B 145     -76.740  28.703-156.696  1.00  0.68           C  
ATOM   2813  O   LEU B 145     -76.885  29.519-157.604  1.00  0.68           O  
ATOM   2814  CB  LEU B 145     -74.232  28.696-157.039  1.00  0.68           C  
ATOM   2815  CG  LEU B 145     -73.737  29.865-156.169  1.00  0.68           C  
ATOM   2816  CD1 LEU B 145     -73.146  29.379-154.835  1.00  0.68           C  
ATOM   2817  CD2 LEU B 145     -72.663  30.628-156.939  1.00  0.68           C  
ATOM   2818  N   SER B 146     -77.754  28.390-155.869  1.00  0.68           N  
ATOM   2819  CA  SER B 146     -79.051  29.054-155.814  1.00  0.68           C  
ATOM   2820  C   SER B 146     -79.003  30.535-155.480  1.00  0.68           C  
ATOM   2821  O   SER B 146     -78.118  30.979-154.756  1.00  0.68           O  
ATOM   2822  CB  SER B 146     -79.979  28.376-154.782  1.00  0.68           C  
ATOM   2823  OG  SER B 146     -81.343  28.769-154.955  1.00  0.68           O  
ATOM   2824  N   GLU B 147     -79.963  31.308-156.037  1.00  0.71           N  
ATOM   2825  CA  GLU B 147     -80.210  32.721-155.761  1.00  0.71           C  
ATOM   2826  C   GLU B 147     -79.213  33.686-156.384  1.00  0.71           C  
ATOM   2827  O   GLU B 147     -79.288  34.897-156.188  1.00  0.71           O  
ATOM   2828  CB  GLU B 147     -80.401  32.992-154.247  1.00  0.71           C  
ATOM   2829  CG  GLU B 147     -81.630  32.234-153.686  1.00  0.71           C  
ATOM   2830  CD  GLU B 147     -81.851  32.356-152.179  1.00  0.71           C  
ATOM   2831  OE1 GLU B 147     -81.042  33.008-151.476  1.00  0.71           O  
ATOM   2832  OE2 GLU B 147     -82.858  31.749-151.728  1.00  0.71           O  
ATOM   2833  N   HIS B 148     -78.298  33.182-157.232  1.00  0.72           N  
ATOM   2834  CA  HIS B 148     -77.184  33.972-157.714  1.00  0.72           C  
ATOM   2835  C   HIS B 148     -76.978  33.853-159.200  1.00  0.72           C  
ATOM   2836  O   HIS B 148     -77.019  32.770-159.774  1.00  0.72           O  
ATOM   2837  CB  HIS B 148     -75.887  33.546-157.018  1.00  0.72           C  
ATOM   2838  CG  HIS B 148     -75.917  33.957-155.584  1.00  0.72           C  
ATOM   2839  ND1 HIS B 148     -75.900  35.304-155.275  1.00  0.72           N  
ATOM   2840  CD2 HIS B 148     -75.951  33.206-154.451  1.00  0.72           C  
ATOM   2841  CE1 HIS B 148     -75.927  35.347-153.955  1.00  0.72           C  
ATOM   2842  NE2 HIS B 148     -75.962  34.108-153.415  1.00  0.72           N  
ATOM   2843  N   ARG B 149     -76.736  34.988-159.879  1.00  0.68           N  
ATOM   2844  CA  ARG B 149     -76.442  34.992-161.296  1.00  0.68           C  
ATOM   2845  C   ARG B 149     -74.956  34.941-161.561  1.00  0.68           C  
ATOM   2846  O   ARG B 149     -74.128  35.343-160.746  1.00  0.68           O  
ATOM   2847  CB  ARG B 149     -77.005  36.237-162.022  1.00  0.68           C  
ATOM   2848  CG  ARG B 149     -78.531  36.391-161.881  1.00  0.68           C  
ATOM   2849  CD  ARG B 149     -79.090  37.662-162.538  1.00  0.68           C  
ATOM   2850  NE  ARG B 149     -78.887  37.569-164.022  1.00  0.68           N  
ATOM   2851  CZ  ARG B 149     -79.672  36.876-164.857  1.00  0.68           C  
ATOM   2852  NH1 ARG B 149     -79.356  36.828-166.147  1.00  0.68           N  
ATOM   2853  NH2 ARG B 149     -80.762  36.236-164.440  1.00  0.68           N  
ATOM   2854  N   LEU B 150     -74.596  34.446-162.751  1.00  0.70           N  
ATOM   2855  CA  LEU B 150     -73.242  34.445-163.236  1.00  0.70           C  
ATOM   2856  C   LEU B 150     -73.074  35.619-164.178  1.00  0.70           C  
ATOM   2857  O   LEU B 150     -74.047  35.976-164.841  1.00  0.70           O  
ATOM   2858  CB  LEU B 150     -72.902  33.103-163.921  1.00  0.70           C  
ATOM   2859  CG  LEU B 150     -73.101  31.907-162.969  1.00  0.70           C  
ATOM   2860  CD1 LEU B 150     -72.755  30.580-163.656  1.00  0.70           C  
ATOM   2861  CD2 LEU B 150     -72.299  32.047-161.666  1.00  0.70           C  
ATOM   2862  N   PRO B 151     -71.916  36.276-164.251  1.00  0.71           N  
ATOM   2863  CA  PRO B 151     -71.575  37.202-165.329  1.00  0.71           C  
ATOM   2864  C   PRO B 151     -71.819  36.600-166.708  1.00  0.71           C  
ATOM   2865  O   PRO B 151     -71.454  35.450-166.933  1.00  0.71           O  
ATOM   2866  CB  PRO B 151     -70.089  37.538-165.072  1.00  0.71           C  
ATOM   2867  CG  PRO B 151     -69.880  37.249-163.584  1.00  0.71           C  
ATOM   2868  CD  PRO B 151     -70.781  36.044-163.362  1.00  0.71           C  
ATOM   2869  N   GLU B 152     -72.413  37.346-167.652  1.00  0.69           N  
ATOM   2870  CA  GLU B 152     -72.864  36.878-168.945  1.00  0.69           C  
ATOM   2871  C   GLU B 152     -71.726  36.487-169.880  1.00  0.69           C  
ATOM   2872  O   GLU B 152     -71.918  35.943-170.967  1.00  0.69           O  
ATOM   2873  CB  GLU B 152     -73.740  37.983-169.597  1.00  0.69           C  
ATOM   2874  CG  GLU B 152     -75.085  38.297-168.867  1.00  0.69           C  
ATOM   2875  CD  GLU B 152     -75.043  38.966-167.483  1.00  0.69           C  
ATOM   2876  OE1 GLU B 152     -73.963  39.434-167.046  1.00  0.69           O  
ATOM   2877  OE2 GLU B 152     -76.141  39.018-166.859  1.00  0.69           O  
ATOM   2878  N   ASN B 153     -70.481  36.761-169.464  1.00  0.63           N  
ATOM   2879  CA  ASN B 153     -69.280  36.388-170.161  1.00  0.63           C  
ATOM   2880  C   ASN B 153     -68.650  35.095-169.646  1.00  0.63           C  
ATOM   2881  O   ASN B 153     -67.578  34.706-170.110  1.00  0.63           O  
ATOM   2882  CB  ASN B 153     -68.293  37.579-170.113  1.00  0.63           C  
ATOM   2883  CG  ASN B 153     -67.892  37.949-168.686  1.00  0.63           C  
ATOM   2884  OD1 ASN B 153     -68.713  38.346-167.861  1.00  0.63           O  
ATOM   2885  ND2 ASN B 153     -66.584  37.829-168.377  1.00  0.63           N  
ATOM   2886  N   ILE B 154     -69.307  34.379-168.709  1.00  0.74           N  
ATOM   2887  CA  ILE B 154     -68.904  33.027-168.350  1.00  0.74           C  
ATOM   2888  C   ILE B 154     -69.624  32.036-169.249  1.00  0.74           C  
ATOM   2889  O   ILE B 154     -70.833  31.846-169.156  1.00  0.74           O  
ATOM   2890  CB  ILE B 154     -69.222  32.647-166.907  1.00  0.74           C  
ATOM   2891  CG1 ILE B 154     -68.686  33.662-165.872  1.00  0.74           C  
ATOM   2892  CG2 ILE B 154     -68.684  31.229-166.603  1.00  0.74           C  
ATOM   2893  CD1 ILE B 154     -67.180  33.939-165.926  1.00  0.74           C  
ATOM   2894  N   VAL B 155     -68.895  31.350-170.145  1.00  0.76           N  
ATOM   2895  CA  VAL B 155     -69.509  30.413-171.072  1.00  0.76           C  
ATOM   2896  C   VAL B 155     -69.449  28.995-170.540  1.00  0.76           C  
ATOM   2897  O   VAL B 155     -68.380  28.456-170.260  1.00  0.76           O  
ATOM   2898  CB  VAL B 155     -68.848  30.450-172.441  1.00  0.76           C  
ATOM   2899  CG1 VAL B 155     -69.567  29.497-173.420  1.00  0.76           C  
ATOM   2900  CG2 VAL B 155     -68.892  31.891-172.988  1.00  0.76           C  
ATOM   2901  N   ALA B 156     -70.609  28.326-170.399  1.00  0.80           N  
ATOM   2902  CA  ALA B 156     -70.664  26.928-170.040  1.00  0.80           C  
ATOM   2903  C   ALA B 156     -70.300  26.046-171.222  1.00  0.80           C  
ATOM   2904  O   ALA B 156     -70.946  26.082-172.270  1.00  0.80           O  
ATOM   2905  CB  ALA B 156     -72.060  26.535-169.520  1.00  0.80           C  
ATOM   2906  N   THR B 157     -69.245  25.230-171.070  1.00  0.78           N  
ATOM   2907  CA  THR B 157     -68.752  24.368-172.133  1.00  0.78           C  
ATOM   2908  C   THR B 157     -68.707  22.953-171.610  1.00  0.78           C  
ATOM   2909  O   THR B 157     -68.078  22.670-170.594  1.00  0.78           O  
ATOM   2910  CB  THR B 157     -67.376  24.803-172.619  1.00  0.78           C  
ATOM   2911  OG1 THR B 157     -67.468  26.104-173.178  1.00  0.78           O  
ATOM   2912  CG2 THR B 157     -66.810  23.900-173.723  1.00  0.78           C  
ATOM   2913  N   THR B 158     -69.423  22.011-172.259  1.00  0.75           N  
ATOM   2914  CA  THR B 158     -69.517  20.616-171.822  1.00  0.75           C  
ATOM   2915  C   THR B 158     -68.252  19.821-172.040  1.00  0.75           C  
ATOM   2916  O   THR B 158     -67.828  19.017-171.213  1.00  0.75           O  
ATOM   2917  CB  THR B 158     -70.694  19.872-172.443  1.00  0.75           C  
ATOM   2918  OG1 THR B 158     -70.805  20.139-173.838  1.00  0.75           O  
ATOM   2919  CG2 THR B 158     -71.978  20.376-171.778  1.00  0.75           C  
ATOM   2920  N   SER B 159     -67.570  20.024-173.172  1.00  0.75           N  
ATOM   2921  CA  SER B 159     -66.348  19.302-173.463  1.00  0.75           C  
ATOM   2922  C   SER B 159     -65.134  19.927-172.802  1.00  0.75           C  
ATOM   2923  O   SER B 159     -64.826  21.108-172.969  1.00  0.75           O  
ATOM   2924  CB  SER B 159     -66.142  19.246-174.977  1.00  0.75           C  
ATOM   2925  OG  SER B 159     -64.935  18.601-175.393  1.00  0.75           O  
ATOM   2926  N   ALA B 160     -64.402  19.125-172.003  1.00  0.72           N  
ATOM   2927  CA  ALA B 160     -63.253  19.594-171.260  1.00  0.72           C  
ATOM   2928  C   ALA B 160     -62.117  20.100-172.132  1.00  0.72           C  
ATOM   2929  O   ALA B 160     -61.559  21.168-171.891  1.00  0.72           O  
ATOM   2930  CB  ALA B 160     -62.777  18.483-170.302  1.00  0.72           C  
ATOM   2931  N   ALA B 161     -61.790  19.361-173.206  1.00  0.73           N  
ATOM   2932  CA  ALA B 161     -60.750  19.727-174.145  1.00  0.73           C  
ATOM   2933  C   ALA B 161     -61.030  21.037-174.863  1.00  0.73           C  
ATOM   2934  O   ALA B 161     -60.159  21.897-174.948  1.00  0.73           O  
ATOM   2935  CB  ALA B 161     -60.540  18.585-175.154  1.00  0.73           C  
ATOM   2936  N   ASP B 162     -62.275  21.248-175.323  1.00  0.73           N  
ATOM   2937  CA  ASP B 162     -62.733  22.479-175.935  1.00  0.73           C  
ATOM   2938  C   ASP B 162     -62.684  23.677-174.996  1.00  0.73           C  
ATOM   2939  O   ASP B 162     -62.226  24.759-175.359  1.00  0.73           O  
ATOM   2940  CB  ASP B 162     -64.189  22.285-176.424  1.00  0.73           C  
ATOM   2941  CG  ASP B 162     -64.285  21.119-177.400  1.00  0.73           C  
ATOM   2942  OD1 ASP B 162     -63.263  20.777-178.040  1.00  0.73           O  
ATOM   2943  OD2 ASP B 162     -65.378  20.508-177.474  1.00  0.73           O  
ATOM   2944  N   ALA B 163     -63.120  23.505-173.731  1.00  0.77           N  
ATOM   2945  CA  ALA B 163     -63.085  24.547-172.727  1.00  0.77           C  
ATOM   2946  C   ALA B 163     -61.681  25.021-172.399  1.00  0.77           C  
ATOM   2947  O   ALA B 163     -61.434  26.209-172.206  1.00  0.77           O  
ATOM   2948  CB  ALA B 163     -63.748  24.015-171.442  1.00  0.77           C  
ATOM   2949  N   LEU B 164     -60.723  24.084-172.321  1.00  0.74           N  
ATOM   2950  CA  LEU B 164     -59.381  24.385-171.875  1.00  0.74           C  
ATOM   2951  C   LEU B 164     -58.389  24.622-173.011  1.00  0.74           C  
ATOM   2952  O   LEU B 164     -57.244  24.980-172.743  1.00  0.74           O  
ATOM   2953  CB  LEU B 164     -58.848  23.219-170.995  1.00  0.74           C  
ATOM   2954  CG  LEU B 164     -59.275  23.230-169.509  1.00  0.74           C  
ATOM   2955  CD1 LEU B 164     -60.739  22.830-169.283  1.00  0.74           C  
ATOM   2956  CD2 LEU B 164     -58.374  22.284-168.714  1.00  0.74           C  
ATOM   2957  N   ALA B 165     -58.789  24.473-174.292  1.00  0.72           N  
ATOM   2958  CA  ALA B 165     -57.887  24.435-175.434  1.00  0.72           C  
ATOM   2959  C   ALA B 165     -57.005  25.652-175.644  1.00  0.72           C  
ATOM   2960  O   ALA B 165     -55.807  25.527-175.867  1.00  0.72           O  
ATOM   2961  CB  ALA B 165     -58.752  24.284-176.703  1.00  0.72           C  
ATOM   2962  N   GLY B 166     -57.598  26.856-175.562  1.00  0.71           N  
ATOM   2963  CA  GLY B 166     -56.886  28.115-175.752  1.00  0.71           C  
ATOM   2964  C   GLY B 166     -56.642  28.883-174.482  1.00  0.71           C  
ATOM   2965  O   GLY B 166     -56.544  30.105-174.517  1.00  0.71           O  
ATOM   2966  N   ALA B 167     -56.637  28.225-173.308  1.00  0.75           N  
ATOM   2967  CA  ALA B 167     -56.492  28.907-172.036  1.00  0.75           C  
ATOM   2968  C   ALA B 167     -55.052  29.254-171.639  1.00  0.75           C  
ATOM   2969  O   ALA B 167     -54.158  28.419-171.728  1.00  0.75           O  
ATOM   2970  CB  ALA B 167     -57.087  28.018-170.932  1.00  0.75           C  
ATOM   2971  N   ASP B 168     -54.807  30.475-171.113  1.00  0.74           N  
ATOM   2972  CA  ASP B 168     -53.525  30.873-170.571  1.00  0.74           C  
ATOM   2973  C   ASP B 168     -53.508  30.751-169.037  1.00  0.74           C  
ATOM   2974  O   ASP B 168     -52.435  30.717-168.448  1.00  0.74           O  
ATOM   2975  CB  ASP B 168     -53.218  32.369-170.794  1.00  0.74           C  
ATOM   2976  CG  ASP B 168     -52.863  32.912-172.182  1.00  0.74           C  
ATOM   2977  OD1 ASP B 168     -51.686  33.340-172.335  1.00  0.74           O  
ATOM   2978  OD2 ASP B 168     -53.852  33.157-172.924  1.00  0.74           O  
ATOM   2979  N   PHE B 169     -54.663  30.661-168.342  1.00  0.78           N  
ATOM   2980  CA  PHE B 169     -54.799  30.343-166.921  1.00  0.78           C  
ATOM   2981  C   PHE B 169     -55.912  29.324-166.748  1.00  0.78           C  
ATOM   2982  O   PHE B 169     -57.034  29.509-167.218  1.00  0.78           O  
ATOM   2983  CB  PHE B 169     -55.162  31.538-165.978  1.00  0.78           C  
ATOM   2984  CG  PHE B 169     -54.146  32.650-165.987  1.00  0.78           C  
ATOM   2985  CD1 PHE B 169     -52.776  32.369-165.941  1.00  0.78           C  
ATOM   2986  CD2 PHE B 169     -54.545  33.994-165.975  1.00  0.78           C  
ATOM   2987  CE1 PHE B 169     -51.818  33.386-165.917  1.00  0.78           C  
ATOM   2988  CE2 PHE B 169     -53.599  35.028-165.923  1.00  0.78           C  
ATOM   2989  CZ  PHE B 169     -52.231  34.722-165.906  1.00  0.78           C  
ATOM   2990  N   CYS B 170     -55.649  28.209-166.046  1.00  0.81           N  
ATOM   2991  CA  CYS B 170     -56.673  27.210-165.819  1.00  0.81           C  
ATOM   2992  C   CYS B 170     -56.871  26.971-164.341  1.00  0.81           C  
ATOM   2993  O   CYS B 170     -55.931  26.750-163.582  1.00  0.81           O  
ATOM   2994  CB  CYS B 170     -56.443  25.920-166.640  1.00  0.81           C  
ATOM   2995  SG  CYS B 170     -57.515  24.503-166.165  1.00  0.81           S  
ATOM   2996  N   PHE B 171     -58.139  27.041-163.898  1.00  0.82           N  
ATOM   2997  CA  PHE B 171     -58.531  26.926-162.506  1.00  0.82           C  
ATOM   2998  C   PHE B 171     -59.180  25.568-162.256  1.00  0.82           C  
ATOM   2999  O   PHE B 171     -60.285  25.315-162.717  1.00  0.82           O  
ATOM   3000  CB  PHE B 171     -59.583  28.015-162.122  1.00  0.82           C  
ATOM   3001  CG  PHE B 171     -59.117  29.457-162.083  1.00  0.82           C  
ATOM   3002  CD1 PHE B 171     -57.889  29.933-162.578  1.00  0.82           C  
ATOM   3003  CD2 PHE B 171     -59.969  30.380-161.456  1.00  0.82           C  
ATOM   3004  CE1 PHE B 171     -57.495  31.260-162.398  1.00  0.82           C  
ATOM   3005  CE2 PHE B 171     -59.604  31.714-161.293  1.00  0.82           C  
ATOM   3006  CZ  PHE B 171     -58.352  32.141-161.741  1.00  0.82           C  
ATOM   3007  N   HIS B 172     -58.539  24.659-161.493  1.00  0.82           N  
ATOM   3008  CA  HIS B 172     -59.082  23.343-161.178  1.00  0.82           C  
ATOM   3009  C   HIS B 172     -59.890  23.372-159.893  1.00  0.82           C  
ATOM   3010  O   HIS B 172     -59.344  23.496-158.797  1.00  0.82           O  
ATOM   3011  CB  HIS B 172     -57.962  22.293-160.994  1.00  0.82           C  
ATOM   3012  CG  HIS B 172     -57.145  22.081-162.230  1.00  0.82           C  
ATOM   3013  ND1 HIS B 172     -57.365  20.955-162.999  1.00  0.82           N  
ATOM   3014  CD2 HIS B 172     -56.160  22.837-162.777  1.00  0.82           C  
ATOM   3015  CE1 HIS B 172     -56.516  21.049-164.000  1.00  0.82           C  
ATOM   3016  NE2 HIS B 172     -55.762  22.166-163.912  1.00  0.82           N  
ATOM   3017  N   ALA B 173     -61.223  23.237-160.001  1.00  0.83           N  
ATOM   3018  CA  ALA B 173     -62.121  23.434-158.889  1.00  0.83           C  
ATOM   3019  C   ALA B 173     -63.282  22.463-159.004  1.00  0.83           C  
ATOM   3020  O   ALA B 173     -64.448  22.819-159.195  1.00  0.83           O  
ATOM   3021  CB  ALA B 173     -62.576  24.905-158.853  1.00  0.83           C  
ATOM   3022  N   VAL B 174     -62.950  21.167-158.877  1.00  0.79           N  
ATOM   3023  CA  VAL B 174     -63.888  20.066-158.913  1.00  0.79           C  
ATOM   3024  C   VAL B 174     -63.645  19.190-157.699  1.00  0.79           C  
ATOM   3025  O   VAL B 174     -62.535  19.210-157.162  1.00  0.79           O  
ATOM   3026  CB  VAL B 174     -63.765  19.207-160.172  1.00  0.79           C  
ATOM   3027  CG1 VAL B 174     -64.192  20.052-161.379  1.00  0.79           C  
ATOM   3028  CG2 VAL B 174     -62.330  18.676-160.362  1.00  0.79           C  
ATOM   3029  N   PRO B 175     -64.624  18.419-157.213  1.00  0.73           N  
ATOM   3030  CA  PRO B 175     -64.403  17.365-156.229  1.00  0.73           C  
ATOM   3031  C   PRO B 175     -63.272  16.408-156.582  1.00  0.73           C  
ATOM   3032  O   PRO B 175     -63.165  16.005-157.741  1.00  0.73           O  
ATOM   3033  CB  PRO B 175     -65.770  16.666-156.100  1.00  0.73           C  
ATOM   3034  CG  PRO B 175     -66.775  17.756-156.487  1.00  0.73           C  
ATOM   3035  CD  PRO B 175     -66.037  18.525-157.582  1.00  0.73           C  
ATOM   3036  N   VAL B 176     -62.460  16.003-155.578  1.00  0.72           N  
ATOM   3037  CA  VAL B 176     -61.270  15.154-155.657  1.00  0.72           C  
ATOM   3038  C   VAL B 176     -61.388  13.975-156.591  1.00  0.72           C  
ATOM   3039  O   VAL B 176     -60.486  13.655-157.359  1.00  0.72           O  
ATOM   3040  CB  VAL B 176     -60.934  14.627-154.259  1.00  0.72           C  
ATOM   3041  CG1 VAL B 176     -59.789  13.586-154.248  1.00  0.72           C  
ATOM   3042  CG2 VAL B 176     -60.558  15.816-153.360  1.00  0.72           C  
ATOM   3043  N   GLN B 177     -62.546  13.310-156.582  1.00  0.65           N  
ATOM   3044  CA  GLN B 177     -62.748  12.076-157.290  1.00  0.65           C  
ATOM   3045  C   GLN B 177     -62.790  12.216-158.809  1.00  0.65           C  
ATOM   3046  O   GLN B 177     -62.636  11.230-159.523  1.00  0.65           O  
ATOM   3047  CB  GLN B 177     -64.066  11.450-156.779  1.00  0.65           C  
ATOM   3048  CG  GLN B 177     -65.256  12.448-156.744  1.00  0.65           C  
ATOM   3049  CD  GLN B 177     -65.745  12.892-155.361  1.00  0.65           C  
ATOM   3050  OE1 GLN B 177     -66.944  12.855-155.092  1.00  0.65           O  
ATOM   3051  NE2 GLN B 177     -64.841  13.378-154.480  1.00  0.65           N  
ATOM   3052  N   PHE B 178     -62.975  13.435-159.355  1.00  0.69           N  
ATOM   3053  CA  PHE B 178     -63.121  13.598-160.787  1.00  0.69           C  
ATOM   3054  C   PHE B 178     -61.887  14.162-161.461  1.00  0.69           C  
ATOM   3055  O   PHE B 178     -61.784  14.135-162.685  1.00  0.69           O  
ATOM   3056  CB  PHE B 178     -64.302  14.557-161.074  1.00  0.69           C  
ATOM   3057  CG  PHE B 178     -65.568  14.075-160.412  1.00  0.69           C  
ATOM   3058  CD1 PHE B 178     -66.255  14.907-159.513  1.00  0.69           C  
ATOM   3059  CD2 PHE B 178     -66.053  12.776-160.634  1.00  0.69           C  
ATOM   3060  CE1 PHE B 178     -67.370  14.434-158.807  1.00  0.69           C  
ATOM   3061  CE2 PHE B 178     -67.166  12.297-159.932  1.00  0.69           C  
ATOM   3062  CZ  PHE B 178     -67.818  13.123-159.007  1.00  0.69           C  
ATOM   3063  N   SER B 179     -60.880  14.651-160.704  1.00  0.75           N  
ATOM   3064  CA  SER B 179     -59.697  15.244-161.323  1.00  0.75           C  
ATOM   3065  C   SER B 179     -58.908  14.290-162.174  1.00  0.75           C  
ATOM   3066  O   SER B 179     -58.486  14.671-163.256  1.00  0.75           O  
ATOM   3067  CB  SER B 179     -58.679  15.886-160.356  1.00  0.75           C  
ATOM   3068  OG  SER B 179     -59.269  16.959-159.628  1.00  0.75           O  
ATOM   3069  N   SER B 180     -58.710  13.023-161.752  1.00  0.75           N  
ATOM   3070  CA  SER B 180     -57.916  12.059-162.518  1.00  0.75           C  
ATOM   3071  C   SER B 180     -58.386  11.883-163.957  1.00  0.75           C  
ATOM   3072  O   SER B 180     -57.621  12.115-164.889  1.00  0.75           O  
ATOM   3073  CB  SER B 180     -57.894  10.678-161.816  1.00  0.75           C  
ATOM   3074  OG  SER B 180     -56.842   9.837-162.301  1.00  0.75           O  
ATOM   3075  N   SER B 181     -59.695  11.625-164.165  1.00  0.76           N  
ATOM   3076  CA  SER B 181     -60.319  11.528-165.477  1.00  0.76           C  
ATOM   3077  C   SER B 181     -60.193  12.795-166.314  1.00  0.76           C  
ATOM   3078  O   SER B 181     -59.972  12.755-167.522  1.00  0.76           O  
ATOM   3079  CB  SER B 181     -61.842  11.239-165.369  1.00  0.76           C  
ATOM   3080  OG  SER B 181     -62.180  10.191-164.446  1.00  0.76           O  
ATOM   3081  N   PHE B 182     -60.321  13.988-165.693  1.00  0.71           N  
ATOM   3082  CA  PHE B 182     -60.101  15.252-166.379  1.00  0.71           C  
ATOM   3083  C   PHE B 182     -58.657  15.394-166.847  1.00  0.71           C  
ATOM   3084  O   PHE B 182     -58.385  15.819-167.964  1.00  0.71           O  
ATOM   3085  CB  PHE B 182     -60.481  16.478-165.502  1.00  0.71           C  
ATOM   3086  CG  PHE B 182     -61.958  16.556-165.178  1.00  0.71           C  
ATOM   3087  CD1 PHE B 182     -62.961  16.419-166.158  1.00  0.71           C  
ATOM   3088  CD2 PHE B 182     -62.353  16.864-163.867  1.00  0.71           C  
ATOM   3089  CE1 PHE B 182     -64.316  16.578-165.826  1.00  0.71           C  
ATOM   3090  CE2 PHE B 182     -63.700  17.029-163.532  1.00  0.71           C  
ATOM   3091  CZ  PHE B 182     -64.686  16.888-164.512  1.00  0.71           C  
ATOM   3092  N   LEU B 183     -57.675  14.993-166.024  1.00  0.70           N  
ATOM   3093  CA  LEU B 183     -56.274  14.981-166.409  1.00  0.70           C  
ATOM   3094  C   LEU B 183     -55.964  14.025-167.545  1.00  0.70           C  
ATOM   3095  O   LEU B 183     -55.212  14.377-168.453  1.00  0.70           O  
ATOM   3096  CB  LEU B 183     -55.345  14.700-165.211  1.00  0.70           C  
ATOM   3097  CG  LEU B 183     -55.533  15.686-164.044  1.00  0.70           C  
ATOM   3098  CD1 LEU B 183     -54.766  15.181-162.826  1.00  0.70           C  
ATOM   3099  CD2 LEU B 183     -55.198  17.138-164.393  1.00  0.70           C  
ATOM   3100  N   GLU B 184     -56.592  12.828-167.563  1.00  0.70           N  
ATOM   3101  CA  GLU B 184     -56.520  11.885-168.666  1.00  0.70           C  
ATOM   3102  C   GLU B 184     -56.936  12.507-169.998  1.00  0.70           C  
ATOM   3103  O   GLU B 184     -56.285  12.293-171.019  1.00  0.70           O  
ATOM   3104  CB  GLU B 184     -57.421  10.650-168.401  1.00  0.70           C  
ATOM   3105  CG  GLU B 184     -56.994   9.746-167.217  1.00  0.70           C  
ATOM   3106  CD  GLU B 184     -58.035   8.652-166.979  1.00  0.70           C  
ATOM   3107  OE1 GLU B 184     -58.328   7.904-167.945  1.00  0.70           O  
ATOM   3108  OE2 GLU B 184     -58.555   8.570-165.834  1.00  0.70           O  
ATOM   3109  N   SER B 185     -58.007  13.331-170.024  1.00  0.70           N  
ATOM   3110  CA  SER B 185     -58.458  13.971-171.252  1.00  0.70           C  
ATOM   3111  C   SER B 185     -57.815  15.297-171.624  1.00  0.70           C  
ATOM   3112  O   SER B 185     -57.845  15.669-172.794  1.00  0.70           O  
ATOM   3113  CB  SER B 185     -59.999  14.145-171.261  1.00  0.70           C  
ATOM   3114  OG  SER B 185     -60.477  15.036-170.249  1.00  0.70           O  
ATOM   3115  N   ILE B 186     -57.202  16.039-170.679  1.00  0.61           N  
ATOM   3116  CA  ILE B 186     -56.532  17.299-170.998  1.00  0.61           C  
ATOM   3117  C   ILE B 186     -55.050  17.103-171.319  1.00  0.61           C  
ATOM   3118  O   ILE B 186     -54.411  17.944-171.955  1.00  0.61           O  
ATOM   3119  CB  ILE B 186     -56.715  18.296-169.847  1.00  0.61           C  
ATOM   3120  CG1 ILE B 186     -58.211  18.603-169.586  1.00  0.61           C  
ATOM   3121  CG2 ILE B 186     -55.947  19.622-170.076  1.00  0.61           C  
ATOM   3122  CD1 ILE B 186     -58.938  19.245-170.771  1.00  0.61           C  
ATOM   3123  N   SER B 187     -54.444  15.966-170.923  1.00  0.53           N  
ATOM   3124  CA  SER B 187     -53.054  15.647-171.240  1.00  0.53           C  
ATOM   3125  C   SER B 187     -52.718  15.669-172.728  1.00  0.53           C  
ATOM   3126  O   SER B 187     -53.194  14.823-173.481  1.00  0.53           O  
ATOM   3127  CB  SER B 187     -52.660  14.267-170.663  1.00  0.53           C  
ATOM   3128  OG  SER B 187     -51.263  13.998-170.809  1.00  0.53           O  
ATOM   3129  N   THR B 188     -51.886  16.664-173.139  1.00  0.52           N  
ATOM   3130  CA  THR B 188     -51.347  16.906-174.488  1.00  0.52           C  
ATOM   3131  C   THR B 188     -52.131  17.971-175.259  1.00  0.52           C  
ATOM   3132  O   THR B 188     -51.664  18.555-176.235  1.00  0.52           O  
ATOM   3133  CB  THR B 188     -51.104  15.642-175.322  1.00  0.52           C  
ATOM   3134  OG1 THR B 188     -50.092  14.835-174.729  1.00  0.52           O  
ATOM   3135  CG2 THR B 188     -50.651  15.918-176.757  1.00  0.52           C  
ATOM   3136  N   HIS B 189     -53.324  18.362-174.793  1.00  0.57           N  
ATOM   3137  CA  HIS B 189     -54.197  19.266-175.530  1.00  0.57           C  
ATOM   3138  C   HIS B 189     -54.115  20.705-175.044  1.00  0.57           C  
ATOM   3139  O   HIS B 189     -55.103  21.430-175.118  1.00  0.57           O  
ATOM   3140  CB  HIS B 189     -55.680  18.829-175.419  1.00  0.57           C  
ATOM   3141  CG  HIS B 189     -55.898  17.455-175.962  1.00  0.57           C  
ATOM   3142  ND1 HIS B 189     -55.527  16.376-175.198  1.00  0.57           N  
ATOM   3143  CD2 HIS B 189     -56.253  17.048-177.210  1.00  0.57           C  
ATOM   3144  CE1 HIS B 189     -55.653  15.329-175.980  1.00  0.57           C  
ATOM   3145  NE2 HIS B 189     -56.089  15.679-177.214  1.00  0.57           N  
ATOM   3146  N   VAL B 190     -52.974  21.161-174.490  1.00  0.61           N  
ATOM   3147  CA  VAL B 190     -52.939  22.392-173.707  1.00  0.61           C  
ATOM   3148  C   VAL B 190     -51.942  23.389-174.260  1.00  0.61           C  
ATOM   3149  O   VAL B 190     -50.891  23.007-174.779  1.00  0.61           O  
ATOM   3150  CB  VAL B 190     -52.685  22.069-172.231  1.00  0.61           C  
ATOM   3151  CG1 VAL B 190     -51.181  21.922-171.907  1.00  0.61           C  
ATOM   3152  CG2 VAL B 190     -53.428  23.037-171.305  1.00  0.61           C  
ATOM   3153  N   ASP B 191     -52.246  24.704-174.178  1.00  0.54           N  
ATOM   3154  CA  ASP B 191     -51.369  25.734-174.698  1.00  0.54           C  
ATOM   3155  C   ASP B 191     -49.946  25.733-174.097  1.00  0.54           C  
ATOM   3156  O   ASP B 191     -49.778  25.480-172.898  1.00  0.54           O  
ATOM   3157  CB  ASP B 191     -51.991  27.156-174.561  1.00  0.54           C  
ATOM   3158  CG  ASP B 191     -52.832  27.554-175.771  1.00  0.54           C  
ATOM   3159  OD1 ASP B 191     -52.652  26.943-176.853  1.00  0.54           O  
ATOM   3160  OD2 ASP B 191     -53.590  28.550-175.638  1.00  0.54           O  
ATOM   3161  N   PRO B 192     -48.889  26.021-174.882  1.00  0.52           N  
ATOM   3162  CA  PRO B 192     -47.494  25.736-174.532  1.00  0.52           C  
ATOM   3163  C   PRO B 192     -46.990  26.250-173.202  1.00  0.52           C  
ATOM   3164  O   PRO B 192     -46.112  25.627-172.610  1.00  0.52           O  
ATOM   3165  CB  PRO B 192     -46.696  26.395-175.669  1.00  0.52           C  
ATOM   3166  CG  PRO B 192     -47.606  26.247-176.885  1.00  0.52           C  
ATOM   3167  CD  PRO B 192     -49.009  26.412-176.296  1.00  0.52           C  
ATOM   3168  N   LYS B 193     -47.462  27.423-172.754  1.00  0.66           N  
ATOM   3169  CA  LYS B 193     -46.992  28.052-171.538  1.00  0.66           C  
ATOM   3170  C   LYS B 193     -48.097  28.246-170.500  1.00  0.66           C  
ATOM   3171  O   LYS B 193     -47.990  29.169-169.700  1.00  0.66           O  
ATOM   3172  CB  LYS B 193     -46.309  29.422-171.842  1.00  0.66           C  
ATOM   3173  CG  LYS B 193     -44.989  29.339-172.636  1.00  0.66           C  
ATOM   3174  CD  LYS B 193     -44.275  30.703-172.759  1.00  0.66           C  
ATOM   3175  CE  LYS B 193     -42.933  30.612-173.500  1.00  0.66           C  
ATOM   3176  NZ  LYS B 193     -42.303  31.950-173.616  1.00  0.66           N  
ATOM   3177  N   LEU B 194     -49.171  27.417-170.483  1.00  0.73           N  
ATOM   3178  CA  LEU B 194     -50.256  27.457-169.500  1.00  0.73           C  
ATOM   3179  C   LEU B 194     -49.846  27.121-168.045  1.00  0.73           C  
ATOM   3180  O   LEU B 194     -49.386  26.004-167.795  1.00  0.73           O  
ATOM   3181  CB  LEU B 194     -51.407  26.478-169.937  1.00  0.73           C  
ATOM   3182  CG  LEU B 194     -52.591  26.336-168.937  1.00  0.73           C  
ATOM   3183  CD1 LEU B 194     -53.134  27.701-168.613  1.00  0.73           C  
ATOM   3184  CD2 LEU B 194     -53.793  25.493-169.381  1.00  0.73           C  
ATOM   3185  N   PRO B 195     -50.005  28.008-167.046  1.00  0.75           N  
ATOM   3186  CA  PRO B 195     -49.980  27.662-165.625  1.00  0.75           C  
ATOM   3187  C   PRO B 195     -51.364  27.331-165.059  1.00  0.75           C  
ATOM   3188  O   PRO B 195     -52.388  27.710-165.628  1.00  0.75           O  
ATOM   3189  CB  PRO B 195     -49.422  28.927-164.956  1.00  0.75           C  
ATOM   3190  CG  PRO B 195     -49.914  30.046-165.856  1.00  0.75           C  
ATOM   3191  CD  PRO B 195     -49.753  29.433-167.234  1.00  0.75           C  
ATOM   3192  N   PHE B 196     -51.441  26.622-163.913  1.00  0.77           N  
ATOM   3193  CA  PHE B 196     -52.713  26.206-163.343  1.00  0.77           C  
ATOM   3194  C   PHE B 196     -52.850  26.628-161.893  1.00  0.77           C  
ATOM   3195  O   PHE B 196     -51.864  26.767-161.174  1.00  0.77           O  
ATOM   3196  CB  PHE B 196     -52.829  24.664-163.324  1.00  0.77           C  
ATOM   3197  CG  PHE B 196     -52.853  24.091-164.697  1.00  0.77           C  
ATOM   3198  CD1 PHE B 196     -51.718  23.474-165.188  1.00  0.77           C  
ATOM   3199  CD2 PHE B 196     -54.003  24.080-165.474  1.00  0.77           C  
ATOM   3200  CE1 PHE B 196     -51.707  22.852-166.433  1.00  0.77           C  
ATOM   3201  CE2 PHE B 196     -54.011  23.499-166.752  1.00  0.77           C  
ATOM   3202  CZ  PHE B 196     -52.854  22.877-167.228  1.00  0.77           C  
ATOM   3203  N   ILE B 197     -54.095  26.791-161.404  1.00  0.82           N  
ATOM   3204  CA  ILE B 197     -54.362  26.936-159.985  1.00  0.82           C  
ATOM   3205  C   ILE B 197     -55.313  25.848-159.521  1.00  0.82           C  
ATOM   3206  O   ILE B 197     -56.307  25.549-160.178  1.00  0.82           O  
ATOM   3207  CB  ILE B 197     -54.823  28.338-159.598  1.00  0.82           C  
ATOM   3208  CG1 ILE B 197     -54.999  28.492-158.074  1.00  0.82           C  
ATOM   3209  CG2 ILE B 197     -56.103  28.736-160.329  1.00  0.82           C  
ATOM   3210  CD1 ILE B 197     -54.847  29.938-157.606  1.00  0.82           C  
ATOM   3211  N   SER B 198     -55.019  25.177-158.386  1.00  0.83           N  
ATOM   3212  CA  SER B 198     -55.891  24.140-157.836  1.00  0.83           C  
ATOM   3213  C   SER B 198     -56.574  24.640-156.588  1.00  0.83           C  
ATOM   3214  O   SER B 198     -55.950  25.189-155.684  1.00  0.83           O  
ATOM   3215  CB  SER B 198     -55.156  22.829-157.454  1.00  0.83           C  
ATOM   3216  OG  SER B 198     -56.069  21.788-157.081  1.00  0.83           O  
ATOM   3217  N   LEU B 199     -57.901  24.463-156.530  1.00  0.82           N  
ATOM   3218  CA  LEU B 199     -58.722  24.893-155.417  1.00  0.82           C  
ATOM   3219  C   LEU B 199     -59.261  23.664-154.700  1.00  0.82           C  
ATOM   3220  O   LEU B 199     -60.031  23.764-153.746  1.00  0.82           O  
ATOM   3221  CB  LEU B 199     -59.931  25.719-155.941  1.00  0.82           C  
ATOM   3222  CG  LEU B 199     -59.644  27.179-156.354  1.00  0.82           C  
ATOM   3223  CD1 LEU B 199     -58.742  27.318-157.589  1.00  0.82           C  
ATOM   3224  CD2 LEU B 199     -60.966  27.899-156.618  1.00  0.82           C  
ATOM   3225  N   SER B 200     -58.870  22.463-155.174  1.00  0.80           N  
ATOM   3226  CA  SER B 200     -59.294  21.173-154.647  1.00  0.80           C  
ATOM   3227  C   SER B 200     -58.789  20.875-153.252  1.00  0.80           C  
ATOM   3228  O   SER B 200     -57.633  21.136-152.919  1.00  0.80           O  
ATOM   3229  CB  SER B 200     -58.880  20.032-155.612  1.00  0.80           C  
ATOM   3230  OG  SER B 200     -59.358  18.741-155.219  1.00  0.80           O  
ATOM   3231  N   LYS B 201     -59.661  20.310-152.396  1.00  0.77           N  
ATOM   3232  CA  LYS B 201     -59.354  20.091-151.003  1.00  0.77           C  
ATOM   3233  C   LYS B 201     -59.404  18.620-150.682  1.00  0.77           C  
ATOM   3234  O   LYS B 201     -60.447  17.987-150.547  1.00  0.77           O  
ATOM   3235  CB  LYS B 201     -60.310  20.907-150.104  1.00  0.77           C  
ATOM   3236  CG  LYS B 201     -59.891  22.389-150.089  1.00  0.77           C  
ATOM   3237  CD  LYS B 201     -60.871  23.350-149.396  1.00  0.77           C  
ATOM   3238  CE  LYS B 201     -60.239  24.741-149.203  1.00  0.77           C  
ATOM   3239  NZ  LYS B 201     -61.205  25.725-148.654  1.00  0.77           N  
ATOM   3240  N   GLY B 202     -58.215  18.026-150.523  1.00  0.79           N  
ATOM   3241  CA  GLY B 202     -58.080  16.594-150.405  1.00  0.79           C  
ATOM   3242  C   GLY B 202     -56.660  16.232-150.689  1.00  0.79           C  
ATOM   3243  O   GLY B 202     -55.808  17.094-150.880  1.00  0.79           O  
ATOM   3244  N   LEU B 203     -56.358  14.931-150.711  1.00  0.72           N  
ATOM   3245  CA  LEU B 203     -55.014  14.450-150.907  1.00  0.72           C  
ATOM   3246  C   LEU B 203     -55.097  13.090-151.533  1.00  0.72           C  
ATOM   3247  O   LEU B 203     -56.106  12.395-151.418  1.00  0.72           O  
ATOM   3248  CB  LEU B 203     -54.218  14.375-149.575  1.00  0.72           C  
ATOM   3249  CG  LEU B 203     -54.789  13.416-148.504  1.00  0.72           C  
ATOM   3250  CD1 LEU B 203     -54.138  12.023-148.534  1.00  0.72           C  
ATOM   3251  CD2 LEU B 203     -54.635  14.017-147.102  1.00  0.72           C  
ATOM   3252  N   GLU B 204     -54.005  12.689-152.189  1.00  0.64           N  
ATOM   3253  CA  GLU B 204     -53.779  11.354-152.653  1.00  0.64           C  
ATOM   3254  C   GLU B 204     -52.743  10.766-151.745  1.00  0.64           C  
ATOM   3255  O   GLU B 204     -51.717  11.376-151.411  1.00  0.64           O  
ATOM   3256  CB  GLU B 204     -53.264  11.406-154.097  1.00  0.64           C  
ATOM   3257  CG  GLU B 204     -52.813  10.077-154.734  1.00  0.64           C  
ATOM   3258  CD  GLU B 204     -53.985   9.132-154.939  1.00  0.64           C  
ATOM   3259  OE1 GLU B 204     -54.802   9.412-155.848  1.00  0.64           O  
ATOM   3260  OE2 GLU B 204     -54.032   8.131-154.177  1.00  0.64           O  
ATOM   3261  N   LEU B 205     -52.955   9.538-151.295  1.00  0.55           N  
ATOM   3262  CA  LEU B 205     -52.124   8.903-150.301  1.00  0.55           C  
ATOM   3263  C   LEU B 205     -50.784   8.442-150.853  1.00  0.55           C  
ATOM   3264  O   LEU B 205     -49.902   8.024-150.115  1.00  0.55           O  
ATOM   3265  CB  LEU B 205     -52.903   7.707-149.719  1.00  0.55           C  
ATOM   3266  CG  LEU B 205     -53.234   6.617-150.763  1.00  0.55           C  
ATOM   3267  CD1 LEU B 205     -52.276   5.427-150.626  1.00  0.55           C  
ATOM   3268  CD2 LEU B 205     -54.706   6.176-150.724  1.00  0.55           C  
ATOM   3269  N   ASN B 206     -50.607   8.477-152.186  1.00  0.56           N  
ATOM   3270  CA  ASN B 206     -49.507   7.877-152.901  1.00  0.56           C  
ATOM   3271  C   ASN B 206     -48.120   8.332-152.463  1.00  0.56           C  
ATOM   3272  O   ASN B 206     -47.213   7.508-152.383  1.00  0.56           O  
ATOM   3273  CB  ASN B 206     -49.809   8.153-154.395  1.00  0.56           C  
ATOM   3274  CG  ASN B 206     -48.850   7.531-155.396  1.00  0.56           C  
ATOM   3275  OD1 ASN B 206     -49.134   6.506-156.011  1.00  0.56           O  
ATOM   3276  ND2 ASN B 206     -47.700   8.202-155.634  1.00  0.56           N  
ATOM   3277  N   THR B 207     -47.902   9.627-152.187  1.00  0.50           N  
ATOM   3278  CA  THR B 207     -46.606  10.087-151.685  1.00  0.50           C  
ATOM   3279  C   THR B 207     -46.529  10.167-150.152  1.00  0.50           C  
ATOM   3280  O   THR B 207     -45.661   9.548-149.548  1.00  0.50           O  
ATOM   3281  CB  THR B 207     -46.058  11.298-152.452  1.00  0.50           C  
ATOM   3282  OG1 THR B 207     -45.634  10.988-153.765  1.00  0.50           O  
ATOM   3283  CG2 THR B 207     -44.894  11.997-151.759  1.00  0.50           C  
ATOM   3284  N   LEU B 208     -47.394  10.845-149.372  1.00  0.56           N  
ATOM   3285  CA  LEU B 208     -48.426  11.830-149.619  1.00  0.56           C  
ATOM   3286  C   LEU B 208     -48.327  12.685-150.852  1.00  0.56           C  
ATOM   3287  O   LEU B 208     -47.453  13.543-150.971  1.00  0.56           O  
ATOM   3288  CB  LEU B 208     -48.359  12.834-148.455  1.00  0.56           C  
ATOM   3289  CG  LEU B 208     -49.349  14.015-148.465  1.00  0.56           C  
ATOM   3290  CD1 LEU B 208     -50.804  13.576-148.326  1.00  0.56           C  
ATOM   3291  CD2 LEU B 208     -49.005  14.924-147.286  1.00  0.56           C  
ATOM   3292  N   ARG B 209     -49.238  12.503-151.820  1.00  0.61           N  
ATOM   3293  CA  ARG B 209     -49.157  13.158-153.105  1.00  0.61           C  
ATOM   3294  C   ARG B 209     -50.218  14.214-153.144  1.00  0.61           C  
ATOM   3295  O   ARG B 209     -51.416  13.963-153.083  1.00  0.61           O  
ATOM   3296  CB  ARG B 209     -49.309  12.136-154.262  1.00  0.61           C  
ATOM   3297  CG  ARG B 209     -48.995  12.642-155.684  1.00  0.61           C  
ATOM   3298  CD  ARG B 209     -49.093  11.507-156.714  1.00  0.61           C  
ATOM   3299  NE  ARG B 209     -48.822  12.082-158.075  1.00  0.61           N  
ATOM   3300  CZ  ARG B 209     -48.957  11.363-159.201  1.00  0.61           C  
ATOM   3301  NH1 ARG B 209     -48.853  11.965-160.386  1.00  0.61           N  
ATOM   3302  NH2 ARG B 209     -49.190  10.055-159.162  1.00  0.61           N  
ATOM   3303  N   THR B 210     -49.778  15.471-153.207  1.00  0.66           N  
ATOM   3304  CA  THR B 210     -50.676  16.585-153.340  1.00  0.66           C  
ATOM   3305  C   THR B 210     -51.491  16.581-154.621  1.00  0.66           C  
ATOM   3306  O   THR B 210     -51.006  16.165-155.675  1.00  0.66           O  
ATOM   3307  CB  THR B 210     -49.981  17.909-153.154  1.00  0.66           C  
ATOM   3308  OG1 THR B 210     -48.943  18.230-154.063  1.00  0.66           O  
ATOM   3309  CG2 THR B 210     -49.455  18.068-151.722  1.00  0.66           C  
ATOM   3310  N   MET B 211     -52.759  17.050-154.586  1.00  0.72           N  
ATOM   3311  CA  MET B 211     -53.601  17.149-155.772  1.00  0.72           C  
ATOM   3312  C   MET B 211     -52.988  18.115-156.762  1.00  0.72           C  
ATOM   3313  O   MET B 211     -52.919  17.862-157.973  1.00  0.72           O  
ATOM   3314  CB  MET B 211     -55.080  17.469-155.406  1.00  0.72           C  
ATOM   3315  CG  MET B 211     -55.819  16.311-154.686  1.00  0.72           C  
ATOM   3316  SD  MET B 211     -56.013  14.761-155.629  1.00  0.72           S  
ATOM   3317  CE  MET B 211     -57.044  15.346-157.007  1.00  0.72           C  
ATOM   3318  N   SER B 212     -52.379  19.190-156.270  1.00  0.72           N  
ATOM   3319  CA  SER B 212     -51.599  20.065-157.092  1.00  0.72           C  
ATOM   3320  C   SER B 212     -50.186  19.503-157.399  1.00  0.72           C  
ATOM   3321  O   SER B 212     -49.302  20.157-157.879  1.00  0.72           O  
ATOM   3322  CB  SER B 212     -51.573  21.479-156.462  1.00  0.72           C  
ATOM   3323  OG  SER B 212     -50.576  21.717-155.465  1.00  0.72           O  
ATOM   3324  N   THR B 213     -49.934  18.190-157.304  1.00  0.66           N  
ATOM   3325  CA  THR B 213     -48.651  17.574-157.764  1.00  0.66           C  
ATOM   3326  C   THR B 213     -49.150  16.528-158.726  1.00  0.66           C  
ATOM   3327  O   THR B 213     -48.441  16.175-159.696  1.00  0.66           O  
ATOM   3328  CB  THR B 213     -47.747  16.904-156.669  1.00  0.66           C  
ATOM   3329  OG1 THR B 213     -47.047  17.884-155.891  1.00  0.66           O  
ATOM   3330  CG2 THR B 213     -46.664  15.991-157.273  1.00  0.66           C  
ATOM   3331  N   ILE B 214     -50.394  16.020-158.611  1.00  0.71           N  
ATOM   3332  CA  ILE B 214     -51.015  15.176-159.626  1.00  0.71           C  
ATOM   3333  C   ILE B 214     -51.324  15.903-160.917  1.00  0.71           C  
ATOM   3334  O   ILE B 214     -50.902  15.475-161.986  1.00  0.71           O  
ATOM   3335  CB  ILE B 214     -52.267  14.487-159.093  1.00  0.71           C  
ATOM   3336  CG1 ILE B 214     -51.856  13.558-157.946  1.00  0.71           C  
ATOM   3337  CG2 ILE B 214     -52.987  13.664-160.183  1.00  0.71           C  
ATOM   3338  CD1 ILE B 214     -53.016  13.021-157.123  1.00  0.71           C  
ATOM   3339  N   ILE B 215     -52.012  17.055-160.819  1.00  0.72           N  
ATOM   3340  CA  ILE B 215     -52.396  17.877-161.952  1.00  0.72           C  
ATOM   3341  C   ILE B 215     -51.203  18.371-162.779  1.00  0.72           C  
ATOM   3342  O   ILE B 215     -51.248  18.209-163.998  1.00  0.72           O  
ATOM   3343  CB  ILE B 215     -53.301  19.010-161.465  1.00  0.72           C  
ATOM   3344  CG1 ILE B 215     -54.611  18.473-160.837  1.00  0.72           C  
ATOM   3345  CG2 ILE B 215     -53.596  19.993-162.612  1.00  0.72           C  
ATOM   3346  CD1 ILE B 215     -55.375  19.539-160.044  1.00  0.72           C  
ATOM   3347  N   PRO B 216     -50.101  18.889-162.239  1.00  0.69           N  
ATOM   3348  CA  PRO B 216     -48.992  19.377-163.058  1.00  0.69           C  
ATOM   3349  C   PRO B 216     -48.193  18.289-163.720  1.00  0.69           C  
ATOM   3350  O   PRO B 216     -47.715  18.479-164.827  1.00  0.69           O  
ATOM   3351  CB  PRO B 216     -48.083  20.129-162.094  1.00  0.69           C  
ATOM   3352  CG  PRO B 216     -49.017  20.510-160.977  1.00  0.69           C  
ATOM   3353  CD  PRO B 216     -49.971  19.348-160.864  1.00  0.69           C  
ATOM   3354  N   ARG B 217     -47.959  17.144-163.062  1.00  0.60           N  
ATOM   3355  CA  ARG B 217     -47.116  16.107-163.625  1.00  0.60           C  
ATOM   3356  C   ARG B 217     -47.788  15.373-164.771  1.00  0.60           C  
ATOM   3357  O   ARG B 217     -47.131  14.922-165.707  1.00  0.60           O  
ATOM   3358  CB  ARG B 217     -46.719  15.110-162.515  1.00  0.60           C  
ATOM   3359  CG  ARG B 217     -45.717  15.685-161.489  1.00  0.60           C  
ATOM   3360  CD  ARG B 217     -45.271  14.627-160.475  1.00  0.60           C  
ATOM   3361  NE  ARG B 217     -44.235  15.232-159.580  1.00  0.60           N  
ATOM   3362  CZ  ARG B 217     -43.755  14.628-158.482  1.00  0.60           C  
ATOM   3363  NH1 ARG B 217     -42.918  15.284-157.684  1.00  0.60           N  
ATOM   3364  NH2 ARG B 217     -44.110  13.386-158.162  1.00  0.60           N  
ATOM   3365  N   ALA B 218     -49.122  15.222-164.701  1.00  0.73           N  
ATOM   3366  CA  ALA B 218     -49.917  14.745-165.804  1.00  0.73           C  
ATOM   3367  C   ALA B 218     -50.079  15.765-166.940  1.00  0.73           C  
ATOM   3368  O   ALA B 218     -49.969  15.412-168.111  1.00  0.73           O  
ATOM   3369  CB  ALA B 218     -51.279  14.291-165.248  1.00  0.73           C  
ATOM   3370  N   LEU B 219     -50.336  17.059-166.639  1.00  0.62           N  
ATOM   3371  CA  LEU B 219     -50.580  18.063-167.666  1.00  0.62           C  
ATOM   3372  C   LEU B 219     -49.365  18.913-167.990  1.00  0.62           C  
ATOM   3373  O   LEU B 219     -48.809  19.588-167.136  1.00  0.62           O  
ATOM   3374  CB  LEU B 219     -51.685  19.072-167.264  1.00  0.62           C  
ATOM   3375  CG  LEU B 219     -53.050  18.467-166.912  1.00  0.62           C  
ATOM   3376  CD1 LEU B 219     -54.046  19.613-166.670  1.00  0.62           C  
ATOM   3377  CD2 LEU B 219     -53.554  17.519-168.003  1.00  0.62           C  
ATOM   3378  N   GLY B 220     -48.932  18.971-169.263  1.00  0.49           N  
ATOM   3379  CA  GLY B 220     -47.823  19.837-169.657  1.00  0.49           C  
ATOM   3380  C   GLY B 220     -46.510  19.116-169.662  1.00  0.49           C  
ATOM   3381  O   GLY B 220     -45.983  18.822-170.732  1.00  0.49           O  
ATOM   3382  N   ASN B 221     -45.966  18.804-168.469  1.00  0.44           N  
ATOM   3383  CA  ASN B 221     -44.637  18.249-168.286  1.00  0.44           C  
ATOM   3384  C   ASN B 221     -44.296  18.329-166.808  1.00  0.44           C  
ATOM   3385  O   ASN B 221     -44.904  19.078-166.057  1.00  0.44           O  
ATOM   3386  CB  ASN B 221     -43.515  19.015-169.075  1.00  0.44           C  
ATOM   3387  CG  ASN B 221     -42.202  18.242-169.125  1.00  0.44           C  
ATOM   3388  OD1 ASN B 221     -41.312  18.442-168.295  1.00  0.44           O  
ATOM   3389  ND2 ASN B 221     -42.080  17.289-170.072  1.00  0.44           N  
ATOM   3390  N   ARG B 222     -43.269  17.591-166.347  1.00  0.44           N  
ATOM   3391  CA  ARG B 222     -42.797  17.572-164.975  1.00  0.44           C  
ATOM   3392  C   ARG B 222     -42.490  18.940-164.365  1.00  0.44           C  
ATOM   3393  O   ARG B 222     -42.570  19.110-163.153  1.00  0.44           O  
ATOM   3394  CB  ARG B 222     -41.476  16.759-164.891  1.00  0.44           C  
ATOM   3395  CG  ARG B 222     -41.611  15.250-165.180  1.00  0.44           C  
ATOM   3396  CD  ARG B 222     -40.260  14.519-165.126  1.00  0.44           C  
ATOM   3397  NE  ARG B 222     -40.527  13.063-165.363  1.00  0.44           N  
ATOM   3398  CZ  ARG B 222     -39.573  12.129-165.494  1.00  0.44           C  
ATOM   3399  NH1 ARG B 222     -39.927  10.862-165.698  1.00  0.44           N  
ATOM   3400  NH2 ARG B 222     -38.280  12.429-165.427  1.00  0.44           N  
ATOM   3401  N   ARG B 223     -42.108  19.932-165.196  1.00  0.42           N  
ATOM   3402  CA  ARG B 223     -41.753  21.266-164.749  1.00  0.42           C  
ATOM   3403  C   ARG B 223     -42.877  22.278-164.897  1.00  0.42           C  
ATOM   3404  O   ARG B 223     -42.651  23.486-164.842  1.00  0.42           O  
ATOM   3405  CB  ARG B 223     -40.549  21.783-165.574  1.00  0.42           C  
ATOM   3406  CG  ARG B 223     -39.271  20.943-165.391  1.00  0.42           C  
ATOM   3407  CD  ARG B 223     -38.088  21.507-166.182  1.00  0.42           C  
ATOM   3408  NE  ARG B 223     -36.901  20.640-165.886  1.00  0.42           N  
ATOM   3409  CZ  ARG B 223     -35.681  20.840-166.404  1.00  0.42           C  
ATOM   3410  NH1 ARG B 223     -34.689  20.015-166.078  1.00  0.42           N  
ATOM   3411  NH2 ARG B 223     -35.434  21.846-167.236  1.00  0.42           N  
ATOM   3412  N   GLN B 224     -44.117  21.827-165.126  1.00  0.50           N  
ATOM   3413  CA  GLN B 224     -45.253  22.700-165.287  1.00  0.50           C  
ATOM   3414  C   GLN B 224     -45.599  23.509-164.009  1.00  0.50           C  
ATOM   3415  O   GLN B 224     -45.546  22.969-162.899  1.00  0.50           O  
ATOM   3416  CB  GLN B 224     -46.396  21.821-165.848  1.00  0.50           C  
ATOM   3417  CG  GLN B 224     -47.615  22.532-166.459  1.00  0.50           C  
ATOM   3418  CD  GLN B 224     -48.407  23.188-165.348  1.00  0.50           C  
ATOM   3419  OE1 GLN B 224     -48.656  22.616-164.293  1.00  0.50           O  
ATOM   3420  NE2 GLN B 224     -48.779  24.471-165.544  1.00  0.50           N  
ATOM   3421  N   PRO B 225     -45.941  24.803-164.084  1.00  0.72           N  
ATOM   3422  CA  PRO B 225     -46.097  25.606-162.885  1.00  0.72           C  
ATOM   3423  C   PRO B 225     -47.513  25.591-162.358  1.00  0.72           C  
ATOM   3424  O   PRO B 225     -48.487  25.896-163.056  1.00  0.72           O  
ATOM   3425  CB  PRO B 225     -45.722  27.030-163.318  1.00  0.72           C  
ATOM   3426  CG  PRO B 225     -46.100  27.050-164.794  1.00  0.72           C  
ATOM   3427  CD  PRO B 225     -45.658  25.660-165.236  1.00  0.72           C  
ATOM   3428  N   PHE B 226     -47.610  25.269-161.067  1.00  0.73           N  
ATOM   3429  CA  PHE B 226     -48.831  25.240-160.316  1.00  0.73           C  
ATOM   3430  C   PHE B 226     -48.827  26.106-159.088  1.00  0.73           C  
ATOM   3431  O   PHE B 226     -47.794  26.367-158.462  1.00  0.73           O  
ATOM   3432  CB  PHE B 226     -49.146  23.810-159.847  1.00  0.73           C  
ATOM   3433  CG  PHE B 226     -48.113  23.197-158.908  1.00  0.73           C  
ATOM   3434  CD1 PHE B 226     -48.348  23.174-157.523  1.00  0.73           C  
ATOM   3435  CD2 PHE B 226     -46.954  22.567-159.397  1.00  0.73           C  
ATOM   3436  CE1 PHE B 226     -47.499  22.469-156.659  1.00  0.73           C  
ATOM   3437  CE2 PHE B 226     -46.096  21.867-158.535  1.00  0.73           C  
ATOM   3438  CZ  PHE B 226     -46.380  21.802-157.166  1.00  0.73           C  
ATOM   3439  N   VAL B 227     -50.036  26.527-158.706  1.00  0.80           N  
ATOM   3440  CA  VAL B 227     -50.280  27.316-157.531  1.00  0.80           C  
ATOM   3441  C   VAL B 227     -51.547  26.773-156.902  1.00  0.80           C  
ATOM   3442  O   VAL B 227     -52.311  26.050-157.544  1.00  0.80           O  
ATOM   3443  CB  VAL B 227     -50.405  28.804-157.852  1.00  0.80           C  
ATOM   3444  CG1 VAL B 227     -49.067  29.296-158.420  1.00  0.80           C  
ATOM   3445  CG2 VAL B 227     -51.511  29.074-158.874  1.00  0.80           C  
ATOM   3446  N   VAL B 228     -51.828  27.090-155.629  1.00  0.83           N  
ATOM   3447  CA  VAL B 228     -53.061  26.639-154.989  1.00  0.83           C  
ATOM   3448  C   VAL B 228     -53.790  27.806-154.380  1.00  0.83           C  
ATOM   3449  O   VAL B 228     -53.195  28.835-154.067  1.00  0.83           O  
ATOM   3450  CB  VAL B 228     -52.899  25.571-153.909  1.00  0.83           C  
ATOM   3451  CG1 VAL B 228     -52.413  24.265-154.555  1.00  0.83           C  
ATOM   3452  CG2 VAL B 228     -51.995  26.061-152.766  1.00  0.83           C  
ATOM   3453  N   LEU B 229     -55.116  27.673-154.188  1.00  0.83           N  
ATOM   3454  CA  LEU B 229     -55.881  28.636-153.429  1.00  0.83           C  
ATOM   3455  C   LEU B 229     -56.600  27.915-152.327  1.00  0.83           C  
ATOM   3456  O   LEU B 229     -57.306  26.930-152.539  1.00  0.83           O  
ATOM   3457  CB  LEU B 229     -56.893  29.407-154.296  1.00  0.83           C  
ATOM   3458  CG  LEU B 229     -57.590  30.590-153.594  1.00  0.83           C  
ATOM   3459  CD1 LEU B 229     -57.849  31.677-154.626  1.00  0.83           C  
ATOM   3460  CD2 LEU B 229     -58.905  30.193-152.905  1.00  0.83           C  
ATOM   3461  N   SER B 230     -56.430  28.395-151.090  1.00  0.80           N  
ATOM   3462  CA  SER B 230     -57.097  27.796-149.964  1.00  0.80           C  
ATOM   3463  C   SER B 230     -57.388  28.860-148.948  1.00  0.80           C  
ATOM   3464  O   SER B 230     -56.567  29.712-148.630  1.00  0.80           O  
ATOM   3465  CB  SER B 230     -56.252  26.687-149.304  1.00  0.80           C  
ATOM   3466  OG  SER B 230     -57.021  25.964-148.341  1.00  0.80           O  
ATOM   3467  N   GLY B 231     -58.603  28.860-148.402  1.00  0.80           N  
ATOM   3468  CA  GLY B 231     -58.949  29.806-147.372  1.00  0.80           C  
ATOM   3469  C   GLY B 231     -60.278  29.468-146.783  1.00  0.80           C  
ATOM   3470  O   GLY B 231     -60.909  28.468-147.169  1.00  0.80           O  
ATOM   3471  N   PRO B 232     -60.718  30.294-145.838  1.00  0.78           N  
ATOM   3472  CA  PRO B 232     -62.072  30.249-145.323  1.00  0.78           C  
ATOM   3473  C   PRO B 232     -63.013  30.844-146.343  1.00  0.78           C  
ATOM   3474  O   PRO B 232     -63.155  32.058-146.436  1.00  0.78           O  
ATOM   3475  CB  PRO B 232     -62.016  31.082-144.032  1.00  0.78           C  
ATOM   3476  CG  PRO B 232     -60.836  32.047-144.214  1.00  0.78           C  
ATOM   3477  CD  PRO B 232     -59.886  31.302-145.157  1.00  0.78           C  
ATOM   3478  N   SER B 233     -63.668  29.985-147.136  1.00  0.78           N  
ATOM   3479  CA  SER B 233     -64.407  30.479-148.281  1.00  0.78           C  
ATOM   3480  C   SER B 233     -65.648  29.665-148.514  1.00  0.78           C  
ATOM   3481  O   SER B 233     -65.714  28.932-149.493  1.00  0.78           O  
ATOM   3482  CB  SER B 233     -63.605  30.408-149.625  1.00  0.78           C  
ATOM   3483  OG  SER B 233     -62.345  31.072-149.562  1.00  0.78           O  
ATOM   3484  N   PHE B 234     -66.703  29.714-147.668  1.00  0.75           N  
ATOM   3485  CA  PHE B 234     -67.948  29.068-148.086  1.00  0.75           C  
ATOM   3486  C   PHE B 234     -68.508  29.759-149.318  1.00  0.75           C  
ATOM   3487  O   PHE B 234     -68.561  30.984-149.393  1.00  0.75           O  
ATOM   3488  CB  PHE B 234     -69.035  29.007-146.998  1.00  0.75           C  
ATOM   3489  CG  PHE B 234     -70.306  28.229-147.347  1.00  0.75           C  
ATOM   3490  CD1 PHE B 234     -70.348  26.885-147.768  1.00  0.75           C  
ATOM   3491  CD2 PHE B 234     -71.521  28.860-147.078  1.00  0.75           C  
ATOM   3492  CE1 PHE B 234     -71.548  26.150-147.699  1.00  0.75           C  
ATOM   3493  CE2 PHE B 234     -72.706  28.135-146.972  1.00  0.75           C  
ATOM   3494  CZ  PHE B 234     -72.723  26.771-147.260  1.00  0.75           C  
ATOM   3495  N   ALA B 235     -68.927  28.965-150.311  1.00  0.77           N  
ATOM   3496  CA  ALA B 235     -69.426  29.422-151.580  1.00  0.77           C  
ATOM   3497  C   ALA B 235     -70.658  30.313-151.485  1.00  0.77           C  
ATOM   3498  O   ALA B 235     -70.735  31.334-152.157  1.00  0.77           O  
ATOM   3499  CB  ALA B 235     -69.674  28.166-152.426  1.00  0.77           C  
ATOM   3500  N   VAL B 236     -71.635  29.995-150.608  1.00  0.75           N  
ATOM   3501  CA  VAL B 236     -72.814  30.836-150.419  1.00  0.75           C  
ATOM   3502  C   VAL B 236     -72.457  32.190-149.818  1.00  0.75           C  
ATOM   3503  O   VAL B 236     -72.851  33.241-150.315  1.00  0.75           O  
ATOM   3504  CB  VAL B 236     -73.828  30.143-149.513  1.00  0.75           C  
ATOM   3505  CG1 VAL B 236     -75.056  31.017-149.183  1.00  0.75           C  
ATOM   3506  CG2 VAL B 236     -74.268  28.800-150.131  1.00  0.75           C  
ATOM   3507  N   GLU B 237     -71.635  32.203-148.750  1.00  0.75           N  
ATOM   3508  CA  GLU B 237     -71.156  33.422-148.131  1.00  0.75           C  
ATOM   3509  C   GLU B 237     -70.237  34.264-149.036  1.00  0.75           C  
ATOM   3510  O   GLU B 237     -70.375  35.485-149.073  1.00  0.75           O  
ATOM   3511  CB  GLU B 237     -70.508  33.144-146.756  1.00  0.75           C  
ATOM   3512  CG  GLU B 237     -71.471  32.831-145.574  1.00  0.75           C  
ATOM   3513  CD  GLU B 237     -70.789  33.013-144.206  1.00  0.75           C  
ATOM   3514  OE1 GLU B 237     -69.710  33.641-144.144  1.00  0.75           O  
ATOM   3515  OE2 GLU B 237     -71.335  32.547-143.177  1.00  0.75           O  
ATOM   3516  N   LEU B 238     -69.316  33.645-149.826  1.00  0.75           N  
ATOM   3517  CA  LEU B 238     -68.505  34.318-150.846  1.00  0.75           C  
ATOM   3518  C   LEU B 238     -69.371  34.986-151.896  1.00  0.75           C  
ATOM   3519  O   LEU B 238     -69.198  36.159-152.224  1.00  0.75           O  
ATOM   3520  CB  LEU B 238     -67.559  33.282-151.541  1.00  0.75           C  
ATOM   3521  CG  LEU B 238     -66.625  33.791-152.674  1.00  0.75           C  
ATOM   3522  CD1 LEU B 238     -65.303  33.000-152.702  1.00  0.75           C  
ATOM   3523  CD2 LEU B 238     -67.251  33.726-154.078  1.00  0.75           C  
ATOM   3524  N   MET B 239     -70.375  34.251-152.405  1.00  0.76           N  
ATOM   3525  CA  MET B 239     -71.295  34.707-153.420  1.00  0.76           C  
ATOM   3526  C   MET B 239     -72.186  35.857-152.959  1.00  0.76           C  
ATOM   3527  O   MET B 239     -72.458  36.806-153.696  1.00  0.76           O  
ATOM   3528  CB  MET B 239     -72.093  33.489-153.925  1.00  0.76           C  
ATOM   3529  CG  MET B 239     -72.858  33.761-155.212  1.00  0.76           C  
ATOM   3530  SD  MET B 239     -71.786  34.117-156.624  1.00  0.76           S  
ATOM   3531  CE  MET B 239     -72.412  35.797-156.851  1.00  0.76           C  
ATOM   3532  N   ASN B 240     -72.592  35.844-151.673  1.00  0.77           N  
ATOM   3533  CA  ASN B 240     -73.301  36.933-151.013  1.00  0.77           C  
ATOM   3534  C   ASN B 240     -72.424  38.162-150.745  1.00  0.77           C  
ATOM   3535  O   ASN B 240     -72.919  39.186-150.280  1.00  0.77           O  
ATOM   3536  CB  ASN B 240     -73.935  36.478-149.664  1.00  0.77           C  
ATOM   3537  CG  ASN B 240     -75.074  35.492-149.896  1.00  0.77           C  
ATOM   3538  OD1 ASN B 240     -75.733  35.486-150.932  1.00  0.77           O  
ATOM   3539  ND2 ASN B 240     -75.372  34.645-148.883  1.00  0.77           N  
ATOM   3540  N   LYS B 241     -71.100  38.069-151.000  1.00  0.77           N  
ATOM   3541  CA  LYS B 241     -70.115  39.138-150.905  1.00  0.77           C  
ATOM   3542  C   LYS B 241     -69.817  39.573-149.488  1.00  0.77           C  
ATOM   3543  O   LYS B 241     -69.378  40.691-149.218  1.00  0.77           O  
ATOM   3544  CB  LYS B 241     -70.432  40.365-151.797  1.00  0.77           C  
ATOM   3545  CG  LYS B 241     -70.573  40.031-153.289  1.00  0.77           C  
ATOM   3546  CD  LYS B 241     -70.946  41.279-154.104  1.00  0.77           C  
ATOM   3547  CE  LYS B 241     -71.118  40.998-155.596  1.00  0.77           C  
ATOM   3548  NZ  LYS B 241     -71.507  42.249-156.282  1.00  0.77           N  
ATOM   3549  N   LEU B 242     -70.002  38.655-148.530  1.00  0.77           N  
ATOM   3550  CA  LEU B 242     -69.604  38.862-147.162  1.00  0.77           C  
ATOM   3551  C   LEU B 242     -68.067  38.931-147.043  1.00  0.77           C  
ATOM   3552  O   LEU B 242     -67.395  38.090-147.644  1.00  0.77           O  
ATOM   3553  CB  LEU B 242     -70.188  37.755-146.260  1.00  0.77           C  
ATOM   3554  CG  LEU B 242     -71.722  37.564-146.317  1.00  0.77           C  
ATOM   3555  CD1 LEU B 242     -72.082  36.351-145.460  1.00  0.77           C  
ATOM   3556  CD2 LEU B 242     -72.570  38.750-145.839  1.00  0.77           C  
ATOM   3557  N   PRO B 243     -67.446  39.888-146.339  1.00  0.82           N  
ATOM   3558  CA  PRO B 243     -65.993  40.044-146.297  1.00  0.82           C  
ATOM   3559  C   PRO B 243     -65.181  38.836-145.885  1.00  0.82           C  
ATOM   3560  O   PRO B 243     -65.301  38.363-144.757  1.00  0.82           O  
ATOM   3561  CB  PRO B 243     -65.765  41.190-145.300  1.00  0.82           C  
ATOM   3562  CG  PRO B 243     -67.042  42.023-145.380  1.00  0.82           C  
ATOM   3563  CD  PRO B 243     -68.125  40.982-145.646  1.00  0.82           C  
ATOM   3564  N   THR B 244     -64.279  38.368-146.751  1.00  0.78           N  
ATOM   3565  CA  THR B 244     -63.482  37.204-146.436  1.00  0.78           C  
ATOM   3566  C   THR B 244     -62.133  37.272-147.095  1.00  0.78           C  
ATOM   3567  O   THR B 244     -61.794  38.212-147.815  1.00  0.78           O  
ATOM   3568  CB  THR B 244     -64.209  35.903-146.746  1.00  0.78           C  
ATOM   3569  OG1 THR B 244     -63.555  34.787-146.153  1.00  0.78           O  
ATOM   3570  CG2 THR B 244     -64.418  35.636-148.238  1.00  0.78           C  
ATOM   3571  N   ALA B 245     -61.287  36.280-146.800  1.00  0.83           N  
ATOM   3572  CA  ALA B 245     -59.929  36.256-147.230  1.00  0.83           C  
ATOM   3573  C   ALA B 245     -59.530  34.853-147.585  1.00  0.83           C  
ATOM   3574  O   ALA B 245     -60.153  33.874-147.190  1.00  0.83           O  
ATOM   3575  CB  ALA B 245     -58.979  36.803-146.144  1.00  0.83           C  
ATOM   3576  N   MET B 246     -58.455  34.727-148.362  1.00  0.80           N  
ATOM   3577  CA  MET B 246     -57.987  33.447-148.807  1.00  0.80           C  
ATOM   3578  C   MET B 246     -56.508  33.539-149.037  1.00  0.80           C  
ATOM   3579  O   MET B 246     -55.937  34.621-149.180  1.00  0.80           O  
ATOM   3580  CB  MET B 246     -58.716  32.984-150.089  1.00  0.80           C  
ATOM   3581  CG  MET B 246     -58.540  33.926-151.290  1.00  0.80           C  
ATOM   3582  SD  MET B 246     -59.871  33.822-152.520  1.00  0.80           S  
ATOM   3583  CE  MET B 246     -61.135  34.676-151.553  1.00  0.80           C  
ATOM   3584  N   VAL B 247     -55.840  32.382-149.041  1.00  0.79           N  
ATOM   3585  CA  VAL B 247     -54.412  32.306-149.186  1.00  0.79           C  
ATOM   3586  C   VAL B 247     -54.144  31.716-150.548  1.00  0.79           C  
ATOM   3587  O   VAL B 247     -54.652  30.648-150.894  1.00  0.79           O  
ATOM   3588  CB  VAL B 247     -53.797  31.425-148.106  1.00  0.79           C  
ATOM   3589  CG1 VAL B 247     -52.266  31.345-148.251  1.00  0.79           C  
ATOM   3590  CG2 VAL B 247     -54.172  31.980-146.716  1.00  0.79           C  
ATOM   3591  N   VAL B 248     -53.341  32.404-151.373  1.00  0.82           N  
ATOM   3592  CA  VAL B 248     -52.854  31.834-152.613  1.00  0.82           C  
ATOM   3593  C   VAL B 248     -51.425  31.442-152.353  1.00  0.82           C  
ATOM   3594  O   VAL B 248     -50.613  32.235-151.883  1.00  0.82           O  
ATOM   3595  CB  VAL B 248     -52.927  32.776-153.814  1.00  0.82           C  
ATOM   3596  CG1 VAL B 248     -52.318  32.111-155.070  1.00  0.82           C  
ATOM   3597  CG2 VAL B 248     -54.395  33.157-154.093  1.00  0.82           C  
ATOM   3598  N   ALA B 249     -51.062  30.186-152.637  1.00  0.79           N  
ATOM   3599  CA  ALA B 249     -49.698  29.769-152.460  1.00  0.79           C  
ATOM   3600  C   ALA B 249     -49.045  29.643-153.816  1.00  0.79           C  
ATOM   3601  O   ALA B 249     -49.519  28.909-154.683  1.00  0.79           O  
ATOM   3602  CB  ALA B 249     -49.631  28.478-151.666  1.00  0.79           C  
ATOM   3603  N   SER B 250     -47.953  30.392-154.043  1.00  0.78           N  
ATOM   3604  CA  SER B 250     -47.278  30.424-155.327  1.00  0.78           C  
ATOM   3605  C   SER B 250     -45.799  30.604-155.128  1.00  0.78           C  
ATOM   3606  O   SER B 250     -45.348  31.458-154.373  1.00  0.78           O  
ATOM   3607  CB  SER B 250     -47.765  31.590-156.222  1.00  0.78           C  
ATOM   3608  OG  SER B 250     -47.107  31.612-157.499  1.00  0.78           O  
ATOM   3609  N   LYS B 251     -44.990  29.790-155.826  1.00  0.66           N  
ATOM   3610  CA  LYS B 251     -43.547  29.874-155.738  1.00  0.66           C  
ATOM   3611  C   LYS B 251     -42.969  31.023-156.553  1.00  0.66           C  
ATOM   3612  O   LYS B 251     -41.942  31.589-156.188  1.00  0.66           O  
ATOM   3613  CB  LYS B 251     -42.904  28.556-156.225  1.00  0.66           C  
ATOM   3614  CG  LYS B 251     -43.292  27.334-155.376  1.00  0.66           C  
ATOM   3615  CD  LYS B 251     -43.054  26.022-156.142  1.00  0.66           C  
ATOM   3616  CE  LYS B 251     -43.683  24.801-155.462  1.00  0.66           C  
ATOM   3617  NZ  LYS B 251     -43.826  23.673-156.415  1.00  0.66           N  
ATOM   3618  N   ASP B 252     -43.615  31.380-157.683  1.00  0.70           N  
ATOM   3619  CA  ASP B 252     -43.157  32.439-158.558  1.00  0.70           C  
ATOM   3620  C   ASP B 252     -43.864  33.742-158.227  1.00  0.70           C  
ATOM   3621  O   ASP B 252     -45.086  33.858-158.315  1.00  0.70           O  
ATOM   3622  CB  ASP B 252     -43.380  32.081-160.050  1.00  0.70           C  
ATOM   3623  CG  ASP B 252     -42.881  33.207-160.945  1.00  0.70           C  
ATOM   3624  OD1 ASP B 252     -41.648  33.411-161.015  1.00  0.70           O  
ATOM   3625  OD2 ASP B 252     -43.747  33.951-161.470  1.00  0.70           O  
ATOM   3626  N   ASN B 253     -43.079  34.782-157.894  1.00  0.59           N  
ATOM   3627  CA  ASN B 253     -43.570  36.089-157.514  1.00  0.59           C  
ATOM   3628  C   ASN B 253     -44.423  36.747-158.605  1.00  0.59           C  
ATOM   3629  O   ASN B 253     -45.434  37.392-158.321  1.00  0.59           O  
ATOM   3630  CB  ASN B 253     -42.369  37.005-157.134  1.00  0.59           C  
ATOM   3631  CG  ASN B 253     -41.713  36.520-155.841  1.00  0.59           C  
ATOM   3632  OD1 ASN B 253     -42.372  36.056-154.914  1.00  0.59           O  
ATOM   3633  ND2 ASN B 253     -40.369  36.658-155.742  1.00  0.59           N  
ATOM   3634  N   LYS B 254     -44.056  36.588-159.893  1.00  0.74           N  
ATOM   3635  CA  LYS B 254     -44.781  37.212-160.980  1.00  0.74           C  
ATOM   3636  C   LYS B 254     -46.129  36.558-161.247  1.00  0.74           C  
ATOM   3637  O   LYS B 254     -47.150  37.225-161.443  1.00  0.74           O  
ATOM   3638  CB  LYS B 254     -43.910  37.202-162.252  1.00  0.74           C  
ATOM   3639  CG  LYS B 254     -44.573  37.848-163.472  1.00  0.74           C  
ATOM   3640  CD  LYS B 254     -43.719  37.663-164.728  1.00  0.74           C  
ATOM   3641  CE  LYS B 254     -44.393  38.247-165.963  1.00  0.74           C  
ATOM   3642  NZ  LYS B 254     -43.497  38.074-167.120  1.00  0.74           N  
ATOM   3643  N   LEU B 255     -46.174  35.212-161.244  1.00  0.75           N  
ATOM   3644  CA  LEU B 255     -47.401  34.448-161.348  1.00  0.75           C  
ATOM   3645  C   LEU B 255     -48.304  34.714-160.168  1.00  0.75           C  
ATOM   3646  O   LEU B 255     -49.506  34.914-160.316  1.00  0.75           O  
ATOM   3647  CB  LEU B 255     -47.129  32.925-161.449  1.00  0.75           C  
ATOM   3648  CG  LEU B 255     -46.473  32.469-162.770  1.00  0.75           C  
ATOM   3649  CD1 LEU B 255     -46.092  30.982-162.699  1.00  0.75           C  
ATOM   3650  CD2 LEU B 255     -47.404  32.693-163.970  1.00  0.75           C  
ATOM   3651  N   ALA B 256     -47.725  34.792-158.962  1.00  0.79           N  
ATOM   3652  CA  ALA B 256     -48.436  35.054-157.743  1.00  0.79           C  
ATOM   3653  C   ALA B 256     -49.198  36.371-157.716  1.00  0.79           C  
ATOM   3654  O   ALA B 256     -50.373  36.417-157.353  1.00  0.79           O  
ATOM   3655  CB  ALA B 256     -47.393  35.015-156.626  1.00  0.79           C  
ATOM   3656  N   SER B 257     -48.577  37.477-158.161  1.00  0.80           N  
ATOM   3657  CA  SER B 257     -49.289  38.737-158.320  1.00  0.80           C  
ATOM   3658  C   SER B 257     -50.336  38.753-159.432  1.00  0.80           C  
ATOM   3659  O   SER B 257     -51.407  39.338-159.282  1.00  0.80           O  
ATOM   3660  CB  SER B 257     -48.325  39.935-158.458  1.00  0.80           C  
ATOM   3661  OG  SER B 257     -47.642  39.954-159.714  1.00  0.80           O  
ATOM   3662  N   SER B 258     -50.066  38.103-160.586  1.00  0.76           N  
ATOM   3663  CA  SER B 258     -51.033  37.930-161.674  1.00  0.76           C  
ATOM   3664  C   SER B 258     -52.268  37.146-161.253  1.00  0.76           C  
ATOM   3665  O   SER B 258     -53.395  37.552-161.533  1.00  0.76           O  
ATOM   3666  CB  SER B 258     -50.440  37.177-162.902  1.00  0.76           C  
ATOM   3667  OG  SER B 258     -49.443  37.933-163.618  1.00  0.76           O  
ATOM   3668  N   VAL B 259     -52.099  36.021-160.524  1.00  0.78           N  
ATOM   3669  CA  VAL B 259     -53.199  35.230-159.980  1.00  0.78           C  
ATOM   3670  C   VAL B 259     -54.022  36.028-158.982  1.00  0.78           C  
ATOM   3671  O   VAL B 259     -55.251  36.010-159.007  1.00  0.78           O  
ATOM   3672  CB  VAL B 259     -52.698  33.937-159.338  1.00  0.78           C  
ATOM   3673  CG1 VAL B 259     -53.812  33.179-158.589  1.00  0.78           C  
ATOM   3674  CG2 VAL B 259     -52.125  33.014-160.431  1.00  0.78           C  
ATOM   3675  N   GLN B 260     -53.361  36.806-158.102  1.00  0.78           N  
ATOM   3676  CA  GLN B 260     -54.026  37.682-157.157  1.00  0.78           C  
ATOM   3677  C   GLN B 260     -54.898  38.754-157.807  1.00  0.78           C  
ATOM   3678  O   GLN B 260     -56.030  38.964-157.382  1.00  0.78           O  
ATOM   3679  CB  GLN B 260     -52.959  38.321-156.238  1.00  0.78           C  
ATOM   3680  CG  GLN B 260     -53.515  39.182-155.080  1.00  0.78           C  
ATOM   3681  CD  GLN B 260     -52.380  39.759-154.231  1.00  0.78           C  
ATOM   3682  OE1 GLN B 260     -51.341  40.176-154.743  1.00  0.78           O  
ATOM   3683  NE2 GLN B 260     -52.573  39.812-152.893  1.00  0.78           N  
ATOM   3684  N   GLN B 261     -54.440  39.416-158.892  1.00  0.72           N  
ATOM   3685  CA  GLN B 261     -55.236  40.375-159.655  1.00  0.72           C  
ATOM   3686  C   GLN B 261     -56.502  39.777-160.262  1.00  0.72           C  
ATOM   3687  O   GLN B 261     -57.541  40.424-160.326  1.00  0.72           O  
ATOM   3688  CB  GLN B 261     -54.398  40.987-160.820  1.00  0.72           C  
ATOM   3689  CG  GLN B 261     -53.259  41.923-160.341  1.00  0.72           C  
ATOM   3690  CD  GLN B 261     -52.200  42.261-161.407  1.00  0.72           C  
ATOM   3691  OE1 GLN B 261     -52.368  42.945-162.423  1.00  0.72           O  
ATOM   3692  NE2 GLN B 261     -50.960  41.779-161.148  1.00  0.72           N  
ATOM   3693  N   LEU B 262     -56.429  38.522-160.739  1.00  0.70           N  
ATOM   3694  CA  LEU B 262     -57.538  37.802-161.336  1.00  0.70           C  
ATOM   3695  C   LEU B 262     -58.637  37.431-160.340  1.00  0.70           C  
ATOM   3696  O   LEU B 262     -59.816  37.349-160.684  1.00  0.70           O  
ATOM   3697  CB  LEU B 262     -56.941  36.547-162.019  1.00  0.70           C  
ATOM   3698  CG  LEU B 262     -57.896  35.615-162.789  1.00  0.70           C  
ATOM   3699  CD1 LEU B 262     -58.792  36.362-163.784  1.00  0.70           C  
ATOM   3700  CD2 LEU B 262     -57.048  34.554-163.506  1.00  0.70           C  
ATOM   3701  N   LEU B 263     -58.253  37.175-159.076  1.00  0.75           N  
ATOM   3702  CA  LEU B 263     -59.132  36.632-158.059  1.00  0.75           C  
ATOM   3703  C   LEU B 263     -59.523  37.577-156.941  1.00  0.75           C  
ATOM   3704  O   LEU B 263     -60.513  37.347-156.246  1.00  0.75           O  
ATOM   3705  CB  LEU B 263     -58.373  35.479-157.360  1.00  0.75           C  
ATOM   3706  CG  LEU B 263     -58.152  34.248-158.240  1.00  0.75           C  
ATOM   3707  CD1 LEU B 263     -57.213  33.243-157.575  1.00  0.75           C  
ATOM   3708  CD2 LEU B 263     -59.503  33.620-158.575  1.00  0.75           C  
ATOM   3709  N   ALA B 264     -58.755  38.647-156.684  1.00  0.81           N  
ATOM   3710  CA  ALA B 264     -59.069  39.543-155.600  1.00  0.81           C  
ATOM   3711  C   ALA B 264     -60.284  40.418-155.857  1.00  0.81           C  
ATOM   3712  O   ALA B 264     -60.470  41.004-156.919  1.00  0.81           O  
ATOM   3713  CB  ALA B 264     -57.849  40.406-155.232  1.00  0.81           C  
ATOM   3714  N   SER B 265     -61.118  40.572-154.821  1.00  0.79           N  
ATOM   3715  CA  SER B 265     -62.265  41.460-154.860  1.00  0.79           C  
ATOM   3716  C   SER B 265     -62.164  42.324-153.628  1.00  0.79           C  
ATOM   3717  O   SER B 265     -61.376  42.017-152.728  1.00  0.79           O  
ATOM   3718  CB  SER B 265     -63.650  40.744-154.831  1.00  0.79           C  
ATOM   3719  OG  SER B 265     -63.973  40.144-156.083  1.00  0.79           O  
ATOM   3720  N   PRO B 266     -62.924  43.406-153.475  1.00  0.81           N  
ATOM   3721  CA  PRO B 266     -62.940  44.175-152.231  1.00  0.81           C  
ATOM   3722  C   PRO B 266     -63.341  43.321-151.036  1.00  0.81           C  
ATOM   3723  O   PRO B 266     -62.813  43.527-149.945  1.00  0.81           O  
ATOM   3724  CB  PRO B 266     -63.891  45.345-152.542  1.00  0.81           C  
ATOM   3725  CG  PRO B 266     -63.712  45.546-154.053  1.00  0.81           C  
ATOM   3726  CD  PRO B 266     -63.609  44.112-154.565  1.00  0.81           C  
ATOM   3727  N   ASN B 267     -64.209  42.313-151.240  1.00  0.83           N  
ATOM   3728  CA  ASN B 267     -64.648  41.397-150.202  1.00  0.83           C  
ATOM   3729  C   ASN B 267     -63.975  40.042-150.267  1.00  0.83           C  
ATOM   3730  O   ASN B 267     -64.308  39.152-149.493  1.00  0.83           O  
ATOM   3731  CB  ASN B 267     -66.174  41.185-150.292  1.00  0.83           C  
ATOM   3732  CG  ASN B 267     -66.843  42.541-150.135  1.00  0.83           C  
ATOM   3733  OD1 ASN B 267     -67.318  43.130-151.107  1.00  0.83           O  
ATOM   3734  ND2 ASN B 267     -66.819  43.082-148.897  1.00  0.83           N  
ATOM   3735  N   LEU B 268     -62.989  39.874-151.166  1.00  0.81           N  
ATOM   3736  CA  LEU B 268     -62.229  38.651-151.308  1.00  0.81           C  
ATOM   3737  C   LEU B 268     -60.772  39.052-151.247  1.00  0.81           C  
ATOM   3738  O   LEU B 268     -60.127  39.364-152.248  1.00  0.81           O  
ATOM   3739  CB  LEU B 268     -62.568  37.909-152.630  1.00  0.81           C  
ATOM   3740  CG  LEU B 268     -64.049  37.478-152.755  1.00  0.81           C  
ATOM   3741  CD1 LEU B 268     -64.324  36.844-154.127  1.00  0.81           C  
ATOM   3742  CD2 LEU B 268     -64.488  36.520-151.642  1.00  0.81           C  
ATOM   3743  N   ARG B 269     -60.235  39.107-150.016  1.00  0.78           N  
ATOM   3744  CA  ARG B 269     -58.909  39.605-149.721  1.00  0.78           C  
ATOM   3745  C   ARG B 269     -57.879  38.502-149.840  1.00  0.78           C  
ATOM   3746  O   ARG B 269     -58.001  37.430-149.263  1.00  0.78           O  
ATOM   3747  CB  ARG B 269     -58.855  40.212-148.297  1.00  0.78           C  
ATOM   3748  CG  ARG B 269     -59.717  41.480-148.100  1.00  0.78           C  
ATOM   3749  CD  ARG B 269     -59.050  42.807-148.488  1.00  0.78           C  
ATOM   3750  NE  ARG B 269     -59.040  42.961-149.976  1.00  0.78           N  
ATOM   3751  CZ  ARG B 269     -58.191  43.775-150.616  1.00  0.78           C  
ATOM   3752  NH1 ARG B 269     -57.241  44.450-149.971  1.00  0.78           N  
ATOM   3753  NH2 ARG B 269     -58.304  43.908-151.935  1.00  0.78           N  
ATOM   3754  N   ILE B 270     -56.809  38.723-150.610  1.00  0.78           N  
ATOM   3755  CA  ILE B 270     -55.863  37.654-150.880  1.00  0.78           C  
ATOM   3756  C   ILE B 270     -54.536  37.969-150.244  1.00  0.78           C  
ATOM   3757  O   ILE B 270     -53.979  39.050-150.433  1.00  0.78           O  
ATOM   3758  CB  ILE B 270     -55.724  37.372-152.372  1.00  0.78           C  
ATOM   3759  CG1 ILE B 270     -57.077  36.852-152.905  1.00  0.78           C  
ATOM   3760  CG2 ILE B 270     -54.568  36.375-152.645  1.00  0.78           C  
ATOM   3761  CD1 ILE B 270     -57.114  36.605-154.409  1.00  0.78           C  
ATOM   3762  N   SER B 271     -54.000  36.998-149.482  1.00  0.79           N  
ATOM   3763  CA  SER B 271     -52.613  36.998-149.049  1.00  0.79           C  
ATOM   3764  C   SER B 271     -51.913  35.952-149.884  1.00  0.79           C  
ATOM   3765  O   SER B 271     -52.489  34.918-150.227  1.00  0.79           O  
ATOM   3766  CB  SER B 271     -52.406  36.725-147.532  1.00  0.79           C  
ATOM   3767  OG  SER B 271     -51.016  36.680-147.187  1.00  0.79           O  
ATOM   3768  N   THR B 272     -50.660  36.222-150.273  1.00  0.80           N  
ATOM   3769  CA  THR B 272     -49.901  35.353-151.159  1.00  0.80           C  
ATOM   3770  C   THR B 272     -48.709  34.863-150.375  1.00  0.80           C  
ATOM   3771  O   THR B 272     -47.963  35.653-149.802  1.00  0.80           O  
ATOM   3772  CB  THR B 272     -49.420  36.046-152.432  1.00  0.80           C  
ATOM   3773  OG1 THR B 272     -50.519  36.333-153.290  1.00  0.80           O  
ATOM   3774  CG2 THR B 272     -48.448  35.200-153.262  1.00  0.80           C  
ATOM   3775  N   SER B 273     -48.479  33.538-150.328  1.00  0.72           N  
ATOM   3776  CA  SER B 273     -47.334  32.956-149.641  1.00  0.72           C  
ATOM   3777  C   SER B 273     -46.643  31.947-150.545  1.00  0.72           C  
ATOM   3778  O   SER B 273     -47.148  31.603-151.610  1.00  0.72           O  
ATOM   3779  CB  SER B 273     -47.711  32.340-148.263  1.00  0.72           C  
ATOM   3780  OG  SER B 273     -48.506  31.158-148.385  1.00  0.72           O  
ATOM   3781  N   SER B 274     -45.420  31.485-150.201  1.00  0.72           N  
ATOM   3782  CA  SER B 274     -44.624  30.692-151.134  1.00  0.72           C  
ATOM   3783  C   SER B 274     -44.591  29.197-150.883  1.00  0.72           C  
ATOM   3784  O   SER B 274     -44.258  28.427-151.787  1.00  0.72           O  
ATOM   3785  CB  SER B 274     -43.166  31.208-151.184  1.00  0.72           C  
ATOM   3786  OG  SER B 274     -42.582  31.259-149.880  1.00  0.72           O  
ATOM   3787  N   ASP B 275     -44.995  28.716-149.688  1.00  0.68           N  
ATOM   3788  CA  ASP B 275     -45.094  27.289-149.459  1.00  0.68           C  
ATOM   3789  C   ASP B 275     -46.445  26.769-149.941  1.00  0.68           C  
ATOM   3790  O   ASP B 275     -47.470  26.787-149.260  1.00  0.68           O  
ATOM   3791  CB  ASP B 275     -44.806  26.870-147.998  1.00  0.68           C  
ATOM   3792  CG  ASP B 275     -44.944  25.352-147.867  1.00  0.68           C  
ATOM   3793  OD1 ASP B 275     -44.657  24.652-148.880  1.00  0.68           O  
ATOM   3794  OD2 ASP B 275     -45.481  24.902-146.835  1.00  0.68           O  
ATOM   3795  N   VAL B 276     -46.438  26.248-151.172  1.00  0.71           N  
ATOM   3796  CA  VAL B 276     -47.578  25.626-151.801  1.00  0.71           C  
ATOM   3797  C   VAL B 276     -48.054  24.393-151.058  1.00  0.71           C  
ATOM   3798  O   VAL B 276     -49.256  24.172-150.890  1.00  0.71           O  
ATOM   3799  CB  VAL B 276     -47.253  25.335-153.258  1.00  0.71           C  
ATOM   3800  CG1 VAL B 276     -48.466  24.779-154.023  1.00  0.71           C  
ATOM   3801  CG2 VAL B 276     -46.777  26.633-153.943  1.00  0.71           C  
ATOM   3802  N   THR B 277     -47.094  23.587-150.560  1.00  0.66           N  
ATOM   3803  CA  THR B 277     -47.334  22.317-149.884  1.00  0.66           C  
ATOM   3804  C   THR B 277     -48.095  22.510-148.592  1.00  0.66           C  
ATOM   3805  O   THR B 277     -49.117  21.863-148.348  1.00  0.66           O  
ATOM   3806  CB  THR B 277     -46.026  21.590-149.554  1.00  0.66           C  
ATOM   3807  OG1 THR B 277     -45.283  21.309-150.734  1.00  0.66           O  
ATOM   3808  CG2 THR B 277     -46.236  20.236-148.851  1.00  0.66           C  
ATOM   3809  N   GLY B 278     -47.656  23.465-147.747  1.00  0.70           N  
ATOM   3810  CA  GLY B 278     -48.276  23.755-146.463  1.00  0.70           C  
ATOM   3811  C   GLY B 278     -49.642  24.380-146.557  1.00  0.70           C  
ATOM   3812  O   GLY B 278     -50.529  24.102-145.753  1.00  0.70           O  
ATOM   3813  N   VAL B 279     -49.871  25.243-147.562  1.00  0.73           N  
ATOM   3814  CA  VAL B 279     -51.174  25.861-147.796  1.00  0.73           C  
ATOM   3815  C   VAL B 279     -52.216  24.870-148.302  1.00  0.73           C  
ATOM   3816  O   VAL B 279     -53.355  24.842-147.826  1.00  0.73           O  
ATOM   3817  CB  VAL B 279     -51.050  27.044-148.749  1.00  0.73           C  
ATOM   3818  CG1 VAL B 279     -52.419  27.638-149.161  1.00  0.73           C  
ATOM   3819  CG2 VAL B 279     -50.211  28.141-148.060  1.00  0.73           C  
ATOM   3820  N   GLU B 280     -51.850  24.000-149.269  1.00  0.67           N  
ATOM   3821  CA  GLU B 280     -52.730  22.969-149.796  1.00  0.67           C  
ATOM   3822  C   GLU B 280     -53.128  21.937-148.752  1.00  0.67           C  
ATOM   3823  O   GLU B 280     -54.300  21.580-148.608  1.00  0.67           O  
ATOM   3824  CB  GLU B 280     -52.059  22.259-151.000  1.00  0.67           C  
ATOM   3825  CG  GLU B 280     -52.981  21.233-151.721  1.00  0.67           C  
ATOM   3826  CD  GLU B 280     -52.333  20.528-152.892  1.00  0.67           C  
ATOM   3827  OE1 GLU B 280     -51.142  20.790-153.148  1.00  0.67           O  
ATOM   3828  OE2 GLU B 280     -53.012  19.740-153.601  1.00  0.67           O  
ATOM   3829  N   ILE B 281     -52.158  21.465-147.938  1.00  0.68           N  
ATOM   3830  CA  ILE B 281     -52.414  20.455-146.927  1.00  0.68           C  
ATOM   3831  C   ILE B 281     -53.387  20.894-145.845  1.00  0.68           C  
ATOM   3832  O   ILE B 281     -54.223  20.116-145.388  1.00  0.68           O  
ATOM   3833  CB  ILE B 281     -51.127  19.855-146.366  1.00  0.68           C  
ATOM   3834  CG1 ILE B 281     -51.366  18.427-145.836  1.00  0.68           C  
ATOM   3835  CG2 ILE B 281     -50.497  20.753-145.279  1.00  0.68           C  
ATOM   3836  CD1 ILE B 281     -51.781  17.427-146.925  1.00  0.68           C  
ATOM   3837  N   ALA B 282     -53.365  22.185-145.458  1.00  0.76           N  
ATOM   3838  CA  ALA B 282     -54.327  22.761-144.542  1.00  0.76           C  
ATOM   3839  C   ALA B 282     -55.763  22.621-145.034  1.00  0.76           C  
ATOM   3840  O   ALA B 282     -56.643  22.151-144.310  1.00  0.76           O  
ATOM   3841  CB  ALA B 282     -53.983  24.251-144.366  1.00  0.76           C  
ATOM   3842  N   GLY B 283     -55.998  22.924-146.331  1.00  0.80           N  
ATOM   3843  CA  GLY B 283     -57.314  22.810-146.943  1.00  0.80           C  
ATOM   3844  C   GLY B 283     -57.828  21.402-147.042  1.00  0.80           C  
ATOM   3845  O   GLY B 283     -59.026  21.157-146.916  1.00  0.80           O  
ATOM   3846  N   ALA B 284     -56.933  20.428-147.260  1.00  0.81           N  
ATOM   3847  CA  ALA B 284     -57.284  19.028-147.240  1.00  0.81           C  
ATOM   3848  C   ALA B 284     -57.682  18.495-145.869  1.00  0.81           C  
ATOM   3849  O   ALA B 284     -58.713  17.840-145.700  1.00  0.81           O  
ATOM   3850  CB  ALA B 284     -56.062  18.237-147.740  1.00  0.81           C  
ATOM   3851  N   LEU B 285     -56.866  18.779-144.837  1.00  0.79           N  
ATOM   3852  CA  LEU B 285     -57.015  18.154-143.539  1.00  0.79           C  
ATOM   3853  C   LEU B 285     -58.123  18.743-142.676  1.00  0.79           C  
ATOM   3854  O   LEU B 285     -58.746  18.043-141.878  1.00  0.79           O  
ATOM   3855  CB  LEU B 285     -55.687  18.222-142.763  1.00  0.79           C  
ATOM   3856  CG  LEU B 285     -54.479  17.529-143.427  1.00  0.79           C  
ATOM   3857  CD1 LEU B 285     -53.236  17.716-142.544  1.00  0.79           C  
ATOM   3858  CD2 LEU B 285     -54.719  16.040-143.716  1.00  0.79           C  
ATOM   3859  N   LYS B 286     -58.450  20.038-142.851  1.00  0.81           N  
ATOM   3860  CA  LYS B 286     -59.510  20.724-142.130  1.00  0.81           C  
ATOM   3861  C   LYS B 286     -60.887  20.094-142.313  1.00  0.81           C  
ATOM   3862  O   LYS B 286     -61.722  20.086-141.411  1.00  0.81           O  
ATOM   3863  CB  LYS B 286     -59.509  22.221-142.518  1.00  0.81           C  
ATOM   3864  CG  LYS B 286     -59.824  22.539-143.983  1.00  0.81           C  
ATOM   3865  CD  LYS B 286     -61.298  22.851-144.217  1.00  0.81           C  
ATOM   3866  CE  LYS B 286     -61.634  23.003-145.689  1.00  0.81           C  
ATOM   3867  NZ  LYS B 286     -63.097  23.024-145.817  1.00  0.81           N  
ATOM   3868  N   ASN B 287     -61.158  19.506-143.495  1.00  0.81           N  
ATOM   3869  CA  ASN B 287     -62.378  18.765-143.747  1.00  0.81           C  
ATOM   3870  C   ASN B 287     -62.532  17.512-142.885  1.00  0.81           C  
ATOM   3871  O   ASN B 287     -63.645  17.195-142.473  1.00  0.81           O  
ATOM   3872  CB  ASN B 287     -62.521  18.392-145.240  1.00  0.81           C  
ATOM   3873  CG  ASN B 287     -62.976  19.575-146.083  1.00  0.81           C  
ATOM   3874  OD1 ASN B 287     -63.697  20.458-145.607  1.00  0.81           O  
ATOM   3875  ND2 ASN B 287     -62.580  19.589-147.373  1.00  0.81           N  
ATOM   3876  N   VAL B 288     -61.438  16.773-142.575  1.00  0.84           N  
ATOM   3877  CA  VAL B 288     -61.467  15.628-141.662  1.00  0.84           C  
ATOM   3878  C   VAL B 288     -61.877  16.066-140.267  1.00  0.84           C  
ATOM   3879  O   VAL B 288     -62.750  15.486-139.623  1.00  0.84           O  
ATOM   3880  CB  VAL B 288     -60.101  14.942-141.563  1.00  0.84           C  
ATOM   3881  CG1 VAL B 288     -60.167  13.730-140.610  1.00  0.84           C  
ATOM   3882  CG2 VAL B 288     -59.648  14.458-142.952  1.00  0.84           C  
ATOM   3883  N   LEU B 289     -61.287  17.179-139.800  1.00  0.83           N  
ATOM   3884  CA  LEU B 289     -61.578  17.790-138.524  1.00  0.83           C  
ATOM   3885  C   LEU B 289     -63.015  18.273-138.405  1.00  0.83           C  
ATOM   3886  O   LEU B 289     -63.689  18.072-137.397  1.00  0.83           O  
ATOM   3887  CB  LEU B 289     -60.581  18.948-138.332  1.00  0.83           C  
ATOM   3888  CG  LEU B 289     -60.711  19.744-137.030  1.00  0.83           C  
ATOM   3889  CD1 LEU B 289     -60.727  18.837-135.797  1.00  0.83           C  
ATOM   3890  CD2 LEU B 289     -59.553  20.747-136.971  1.00  0.83           C  
ATOM   3891  N   ALA B 290     -63.553  18.873-139.472  1.00  0.84           N  
ATOM   3892  CA  ALA B 290     -64.932  19.288-139.550  1.00  0.84           C  
ATOM   3893  C   ALA B 290     -65.954  18.159-139.443  1.00  0.84           C  
ATOM   3894  O   ALA B 290     -67.054  18.361-138.930  1.00  0.84           O  
ATOM   3895  CB  ALA B 290     -65.119  20.080-140.843  1.00  0.84           C  
ATOM   3896  N   ILE B 291     -65.614  16.922-139.873  1.00  0.81           N  
ATOM   3897  CA  ILE B 291     -66.423  15.744-139.560  1.00  0.81           C  
ATOM   3898  C   ILE B 291     -66.507  15.507-138.060  1.00  0.81           C  
ATOM   3899  O   ILE B 291     -67.592  15.298-137.525  1.00  0.81           O  
ATOM   3900  CB  ILE B 291     -65.910  14.461-140.211  1.00  0.81           C  
ATOM   3901  CG1 ILE B 291     -65.792  14.554-141.749  1.00  0.81           C  
ATOM   3902  CG2 ILE B 291     -66.782  13.249-139.798  1.00  0.81           C  
ATOM   3903  CD1 ILE B 291     -67.121  14.685-142.496  1.00  0.81           C  
ATOM   3904  N   ALA B 292     -65.381  15.615-137.320  1.00  0.84           N  
ATOM   3905  CA  ALA B 292     -65.368  15.534-135.871  1.00  0.84           C  
ATOM   3906  C   ALA B 292     -66.205  16.620-135.207  1.00  0.84           C  
ATOM   3907  O   ALA B 292     -66.947  16.367-134.256  1.00  0.84           O  
ATOM   3908  CB  ALA B 292     -63.916  15.580-135.360  1.00  0.84           C  
ATOM   3909  N   ALA B 293     -66.159  17.856-135.739  1.00  0.83           N  
ATOM   3910  CA  ALA B 293     -67.010  18.947-135.302  1.00  0.83           C  
ATOM   3911  C   ALA B 293     -68.497  18.660-135.487  1.00  0.83           C  
ATOM   3912  O   ALA B 293     -69.329  19.011-134.649  1.00  0.83           O  
ATOM   3913  CB  ALA B 293     -66.535  20.269-135.924  1.00  0.83           C  
ATOM   3914  N   GLY B 294     -68.863  17.930-136.561  1.00  0.80           N  
ATOM   3915  CA  GLY B 294     -70.223  17.449-136.782  1.00  0.80           C  
ATOM   3916  C   GLY B 294     -70.648  16.404-135.826  1.00  0.80           C  
ATOM   3917  O   GLY B 294     -71.762  16.456-135.308  1.00  0.80           O  
ATOM   3918  N   ILE B 295     -69.743  15.465-135.515  1.00  0.75           N  
ATOM   3919  CA  ILE B 295     -69.972  14.435-134.524  1.00  0.75           C  
ATOM   3920  C   ILE B 295     -70.278  15.042-133.164  1.00  0.75           C  
ATOM   3921  O   ILE B 295     -71.259  14.664-132.535  1.00  0.75           O  
ATOM   3922  CB  ILE B 295     -68.794  13.457-134.429  1.00  0.75           C  
ATOM   3923  CG1 ILE B 295     -68.599  12.689-135.762  1.00  0.75           C  
ATOM   3924  CG2 ILE B 295     -69.027  12.465-133.267  1.00  0.75           C  
ATOM   3925  CD1 ILE B 295     -67.267  11.930-135.863  1.00  0.75           C  
ATOM   3926  N   VAL B 296     -69.512  16.045-132.679  1.00  0.75           N  
ATOM   3927  CA  VAL B 296     -69.805  16.634-131.376  1.00  0.75           C  
ATOM   3928  C   VAL B 296     -71.128  17.382-131.288  1.00  0.75           C  
ATOM   3929  O   VAL B 296     -71.866  17.206-130.320  1.00  0.75           O  
ATOM   3930  CB  VAL B 296     -68.661  17.416-130.752  1.00  0.75           C  
ATOM   3931  CG1 VAL B 296     -67.401  16.528-130.649  1.00  0.75           C  
ATOM   3932  CG2 VAL B 296     -68.427  18.746-131.480  1.00  0.75           C  
ATOM   3933  N   GLU B 297     -71.514  18.165-132.314  1.00  0.72           N  
ATOM   3934  CA  GLU B 297     -72.829  18.780-132.418  1.00  0.72           C  
ATOM   3935  C   GLU B 297     -73.944  17.728-132.453  1.00  0.72           C  
ATOM   3936  O   GLU B 297     -74.995  17.865-131.831  1.00  0.72           O  
ATOM   3937  CB  GLU B 297     -72.841  19.674-133.678  1.00  0.72           C  
ATOM   3938  CG  GLU B 297     -74.057  20.628-133.798  1.00  0.72           C  
ATOM   3939  CD  GLU B 297     -73.950  21.934-133.013  1.00  0.72           C  
ATOM   3940  OE1 GLU B 297     -72.807  22.368-132.738  1.00  0.72           O  
ATOM   3941  OE2 GLU B 297     -75.023  22.567-132.848  1.00  0.72           O  
ATOM   3942  N   GLY B 298     -73.705  16.575-133.120  1.00  0.73           N  
ATOM   3943  CA  GLY B 298     -74.637  15.446-133.114  1.00  0.73           C  
ATOM   3944  C   GLY B 298     -74.661  14.622-131.851  1.00  0.73           C  
ATOM   3945  O   GLY B 298     -75.513  13.753-131.695  1.00  0.73           O  
ATOM   3946  N   MET B 299     -73.753  14.887-130.897  1.00  0.69           N  
ATOM   3947  CA  MET B 299     -73.794  14.308-129.569  1.00  0.69           C  
ATOM   3948  C   MET B 299     -74.303  15.320-128.546  1.00  0.69           C  
ATOM   3949  O   MET B 299     -74.263  15.041-127.348  1.00  0.69           O  
ATOM   3950  CB  MET B 299     -72.380  13.834-129.127  1.00  0.69           C  
ATOM   3951  CG  MET B 299     -71.813  12.634-129.912  1.00  0.69           C  
ATOM   3952  SD  MET B 299     -70.233  12.009-129.257  1.00  0.69           S  
ATOM   3953  CE  MET B 299     -69.245  13.502-129.489  1.00  0.69           C  
ATOM   3954  N   SER B 300     -74.772  16.513-128.988  1.00  0.72           N  
ATOM   3955  CA  SER B 300     -75.353  17.558-128.138  1.00  0.72           C  
ATOM   3956  C   SER B 300     -74.310  18.403-127.459  1.00  0.72           C  
ATOM   3957  O   SER B 300     -74.543  18.971-126.392  1.00  0.72           O  
ATOM   3958  CB  SER B 300     -76.341  17.094-127.036  1.00  0.72           C  
ATOM   3959  OG  SER B 300     -77.374  16.276-127.579  1.00  0.72           O  
ATOM   3960  N   LEU B 301     -73.115  18.514-128.050  1.00  0.72           N  
ATOM   3961  CA  LEU B 301     -72.077  19.358-127.516  1.00  0.72           C  
ATOM   3962  C   LEU B 301     -72.127  20.736-128.129  1.00  0.72           C  
ATOM   3963  O   LEU B 301     -72.750  20.947-129.162  1.00  0.72           O  
ATOM   3964  CB  LEU B 301     -70.682  18.735-127.725  1.00  0.72           C  
ATOM   3965  CG  LEU B 301     -70.467  17.400-126.979  1.00  0.72           C  
ATOM   3966  CD1 LEU B 301     -69.006  16.928-127.017  1.00  0.72           C  
ATOM   3967  CD2 LEU B 301     -70.917  17.476-125.516  1.00  0.72           C  
ATOM   3968  N   GLY B 302     -71.486  21.715-127.458  1.00  0.77           N  
ATOM   3969  CA  GLY B 302     -71.479  23.107-127.899  1.00  0.77           C  
ATOM   3970  C   GLY B 302     -70.142  23.663-128.322  1.00  0.77           C  
ATOM   3971  O   GLY B 302     -69.218  22.964-128.741  1.00  0.77           O  
ATOM   3972  N   ASN B 303     -69.992  24.996-128.225  1.00  0.77           N  
ATOM   3973  CA  ASN B 303     -68.857  25.692-128.799  1.00  0.77           C  
ATOM   3974  C   ASN B 303     -67.546  25.534-127.983  1.00  0.77           C  
ATOM   3975  O   ASN B 303     -66.475  25.739-128.547  1.00  0.77           O  
ATOM   3976  CB  ASN B 303     -69.143  27.173-129.233  1.00  0.77           C  
ATOM   3977  CG  ASN B 303     -70.225  27.318-130.272  1.00  0.77           C  
ATOM   3978  OD1 ASN B 303     -71.417  27.400-129.963  1.00  0.77           O  
ATOM   3979  ND2 ASN B 303     -69.828  27.490-131.547  1.00  0.77           N  
ATOM   3980  N   ASN B 304     -67.553  25.117-126.674  1.00  0.80           N  
ATOM   3981  CA  ASN B 304     -66.334  24.759-125.926  1.00  0.80           C  
ATOM   3982  C   ASN B 304     -65.688  23.563-126.585  1.00  0.80           C  
ATOM   3983  O   ASN B 304     -64.503  23.545-126.922  1.00  0.80           O  
ATOM   3984  CB  ASN B 304     -66.647  24.323-124.449  1.00  0.80           C  
ATOM   3985  CG  ASN B 304     -66.619  25.366-123.316  1.00  0.80           C  
ATOM   3986  OD1 ASN B 304     -65.869  26.291-123.194  1.00  0.80           O  
ATOM   3987  ND2 ASN B 304     -67.417  25.052-122.255  1.00  0.80           N  
ATOM   3988  N   CYS B 305     -66.511  22.546-126.838  1.00  0.80           N  
ATOM   3989  CA  CYS B 305     -66.140  21.276-127.409  1.00  0.80           C  
ATOM   3990  C   CYS B 305     -65.685  21.411-128.839  1.00  0.80           C  
ATOM   3991  O   CYS B 305     -64.679  20.834-129.245  1.00  0.80           O  
ATOM   3992  CB  CYS B 305     -67.341  20.316-127.320  1.00  0.80           C  
ATOM   3993  SG  CYS B 305     -68.032  20.309-125.634  1.00  0.80           S  
ATOM   3994  N   MET B 306     -66.389  22.232-129.643  1.00  0.80           N  
ATOM   3995  CA  MET B 306     -65.930  22.556-130.979  1.00  0.80           C  
ATOM   3996  C   MET B 306     -64.597  23.291-130.997  1.00  0.80           C  
ATOM   3997  O   MET B 306     -63.724  22.972-131.801  1.00  0.80           O  
ATOM   3998  CB  MET B 306     -66.991  23.330-131.785  1.00  0.80           C  
ATOM   3999  CG  MET B 306     -68.250  22.492-132.078  1.00  0.80           C  
ATOM   4000  SD  MET B 306     -69.295  23.194-133.390  1.00  0.80           S  
ATOM   4001  CE  MET B 306     -70.047  24.412-132.288  1.00  0.80           C  
ATOM   4002  N   ALA B 307     -64.365  24.251-130.080  1.00  0.83           N  
ATOM   4003  CA  ALA B 307     -63.068  24.880-129.931  1.00  0.83           C  
ATOM   4004  C   ALA B 307     -61.961  23.914-129.525  1.00  0.83           C  
ATOM   4005  O   ALA B 307     -60.868  23.946-130.090  1.00  0.83           O  
ATOM   4006  CB  ALA B 307     -63.169  26.029-128.917  1.00  0.83           C  
ATOM   4007  N   ALA B 308     -62.237  22.989-128.580  1.00  0.81           N  
ATOM   4008  CA  ALA B 308     -61.322  21.928-128.217  1.00  0.81           C  
ATOM   4009  C   ALA B 308     -60.975  21.027-129.395  1.00  0.81           C  
ATOM   4010  O   ALA B 308     -59.799  20.783-129.657  1.00  0.81           O  
ATOM   4011  CB  ALA B 308     -61.908  21.103-127.052  1.00  0.81           C  
ATOM   4012  N   LEU B 309     -61.971  20.589-130.199  1.00  0.80           N  
ATOM   4013  CA  LEU B 309     -61.731  19.831-131.413  1.00  0.80           C  
ATOM   4014  C   LEU B 309     -60.860  20.560-132.401  1.00  0.80           C  
ATOM   4015  O   LEU B 309     -59.884  20.000-132.892  1.00  0.80           O  
ATOM   4016  CB  LEU B 309     -63.043  19.533-132.183  1.00  0.80           C  
ATOM   4017  CG  LEU B 309     -63.855  18.337-131.688  1.00  0.80           C  
ATOM   4018  CD1 LEU B 309     -65.177  18.361-132.426  1.00  0.80           C  
ATOM   4019  CD2 LEU B 309     -63.100  17.039-131.962  1.00  0.80           C  
ATOM   4020  N   VAL B 310     -61.161  21.840-132.688  1.00  0.82           N  
ATOM   4021  CA  VAL B 310     -60.394  22.627-133.629  1.00  0.82           C  
ATOM   4022  C   VAL B 310     -58.955  22.810-133.201  1.00  0.82           C  
ATOM   4023  O   VAL B 310     -58.040  22.587-133.991  1.00  0.82           O  
ATOM   4024  CB  VAL B 310     -61.046  23.962-133.917  1.00  0.82           C  
ATOM   4025  CG1 VAL B 310     -60.084  24.928-134.642  1.00  0.82           C  
ATOM   4026  CG2 VAL B 310     -62.337  23.755-134.730  1.00  0.82           C  
ATOM   4027  N   ALA B 311     -58.707  23.135-131.919  1.00  0.79           N  
ATOM   4028  CA  ALA B 311     -57.365  23.231-131.380  1.00  0.79           C  
ATOM   4029  C   ALA B 311     -56.568  21.934-131.504  1.00  0.79           C  
ATOM   4030  O   ALA B 311     -55.429  21.909-131.966  1.00  0.79           O  
ATOM   4031  CB  ALA B 311     -57.470  23.615-129.892  1.00  0.79           C  
ATOM   4032  N   GLN B 312     -57.189  20.798-131.151  1.00  0.73           N  
ATOM   4033  CA  GLN B 312     -56.605  19.482-131.284  1.00  0.73           C  
ATOM   4034  C   GLN B 312     -56.354  19.035-132.711  1.00  0.73           C  
ATOM   4035  O   GLN B 312     -55.292  18.505-133.039  1.00  0.73           O  
ATOM   4036  CB  GLN B 312     -57.512  18.485-130.543  1.00  0.73           C  
ATOM   4037  CG  GLN B 312     -57.489  18.715-129.011  1.00  0.73           C  
ATOM   4038  CD  GLN B 312     -56.081  18.530-128.445  1.00  0.73           C  
ATOM   4039  OE1 GLN B 312     -55.304  17.688-128.887  1.00  0.73           O  
ATOM   4040  NE2 GLN B 312     -55.719  19.364-127.445  1.00  0.73           N  
ATOM   4041  N   GLY B 313     -57.297  19.286-133.635  1.00  0.81           N  
ATOM   4042  CA  GLY B 313     -57.071  19.012-135.041  1.00  0.81           C  
ATOM   4043  C   GLY B 313     -56.019  19.887-135.651  1.00  0.81           C  
ATOM   4044  O   GLY B 313     -55.246  19.416-136.472  1.00  0.81           O  
ATOM   4045  N   CYS B 314     -55.887  21.158-135.227  1.00  0.80           N  
ATOM   4046  CA  CYS B 314     -54.766  22.008-135.612  1.00  0.80           C  
ATOM   4047  C   CYS B 314     -53.422  21.450-135.161  1.00  0.80           C  
ATOM   4048  O   CYS B 314     -52.444  21.472-135.912  1.00  0.80           O  
ATOM   4049  CB  CYS B 314     -54.893  23.459-135.078  1.00  0.80           C  
ATOM   4050  SG  CYS B 314     -56.249  24.397-135.852  1.00  0.80           S  
ATOM   4051  N   SER B 315     -53.347  20.891-133.934  1.00  0.76           N  
ATOM   4052  CA  SER B 315     -52.169  20.186-133.441  1.00  0.76           C  
ATOM   4053  C   SER B 315     -51.801  18.991-134.299  1.00  0.76           C  
ATOM   4054  O   SER B 315     -50.645  18.857-134.708  1.00  0.76           O  
ATOM   4055  CB  SER B 315     -52.341  19.692-131.980  1.00  0.76           C  
ATOM   4056  OG  SER B 315     -52.465  20.803-131.097  1.00  0.76           O  
ATOM   4057  N   GLU B 316     -52.781  18.134-134.663  1.00  0.75           N  
ATOM   4058  CA  GLU B 316     -52.567  17.045-135.605  1.00  0.75           C  
ATOM   4059  C   GLU B 316     -52.210  17.491-137.027  1.00  0.75           C  
ATOM   4060  O   GLU B 316     -51.306  16.923-137.638  1.00  0.75           O  
ATOM   4061  CB  GLU B 316     -53.735  16.027-135.624  1.00  0.75           C  
ATOM   4062  CG  GLU B 316     -53.939  15.317-134.261  1.00  0.75           C  
ATOM   4063  CD  GLU B 316     -54.758  14.032-134.324  1.00  0.75           C  
ATOM   4064  OE1 GLU B 316     -55.068  13.524-133.217  1.00  0.75           O  
ATOM   4065  OE2 GLU B 316     -55.090  13.517-135.421  1.00  0.75           O  
ATOM   4066  N   ILE B 317     -52.855  18.550-137.579  1.00  0.76           N  
ATOM   4067  CA  ILE B 317     -52.578  19.108-138.908  1.00  0.76           C  
ATOM   4068  C   ILE B 317     -51.129  19.533-139.073  1.00  0.76           C  
ATOM   4069  O   ILE B 317     -50.469  19.175-140.049  1.00  0.76           O  
ATOM   4070  CB  ILE B 317     -53.488  20.319-139.201  1.00  0.76           C  
ATOM   4071  CG1 ILE B 317     -54.934  19.850-139.490  1.00  0.76           C  
ATOM   4072  CG2 ILE B 317     -52.981  21.194-140.379  1.00  0.76           C  
ATOM   4073  CD1 ILE B 317     -55.987  20.968-139.462  1.00  0.76           C  
ATOM   4074  N   ARG B 318     -50.579  20.273-138.087  1.00  0.69           N  
ATOM   4075  CA  ARG B 318     -49.195  20.705-138.073  1.00  0.69           C  
ATOM   4076  C   ARG B 318     -48.225  19.545-138.026  1.00  0.69           C  
ATOM   4077  O   ARG B 318     -47.272  19.472-138.797  1.00  0.69           O  
ATOM   4078  CB  ARG B 318     -48.970  21.583-136.811  1.00  0.69           C  
ATOM   4079  CG  ARG B 318     -47.564  22.218-136.701  1.00  0.69           C  
ATOM   4080  CD  ARG B 318     -47.305  22.998-135.406  1.00  0.69           C  
ATOM   4081  NE  ARG B 318     -47.352  22.013-134.282  1.00  0.69           N  
ATOM   4082  CZ  ARG B 318     -46.306  21.290-133.867  1.00  0.69           C  
ATOM   4083  NH1 ARG B 318     -46.431  20.521-132.790  1.00  0.69           N  
ATOM   4084  NH2 ARG B 318     -45.135  21.307-134.497  1.00  0.69           N  
ATOM   4085  N   TRP B 319     -48.477  18.580-137.125  1.00  0.69           N  
ATOM   4086  CA  TRP B 319     -47.640  17.415-136.947  1.00  0.69           C  
ATOM   4087  C   TRP B 319     -47.603  16.540-138.195  1.00  0.69           C  
ATOM   4088  O   TRP B 319     -46.543  16.108-138.646  1.00  0.69           O  
ATOM   4089  CB  TRP B 319     -48.151  16.647-135.702  1.00  0.69           C  
ATOM   4090  CG  TRP B 319     -47.372  15.397-135.339  1.00  0.69           C  
ATOM   4091  CD1 TRP B 319     -47.672  14.100-135.643  1.00  0.69           C  
ATOM   4092  CD2 TRP B 319     -46.144  15.384-134.602  1.00  0.69           C  
ATOM   4093  NE1 TRP B 319     -46.697  13.263-135.148  1.00  0.69           N  
ATOM   4094  CE2 TRP B 319     -45.735  14.026-134.525  1.00  0.69           C  
ATOM   4095  CE3 TRP B 319     -45.388  16.396-134.017  1.00  0.69           C  
ATOM   4096  CZ2 TRP B 319     -44.561  13.683-133.877  1.00  0.69           C  
ATOM   4097  CZ3 TRP B 319     -44.208  16.040-133.352  1.00  0.69           C  
ATOM   4098  CH2 TRP B 319     -43.793  14.700-133.292  1.00  0.69           C  
ATOM   4099  N   LEU B 320     -48.770  16.310-138.822  1.00  0.70           N  
ATOM   4100  CA  LEU B 320     -48.882  15.590-140.070  1.00  0.70           C  
ATOM   4101  C   LEU B 320     -48.213  16.279-141.250  1.00  0.70           C  
ATOM   4102  O   LEU B 320     -47.490  15.648-142.023  1.00  0.70           O  
ATOM   4103  CB  LEU B 320     -50.378  15.337-140.368  1.00  0.70           C  
ATOM   4104  CG  LEU B 320     -50.661  14.407-141.565  1.00  0.70           C  
ATOM   4105  CD1 LEU B 320     -50.011  13.027-141.389  1.00  0.70           C  
ATOM   4106  CD2 LEU B 320     -52.168  14.217-141.760  1.00  0.70           C  
ATOM   4107  N   ALA B 321     -48.397  17.607-141.394  1.00  0.71           N  
ATOM   4108  CA  ALA B 321     -47.745  18.401-142.412  1.00  0.71           C  
ATOM   4109  C   ALA B 321     -46.228  18.428-142.299  1.00  0.71           C  
ATOM   4110  O   ALA B 321     -45.515  18.308-143.291  1.00  0.71           O  
ATOM   4111  CB  ALA B 321     -48.300  19.833-142.354  1.00  0.71           C  
ATOM   4112  N   THR B 322     -45.683  18.556-141.075  1.00  0.70           N  
ATOM   4113  CA  THR B 322     -44.247  18.472-140.826  1.00  0.70           C  
ATOM   4114  C   THR B 322     -43.666  17.119-141.172  1.00  0.70           C  
ATOM   4115  O   THR B 322     -42.588  17.026-141.748  1.00  0.70           O  
ATOM   4116  CB  THR B 322     -43.904  18.806-139.381  1.00  0.70           C  
ATOM   4117  OG1 THR B 322     -44.268  20.148-139.098  1.00  0.70           O  
ATOM   4118  CG2 THR B 322     -42.404  18.700-139.067  1.00  0.70           C  
ATOM   4119  N   LYS B 323     -44.362  16.016-140.837  1.00  0.69           N  
ATOM   4120  CA  LYS B 323     -43.891  14.688-141.182  1.00  0.69           C  
ATOM   4121  C   LYS B 323     -43.911  14.313-142.654  1.00  0.69           C  
ATOM   4122  O   LYS B 323     -42.988  13.660-143.133  1.00  0.69           O  
ATOM   4123  CB  LYS B 323     -44.750  13.611-140.496  1.00  0.69           C  
ATOM   4124  CG  LYS B 323     -44.516  13.497-138.987  1.00  0.69           C  
ATOM   4125  CD  LYS B 323     -45.403  12.415-138.358  1.00  0.69           C  
ATOM   4126  CE  LYS B 323     -45.223  11.058-139.043  1.00  0.69           C  
ATOM   4127  NZ  LYS B 323     -45.981  10.039-138.326  1.00  0.69           N  
ATOM   4128  N   MET B 324     -45.008  14.629-143.371  1.00  0.59           N  
ATOM   4129  CA  MET B 324     -45.244  14.056-144.687  1.00  0.59           C  
ATOM   4130  C   MET B 324     -45.206  15.076-145.810  1.00  0.59           C  
ATOM   4131  O   MET B 324     -45.374  14.732-146.979  1.00  0.59           O  
ATOM   4132  CB  MET B 324     -46.608  13.318-144.726  1.00  0.59           C  
ATOM   4133  CG  MET B 324     -46.704  12.056-143.837  1.00  0.59           C  
ATOM   4134  SD  MET B 324     -45.371  10.823-144.043  1.00  0.59           S  
ATOM   4135  CE  MET B 324     -45.396  10.624-145.850  1.00  0.59           C  
ATOM   4136  N   GLY B 325     -44.955  16.360-145.502  1.00  0.66           N  
ATOM   4137  CA  GLY B 325     -44.619  17.360-146.502  1.00  0.66           C  
ATOM   4138  C   GLY B 325     -43.187  17.275-146.959  1.00  0.66           C  
ATOM   4139  O   GLY B 325     -42.255  17.189-146.167  1.00  0.66           O  
ATOM   4140  N   ALA B 326     -42.948  17.353-148.277  1.00  0.45           N  
ATOM   4141  CA  ALA B 326     -41.639  17.714-148.773  1.00  0.45           C  
ATOM   4142  C   ALA B 326     -41.380  19.207-148.606  1.00  0.45           C  
ATOM   4143  O   ALA B 326     -42.303  19.997-148.806  1.00  0.45           O  
ATOM   4144  CB  ALA B 326     -41.491  17.297-150.248  1.00  0.45           C  
ATOM   4145  N   LYS B 327     -40.112  19.582-148.281  1.00  0.43           N  
ATOM   4146  CA  LYS B 327     -39.644  20.947-148.035  1.00  0.43           C  
ATOM   4147  C   LYS B 327     -39.886  21.410-146.597  1.00  0.43           C  
ATOM   4148  O   LYS B 327     -40.433  20.643-145.809  1.00  0.43           O  
ATOM   4149  CB  LYS B 327     -40.152  21.969-149.084  1.00  0.43           C  
ATOM   4150  CG  LYS B 327     -39.680  21.604-150.493  1.00  0.43           C  
ATOM   4151  CD  LYS B 327     -40.312  22.517-151.539  1.00  0.43           C  
ATOM   4152  CE  LYS B 327     -39.754  22.268-152.932  1.00  0.43           C  
ATOM   4153  NZ  LYS B 327     -40.371  23.247-153.839  1.00  0.43           N  
ATOM   4154  N   PRO B 328     -39.438  22.588-146.145  1.00  0.47           N  
ATOM   4155  CA  PRO B 328     -39.755  23.046-144.796  1.00  0.47           C  
ATOM   4156  C   PRO B 328     -41.217  23.385-144.547  1.00  0.47           C  
ATOM   4157  O   PRO B 328     -41.785  24.180-145.290  1.00  0.47           O  
ATOM   4158  CB  PRO B 328     -38.866  24.290-144.614  1.00  0.47           C  
ATOM   4159  CG  PRO B 328     -37.664  24.013-145.518  1.00  0.47           C  
ATOM   4160  CD  PRO B 328     -38.323  23.349-146.721  1.00  0.47           C  
ATOM   4161  N   THR B 329     -41.803  22.872-143.450  1.00  0.47           N  
ATOM   4162  CA  THR B 329     -43.179  23.171-143.061  1.00  0.47           C  
ATOM   4163  C   THR B 329     -43.152  24.098-141.866  1.00  0.47           C  
ATOM   4164  O   THR B 329     -42.716  23.728-140.777  1.00  0.47           O  
ATOM   4165  CB  THR B 329     -43.979  21.932-142.661  1.00  0.47           C  
ATOM   4166  OG1 THR B 329     -44.121  21.064-143.777  1.00  0.47           O  
ATOM   4167  CG2 THR B 329     -45.400  22.289-142.187  1.00  0.47           C  
ATOM   4168  N   THR B 330     -43.638  25.347-142.018  1.00  0.45           N  
ATOM   4169  CA  THR B 330     -43.541  26.356-140.962  1.00  0.45           C  
ATOM   4170  C   THR B 330     -44.889  26.635-140.336  1.00  0.45           C  
ATOM   4171  O   THR B 330     -45.867  26.910-141.027  1.00  0.45           O  
ATOM   4172  CB  THR B 330     -42.989  27.684-141.472  1.00  0.45           C  
ATOM   4173  OG1 THR B 330     -41.672  27.488-141.957  1.00  0.45           O  
ATOM   4174  CG2 THR B 330     -42.879  28.755-140.374  1.00  0.45           C  
ATOM   4175  N   LEU B 331     -44.971  26.632-138.978  1.00  0.40           N  
ATOM   4176  CA  LEU B 331     -46.197  26.852-138.207  1.00  0.40           C  
ATOM   4177  C   LEU B 331     -46.922  28.140-138.566  1.00  0.40           C  
ATOM   4178  O   LEU B 331     -48.136  28.140-138.743  1.00  0.40           O  
ATOM   4179  CB  LEU B 331     -45.890  26.813-136.681  1.00  0.40           C  
ATOM   4180  CG  LEU B 331     -47.044  27.189-135.705  1.00  0.40           C  
ATOM   4181  CD1 LEU B 331     -48.412  26.521-135.952  1.00  0.40           C  
ATOM   4182  CD2 LEU B 331     -46.612  27.022-134.236  1.00  0.40           C  
ATOM   4183  N   SER B 332     -46.203  29.254-138.781  1.00  0.51           N  
ATOM   4184  CA  SER B 332     -46.732  30.522-139.266  1.00  0.51           C  
ATOM   4185  C   SER B 332     -47.614  30.462-140.509  1.00  0.51           C  
ATOM   4186  O   SER B 332     -48.452  31.333-140.722  1.00  0.51           O  
ATOM   4187  CB  SER B 332     -45.573  31.498-139.583  1.00  0.51           C  
ATOM   4188  OG  SER B 332     -44.645  31.524-138.495  1.00  0.51           O  
ATOM   4189  N   GLY B 333     -47.472  29.427-141.372  1.00  0.51           N  
ATOM   4190  CA  GLY B 333     -48.372  29.232-142.507  1.00  0.51           C  
ATOM   4191  C   GLY B 333     -49.765  28.798-142.129  1.00  0.51           C  
ATOM   4192  O   GLY B 333     -50.718  29.089-142.843  1.00  0.51           O  
ATOM   4193  N   LEU B 334     -49.921  28.106-140.985  1.00  0.45           N  
ATOM   4194  CA  LEU B 334     -51.212  27.719-140.447  1.00  0.45           C  
ATOM   4195  C   LEU B 334     -51.940  28.865-139.769  1.00  0.45           C  
ATOM   4196  O   LEU B 334     -53.163  28.939-139.789  1.00  0.45           O  
ATOM   4197  CB  LEU B 334     -51.072  26.588-139.395  1.00  0.45           C  
ATOM   4198  CG  LEU B 334     -50.469  25.264-139.903  1.00  0.45           C  
ATOM   4199  CD1 LEU B 334     -50.203  24.343-138.705  1.00  0.45           C  
ATOM   4200  CD2 LEU B 334     -51.379  24.572-140.929  1.00  0.45           C  
ATOM   4201  N   SER B 335     -51.225  29.799-139.109  1.00  0.50           N  
ATOM   4202  CA  SER B 335     -51.880  30.800-138.279  1.00  0.50           C  
ATOM   4203  C   SER B 335     -52.482  31.949-139.058  1.00  0.50           C  
ATOM   4204  O   SER B 335     -53.304  32.697-138.532  1.00  0.50           O  
ATOM   4205  CB  SER B 335     -50.951  31.360-137.174  1.00  0.50           C  
ATOM   4206  OG  SER B 335     -49.704  31.836-137.686  1.00  0.50           O  
ATOM   4207  N   GLY B 336     -52.112  32.102-140.343  1.00  0.52           N  
ATOM   4208  CA  GLY B 336     -52.726  33.096-141.214  1.00  0.52           C  
ATOM   4209  C   GLY B 336     -54.062  32.694-141.799  1.00  0.52           C  
ATOM   4210  O   GLY B 336     -54.765  33.531-142.363  1.00  0.52           O  
ATOM   4211  N   SER B 337     -54.472  31.412-141.689  1.00  0.55           N  
ATOM   4212  CA  SER B 337     -55.740  30.935-142.228  1.00  0.55           C  
ATOM   4213  C   SER B 337     -56.765  30.684-141.137  1.00  0.55           C  
ATOM   4214  O   SER B 337     -56.485  30.681-139.942  1.00  0.55           O  
ATOM   4215  CB  SER B 337     -55.633  29.678-143.139  1.00  0.55           C  
ATOM   4216  OG  SER B 337     -55.126  28.539-142.446  1.00  0.55           O  
ATOM   4217  N   GLY B 338     -58.041  30.502-141.534  1.00  0.78           N  
ATOM   4218  CA  GLY B 338     -59.127  30.291-140.586  1.00  0.78           C  
ATOM   4219  C   GLY B 338     -60.160  29.374-141.154  1.00  0.78           C  
ATOM   4220  O   GLY B 338     -61.300  29.323-140.698  1.00  0.78           O  
ATOM   4221  N   ASP B 339     -59.793  28.603-142.194  1.00  0.75           N  
ATOM   4222  CA  ASP B 339     -60.674  27.726-142.923  1.00  0.75           C  
ATOM   4223  C   ASP B 339     -61.203  26.610-142.069  1.00  0.75           C  
ATOM   4224  O   ASP B 339     -62.360  26.228-142.179  1.00  0.75           O  
ATOM   4225  CB  ASP B 339     -60.004  27.217-144.213  1.00  0.75           C  
ATOM   4226  CG  ASP B 339     -58.695  26.475-144.030  1.00  0.75           C  
ATOM   4227  OD1 ASP B 339     -57.903  26.857-143.131  1.00  0.75           O  
ATOM   4228  OD2 ASP B 339     -58.483  25.557-144.858  1.00  0.75           O  
ATOM   4229  N   ILE B 340     -60.364  26.152-141.132  1.00  0.74           N  
ATOM   4230  CA  ILE B 340     -60.670  25.239-140.055  1.00  0.74           C  
ATOM   4231  C   ILE B 340     -61.833  25.701-139.189  1.00  0.74           C  
ATOM   4232  O   ILE B 340     -62.794  24.958-138.998  1.00  0.74           O  
ATOM   4233  CB  ILE B 340     -59.414  25.106-139.198  1.00  0.74           C  
ATOM   4234  CG1 ILE B 340     -58.251  24.524-140.038  1.00  0.74           C  
ATOM   4235  CG2 ILE B 340     -59.711  24.239-137.968  1.00  0.74           C  
ATOM   4236  CD1 ILE B 340     -56.884  24.536-139.348  1.00  0.74           C  
ATOM   4237  N   MET B 341     -61.833  26.963-138.700  1.00  0.75           N  
ATOM   4238  CA  MET B 341     -62.919  27.479-137.877  1.00  0.75           C  
ATOM   4239  C   MET B 341     -64.255  27.455-138.592  1.00  0.75           C  
ATOM   4240  O   MET B 341     -65.265  26.980-138.077  1.00  0.75           O  
ATOM   4241  CB  MET B 341     -62.724  28.978-137.541  1.00  0.75           C  
ATOM   4242  CG  MET B 341     -61.624  29.311-136.531  1.00  0.75           C  
ATOM   4243  SD  MET B 341     -61.782  30.999-135.894  1.00  0.75           S  
ATOM   4244  CE  MET B 341     -63.438  31.003-135.133  1.00  0.75           C  
ATOM   4245  N   LEU B 342     -64.232  27.964-139.836  1.00  0.75           N  
ATOM   4246  CA  LEU B 342     -65.362  28.122-140.715  1.00  0.75           C  
ATOM   4247  C   LEU B 342     -66.022  26.819-141.048  1.00  0.75           C  
ATOM   4248  O   LEU B 342     -67.232  26.633-140.941  1.00  0.75           O  
ATOM   4249  CB  LEU B 342     -64.806  28.674-142.040  1.00  0.75           C  
ATOM   4250  CG  LEU B 342     -65.824  28.803-143.157  1.00  0.75           C  
ATOM   4251  CD1 LEU B 342     -65.729  30.177-143.738  1.00  0.75           C  
ATOM   4252  CD2 LEU B 342     -65.600  27.778-144.257  1.00  0.75           C  
ATOM   4253  N   THR B 343     -65.176  25.854-141.440  1.00  0.74           N  
ATOM   4254  CA  THR B 343     -65.595  24.548-141.909  1.00  0.74           C  
ATOM   4255  C   THR B 343     -66.232  23.774-140.782  1.00  0.74           C  
ATOM   4256  O   THR B 343     -67.181  23.013-140.963  1.00  0.74           O  
ATOM   4257  CB  THR B 343     -64.483  23.781-142.576  1.00  0.74           C  
ATOM   4258  OG1 THR B 343     -63.914  24.656-143.579  1.00  0.74           O  
ATOM   4259  CG2 THR B 343     -65.051  22.552-143.283  1.00  0.74           C  
ATOM   4260  N   CYS B 344     -65.776  24.017-139.550  1.00  0.83           N  
ATOM   4261  CA  CYS B 344     -66.341  23.406-138.369  1.00  0.83           C  
ATOM   4262  C   CYS B 344     -67.715  23.938-137.958  1.00  0.83           C  
ATOM   4263  O   CYS B 344     -68.380  23.321-137.131  1.00  0.83           O  
ATOM   4264  CB  CYS B 344     -65.322  23.442-137.204  1.00  0.83           C  
ATOM   4265  SG  CYS B 344     -63.927  22.319-137.590  1.00  0.83           S  
ATOM   4266  N   PHE B 345     -68.215  25.061-138.518  1.00  0.72           N  
ATOM   4267  CA  PHE B 345     -69.523  25.609-138.192  1.00  0.72           C  
ATOM   4268  C   PHE B 345     -70.721  24.993-138.923  1.00  0.72           C  
ATOM   4269  O   PHE B 345     -70.680  24.547-140.068  1.00  0.72           O  
ATOM   4270  CB  PHE B 345     -69.462  27.151-138.343  1.00  0.72           C  
ATOM   4271  CG  PHE B 345     -70.556  27.891-137.606  1.00  0.72           C  
ATOM   4272  CD1 PHE B 345     -70.362  28.331-136.289  1.00  0.72           C  
ATOM   4273  CD2 PHE B 345     -71.797  28.126-138.211  1.00  0.72           C  
ATOM   4274  CE1 PHE B 345     -71.385  28.990-135.596  1.00  0.72           C  
ATOM   4275  CE2 PHE B 345     -72.811  28.822-137.540  1.00  0.72           C  
ATOM   4276  CZ  PHE B 345     -72.599  29.268-136.231  1.00  0.72           C  
ATOM   4277  N   VAL B 346     -71.863  24.925-138.221  1.00  0.53           N  
ATOM   4278  CA  VAL B 346     -73.104  24.322-138.669  1.00  0.53           C  
ATOM   4279  C   VAL B 346     -73.734  24.917-139.884  1.00  0.53           C  
ATOM   4280  O   VAL B 346     -74.039  24.206-140.842  1.00  0.53           O  
ATOM   4281  CB  VAL B 346     -74.061  24.131-137.497  1.00  0.53           C  
ATOM   4282  CG1 VAL B 346     -74.158  25.427-136.656  1.00  0.53           C  
ATOM   4283  CG2 VAL B 346     -75.427  23.544-137.928  1.00  0.53           C  
ATOM   4284  N   ASN B 347     -73.860  26.238-139.932  1.00  0.64           N  
ATOM   4285  CA  ASN B 347     -74.594  26.869-141.003  1.00  0.64           C  
ATOM   4286  C   ASN B 347     -73.649  27.292-142.109  1.00  0.64           C  
ATOM   4287  O   ASN B 347     -74.061  27.973-143.044  1.00  0.64           O  
ATOM   4288  CB  ASN B 347     -75.393  28.088-140.490  1.00  0.64           C  
ATOM   4289  CG  ASN B 347     -76.331  27.610-139.398  1.00  0.64           C  
ATOM   4290  OD1 ASN B 347     -76.978  26.565-139.494  1.00  0.64           O  
ATOM   4291  ND2 ASN B 347     -76.400  28.378-138.292  1.00  0.64           N  
ATOM   4292  N   LEU B 348     -72.354  26.892-142.021  1.00  0.58           N  
ATOM   4293  CA  LEU B 348     -71.326  27.350-142.941  1.00  0.58           C  
ATOM   4294  C   LEU B 348     -70.578  26.239-143.670  1.00  0.58           C  
ATOM   4295  O   LEU B 348     -69.568  26.449-144.342  1.00  0.58           O  
ATOM   4296  CB  LEU B 348     -70.311  28.348-142.271  1.00  0.58           C  
ATOM   4297  CG  LEU B 348     -69.573  29.220-143.319  1.00  0.58           C  
ATOM   4298  CD1 LEU B 348     -70.566  29.830-144.257  1.00  0.58           C  
ATOM   4299  CD2 LEU B 348     -68.729  30.401-142.926  1.00  0.58           C  
ATOM   4300  N   SER B 349     -71.047  24.986-143.616  1.00  0.69           N  
ATOM   4301  CA  SER B 349     -70.286  23.926-144.250  1.00  0.69           C  
ATOM   4302  C   SER B 349     -71.141  22.746-144.613  1.00  0.69           C  
ATOM   4303  O   SER B 349     -72.341  22.689-144.348  1.00  0.69           O  
ATOM   4304  CB  SER B 349     -69.071  23.457-143.405  1.00  0.69           C  
ATOM   4305  OG  SER B 349     -69.432  22.585-142.336  1.00  0.69           O  
ATOM   4306  N   ARG B 350     -70.513  21.765-145.285  1.00  0.66           N  
ATOM   4307  CA  ARG B 350     -71.193  20.588-145.758  1.00  0.66           C  
ATOM   4308  C   ARG B 350     -70.683  19.348-145.047  1.00  0.66           C  
ATOM   4309  O   ARG B 350     -71.466  18.484-144.650  1.00  0.66           O  
ATOM   4310  CB  ARG B 350     -70.986  20.474-147.287  1.00  0.66           C  
ATOM   4311  CG  ARG B 350     -71.499  21.673-148.124  1.00  0.66           C  
ATOM   4312  CD  ARG B 350     -73.002  21.922-147.964  1.00  0.66           C  
ATOM   4313  NE  ARG B 350     -73.456  22.907-149.003  1.00  0.66           N  
ATOM   4314  CZ  ARG B 350     -74.746  23.246-149.150  1.00  0.66           C  
ATOM   4315  NH1 ARG B 350     -75.095  24.173-150.040  1.00  0.66           N  
ATOM   4316  NH2 ARG B 350     -75.695  22.684-148.412  1.00  0.66           N  
ATOM   4317  N   ASN B 351     -69.363  19.250-144.772  1.00  0.74           N  
ATOM   4318  CA  ASN B 351     -68.792  18.127-144.045  1.00  0.74           C  
ATOM   4319  C   ASN B 351     -69.339  17.967-142.641  1.00  0.74           C  
ATOM   4320  O   ASN B 351     -69.729  16.876-142.228  1.00  0.74           O  
ATOM   4321  CB  ASN B 351     -67.247  18.270-143.961  1.00  0.74           C  
ATOM   4322  CG  ASN B 351     -66.653  17.694-145.232  1.00  0.74           C  
ATOM   4323  OD1 ASN B 351     -66.021  18.355-146.050  1.00  0.74           O  
ATOM   4324  ND2 ASN B 351     -66.888  16.377-145.441  1.00  0.74           N  
ATOM   4325  N   ARG B 352     -69.431  19.076-141.898  1.00  0.72           N  
ATOM   4326  CA  ARG B 352     -69.983  19.107-140.565  1.00  0.72           C  
ATOM   4327  C   ARG B 352     -71.479  18.800-140.533  1.00  0.72           C  
ATOM   4328  O   ARG B 352     -71.982  18.134-139.630  1.00  0.72           O  
ATOM   4329  CB  ARG B 352     -69.559  20.449-139.921  1.00  0.72           C  
ATOM   4330  CG  ARG B 352     -69.793  20.575-138.411  1.00  0.72           C  
ATOM   4331  CD  ARG B 352     -70.836  21.567-137.936  1.00  0.72           C  
ATOM   4332  NE  ARG B 352     -72.039  21.310-138.789  1.00  0.72           N  
ATOM   4333  CZ  ARG B 352     -73.217  20.890-138.344  1.00  0.72           C  
ATOM   4334  NH1 ARG B 352     -73.350  20.465-137.103  1.00  0.72           N  
ATOM   4335  NH2 ARG B 352     -74.304  20.955-139.130  1.00  0.72           N  
ATOM   4336  N   THR B 353     -72.243  19.254-141.546  1.00  0.71           N  
ATOM   4337  CA  THR B 353     -73.673  18.969-141.671  1.00  0.71           C  
ATOM   4338  C   THR B 353     -74.001  17.526-141.928  1.00  0.71           C  
ATOM   4339  O   THR B 353     -74.904  16.967-141.304  1.00  0.71           O  
ATOM   4340  CB  THR B 353     -74.313  19.861-142.715  1.00  0.71           C  
ATOM   4341  OG1 THR B 353     -74.221  21.205-142.260  1.00  0.71           O  
ATOM   4342  CG2 THR B 353     -75.800  19.568-142.981  1.00  0.71           C  
ATOM   4343  N   VAL B 354     -73.245  16.856-142.814  1.00  0.70           N  
ATOM   4344  CA  VAL B 354     -73.307  15.414-142.976  1.00  0.70           C  
ATOM   4345  C   VAL B 354     -72.862  14.710-141.704  1.00  0.70           C  
ATOM   4346  O   VAL B 354     -73.541  13.801-141.244  1.00  0.70           O  
ATOM   4347  CB  VAL B 354     -72.484  14.958-144.176  1.00  0.70           C  
ATOM   4348  CG1 VAL B 354     -72.416  13.421-144.275  1.00  0.70           C  
ATOM   4349  CG2 VAL B 354     -73.088  15.563-145.452  1.00  0.70           C  
ATOM   4350  N   GLY B 355     -71.758  15.167-141.063  1.00  0.77           N  
ATOM   4351  CA  GLY B 355     -71.215  14.592-139.831  1.00  0.77           C  
ATOM   4352  C   GLY B 355     -72.116  14.608-138.614  1.00  0.77           C  
ATOM   4353  O   GLY B 355     -72.081  13.680-137.814  1.00  0.77           O  
ATOM   4354  N   LEU B 356     -72.971  15.644-138.448  1.00  0.73           N  
ATOM   4355  CA  LEU B 356     -74.044  15.668-137.455  1.00  0.73           C  
ATOM   4356  C   LEU B 356     -75.109  14.654-137.785  1.00  0.73           C  
ATOM   4357  O   LEU B 356     -75.572  13.888-136.940  1.00  0.73           O  
ATOM   4358  CB  LEU B 356     -74.697  17.084-137.366  1.00  0.73           C  
ATOM   4359  CG  LEU B 356     -75.739  17.329-136.232  1.00  0.73           C  
ATOM   4360  CD1 LEU B 356     -76.030  18.821-136.053  1.00  0.73           C  
ATOM   4361  CD2 LEU B 356     -77.101  16.637-136.396  1.00  0.73           C  
ATOM   4362  N   ARG B 357     -75.522  14.582-139.059  1.00  0.68           N  
ATOM   4363  CA  ARG B 357     -76.638  13.753-139.456  1.00  0.68           C  
ATOM   4364  C   ARG B 357     -76.296  12.274-139.443  1.00  0.68           C  
ATOM   4365  O   ARG B 357     -77.198  11.445-139.443  1.00  0.68           O  
ATOM   4366  CB  ARG B 357     -77.180  14.164-140.840  1.00  0.68           C  
ATOM   4367  CG  ARG B 357     -77.828  15.568-140.903  1.00  0.68           C  
ATOM   4368  CD  ARG B 357     -79.145  15.755-140.133  1.00  0.68           C  
ATOM   4369  NE  ARG B 357     -79.631  17.140-140.467  1.00  0.68           N  
ATOM   4370  CZ  ARG B 357     -80.747  17.708-139.985  1.00  0.68           C  
ATOM   4371  NH1 ARG B 357     -81.098  18.921-140.414  1.00  0.68           N  
ATOM   4372  NH2 ARG B 357     -81.515  17.104-139.086  1.00  0.68           N  
ATOM   4373  N   LEU B 358     -75.000  11.905-139.328  1.00  0.71           N  
ATOM   4374  CA  LEU B 358     -74.557  10.547-139.021  1.00  0.71           C  
ATOM   4375  C   LEU B 358     -75.060  10.015-137.677  1.00  0.71           C  
ATOM   4376  O   LEU B 358     -75.042   8.814-137.421  1.00  0.71           O  
ATOM   4377  CB  LEU B 358     -73.015  10.413-139.021  1.00  0.71           C  
ATOM   4378  CG  LEU B 358     -72.329  10.845-140.329  1.00  0.71           C  
ATOM   4379  CD1 LEU B 358     -70.802  10.800-140.187  1.00  0.71           C  
ATOM   4380  CD2 LEU B 358     -72.781  10.039-141.556  1.00  0.71           C  
ATOM   4381  N   GLY B 359     -75.622  10.895-136.818  1.00  0.61           N  
ATOM   4382  CA  GLY B 359     -76.383  10.519-135.631  1.00  0.61           C  
ATOM   4383  C   GLY B 359     -77.718   9.872-135.927  1.00  0.61           C  
ATOM   4384  O   GLY B 359     -78.363   9.341-135.026  1.00  0.61           O  
ATOM   4385  N   SER B 360     -78.173   9.832-137.196  1.00  0.59           N  
ATOM   4386  CA  SER B 360     -79.294   8.979-137.570  1.00  0.59           C  
ATOM   4387  C   SER B 360     -78.879   7.529-137.660  1.00  0.59           C  
ATOM   4388  O   SER B 360     -79.710   6.628-137.620  1.00  0.59           O  
ATOM   4389  CB  SER B 360     -79.911   9.343-138.950  1.00  0.59           C  
ATOM   4390  OG  SER B 360     -78.989   9.150-140.027  1.00  0.59           O  
ATOM   4391  N   GLY B 361     -77.563   7.280-137.802  1.00  0.72           N  
ATOM   4392  CA  GLY B 361     -77.024   5.956-138.042  1.00  0.72           C  
ATOM   4393  C   GLY B 361     -77.012   5.556-139.492  1.00  0.72           C  
ATOM   4394  O   GLY B 361     -76.523   4.483-139.836  1.00  0.72           O  
ATOM   4395  N   GLU B 362     -77.516   6.413-140.398  1.00  0.66           N  
ATOM   4396  CA  GLU B 362     -77.382   6.223-141.828  1.00  0.66           C  
ATOM   4397  C   GLU B 362     -75.967   6.293-142.354  1.00  0.66           C  
ATOM   4398  O   GLU B 362     -75.087   6.989-141.847  1.00  0.66           O  
ATOM   4399  CB  GLU B 362     -78.229   7.217-142.648  1.00  0.66           C  
ATOM   4400  CG  GLU B 362     -79.739   6.888-142.587  1.00  0.66           C  
ATOM   4401  CD  GLU B 362     -80.134   5.571-143.280  1.00  0.66           C  
ATOM   4402  OE1 GLU B 362     -79.350   5.004-144.095  1.00  0.66           O  
ATOM   4403  OE2 GLU B 362     -81.262   5.104-143.003  1.00  0.66           O  
ATOM   4404  N   LYS B 363     -75.724   5.570-143.458  1.00  0.72           N  
ATOM   4405  CA  LYS B 363     -74.495   5.691-144.214  1.00  0.72           C  
ATOM   4406  C   LYS B 363     -74.219   7.094-144.747  1.00  0.72           C  
ATOM   4407  O   LYS B 363     -75.119   7.822-145.161  1.00  0.72           O  
ATOM   4408  CB  LYS B 363     -74.470   4.719-145.415  1.00  0.72           C  
ATOM   4409  CG  LYS B 363     -74.663   3.250-145.026  1.00  0.72           C  
ATOM   4410  CD  LYS B 363     -74.574   2.342-146.259  1.00  0.72           C  
ATOM   4411  CE  LYS B 363     -74.681   0.865-145.891  1.00  0.72           C  
ATOM   4412  NZ  LYS B 363     -74.500   0.049-147.109  1.00  0.72           N  
ATOM   4413  N   LEU B 364     -72.932   7.487-144.792  1.00  0.66           N  
ATOM   4414  CA  LEU B 364     -72.481   8.773-145.282  1.00  0.66           C  
ATOM   4415  C   LEU B 364     -72.878   9.038-146.727  1.00  0.66           C  
ATOM   4416  O   LEU B 364     -73.416  10.100-147.028  1.00  0.66           O  
ATOM   4417  CB  LEU B 364     -70.950   8.863-145.113  1.00  0.66           C  
ATOM   4418  CG  LEU B 364     -70.391  10.265-145.413  1.00  0.66           C  
ATOM   4419  CD1 LEU B 364     -69.624  10.810-144.211  1.00  0.66           C  
ATOM   4420  CD2 LEU B 364     -69.609  10.254-146.742  1.00  0.66           C  
ATOM   4421  N   ASP B 365     -72.725   8.052-147.630  1.00  0.68           N  
ATOM   4422  CA  ASP B 365     -73.146   8.095-149.020  1.00  0.68           C  
ATOM   4423  C   ASP B 365     -74.624   8.438-149.181  1.00  0.68           C  
ATOM   4424  O   ASP B 365     -75.029   9.244-150.019  1.00  0.68           O  
ATOM   4425  CB  ASP B 365     -72.913   6.693-149.639  1.00  0.68           C  
ATOM   4426  CG  ASP B 365     -71.454   6.272-149.554  1.00  0.68           C  
ATOM   4427  OD1 ASP B 365     -70.589   7.141-149.293  1.00  0.68           O  
ATOM   4428  OD2 ASP B 365     -71.229   5.043-149.681  1.00  0.68           O  
ATOM   4429  N   ARG B 366     -75.474   7.849-148.315  1.00  0.68           N  
ATOM   4430  CA  ARG B 366     -76.881   8.178-148.243  1.00  0.68           C  
ATOM   4431  C   ARG B 366     -77.142   9.590-147.759  1.00  0.68           C  
ATOM   4432  O   ARG B 366     -77.934  10.303-148.366  1.00  0.68           O  
ATOM   4433  CB  ARG B 366     -77.641   7.208-147.312  1.00  0.68           C  
ATOM   4434  CG  ARG B 366     -77.699   5.758-147.820  1.00  0.68           C  
ATOM   4435  CD  ARG B 366     -78.498   4.880-146.863  1.00  0.68           C  
ATOM   4436  NE  ARG B 366     -78.544   3.504-147.437  1.00  0.68           N  
ATOM   4437  CZ  ARG B 366     -79.091   2.482-146.764  1.00  0.68           C  
ATOM   4438  NH1 ARG B 366     -79.183   1.299-147.380  1.00  0.68           N  
ATOM   4439  NH2 ARG B 366     -79.515   2.618-145.509  1.00  0.68           N  
ATOM   4440  N   ILE B 367     -76.466  10.049-146.685  1.00  0.70           N  
ATOM   4441  CA  ILE B 367     -76.598  11.413-146.189  1.00  0.70           C  
ATOM   4442  C   ILE B 367     -76.097  12.446-147.197  1.00  0.70           C  
ATOM   4443  O   ILE B 367     -76.717  13.486-147.400  1.00  0.70           O  
ATOM   4444  CB  ILE B 367     -75.932  11.597-144.829  1.00  0.70           C  
ATOM   4445  CG1 ILE B 367     -76.487  10.633-143.748  1.00  0.70           C  
ATOM   4446  CG2 ILE B 367     -76.042  13.060-144.353  1.00  0.70           C  
ATOM   4447  CD1 ILE B 367     -77.978  10.768-143.413  1.00  0.70           C  
ATOM   4448  N   MET B 368     -74.983  12.173-147.910  1.00  0.64           N  
ATOM   4449  CA  MET B 368     -74.468  13.025-148.973  1.00  0.64           C  
ATOM   4450  C   MET B 368     -75.492  13.252-150.079  1.00  0.64           C  
ATOM   4451  O   MET B 368     -75.725  14.388-150.502  1.00  0.64           O  
ATOM   4452  CB  MET B 368     -73.190  12.387-149.584  1.00  0.64           C  
ATOM   4453  CG  MET B 368     -72.524  13.201-150.717  1.00  0.64           C  
ATOM   4454  SD  MET B 368     -71.063  12.400-151.447  1.00  0.64           S  
ATOM   4455  CE  MET B 368     -71.955  11.124-152.382  1.00  0.64           C  
ATOM   4456  N   GLY B 369     -76.172  12.168-150.517  1.00  0.72           N  
ATOM   4457  CA  GLY B 369     -77.225  12.237-151.523  1.00  0.72           C  
ATOM   4458  C   GLY B 369     -78.530  12.813-151.048  1.00  0.72           C  
ATOM   4459  O   GLY B 369     -79.192  13.534-151.786  1.00  0.72           O  
ATOM   4460  N   SER B 370     -78.966  12.512-149.812  1.00  0.73           N  
ATOM   4461  CA  SER B 370     -80.200  13.068-149.269  1.00  0.73           C  
ATOM   4462  C   SER B 370     -80.135  14.538-148.908  1.00  0.73           C  
ATOM   4463  O   SER B 370     -81.106  15.272-149.076  1.00  0.73           O  
ATOM   4464  CB  SER B 370     -80.758  12.260-148.066  1.00  0.73           C  
ATOM   4465  OG  SER B 370     -79.896  12.275-146.928  1.00  0.73           O  
ATOM   4466  N   MET B 371     -78.992  15.015-148.390  1.00  0.60           N  
ATOM   4467  CA  MET B 371     -78.915  16.341-147.816  1.00  0.60           C  
ATOM   4468  C   MET B 371     -78.318  17.398-148.738  1.00  0.60           C  
ATOM   4469  O   MET B 371     -78.203  18.556-148.336  1.00  0.60           O  
ATOM   4470  CB  MET B 371     -78.054  16.265-146.533  1.00  0.60           C  
ATOM   4471  CG  MET B 371     -78.667  15.441-145.385  1.00  0.60           C  
ATOM   4472  SD  MET B 371     -80.214  16.095-144.688  1.00  0.60           S  
ATOM   4473  CE  MET B 371     -79.550  17.665-144.061  1.00  0.60           C  
ATOM   4474  N   ASN B 372     -77.915  17.064-149.980  1.00  0.52           N  
ATOM   4475  CA  ASN B 372     -77.253  17.963-150.931  1.00  0.52           C  
ATOM   4476  C   ASN B 372     -75.932  18.562-150.447  1.00  0.52           C  
ATOM   4477  O   ASN B 372     -75.739  19.780-150.405  1.00  0.52           O  
ATOM   4478  CB  ASN B 372     -78.152  19.123-151.442  1.00  0.52           C  
ATOM   4479  CG  ASN B 372     -79.357  18.579-152.187  1.00  0.52           C  
ATOM   4480  OD1 ASN B 372     -79.221  17.743-153.082  1.00  0.52           O  
ATOM   4481  ND2 ASN B 372     -80.564  19.094-151.866  1.00  0.52           N  
ATOM   4482  N   GLN B 373     -74.978  17.712-150.039  1.00  0.43           N  
ATOM   4483  CA  GLN B 373     -73.807  18.179-149.327  1.00  0.43           C  
ATOM   4484  C   GLN B 373     -72.513  17.772-150.007  1.00  0.43           C  
ATOM   4485  O   GLN B 373     -72.206  16.595-150.158  1.00  0.43           O  
ATOM   4486  CB  GLN B 373     -73.816  17.616-147.893  1.00  0.43           C  
ATOM   4487  CG  GLN B 373     -75.097  17.917-147.067  1.00  0.43           C  
ATOM   4488  CD  GLN B 373     -75.280  19.362-146.603  1.00  0.43           C  
ATOM   4489  OE1 GLN B 373     -74.395  19.986-146.023  1.00  0.43           O  
ATOM   4490  NE2 GLN B 373     -76.477  19.951-146.813  1.00  0.43           N  
ATOM   4491  N   VAL B 374     -71.689  18.761-150.413  1.00  0.54           N  
ATOM   4492  CA  VAL B 374     -70.332  18.554-150.906  1.00  0.54           C  
ATOM   4493  C   VAL B 374     -69.460  17.881-149.853  1.00  0.54           C  
ATOM   4494  O   VAL B 374     -69.372  18.336-148.714  1.00  0.54           O  
ATOM   4495  CB  VAL B 374     -69.721  19.889-151.325  1.00  0.54           C  
ATOM   4496  CG1 VAL B 374     -68.267  19.746-151.820  1.00  0.54           C  
ATOM   4497  CG2 VAL B 374     -70.600  20.508-152.431  1.00  0.54           C  
ATOM   4498  N   ALA B 375     -68.830  16.741-150.188  1.00  0.71           N  
ATOM   4499  CA  ALA B 375     -68.261  15.888-149.173  1.00  0.71           C  
ATOM   4500  C   ALA B 375     -66.865  15.403-149.513  1.00  0.71           C  
ATOM   4501  O   ALA B 375     -66.673  14.573-150.398  1.00  0.71           O  
ATOM   4502  CB  ALA B 375     -69.202  14.689-148.961  1.00  0.71           C  
ATOM   4503  N   GLU B 376     -65.843  15.894-148.778  1.00  0.72           N  
ATOM   4504  CA  GLU B 376     -64.464  15.521-149.049  1.00  0.72           C  
ATOM   4505  C   GLU B 376     -63.782  14.927-147.832  1.00  0.72           C  
ATOM   4506  O   GLU B 376     -63.031  13.963-147.928  1.00  0.72           O  
ATOM   4507  CB  GLU B 376     -63.692  16.791-149.467  1.00  0.72           C  
ATOM   4508  CG  GLU B 376     -64.260  17.454-150.747  1.00  0.72           C  
ATOM   4509  CD  GLU B 376     -63.794  18.897-150.959  1.00  0.72           C  
ATOM   4510  OE1 GLU B 376     -63.638  19.647-149.956  1.00  0.72           O  
ATOM   4511  OE2 GLU B 376     -63.655  19.268-152.153  1.00  0.72           O  
ATOM   4512  N   GLY B 377     -64.081  15.463-146.627  1.00  0.80           N  
ATOM   4513  CA  GLY B 377     -63.478  15.081-145.347  1.00  0.80           C  
ATOM   4514  C   GLY B 377     -63.338  13.620-145.031  1.00  0.80           C  
ATOM   4515  O   GLY B 377     -62.307  13.186-144.535  1.00  0.80           O  
ATOM   4516  N   VAL B 378     -64.367  12.814-145.302  1.00  0.76           N  
ATOM   4517  CA  VAL B 378     -64.359  11.372-145.104  1.00  0.76           C  
ATOM   4518  C   VAL B 378     -63.426  10.620-146.026  1.00  0.76           C  
ATOM   4519  O   VAL B 378     -62.598   9.822-145.592  1.00  0.76           O  
ATOM   4520  CB  VAL B 378     -65.792  10.936-145.301  1.00  0.76           C  
ATOM   4521  CG1 VAL B 378     -65.994   9.430-145.554  1.00  0.76           C  
ATOM   4522  CG2 VAL B 378     -66.527  11.462-144.064  1.00  0.76           C  
ATOM   4523  N   SER B 379     -63.484  10.921-147.335  1.00  0.75           N  
ATOM   4524  CA  SER B 379     -62.632  10.346-148.362  1.00  0.75           C  
ATOM   4525  C   SER B 379     -61.186  10.721-148.140  1.00  0.75           C  
ATOM   4526  O   SER B 379     -60.274   9.914-148.302  1.00  0.75           O  
ATOM   4527  CB  SER B 379     -63.114  10.780-149.767  1.00  0.75           C  
ATOM   4528  OG  SER B 379     -64.511  10.501-149.882  1.00  0.75           O  
ATOM   4529  N   THR B 380     -60.950  11.965-147.682  1.00  0.78           N  
ATOM   4530  CA  THR B 380     -59.671  12.408-147.153  1.00  0.78           C  
ATOM   4531  C   THR B 380     -59.233  11.619-145.938  1.00  0.78           C  
ATOM   4532  O   THR B 380     -58.100  11.167-145.901  1.00  0.78           O  
ATOM   4533  CB  THR B 380     -59.682  13.881-146.786  1.00  0.78           C  
ATOM   4534  OG1 THR B 380     -60.026  14.651-147.927  1.00  0.78           O  
ATOM   4535  CG2 THR B 380     -58.290  14.354-146.352  1.00  0.78           C  
ATOM   4536  N   ALA B 381     -60.096  11.357-144.932  1.00  0.82           N  
ATOM   4537  CA  ALA B 381     -59.756  10.554-143.764  1.00  0.82           C  
ATOM   4538  C   ALA B 381     -59.340   9.129-144.112  1.00  0.82           C  
ATOM   4539  O   ALA B 381     -58.338   8.632-143.599  1.00  0.82           O  
ATOM   4540  CB  ALA B 381     -60.910  10.537-142.739  1.00  0.82           C  
ATOM   4541  N   GLY B 382     -60.041   8.461-145.053  1.00  0.81           N  
ATOM   4542  CA  GLY B 382     -59.608   7.170-145.589  1.00  0.81           C  
ATOM   4543  C   GLY B 382     -58.299   7.215-146.345  1.00  0.81           C  
ATOM   4544  O   GLY B 382     -57.482   6.298-146.263  1.00  0.81           O  
ATOM   4545  N   ALA B 383     -58.025   8.318-147.066  1.00  0.79           N  
ATOM   4546  CA  ALA B 383     -56.730   8.572-147.660  1.00  0.79           C  
ATOM   4547  C   ALA B 383     -55.637   8.791-146.617  1.00  0.79           C  
ATOM   4548  O   ALA B 383     -54.529   8.267-146.743  1.00  0.79           O  
ATOM   4549  CB  ALA B 383     -56.814   9.763-148.631  1.00  0.79           C  
ATOM   4550  N   VAL B 384     -55.936   9.530-145.521  1.00  0.79           N  
ATOM   4551  CA  VAL B 384     -55.035   9.687-144.387  1.00  0.79           C  
ATOM   4552  C   VAL B 384     -54.734   8.326-143.764  1.00  0.79           C  
ATOM   4553  O   VAL B 384     -53.564   8.000-143.579  1.00  0.79           O  
ATOM   4554  CB  VAL B 384     -55.532  10.666-143.306  1.00  0.79           C  
ATOM   4555  CG1 VAL B 384     -54.500  10.833-142.178  1.00  0.79           C  
ATOM   4556  CG2 VAL B 384     -55.766  12.081-143.867  1.00  0.79           C  
ATOM   4557  N   ILE B 385     -55.743   7.453-143.520  1.00  0.76           N  
ATOM   4558  CA  ILE B 385     -55.568   6.095-142.986  1.00  0.76           C  
ATOM   4559  C   ILE B 385     -54.628   5.261-143.828  1.00  0.76           C  
ATOM   4560  O   ILE B 385     -53.723   4.606-143.313  1.00  0.76           O  
ATOM   4561  CB  ILE B 385     -56.906   5.346-142.892  1.00  0.76           C  
ATOM   4562  CG1 ILE B 385     -57.796   5.887-141.754  1.00  0.76           C  
ATOM   4563  CG2 ILE B 385     -56.768   3.805-142.759  1.00  0.76           C  
ATOM   4564  CD1 ILE B 385     -57.276   5.635-140.332  1.00  0.76           C  
ATOM   4565  N   ALA B 386     -54.787   5.292-145.158  1.00  0.78           N  
ATOM   4566  CA  ALA B 386     -53.923   4.591-146.071  1.00  0.78           C  
ATOM   4567  C   ALA B 386     -52.473   5.066-146.052  1.00  0.78           C  
ATOM   4568  O   ALA B 386     -51.550   4.258-146.072  1.00  0.78           O  
ATOM   4569  CB  ALA B 386     -54.523   4.702-147.471  1.00  0.78           C  
ATOM   4570  N   LEU B 387     -52.224   6.387-145.979  1.00  0.72           N  
ATOM   4571  CA  LEU B 387     -50.888   6.937-145.811  1.00  0.72           C  
ATOM   4572  C   LEU B 387     -50.245   6.533-144.490  1.00  0.72           C  
ATOM   4573  O   LEU B 387     -49.099   6.090-144.421  1.00  0.72           O  
ATOM   4574  CB  LEU B 387     -51.001   8.478-145.897  1.00  0.72           C  
ATOM   4575  CG  LEU B 387     -49.672   9.251-145.861  1.00  0.72           C  
ATOM   4576  CD1 LEU B 387     -48.764   8.884-147.039  1.00  0.72           C  
ATOM   4577  CD2 LEU B 387     -49.955  10.758-145.840  1.00  0.72           C  
ATOM   4578  N   ALA B 388     -51.032   6.630-143.419  1.00  0.73           N  
ATOM   4579  CA  ALA B 388     -50.695   6.319-142.063  1.00  0.73           C  
ATOM   4580  C   ALA B 388     -50.415   4.864-141.733  1.00  0.73           C  
ATOM   4581  O   ALA B 388     -49.699   4.561-140.787  1.00  0.73           O  
ATOM   4582  CB  ALA B 388     -51.915   6.771-141.296  1.00  0.73           C  
ATOM   4583  N   GLN B 389     -51.003   3.911-142.471  1.00  0.71           N  
ATOM   4584  CA  GLN B 389     -50.750   2.504-142.233  1.00  0.71           C  
ATOM   4585  C   GLN B 389     -49.559   1.988-143.018  1.00  0.71           C  
ATOM   4586  O   GLN B 389     -48.939   0.995-142.645  1.00  0.71           O  
ATOM   4587  CB  GLN B 389     -52.006   1.644-142.537  1.00  0.71           C  
ATOM   4588  CG  GLN B 389     -52.483   1.678-144.011  1.00  0.71           C  
ATOM   4589  CD  GLN B 389     -52.740   0.294-144.603  1.00  0.71           C  
ATOM   4590  OE1 GLN B 389     -51.861  -0.329-145.198  1.00  0.71           O  
ATOM   4591  NE2 GLN B 389     -53.992  -0.200-144.491  1.00  0.71           N  
ATOM   4592  N   LYS B 390     -49.174   2.679-144.108  1.00  0.69           N  
ATOM   4593  CA  LYS B 390     -48.005   2.327-144.885  1.00  0.69           C  
ATOM   4594  C   LYS B 390     -46.701   2.751-144.215  1.00  0.69           C  
ATOM   4595  O   LYS B 390     -45.664   2.120-144.389  1.00  0.69           O  
ATOM   4596  CB  LYS B 390     -48.091   2.992-146.281  1.00  0.69           C  
ATOM   4597  CG  LYS B 390     -49.166   2.381-147.199  1.00  0.69           C  
ATOM   4598  CD  LYS B 390     -49.213   3.081-148.570  1.00  0.69           C  
ATOM   4599  CE  LYS B 390     -50.303   2.543-149.502  1.00  0.69           C  
ATOM   4600  NZ  LYS B 390     -50.071   3.042-150.878  1.00  0.69           N  
ATOM   4601  N   TYR B 391     -46.733   3.837-143.416  1.00  0.63           N  
ATOM   4602  CA  TYR B 391     -45.561   4.369-142.747  1.00  0.63           C  
ATOM   4603  C   TYR B 391     -45.986   4.813-141.364  1.00  0.63           C  
ATOM   4604  O   TYR B 391     -47.128   5.170-141.146  1.00  0.63           O  
ATOM   4605  CB  TYR B 391     -44.989   5.629-143.453  1.00  0.63           C  
ATOM   4606  CG  TYR B 391     -44.539   5.319-144.854  1.00  0.63           C  
ATOM   4607  CD1 TYR B 391     -45.379   5.610-145.942  1.00  0.63           C  
ATOM   4608  CD2 TYR B 391     -43.283   4.739-145.102  1.00  0.63           C  
ATOM   4609  CE1 TYR B 391     -44.983   5.305-147.251  1.00  0.63           C  
ATOM   4610  CE2 TYR B 391     -42.884   4.436-146.413  1.00  0.63           C  
ATOM   4611  CZ  TYR B 391     -43.739   4.714-147.485  1.00  0.63           C  
ATOM   4612  OH  TYR B 391     -43.348   4.410-148.804  1.00  0.63           O  
ATOM   4613  N   LYS B 392     -45.075   4.828-140.369  1.00  0.63           N  
ATOM   4614  CA  LYS B 392     -45.443   5.052-138.980  1.00  0.63           C  
ATOM   4615  C   LYS B 392     -46.160   6.372-138.687  1.00  0.63           C  
ATOM   4616  O   LYS B 392     -45.749   7.464-139.092  1.00  0.63           O  
ATOM   4617  CB  LYS B 392     -44.186   4.974-138.077  1.00  0.63           C  
ATOM   4618  CG  LYS B 392     -43.504   3.593-138.034  1.00  0.63           C  
ATOM   4619  CD  LYS B 392     -42.245   3.604-137.145  1.00  0.63           C  
ATOM   4620  CE  LYS B 392     -41.556   2.238-137.045  1.00  0.63           C  
ATOM   4621  NZ  LYS B 392     -40.349   2.352-136.193  1.00  0.63           N  
ATOM   4622  N   VAL B 393     -47.252   6.297-137.907  1.00  0.67           N  
ATOM   4623  CA  VAL B 393     -48.057   7.439-137.561  1.00  0.67           C  
ATOM   4624  C   VAL B 393     -48.608   7.319-136.165  1.00  0.67           C  
ATOM   4625  O   VAL B 393     -48.629   6.253-135.559  1.00  0.67           O  
ATOM   4626  CB  VAL B 393     -49.126   7.736-138.589  1.00  0.67           C  
ATOM   4627  CG1 VAL B 393     -50.380   6.905-138.337  1.00  0.67           C  
ATOM   4628  CG2 VAL B 393     -49.449   9.244-138.653  1.00  0.67           C  
ATOM   4629  N   LYS B 394     -49.065   8.452-135.625  1.00  0.67           N  
ATOM   4630  CA  LYS B 394     -49.934   8.518-134.492  1.00  0.67           C  
ATOM   4631  C   LYS B 394     -50.817   9.684-134.857  1.00  0.67           C  
ATOM   4632  O   LYS B 394     -50.301  10.730-135.251  1.00  0.67           O  
ATOM   4633  CB  LYS B 394     -49.156   8.790-133.185  1.00  0.67           C  
ATOM   4634  CG  LYS B 394     -50.032   8.828-131.925  1.00  0.67           C  
ATOM   4635  CD  LYS B 394     -49.178   9.031-130.666  1.00  0.67           C  
ATOM   4636  CE  LYS B 394     -50.006   9.048-129.381  1.00  0.67           C  
ATOM   4637  NZ  LYS B 394     -49.113   9.255-128.220  1.00  0.67           N  
ATOM   4638  N   MET B 395     -52.144   9.504-134.797  1.00  0.74           N  
ATOM   4639  CA  MET B 395     -53.098  10.520-135.209  1.00  0.74           C  
ATOM   4640  C   MET B 395     -54.483  10.211-134.628  1.00  0.74           C  
ATOM   4641  O   MET B 395     -55.392   9.812-135.356  1.00  0.74           O  
ATOM   4642  CB  MET B 395     -53.132  10.665-136.755  1.00  0.74           C  
ATOM   4643  CG  MET B 395     -53.466   9.387-137.547  1.00  0.74           C  
ATOM   4644  SD  MET B 395     -53.138   9.511-139.308  1.00  0.74           S  
ATOM   4645  CE  MET B 395     -54.334   8.187-139.655  1.00  0.74           C  
ATOM   4646  N   PRO B 396     -54.690  10.272-133.312  1.00  0.78           N  
ATOM   4647  CA  PRO B 396     -55.963   9.922-132.685  1.00  0.78           C  
ATOM   4648  C   PRO B 396     -57.201  10.598-133.256  1.00  0.78           C  
ATOM   4649  O   PRO B 396     -58.138   9.880-133.588  1.00  0.78           O  
ATOM   4650  CB  PRO B 396     -55.750  10.172-131.185  1.00  0.78           C  
ATOM   4651  CG  PRO B 396     -54.229  10.151-131.004  1.00  0.78           C  
ATOM   4652  CD  PRO B 396     -53.717  10.729-132.318  1.00  0.78           C  
ATOM   4653  N   VAL B 397     -57.245  11.935-133.437  1.00  0.81           N  
ATOM   4654  CA  VAL B 397     -58.408  12.619-133.987  1.00  0.81           C  
ATOM   4655  C   VAL B 397     -58.684  12.223-135.435  1.00  0.81           C  
ATOM   4656  O   VAL B 397     -59.816  11.879-135.781  1.00  0.81           O  
ATOM   4657  CB  VAL B 397     -58.292  14.143-133.851  1.00  0.81           C  
ATOM   4658  CG1 VAL B 397     -59.371  14.892-134.659  1.00  0.81           C  
ATOM   4659  CG2 VAL B 397     -58.372  14.529-132.364  1.00  0.81           C  
ATOM   4660  N   LEU B 398     -57.663  12.198-136.320  1.00  0.82           N  
ATOM   4661  CA  LEU B 398     -57.830  11.785-137.710  1.00  0.82           C  
ATOM   4662  C   LEU B 398     -58.291  10.339-137.853  1.00  0.82           C  
ATOM   4663  O   LEU B 398     -59.209  10.024-138.613  1.00  0.82           O  
ATOM   4664  CB  LEU B 398     -56.505  11.968-138.488  1.00  0.82           C  
ATOM   4665  CG  LEU B 398     -56.017  13.428-138.611  1.00  0.82           C  
ATOM   4666  CD1 LEU B 398     -54.578  13.451-139.133  1.00  0.82           C  
ATOM   4667  CD2 LEU B 398     -56.888  14.284-139.538  1.00  0.82           C  
ATOM   4668  N   THR B 399     -57.690   9.418-137.077  1.00  0.80           N  
ATOM   4669  CA  THR B 399     -58.102   8.022-137.028  1.00  0.80           C  
ATOM   4670  C   THR B 399     -59.479   7.838-136.427  1.00  0.80           C  
ATOM   4671  O   THR B 399     -60.265   7.037-136.928  1.00  0.80           O  
ATOM   4672  CB  THR B 399     -57.099   7.143-136.302  1.00  0.80           C  
ATOM   4673  OG1 THR B 399     -55.892   7.077-137.040  1.00  0.80           O  
ATOM   4674  CG2 THR B 399     -57.553   5.685-136.179  1.00  0.80           C  
ATOM   4675  N   ALA B 400     -59.845   8.578-135.358  1.00  0.81           N  
ATOM   4676  CA  ALA B 400     -61.161   8.524-134.745  1.00  0.81           C  
ATOM   4677  C   ALA B 400     -62.281   8.847-135.713  1.00  0.81           C  
ATOM   4678  O   ALA B 400     -63.273   8.123-135.796  1.00  0.81           O  
ATOM   4679  CB  ALA B 400     -61.261   9.539-133.592  1.00  0.81           C  
ATOM   4680  N   VAL B 401     -62.098   9.913-136.523  1.00  0.83           N  
ATOM   4681  CA  VAL B 401     -63.011  10.287-137.592  1.00  0.83           C  
ATOM   4682  C   VAL B 401     -63.199   9.158-138.590  1.00  0.83           C  
ATOM   4683  O   VAL B 401     -64.319   8.703-138.807  1.00  0.83           O  
ATOM   4684  CB  VAL B 401     -62.500  11.537-138.307  1.00  0.83           C  
ATOM   4685  CG1 VAL B 401     -63.317  11.871-139.568  1.00  0.83           C  
ATOM   4686  CG2 VAL B 401     -62.584  12.729-137.342  1.00  0.83           C  
ATOM   4687  N   ALA B 402     -62.098   8.596-139.126  1.00  0.82           N  
ATOM   4688  CA  ALA B 402     -62.121   7.461-140.030  1.00  0.82           C  
ATOM   4689  C   ALA B 402     -62.767   6.199-139.460  1.00  0.82           C  
ATOM   4690  O   ALA B 402     -63.572   5.534-140.106  1.00  0.82           O  
ATOM   4691  CB  ALA B 402     -60.667   7.154-140.420  1.00  0.82           C  
ATOM   4692  N   ARG B 403     -62.469   5.836-138.199  1.00  0.72           N  
ATOM   4693  CA  ARG B 403     -63.083   4.692-137.552  1.00  0.72           C  
ATOM   4694  C   ARG B 403     -64.579   4.808-137.342  1.00  0.72           C  
ATOM   4695  O   ARG B 403     -65.294   3.818-137.483  1.00  0.72           O  
ATOM   4696  CB  ARG B 403     -62.419   4.373-136.196  1.00  0.72           C  
ATOM   4697  CG  ARG B 403     -60.984   3.839-136.336  1.00  0.72           C  
ATOM   4698  CD  ARG B 403     -60.380   3.427-134.992  1.00  0.72           C  
ATOM   4699  NE  ARG B 403     -59.048   2.816-135.289  1.00  0.72           N  
ATOM   4700  CZ  ARG B 403     -58.156   2.455-134.356  1.00  0.72           C  
ATOM   4701  NH1 ARG B 403     -57.005   1.912-134.752  1.00  0.72           N  
ATOM   4702  NH2 ARG B 403     -58.374   2.624-133.057  1.00  0.72           N  
ATOM   4703  N   ILE B 404     -65.090   6.001-136.986  1.00  0.71           N  
ATOM   4704  CA  ILE B 404     -66.520   6.231-136.844  1.00  0.71           C  
ATOM   4705  C   ILE B 404     -67.248   6.084-138.167  1.00  0.71           C  
ATOM   4706  O   ILE B 404     -68.287   5.431-138.250  1.00  0.71           O  
ATOM   4707  CB  ILE B 404     -66.768   7.600-136.207  1.00  0.71           C  
ATOM   4708  CG1 ILE B 404     -66.358   7.528-134.714  1.00  0.71           C  
ATOM   4709  CG2 ILE B 404     -68.233   8.068-136.378  1.00  0.71           C  
ATOM   4710  CD1 ILE B 404     -66.315   8.877-133.997  1.00  0.71           C  
ATOM   4711  N   ILE B 405     -66.685   6.671-139.241  1.00  0.73           N  
ATOM   4712  CA  ILE B 405     -67.248   6.625-140.579  1.00  0.73           C  
ATOM   4713  C   ILE B 405     -67.213   5.241-141.210  1.00  0.73           C  
ATOM   4714  O   ILE B 405     -68.247   4.730-141.638  1.00  0.73           O  
ATOM   4715  CB  ILE B 405     -66.485   7.567-141.508  1.00  0.73           C  
ATOM   4716  CG1 ILE B 405     -66.488   9.051-141.051  1.00  0.73           C  
ATOM   4717  CG2 ILE B 405     -67.041   7.443-142.939  1.00  0.73           C  
ATOM   4718  CD1 ILE B 405     -65.300   9.844-141.617  1.00  0.73           C  
ATOM   4719  N   ASP B 406     -66.032   4.592-141.268  1.00  0.74           N  
ATOM   4720  CA  ASP B 406     -65.873   3.425-142.112  1.00  0.74           C  
ATOM   4721  C   ASP B 406     -65.796   2.088-141.374  1.00  0.74           C  
ATOM   4722  O   ASP B 406     -66.098   1.041-141.943  1.00  0.74           O  
ATOM   4723  CB  ASP B 406     -64.565   3.597-142.920  1.00  0.74           C  
ATOM   4724  CG  ASP B 406     -64.657   4.779-143.873  1.00  0.74           C  
ATOM   4725  OD1 ASP B 406     -65.552   4.756-144.753  1.00  0.74           O  
ATOM   4726  OD2 ASP B 406     -63.824   5.711-143.730  1.00  0.74           O  
ATOM   4727  N   ASN B 407     -65.429   2.068-140.076  1.00  0.71           N  
ATOM   4728  CA  ASN B 407     -65.197   0.825-139.348  1.00  0.71           C  
ATOM   4729  C   ASN B 407     -66.289   0.579-138.312  1.00  0.71           C  
ATOM   4730  O   ASN B 407     -66.133  -0.289-137.451  1.00  0.71           O  
ATOM   4731  CB  ASN B 407     -63.839   0.874-138.577  1.00  0.71           C  
ATOM   4732  CG  ASN B 407     -62.610   0.856-139.479  1.00  0.71           C  
ATOM   4733  OD1 ASN B 407     -62.589   0.389-140.615  1.00  0.71           O  
ATOM   4734  ND2 ASN B 407     -61.461   1.319-138.928  1.00  0.71           N  
ATOM   4735  N   GLU B 408     -67.395   1.355-138.340  1.00  0.70           N  
ATOM   4736  CA  GLU B 408     -68.548   1.148-137.470  1.00  0.70           C  
ATOM   4737  C   GLU B 408     -68.266   1.439-135.993  1.00  0.70           C  
ATOM   4738  O   GLU B 408     -68.946   0.961-135.084  1.00  0.70           O  
ATOM   4739  CB  GLU B 408     -69.194  -0.256-137.672  1.00  0.70           C  
ATOM   4740  CG  GLU B 408     -69.622  -0.567-139.133  1.00  0.70           C  
ATOM   4741  CD  GLU B 408     -70.182  -1.979-139.347  1.00  0.70           C  
ATOM   4742  OE1 GLU B 408     -70.136  -2.815-138.411  1.00  0.70           O  
ATOM   4743  OE2 GLU B 408     -70.671  -2.219-140.484  1.00  0.70           O  
ATOM   4744  N   LEU B 409     -67.268   2.300-135.685  1.00  0.69           N  
ATOM   4745  CA  LEU B 409     -67.025   2.724-134.317  1.00  0.69           C  
ATOM   4746  C   LEU B 409     -68.103   3.688-133.844  1.00  0.69           C  
ATOM   4747  O   LEU B 409     -68.291   4.753-134.418  1.00  0.69           O  
ATOM   4748  CB  LEU B 409     -65.627   3.375-134.149  1.00  0.69           C  
ATOM   4749  CG  LEU B 409     -65.192   3.661-132.694  1.00  0.69           C  
ATOM   4750  CD1 LEU B 409     -64.933   2.361-131.917  1.00  0.69           C  
ATOM   4751  CD2 LEU B 409     -63.940   4.551-132.656  1.00  0.69           C  
ATOM   4752  N   THR B 410     -68.862   3.325-132.783  1.00  0.63           N  
ATOM   4753  CA  THR B 410     -69.900   4.138-132.156  1.00  0.63           C  
ATOM   4754  C   THR B 410     -69.591   5.623-132.040  1.00  0.63           C  
ATOM   4755  O   THR B 410     -68.601   5.942-131.375  1.00  0.63           O  
ATOM   4756  CB  THR B 410     -70.252   3.670-130.747  1.00  0.63           C  
ATOM   4757  OG1 THR B 410     -70.285   2.253-130.662  1.00  0.63           O  
ATOM   4758  CG2 THR B 410     -71.645   4.154-130.320  1.00  0.63           C  
ATOM   4759  N   PRO B 411     -70.364   6.581-132.580  1.00  0.73           N  
ATOM   4760  CA  PRO B 411     -69.974   7.988-132.560  1.00  0.73           C  
ATOM   4761  C   PRO B 411     -69.820   8.554-131.166  1.00  0.73           C  
ATOM   4762  O   PRO B 411     -69.052   9.490-130.973  1.00  0.73           O  
ATOM   4763  CB  PRO B 411     -71.043   8.709-133.392  1.00  0.73           C  
ATOM   4764  CG  PRO B 411     -71.563   7.634-134.352  1.00  0.73           C  
ATOM   4765  CD  PRO B 411     -71.447   6.340-133.543  1.00  0.73           C  
ATOM   4766  N   THR B 412     -70.491   7.965-130.158  1.00  0.64           N  
ATOM   4767  CA  THR B 412     -70.410   8.369-128.764  1.00  0.64           C  
ATOM   4768  C   THR B 412     -69.024   8.189-128.158  1.00  0.64           C  
ATOM   4769  O   THR B 412     -68.689   8.782-127.135  1.00  0.64           O  
ATOM   4770  CB  THR B 412     -71.431   7.640-127.902  1.00  0.64           C  
ATOM   4771  OG1 THR B 412     -71.215   6.233-127.901  1.00  0.64           O  
ATOM   4772  CG2 THR B 412     -72.839   7.868-128.478  1.00  0.64           C  
ATOM   4773  N   LYS B 413     -68.150   7.406-128.823  1.00  0.65           N  
ATOM   4774  CA  LYS B 413     -66.788   7.176-128.403  1.00  0.65           C  
ATOM   4775  C   LYS B 413     -65.830   8.246-128.927  1.00  0.65           C  
ATOM   4776  O   LYS B 413     -64.661   8.262-128.553  1.00  0.65           O  
ATOM   4777  CB  LYS B 413     -66.313   5.780-128.892  1.00  0.65           C  
ATOM   4778  CG  LYS B 413     -67.109   4.596-128.303  1.00  0.65           C  
ATOM   4779  CD  LYS B 413     -66.645   3.245-128.881  1.00  0.65           C  
ATOM   4780  CE  LYS B 413     -67.385   2.024-128.321  1.00  0.65           C  
ATOM   4781  NZ  LYS B 413     -66.825   0.788-128.916  1.00  0.65           N  
ATOM   4782  N   ALA B 414     -66.293   9.219-129.747  1.00  0.65           N  
ATOM   4783  CA  ALA B 414     -65.481  10.327-130.230  1.00  0.65           C  
ATOM   4784  C   ALA B 414     -64.907  11.213-129.132  1.00  0.65           C  
ATOM   4785  O   ALA B 414     -63.774  11.686-129.208  1.00  0.65           O  
ATOM   4786  CB  ALA B 414     -66.325  11.185-131.186  1.00  0.65           C  
ATOM   4787  N   VAL B 415     -65.672  11.435-128.045  1.00  0.69           N  
ATOM   4788  CA  VAL B 415     -65.208  12.175-126.883  1.00  0.69           C  
ATOM   4789  C   VAL B 415     -64.005  11.531-126.209  1.00  0.69           C  
ATOM   4790  O   VAL B 415     -63.096  12.221-125.750  1.00  0.69           O  
ATOM   4791  CB  VAL B 415     -66.326  12.356-125.866  1.00  0.69           C  
ATOM   4792  CG1 VAL B 415     -65.828  13.067-124.594  1.00  0.69           C  
ATOM   4793  CG2 VAL B 415     -67.459  13.179-126.497  1.00  0.69           C  
ATOM   4794  N   LEU B 416     -63.941  10.184-126.156  1.00  0.70           N  
ATOM   4795  CA  LEU B 416     -62.826   9.474-125.557  1.00  0.70           C  
ATOM   4796  C   LEU B 416     -61.499   9.752-126.220  1.00  0.70           C  
ATOM   4797  O   LEU B 416     -60.510   9.998-125.533  1.00  0.70           O  
ATOM   4798  CB  LEU B 416     -63.033   7.946-125.597  1.00  0.70           C  
ATOM   4799  CG  LEU B 416     -64.155   7.425-124.687  1.00  0.70           C  
ATOM   4800  CD1 LEU B 416     -64.362   5.928-124.954  1.00  0.70           C  
ATOM   4801  CD2 LEU B 416     -63.825   7.664-123.206  1.00  0.70           C  
ATOM   4802  N   GLU B 417     -61.461   9.796-127.567  1.00  0.66           N  
ATOM   4803  CA  GLU B 417     -60.269  10.183-128.294  1.00  0.66           C  
ATOM   4804  C   GLU B 417     -59.818  11.583-127.898  1.00  0.66           C  
ATOM   4805  O   GLU B 417     -58.631  11.758-127.618  1.00  0.66           O  
ATOM   4806  CB  GLU B 417     -60.407   9.915-129.820  1.00  0.66           C  
ATOM   4807  CG  GLU B 417     -60.544   8.397-130.162  1.00  0.66           C  
ATOM   4808  CD  GLU B 417     -59.329   7.523-129.828  1.00  0.66           C  
ATOM   4809  OE1 GLU B 417     -58.192   8.055-129.790  1.00  0.66           O  
ATOM   4810  OE2 GLU B 417     -59.540   6.291-129.669  1.00  0.66           O  
ATOM   4811  N   LEU B 418     -60.723  12.574-127.714  1.00  0.67           N  
ATOM   4812  CA  LEU B 418     -60.374  13.891-127.188  1.00  0.67           C  
ATOM   4813  C   LEU B 418     -59.806  13.906-125.777  1.00  0.67           C  
ATOM   4814  O   LEU B 418     -58.803  14.561-125.504  1.00  0.67           O  
ATOM   4815  CB  LEU B 418     -61.568  14.880-127.170  1.00  0.67           C  
ATOM   4816  CG  LEU B 418     -62.301  15.035-128.508  1.00  0.67           C  
ATOM   4817  CD1 LEU B 418     -63.383  16.120-128.379  1.00  0.67           C  
ATOM   4818  CD2 LEU B 418     -61.336  15.378-129.647  1.00  0.67           C  
ATOM   4819  N   MET B 419     -60.433  13.169-124.835  1.00  0.72           N  
ATOM   4820  CA  MET B 419     -60.051  13.134-123.431  1.00  0.72           C  
ATOM   4821  C   MET B 419     -58.642  12.616-123.208  1.00  0.72           C  
ATOM   4822  O   MET B 419     -57.944  13.024-122.274  1.00  0.72           O  
ATOM   4823  CB  MET B 419     -61.032  12.257-122.615  1.00  0.72           C  
ATOM   4824  CG  MET B 419     -62.435  12.874-122.453  1.00  0.72           C  
ATOM   4825  SD  MET B 419     -63.671  11.742-121.738  1.00  0.72           S  
ATOM   4826  CE  MET B 419     -62.794  11.353-120.200  1.00  0.72           C  
ATOM   4827  N   ASN B 420     -58.222  11.696-124.086  1.00  0.70           N  
ATOM   4828  CA  ASN B 420     -56.951  11.022-124.032  1.00  0.70           C  
ATOM   4829  C   ASN B 420     -55.933  11.593-125.006  1.00  0.70           C  
ATOM   4830  O   ASN B 420     -54.897  10.967-125.238  1.00  0.70           O  
ATOM   4831  CB  ASN B 420     -57.156   9.526-124.365  1.00  0.70           C  
ATOM   4832  CG  ASN B 420     -57.950   8.862-123.250  1.00  0.70           C  
ATOM   4833  OD1 ASN B 420     -57.423   8.542-122.184  1.00  0.70           O  
ATOM   4834  ND2 ASN B 420     -59.263   8.642-123.477  1.00  0.70           N  
ATOM   4835  N   LEU B 421     -56.159  12.783-125.614  1.00  0.68           N  
ATOM   4836  CA  LEU B 421     -55.176  13.325-126.533  1.00  0.68           C  
ATOM   4837  C   LEU B 421     -53.812  13.632-125.898  1.00  0.68           C  
ATOM   4838  O   LEU B 421     -53.749  14.086-124.754  1.00  0.68           O  
ATOM   4839  CB  LEU B 421     -55.673  14.534-127.382  1.00  0.68           C  
ATOM   4840  CG  LEU B 421     -56.727  14.134-128.430  1.00  0.68           C  
ATOM   4841  CD1 LEU B 421     -57.478  15.296-129.054  1.00  0.68           C  
ATOM   4842  CD2 LEU B 421     -56.154  13.348-129.606  1.00  0.68           C  
ATOM   4843  N   PRO B 422     -52.684  13.387-126.578  1.00  0.75           N  
ATOM   4844  CA  PRO B 422     -51.419  14.052-126.290  1.00  0.75           C  
ATOM   4845  C   PRO B 422     -51.547  15.566-126.224  1.00  0.75           C  
ATOM   4846  O   PRO B 422     -52.235  16.155-127.053  1.00  0.75           O  
ATOM   4847  CB  PRO B 422     -50.450  13.535-127.373  1.00  0.75           C  
ATOM   4848  CG  PRO B 422     -51.350  13.075-128.523  1.00  0.75           C  
ATOM   4849  CD  PRO B 422     -52.617  12.609-127.814  1.00  0.75           C  
ATOM   4850  N   GLN B 423     -50.921  16.164-125.199  1.00  0.69           N  
ATOM   4851  CA  GLN B 423     -50.929  17.584-124.943  1.00  0.69           C  
ATOM   4852  C   GLN B 423     -49.918  18.370-125.823  1.00  0.69           C  
ATOM   4853  O   GLN B 423     -49.035  17.748-126.473  1.00  0.69           O  
ATOM   4854  CB  GLN B 423     -50.576  17.838-123.449  1.00  0.69           C  
ATOM   4855  CG  GLN B 423     -51.624  17.316-122.434  1.00  0.69           C  
ATOM   4856  CD  GLN B 423     -51.174  17.528-120.985  1.00  0.69           C  
ATOM   4857  OE1 GLN B 423     -50.501  18.483-120.603  1.00  0.69           O  
ATOM   4858  NE2 GLN B 423     -51.583  16.589-120.099  1.00  0.69           N  
ATOM   4859  OXT GLN B 423     -50.030  19.628-125.821  1.00  0.69           O  
TER    4860      GLN B 423                                                      
END   
