# Supplementary material for: Glycerol-3-phosphate dehydrogenase (GPDH) gene family in Zea mays L.: Identification, subcellular localization, and transcriptional responses to abiotic stresses
Source: PLoS One. 2018 Jul 10;13(7):e0200357. doi: 10.1371/journal.pone.0200357 (PMC6039019; doi:10.1371/journal.pone.0200357)
Supplement: S1 File — (ZIP) [file pone.0200357.s007.zip › The predicted 3D models of ZmGPDH1-6/model_ZmGPDH6.pdb]

TITLE     SWISS-MODEL SERVER (https://swissmodel.expasy.org)
TITLE    2 6
EXPDTA    THEORETICAL MODEL (SWISS-MODEL SERVER)
AUTHOR    SWISS-MODEL SERVER (SEE REFERENCE IN JRNL Records)
REVDAT   1   28-FEB-18 1MOD    1       05:28
JRNL        AUTH   M.BIASINI,S.BIENERT,A.WATERHOUSE,K.ARNOLD,G.STUDER,
JRNL        AUTH 2 T.SCHMIDT,F.KIEFER,T.GALLO CASSARINO,M.BERTONI,L.BORDOLI,
JRNL        AUTH 3 T.SCHWEDE
JRNL        TITL   SWISS-MODEL: MODELLING PROTEIN TERTIARY AND QUATERNARY
JRNL        TITL 2 STRUCTURE USING EVOLUTIONARY INFORMATION
JRNL        REF    NUCLEIC.ACIDS.RES                          2014
JRNL        REFN                   ISSN 0305-1048
JRNL        PMID   24782522
JRNL        DOI    10.1093/nar/gku340
REMARK   1
REMARK   1 REFERENCE 1
REMARK   1   AUTH   K.ARNOLD,L.BORDOLI,J.KOPP,T.SCHWEDE
REMARK   1  TITL   SWISS-MODEL WORKSPACE: A WEB-BASED ENVIRONMENT FOR PROTEIN
REMARK   1  TITL 2 STRUCTURE HOMOLOGY MODELLING
REMARK   1  REF    BIOINFORMATICS                V.  22   195 2006
REMARK   1  REFN                   ISSN 1367-4803
REMARK   1  PMID   16301204
REMARK   1  DOI    10.1093/bioinformatics/bti770
REMARK   1
REMARK   1 REFERENCE 2
REMARK   1  AUTH   P.BENKERT,M.BIASINI,T.SCHWEDE 
REMARK   1  TITL   TOWARD THE ESTIMATION OF THE ABSOLUTE QUALITY OF INDIVIDUAL
REMARK   1  TITL 2 PROTEIN STRUCTURE MODELS
REMARK   1  REF    BIOINFORMATICS                V.   3 343   2011
REMARK   1  REFN                   ISSN 1367-4803
REMARK   1  PMID   21134891
REMARK   1  DOI    10.1093/bioinformatics/btq662
REMARK   1
REMARK   1 REFERENCE 3
REMARK   1  AUTH   F.KIEFER,K.ARNOLD,M.KUENZLI,L.BORDOLI,T.SCHWEDE
REMARK   1  TITL   THE SWISS-MODEL REPOSITORY AND ASSOCIATED RESOURCES
REMARK   1  REF    NUCLEIC.ACIDS.RES             V.  37 D387  2009
REMARK   1  REFN                   ISSN 0305-1048
REMARK   1  PMID   18931379
REMARK   1  DOI    10.1093/nar/gkn750
REMARK   1
REMARK   1
REMARK   1 REFERENCE 4
REMARK   1  AUTH   T.SCHWEDE,J.KOPP,N.GUEX,M.C.PEITSCH                          
REMARK   1  TITL   SWISS_MODEL: AN AUTOMATED PROTEIN HOMOLOGY-MODELING          
REMARK   1  TITL 2 SERVER                                                       
REMARK   1  REF    NUCLEIC.ACIDS.RES.            V.  31 3381  2003              
REMARK   1  REFN                   ISSN 0305-1048
REMARK   1  PMID   12824332
REMARK   1  DOI    10.1093/nar/gkg520
REMARK   1
REMARK   1 REFERENCE 5
REMARK   1  AUTH   M.C.PEITSCH,N.GUEX                                           
REMARK   1  TITL   SWISS-MODEL AND THE SWISS-PDBVIEWER: AN ENVIRONMENT
REMARK   1  TITL 2 FOR COMPARATIVE PROTEIN MODELLING                            
REMARK   1  REF    ELECTROPHORESIS               V.  18 2714  1997   
REMARK   1  REFN                   ISSN
REMARK   1  DOI    10.1002/elps.1150181505
REMARK   1  PMID   9504803 
REMARK   1
REMARK   1 REFERENCE 6
REMARK   1  AUTH   M.C.PEITSCH
REMARK   1  TITL   PROTEIN MODELING BY E-MAIL
REMARK   1  REF    BIO/TECHNOLOGY                V.  13 658   1995
REMARK   1  REFN                   ISSN 1087-0156
REMARK   1  DOI    10.1038/nbt0795-658
REMARK   1
REMARK   1 DISCLAIMER
REMARK   1 The SWISS-MODEL SERVER produces theoretical models for proteins.
REMARK   1 The results of any theoretical modelling procedure is
REMARK   1 NON-EXPERIMENTAL and MUST be considered with care. These models may
REMARK   1 contain significant errors. This is especially true for automated
REMARK   1 modeling since there is no human intervention during model
REMARK   1 building. Please read the header section and the logfile carefully
REMARK   1 to know what templates and alignments were used during the model
REMARK   1 building process. All information by the SWISS-MODEL SERVER is
REMARK   1 provided "AS-IS", without any warranty, expressed or implied.
REMARK   2
REMARK   2 COPYRIGHT NOTICE
REMARK   2 This SWISS-MODEL protein model is copyright. It is produced by the
REMARK   2 SWISS-MODEL server, developed by the Computational Structural
REMARK   2 Biology Group at the SIB Swiss Institute of Bioinformatics at the
REMARK   2 Biozentrum, University of Basel (https://swissmodel.expasy.org). This
REMARK   2 model is licensed under the CC BY-SA 4.0 Creative Commons
REMARK   2 Attribution-ShareAlike 4.0 International License
REMARK   2 (https://creativecommons.org/licenses/by-sa/4.0/legalcode), i.e. you
REMARK   2 can copy and redistribute the model in any medium or format,
REMARK   2 transform and build upon the model for any purpose, even
REMARK   2 commercially, under the following terms:
REMARK   2 Attribution - You must give appropriate credit, provide a link to
REMARK   2 the license, and indicate if changes were made. You may do so in any
REMARK   2 reasonable manner, but not in any way that suggests the licensor
REMARK   2 endorses you or your use. When you publish, patent or distribute
REMARK   2 results that were fully or partially based on the model, please cite
REMARK   2 the corresponding papers mentioned under JRNL.
REMARK   2 ShareAlike - If you remix, transform, or build upon the material,
REMARK   2 you must distribute your contributions under the same license as the
REMARK   2 original.
REMARK   2 No additional restrictions - you may not apply legal terms or
REMARK   2 technological measures that legally restrict others from doing
REMARK   2 anything the license permits.
REMARK   2 Find a human-readable summary of (and not a substitute for) the
REMARK   2 CC BY-SA 4.0 license at this link:
REMARK   2 https://creativecommons.org/licenses/by-sa/4.0/
REMARK   3 
REMARK   3 MODEL INFORMATION
REMARK   3  ENGIN   PROMOD3
REMARK   3  VERSN   1.1.0
REMARK   3  OSTAT   homo-dimer
REMARK   3  OSRSN   PREDICTION
REMARK   3  QSPRD   0.134
REMARK   3  GMQE    0.58
REMARK   3  QMN4    -2.19
REMARK   3  MODT    FALSE
REMARK   3 
REMARK   3 TEMPLATE 1
REMARK   3  PDBID   2rgo
REMARK   3  CHAIN   A
REMARK   3  MMCIF   A
REMARK   3  PDBV    2018-02-16
REMARK   3  SMTLE   2rgo.1.A
REMARK   3  SMTLV   2018-02-21
REMARK   3  MTHD    X-RAY DIFFRACTION 2.40 A
REMARK   3  FOUND   HHblits
REMARK   3  GMQE    0.58
REMARK   3  SIM     0.34
REMARK   3  SID     28.25
REMARK   3  OSTAT   homo-dimer
REMARK   3  LIGND   FAD
REMARK   3  LIGND 2 FAD
ATOM      1  N   PRO A  53       2.430 -46.095 -10.404  1.00  0.57           N  
ATOM      2  CA  PRO A  53       1.931 -47.440  -9.944  1.00  0.57           C  
ATOM      3  C   PRO A  53       0.536 -47.753 -10.432  1.00  0.57           C  
ATOM      4  O   PRO A  53       0.357 -48.832 -10.978  1.00  0.57           O  
ATOM      5  CB  PRO A  53       2.049 -47.423  -8.409  1.00  0.57           C  
ATOM      6  CG  PRO A  53       2.975 -46.239  -8.098  1.00  0.57           C  
ATOM      7  CD  PRO A  53       2.672 -45.224  -9.199  1.00  0.57           C  
ATOM      8  N   LEU A  54      -0.477 -46.861 -10.270  1.00  0.63           N  
ATOM      9  CA  LEU A  54      -1.820 -47.113 -10.789  1.00  0.63           C  
ATOM     10  C   LEU A  54      -1.817 -47.317 -12.301  1.00  0.63           C  
ATOM     11  O   LEU A  54      -2.399 -48.272 -12.803  1.00  0.63           O  
ATOM     12  CB  LEU A  54      -2.790 -45.947 -10.448  1.00  0.63           C  
ATOM     13  CG  LEU A  54      -3.123 -45.757  -8.951  1.00  0.63           C  
ATOM     14  CD1 LEU A  54      -3.867 -44.429  -8.737  1.00  0.63           C  
ATOM     15  CD2 LEU A  54      -3.982 -46.902  -8.392  1.00  0.63           C  
ATOM     16  N   ARG A  55      -1.070 -46.472 -13.043  1.00  0.67           N  
ATOM     17  CA  ARG A  55      -0.868 -46.560 -14.481  1.00  0.67           C  
ATOM     18  C   ARG A  55      -0.415 -47.948 -14.968  1.00  0.67           C  
ATOM     19  O   ARG A  55      -0.990 -48.523 -15.887  1.00  0.67           O  
ATOM     20  CB  ARG A  55       0.192 -45.484 -14.861  1.00  0.67           C  
ATOM     21  CG  ARG A  55       0.511 -45.359 -16.363  1.00  0.67           C  
ATOM     22  CD  ARG A  55       1.571 -44.300 -16.697  1.00  0.67           C  
ATOM     23  NE  ARG A  55       1.714 -44.304 -18.194  1.00  0.67           N  
ATOM     24  CZ  ARG A  55       2.483 -45.133 -18.915  1.00  0.67           C  
ATOM     25  NH1 ARG A  55       3.244 -46.076 -18.377  1.00  0.67           N  
ATOM     26  NH2 ARG A  55       2.520 -44.994 -20.236  1.00  0.67           N  
ATOM     27  N   ASP A  56       0.590 -48.567 -14.324  1.00  0.75           N  
ATOM     28  CA  ASP A  56       1.060 -49.903 -14.660  1.00  0.75           C  
ATOM     29  C   ASP A  56       0.048 -51.020 -14.451  1.00  0.75           C  
ATOM     30  O   ASP A  56      -0.071 -51.925 -15.279  1.00  0.75           O  
ATOM     31  CB  ASP A  56       2.334 -50.221 -13.872  1.00  0.75           C  
ATOM     32  CG  ASP A  56       3.314 -49.224 -14.386  1.00  0.75           C  
ATOM     33  OD1 ASP A  56       3.862 -49.481 -15.492  1.00  0.75           O  
ATOM     34  OD2 ASP A  56       3.485 -48.151 -13.757  1.00  0.75           O  
ATOM     35  N   ALA A  57      -0.735 -50.968 -13.353  1.00  0.74           N  
ATOM     36  CA  ALA A  57      -1.821 -51.898 -13.106  1.00  0.74           C  
ATOM     37  C   ALA A  57      -2.930 -51.807 -14.147  1.00  0.74           C  
ATOM     38  O   ALA A  57      -3.410 -52.822 -14.648  1.00  0.74           O  
ATOM     39  CB  ALA A  57      -2.401 -51.689 -11.692  1.00  0.74           C  
ATOM     40  N   GLN A  58      -3.318 -50.577 -14.555  1.00  0.71           N  
ATOM     41  CA  GLN A  58      -4.274 -50.382 -15.631  1.00  0.71           C  
ATOM     42  C   GLN A  58      -3.753 -50.934 -16.952  1.00  0.71           C  
ATOM     43  O   GLN A  58      -4.468 -51.612 -17.679  1.00  0.71           O  
ATOM     44  CB  GLN A  58      -4.642 -48.885 -15.837  1.00  0.71           C  
ATOM     45  CG  GLN A  58      -5.169 -48.085 -14.617  1.00  0.71           C  
ATOM     46  CD  GLN A  58      -6.459 -48.617 -13.995  1.00  0.71           C  
ATOM     47  OE1 GLN A  58      -7.025 -49.638 -14.377  1.00  0.71           O  
ATOM     48  NE2 GLN A  58      -6.979 -47.856 -13.003  1.00  0.71           N  
ATOM     49  N   ARG A  59      -2.458 -50.724 -17.275  1.00  0.73           N  
ATOM     50  CA  ARG A  59      -1.835 -51.253 -18.479  1.00  0.73           C  
ATOM     51  C   ARG A  59      -1.891 -52.772 -18.581  1.00  0.73           C  
ATOM     52  O   ARG A  59      -2.081 -53.321 -19.663  1.00  0.73           O  
ATOM     53  CB  ARG A  59      -0.367 -50.759 -18.586  1.00  0.73           C  
ATOM     54  CG  ARG A  59       0.395 -51.241 -19.842  1.00  0.73           C  
ATOM     55  CD  ARG A  59       1.830 -50.691 -19.980  1.00  0.73           C  
ATOM     56  NE  ARG A  59       2.634 -51.059 -18.762  1.00  0.73           N  
ATOM     57  CZ  ARG A  59       3.057 -52.287 -18.444  1.00  0.73           C  
ATOM     58  NH1 ARG A  59       3.661 -52.459 -17.269  1.00  0.73           N  
ATOM     59  NH2 ARG A  59       2.866 -53.327 -19.252  1.00  0.73           N  
ATOM     60  N   ALA A  60      -1.742 -53.489 -17.450  1.00  0.75           N  
ATOM     61  CA  ALA A  60      -1.978 -54.917 -17.399  1.00  0.75           C  
ATOM     62  C   ALA A  60      -3.436 -55.319 -17.634  1.00  0.75           C  
ATOM     63  O   ALA A  60      -3.697 -56.235 -18.401  1.00  0.75           O  
ATOM     64  CB  ALA A  60      -1.488 -55.482 -16.051  1.00  0.75           C  
ATOM     65  N   ALA A  61      -4.416 -54.618 -17.024  1.00  0.74           N  
ATOM     66  CA  ALA A  61      -5.831 -54.945 -17.116  1.00  0.74           C  
ATOM     67  C   ALA A  61      -6.494 -54.590 -18.446  1.00  0.74           C  
ATOM     68  O   ALA A  61      -7.610 -55.006 -18.737  1.00  0.74           O  
ATOM     69  CB  ALA A  61      -6.586 -54.172 -16.018  1.00  0.74           C  
ATOM     70  N   LEU A  62      -5.832 -53.778 -19.288  1.00  0.73           N  
ATOM     71  CA  LEU A  62      -6.299 -53.496 -20.635  1.00  0.73           C  
ATOM     72  C   LEU A  62      -5.825 -54.523 -21.657  1.00  0.73           C  
ATOM     73  O   LEU A  62      -6.227 -54.483 -22.821  1.00  0.73           O  
ATOM     74  CB  LEU A  62      -5.734 -52.138 -21.119  1.00  0.73           C  
ATOM     75  CG  LEU A  62      -6.215 -50.913 -20.324  1.00  0.73           C  
ATOM     76  CD1 LEU A  62      -5.452 -49.666 -20.766  1.00  0.73           C  
ATOM     77  CD2 LEU A  62      -7.704 -50.651 -20.495  1.00  0.73           C  
ATOM     78  N   ALA A  63      -4.954 -55.460 -21.249  1.00  0.75           N  
ATOM     79  CA  ALA A  63      -4.326 -56.434 -22.102  1.00  0.75           C  
ATOM     80  C   ALA A  63      -4.772 -57.807 -21.662  1.00  0.75           C  
ATOM     81  O   ALA A  63      -5.061 -58.025 -20.496  1.00  0.75           O  
ATOM     82  CB  ALA A  63      -2.797 -56.386 -21.905  1.00  0.75           C  
ATOM     83  N   GLY A  64      -4.816 -58.779 -22.589  1.00  0.57           N  
ATOM     84  CA  GLY A  64      -5.261 -60.138 -22.291  1.00  0.57           C  
ATOM     85  C   GLY A  64      -6.302 -60.616 -23.282  1.00  0.57           C  
ATOM     86  O   GLY A  64      -6.740 -59.871 -24.154  1.00  0.57           O  
ATOM     87  N   SER A  65      -6.696 -61.908 -23.217  1.00  0.61           N  
ATOM     88  CA  SER A  65      -7.454 -62.592 -24.271  1.00  0.61           C  
ATOM     89  C   SER A  65      -8.783 -63.222 -23.820  1.00  0.61           C  
ATOM     90  O   SER A  65      -9.369 -64.020 -24.549  1.00  0.61           O  
ATOM     91  CB  SER A  65      -6.582 -63.723 -24.904  1.00  0.61           C  
ATOM     92  OG  SER A  65      -6.115 -64.642 -23.910  1.00  0.61           O  
ATOM     93  N   THR A  66      -9.310 -62.897 -22.614  1.00  0.53           N  
ATOM     94  CA  THR A  66     -10.428 -63.600 -21.958  1.00  0.53           C  
ATOM     95  C   THR A  66     -11.511 -62.604 -21.588  1.00  0.53           C  
ATOM     96  O   THR A  66     -11.125 -61.487 -21.303  1.00  0.53           O  
ATOM     97  CB  THR A  66     -10.007 -64.326 -20.669  1.00  0.53           C  
ATOM     98  OG1 THR A  66      -9.562 -63.435 -19.657  1.00  0.53           O  
ATOM     99  CG2 THR A  66      -8.827 -65.241 -20.985  1.00  0.53           C  
ATOM    100  N   PRO A  67     -12.824 -62.858 -21.545  1.00  0.58           N  
ATOM    101  CA  PRO A  67     -13.906 -61.847 -21.515  1.00  0.58           C  
ATOM    102  C   PRO A  67     -13.893 -60.702 -20.499  1.00  0.58           C  
ATOM    103  O   PRO A  67     -14.677 -59.760 -20.658  1.00  0.58           O  
ATOM    104  CB  PRO A  67     -15.172 -62.682 -21.289  1.00  0.58           C  
ATOM    105  CG  PRO A  67     -14.856 -64.035 -21.920  1.00  0.58           C  
ATOM    106  CD  PRO A  67     -13.363 -64.215 -21.644  1.00  0.58           C  
ATOM    107  N   ALA A  68     -13.091 -60.783 -19.424  1.00  0.58           N  
ATOM    108  CA  ALA A  68     -12.797 -59.688 -18.528  1.00  0.58           C  
ATOM    109  C   ALA A  68     -11.948 -58.601 -19.186  1.00  0.58           C  
ATOM    110  O   ALA A  68     -12.263 -57.419 -19.070  1.00  0.58           O  
ATOM    111  CB  ALA A  68     -12.056 -60.260 -17.302  1.00  0.58           C  
ATOM    112  N   GLU A  69     -10.891 -59.012 -19.911  1.00  0.67           N  
ATOM    113  CA  GLU A  69      -9.900 -58.181 -20.562  1.00  0.67           C  
ATOM    114  C   GLU A  69     -10.405 -57.320 -21.744  1.00  0.67           C  
ATOM    115  O   GLU A  69     -10.073 -56.135 -21.788  1.00  0.67           O  
ATOM    116  CB  GLU A  69      -8.669 -59.055 -20.952  1.00  0.67           C  
ATOM    117  CG  GLU A  69      -8.339 -60.254 -20.002  1.00  0.67           C  
ATOM    118  CD  GLU A  69      -7.564 -59.981 -18.708  1.00  0.67           C  
ATOM    119  OE1 GLU A  69      -8.090 -59.266 -17.820  1.00  0.67           O  
ATOM    120  OE2 GLU A  69      -6.493 -60.632 -18.569  1.00  0.67           O  
ATOM    121  N   PRO A  70     -11.222 -57.761 -22.725  1.00  0.75           N  
ATOM    122  CA  PRO A  70     -11.982 -56.882 -23.600  1.00  0.75           C  
ATOM    123  C   PRO A  70     -12.861 -55.890 -22.887  1.00  0.75           C  
ATOM    124  O   PRO A  70     -13.813 -56.260 -22.195  1.00  0.75           O  
ATOM    125  CB  PRO A  70     -12.835 -57.824 -24.474  1.00  0.75           C  
ATOM    126  CG  PRO A  70     -12.038 -59.124 -24.491  1.00  0.75           C  
ATOM    127  CD  PRO A  70     -11.429 -59.149 -23.090  1.00  0.75           C  
ATOM    128  N   LEU A  71     -12.610 -54.605 -23.142  1.00  0.76           N  
ATOM    129  CA  LEU A  71     -13.413 -53.530 -22.637  1.00  0.76           C  
ATOM    130  C   LEU A  71     -14.761 -53.450 -23.315  1.00  0.76           C  
ATOM    131  O   LEU A  71     -14.987 -53.962 -24.415  1.00  0.76           O  
ATOM    132  CB  LEU A  71     -12.692 -52.188 -22.806  1.00  0.76           C  
ATOM    133  CG  LEU A  71     -11.339 -52.125 -22.088  1.00  0.76           C  
ATOM    134  CD1 LEU A  71     -10.707 -50.806 -22.515  1.00  0.76           C  
ATOM    135  CD2 LEU A  71     -11.475 -52.212 -20.557  1.00  0.76           C  
ATOM    136  N   ASP A  72     -15.722 -52.783 -22.663  1.00  0.80           N  
ATOM    137  CA  ASP A  72     -16.934 -52.399 -23.346  1.00  0.80           C  
ATOM    138  C   ASP A  72     -16.713 -51.102 -24.148  1.00  0.80           C  
ATOM    139  O   ASP A  72     -17.272 -50.941 -25.229  1.00  0.80           O  
ATOM    140  CB  ASP A  72     -18.124 -52.341 -22.360  1.00  0.80           C  
ATOM    141  CG  ASP A  72     -18.306 -53.674 -21.643  1.00  0.80           C  
ATOM    142  OD1 ASP A  72     -18.585 -53.630 -20.410  1.00  0.80           O  
ATOM    143  OD2 ASP A  72     -18.160 -54.779 -22.242  1.00  0.80           O  
ATOM    144  N   VAL A  73     -15.841 -50.179 -23.675  1.00  0.85           N  
ATOM    145  CA  VAL A  73     -15.529 -48.942 -24.384  1.00  0.85           C  
ATOM    146  C   VAL A  73     -14.054 -48.547 -24.219  1.00  0.85           C  
ATOM    147  O   VAL A  73     -13.485 -48.603 -23.128  1.00  0.85           O  
ATOM    148  CB  VAL A  73     -16.480 -47.810 -23.965  1.00  0.85           C  
ATOM    149  CG1 VAL A  73     -16.437 -47.559 -22.446  1.00  0.85           C  
ATOM    150  CG2 VAL A  73     -16.184 -46.507 -24.734  1.00  0.85           C  
ATOM    151  N   LEU A  74     -13.383 -48.136 -25.322  1.00  0.85           N  
ATOM    152  CA  LEU A  74     -12.046 -47.553 -25.308  1.00  0.85           C  
ATOM    153  C   LEU A  74     -12.082 -46.140 -25.892  1.00  0.85           C  
ATOM    154  O   LEU A  74     -12.631 -45.901 -26.967  1.00  0.85           O  
ATOM    155  CB  LEU A  74     -11.042 -48.425 -26.111  1.00  0.85           C  
ATOM    156  CG  LEU A  74      -9.587 -47.900 -26.187  1.00  0.85           C  
ATOM    157  CD1 LEU A  74      -8.884 -47.879 -24.820  1.00  0.85           C  
ATOM    158  CD2 LEU A  74      -8.763 -48.728 -27.185  1.00  0.85           C  
ATOM    159  N   VAL A  75     -11.492 -45.162 -25.176  1.00  0.84           N  
ATOM    160  CA  VAL A  75     -11.476 -43.750 -25.535  1.00  0.84           C  
ATOM    161  C   VAL A  75     -10.070 -43.332 -25.952  1.00  0.84           C  
ATOM    162  O   VAL A  75      -9.075 -43.659 -25.305  1.00  0.84           O  
ATOM    163  CB  VAL A  75     -11.943 -42.877 -24.366  1.00  0.84           C  
ATOM    164  CG1 VAL A  75     -11.923 -41.377 -24.732  1.00  0.84           C  
ATOM    165  CG2 VAL A  75     -13.372 -43.294 -23.957  1.00  0.84           C  
ATOM    166  N   VAL A  76      -9.951 -42.592 -27.073  1.00  0.84           N  
ATOM    167  CA  VAL A  76      -8.684 -42.099 -27.586  1.00  0.84           C  
ATOM    168  C   VAL A  76      -8.643 -40.586 -27.448  1.00  0.84           C  
ATOM    169  O   VAL A  76      -9.375 -39.867 -28.131  1.00  0.84           O  
ATOM    170  CB  VAL A  76      -8.494 -42.479 -29.053  1.00  0.84           C  
ATOM    171  CG1 VAL A  76      -7.131 -41.982 -29.584  1.00  0.84           C  
ATOM    172  CG2 VAL A  76      -8.594 -44.012 -29.184  1.00  0.84           C  
ATOM    173  N   GLY A  77      -7.754 -40.075 -26.565  1.00  0.85           N  
ATOM    174  CA  GLY A  77      -7.611 -38.656 -26.247  1.00  0.85           C  
ATOM    175  C   GLY A  77      -8.064 -38.331 -24.843  1.00  0.85           C  
ATOM    176  O   GLY A  77      -9.195 -38.595 -24.447  1.00  0.85           O  
ATOM    177  N   GLY A  78      -7.170 -37.704 -24.056  1.00  0.82           N  
ATOM    178  CA  GLY A  78      -7.345 -37.306 -22.665  1.00  0.82           C  
ATOM    179  C   GLY A  78      -7.446 -35.817 -22.513  1.00  0.82           C  
ATOM    180  O   GLY A  78      -7.020 -35.246 -21.510  1.00  0.82           O  
ATOM    181  N   GLY A  79      -7.996 -35.128 -23.532  1.00  0.82           N  
ATOM    182  CA  GLY A  79      -8.471 -33.748 -23.419  1.00  0.82           C  
ATOM    183  C   GLY A  79      -9.829 -33.681 -22.745  1.00  0.82           C  
ATOM    184  O   GLY A  79     -10.412 -34.708 -22.414  1.00  0.82           O  
ATOM    185  N   ALA A  80     -10.416 -32.471 -22.586  1.00  0.81           N  
ATOM    186  CA  ALA A  80     -11.691 -32.253 -21.902  1.00  0.81           C  
ATOM    187  C   ALA A  80     -12.857 -33.081 -22.449  1.00  0.81           C  
ATOM    188  O   ALA A  80     -13.675 -33.618 -21.703  1.00  0.81           O  
ATOM    189  CB  ALA A  80     -12.034 -30.749 -21.962  1.00  0.81           C  
ATOM    190  N   THR A  81     -12.921 -33.245 -23.785  1.00  0.82           N  
ATOM    191  CA  THR A  81     -13.880 -34.093 -24.489  1.00  0.82           C  
ATOM    192  C   THR A  81     -13.800 -35.556 -24.091  1.00  0.82           C  
ATOM    193  O   THR A  81     -14.811 -36.198 -23.815  1.00  0.82           O  
ATOM    194  CB  THR A  81     -13.684 -34.003 -26.000  1.00  0.82           C  
ATOM    195  OG1 THR A  81     -13.684 -32.634 -26.378  1.00  0.82           O  
ATOM    196  CG2 THR A  81     -14.825 -34.688 -26.769  1.00  0.82           C  
ATOM    197  N   GLY A  82     -12.579 -36.125 -23.996  1.00  0.85           N  
ATOM    198  CA  GLY A  82     -12.383 -37.529 -23.642  1.00  0.85           C  
ATOM    199  C   GLY A  82     -12.590 -37.795 -22.181  1.00  0.85           C  
ATOM    200  O   GLY A  82     -13.192 -38.792 -21.796  1.00  0.85           O  
ATOM    201  N   CYS A  83     -12.127 -36.885 -21.310  1.00  0.84           N  
ATOM    202  CA  CYS A  83     -12.380 -36.965 -19.882  1.00  0.84           C  
ATOM    203  C   CYS A  83     -13.836 -36.830 -19.484  1.00  0.84           C  
ATOM    204  O   CYS A  83     -14.314 -37.554 -18.611  1.00  0.84           O  
ATOM    205  CB  CYS A  83     -11.526 -35.939 -19.129  1.00  0.84           C  
ATOM    206  SG  CYS A  83      -9.782 -36.445 -19.182  1.00  0.84           S  
ATOM    207  N   GLY A  84     -14.585 -35.926 -20.149  1.00  0.84           N  
ATOM    208  CA  GLY A  84     -16.045 -35.868 -20.103  1.00  0.84           C  
ATOM    209  C   GLY A  84     -16.731 -37.186 -20.397  1.00  0.84           C  
ATOM    210  O   GLY A  84     -17.518 -37.687 -19.601  1.00  0.84           O  
ATOM    211  N   VAL A  85     -16.397 -37.819 -21.543  1.00  0.84           N  
ATOM    212  CA  VAL A  85     -16.914 -39.131 -21.930  1.00  0.84           C  
ATOM    213  C   VAL A  85     -16.553 -40.226 -20.929  1.00  0.84           C  
ATOM    214  O   VAL A  85     -17.383 -41.058 -20.563  1.00  0.84           O  
ATOM    215  CB  VAL A  85     -16.405 -39.527 -23.321  1.00  0.84           C  
ATOM    216  CG1 VAL A  85     -16.751 -40.989 -23.685  1.00  0.84           C  
ATOM    217  CG2 VAL A  85     -17.030 -38.586 -24.370  1.00  0.84           C  
ATOM    218  N   ALA A  86     -15.298 -40.240 -20.433  1.00  0.84           N  
ATOM    219  CA  ALA A  86     -14.814 -41.205 -19.465  1.00  0.84           C  
ATOM    220  C   ALA A  86     -15.574 -41.174 -18.142  1.00  0.84           C  
ATOM    221  O   ALA A  86     -15.923 -42.217 -17.588  1.00  0.84           O  
ATOM    222  CB  ALA A  86     -13.313 -40.957 -19.207  1.00  0.84           C  
ATOM    223  N   LEU A  87     -15.874 -39.963 -17.630  1.00  0.83           N  
ATOM    224  CA  LEU A  87     -16.651 -39.754 -16.425  1.00  0.83           C  
ATOM    225  C   LEU A  87     -18.076 -40.284 -16.529  1.00  0.83           C  
ATOM    226  O   LEU A  87     -18.527 -41.068 -15.690  1.00  0.83           O  
ATOM    227  CB  LEU A  87     -16.641 -38.234 -16.124  1.00  0.83           C  
ATOM    228  CG  LEU A  87     -17.253 -37.815 -14.774  1.00  0.83           C  
ATOM    229  CD1 LEU A  87     -16.461 -36.653 -14.174  1.00  0.83           C  
ATOM    230  CD2 LEU A  87     -18.707 -37.361 -14.923  1.00  0.83           C  
ATOM    231  N   ASP A  88     -18.793 -39.925 -17.610  1.00  0.83           N  
ATOM    232  CA  ASP A  88     -20.160 -40.338 -17.840  1.00  0.83           C  
ATOM    233  C   ASP A  88     -20.302 -41.813 -18.199  1.00  0.83           C  
ATOM    234  O   ASP A  88     -21.301 -42.447 -17.868  1.00  0.83           O  
ATOM    235  CB  ASP A  88     -20.809 -39.457 -18.932  1.00  0.83           C  
ATOM    236  CG  ASP A  88     -21.048 -38.035 -18.449  1.00  0.83           C  
ATOM    237  OD1 ASP A  88     -21.063 -37.812 -17.213  1.00  0.83           O  
ATOM    238  OD2 ASP A  88     -21.347 -37.181 -19.322  1.00  0.83           O  
ATOM    239  N   ALA A  89     -19.327 -42.423 -18.902  1.00  0.84           N  
ATOM    240  CA  ALA A  89     -19.354 -43.848 -19.172  1.00  0.84           C  
ATOM    241  C   ALA A  89     -19.164 -44.710 -17.932  1.00  0.84           C  
ATOM    242  O   ALA A  89     -19.897 -45.672 -17.693  1.00  0.84           O  
ATOM    243  CB  ALA A  89     -18.246 -44.194 -20.186  1.00  0.84           C  
ATOM    244  N   ALA A  90     -18.173 -44.354 -17.096  1.00  0.84           N  
ATOM    245  CA  ALA A  90     -17.821 -45.090 -15.907  1.00  0.84           C  
ATOM    246  C   ALA A  90     -18.908 -45.109 -14.839  1.00  0.84           C  
ATOM    247  O   ALA A  90     -19.206 -46.141 -14.244  1.00  0.84           O  
ATOM    248  CB  ALA A  90     -16.535 -44.485 -15.334  1.00  0.84           C  
ATOM    249  N   THR A  91     -19.597 -43.971 -14.608  1.00  0.80           N  
ATOM    250  CA  THR A  91     -20.665 -43.896 -13.610  1.00  0.80           C  
ATOM    251  C   THR A  91     -21.919 -44.660 -13.985  1.00  0.80           C  
ATOM    252  O   THR A  91     -22.764 -44.942 -13.140  1.00  0.80           O  
ATOM    253  CB  THR A  91     -21.099 -42.479 -13.292  1.00  0.80           C  
ATOM    254  OG1 THR A  91     -21.487 -41.754 -14.451  1.00  0.80           O  
ATOM    255  CG2 THR A  91     -19.915 -41.749 -12.664  1.00  0.80           C  
ATOM    256  N   ARG A  92     -22.056 -45.041 -15.266  1.00  0.76           N  
ATOM    257  CA  ARG A  92     -23.172 -45.809 -15.775  1.00  0.76           C  
ATOM    258  C   ARG A  92     -22.880 -47.303 -15.815  1.00  0.76           C  
ATOM    259  O   ARG A  92     -23.720 -48.100 -16.237  1.00  0.76           O  
ATOM    260  CB  ARG A  92     -23.500 -45.332 -17.202  1.00  0.76           C  
ATOM    261  CG  ARG A  92     -24.027 -43.889 -17.199  1.00  0.76           C  
ATOM    262  CD  ARG A  92     -24.275 -43.366 -18.605  1.00  0.76           C  
ATOM    263  NE  ARG A  92     -24.696 -41.931 -18.465  1.00  0.76           N  
ATOM    264  CZ  ARG A  92     -25.923 -41.464 -18.729  1.00  0.76           C  
ATOM    265  NH1 ARG A  92     -26.138 -40.154 -18.785  1.00  0.76           N  
ATOM    266  NH2 ARG A  92     -26.949 -42.285 -18.920  1.00  0.76           N  
ATOM    267  N   GLY A  93     -21.688 -47.733 -15.343  1.00  0.80           N  
ATOM    268  CA  GLY A  93     -21.307 -49.142 -15.290  1.00  0.80           C  
ATOM    269  C   GLY A  93     -20.684 -49.680 -16.558  1.00  0.80           C  
ATOM    270  O   GLY A  93     -20.493 -50.889 -16.713  1.00  0.80           O  
ATOM    271  N   LEU A  94     -20.336 -48.815 -17.531  1.00  0.80           N  
ATOM    272  CA  LEU A  94     -19.591 -49.217 -18.716  1.00  0.80           C  
ATOM    273  C   LEU A  94     -18.130 -49.516 -18.381  1.00  0.80           C  
ATOM    274  O   LEU A  94     -17.457 -48.703 -17.762  1.00  0.80           O  
ATOM    275  CB  LEU A  94     -19.708 -48.205 -19.880  1.00  0.80           C  
ATOM    276  CG  LEU A  94     -21.157 -47.994 -20.378  1.00  0.80           C  
ATOM    277  CD1 LEU A  94     -21.185 -46.871 -21.421  1.00  0.80           C  
ATOM    278  CD2 LEU A  94     -21.786 -49.264 -20.981  1.00  0.80           C  
ATOM    279  N   ARG A  95     -17.578 -50.702 -18.756  1.00  0.80           N  
ATOM    280  CA  ARG A  95     -16.171 -50.987 -18.501  1.00  0.80           C  
ATOM    281  C   ARG A  95     -15.297 -50.220 -19.482  1.00  0.80           C  
ATOM    282  O   ARG A  95     -15.357 -50.458 -20.689  1.00  0.80           O  
ATOM    283  CB  ARG A  95     -15.834 -52.492 -18.640  1.00  0.80           C  
ATOM    284  CG  ARG A  95     -16.468 -53.390 -17.560  1.00  0.80           C  
ATOM    285  CD  ARG A  95     -16.141 -54.880 -17.728  1.00  0.80           C  
ATOM    286  NE  ARG A  95     -16.802 -55.321 -18.993  1.00  0.80           N  
ATOM    287  CZ  ARG A  95     -16.677 -56.539 -19.530  1.00  0.80           C  
ATOM    288  NH1 ARG A  95     -17.420 -56.832 -20.591  1.00  0.80           N  
ATOM    289  NH2 ARG A  95     -15.834 -57.452 -19.063  1.00  0.80           N  
ATOM    290  N   VAL A  96     -14.502 -49.266 -18.968  1.00  0.84           N  
ATOM    291  CA  VAL A  96     -13.979 -48.154 -19.735  1.00  0.84           C  
ATOM    292  C   VAL A  96     -12.470 -48.027 -19.607  1.00  0.84           C  
ATOM    293  O   VAL A  96     -11.896 -48.054 -18.517  1.00  0.84           O  
ATOM    294  CB  VAL A  96     -14.686 -46.852 -19.337  1.00  0.84           C  
ATOM    295  CG1 VAL A  96     -14.745 -46.705 -17.808  1.00  0.84           C  
ATOM    296  CG2 VAL A  96     -14.036 -45.605 -19.974  1.00  0.84           C  
ATOM    297  N   GLY A  97     -11.787 -47.875 -20.762  1.00  0.84           N  
ATOM    298  CA  GLY A  97     -10.376 -47.526 -20.842  1.00  0.84           C  
ATOM    299  C   GLY A  97     -10.182 -46.243 -21.596  1.00  0.84           C  
ATOM    300  O   GLY A  97     -10.967 -45.896 -22.475  1.00  0.84           O  
ATOM    301  N   LEU A  98      -9.092 -45.517 -21.306  1.00  0.85           N  
ATOM    302  CA  LEU A  98      -8.744 -44.295 -22.003  1.00  0.85           C  
ATOM    303  C   LEU A  98      -7.244 -44.245 -22.207  1.00  0.85           C  
ATOM    304  O   LEU A  98      -6.474 -44.503 -21.281  1.00  0.85           O  
ATOM    305  CB  LEU A  98      -9.237 -43.054 -21.209  1.00  0.85           C  
ATOM    306  CG  LEU A  98      -9.023 -41.673 -21.879  1.00  0.85           C  
ATOM    307  CD1 LEU A  98     -10.103 -40.686 -21.415  1.00  0.85           C  
ATOM    308  CD2 LEU A  98      -7.648 -41.037 -21.604  1.00  0.85           C  
ATOM    309  N   VAL A  99      -6.795 -43.903 -23.435  1.00  0.85           N  
ATOM    310  CA  VAL A  99      -5.387 -43.692 -23.746  1.00  0.85           C  
ATOM    311  C   VAL A  99      -5.142 -42.270 -24.244  1.00  0.85           C  
ATOM    312  O   VAL A  99      -5.847 -41.739 -25.107  1.00  0.85           O  
ATOM    313  CB  VAL A  99      -4.800 -44.703 -24.735  1.00  0.85           C  
ATOM    314  CG1 VAL A  99      -4.856 -46.115 -24.118  1.00  0.85           C  
ATOM    315  CG2 VAL A  99      -5.542 -44.686 -26.085  1.00  0.85           C  
ATOM    316  N   GLU A 100      -4.117 -41.613 -23.672  1.00  0.80           N  
ATOM    317  CA  GLU A 100      -3.639 -40.298 -24.051  1.00  0.80           C  
ATOM    318  C   GLU A 100      -2.166 -40.401 -24.388  1.00  0.80           C  
ATOM    319  O   GLU A 100      -1.403 -41.082 -23.708  1.00  0.80           O  
ATOM    320  CB  GLU A 100      -3.894 -39.271 -22.917  1.00  0.80           C  
ATOM    321  CG  GLU A 100      -3.284 -37.854 -23.107  1.00  0.80           C  
ATOM    322  CD  GLU A 100      -3.538 -37.247 -24.484  1.00  0.80           C  
ATOM    323  OE1 GLU A 100      -2.538 -37.032 -25.217  1.00  0.80           O  
ATOM    324  OE2 GLU A 100      -4.722 -37.056 -24.857  1.00  0.80           O  
ATOM    325  N   ARG A 101      -1.753 -39.744 -25.488  1.00  0.76           N  
ATOM    326  CA  ARG A 101      -0.424 -39.752 -26.063  1.00  0.76           C  
ATOM    327  C   ARG A 101       0.604 -39.052 -25.188  1.00  0.76           C  
ATOM    328  O   ARG A 101       1.724 -39.530 -25.022  1.00  0.76           O  
ATOM    329  CB  ARG A 101      -0.478 -39.089 -27.467  1.00  0.76           C  
ATOM    330  CG  ARG A 101      -1.287 -39.917 -28.492  1.00  0.76           C  
ATOM    331  CD  ARG A 101      -1.274 -39.359 -29.924  1.00  0.76           C  
ATOM    332  NE  ARG A 101      -1.875 -40.393 -30.841  1.00  0.76           N  
ATOM    333  CZ  ARG A 101      -3.181 -40.599 -31.048  1.00  0.76           C  
ATOM    334  NH1 ARG A 101      -3.575 -41.605 -31.828  1.00  0.76           N  
ATOM    335  NH2 ARG A 101      -4.096 -39.810 -30.489  1.00  0.76           N  
ATOM    336  N   GLU A 102       0.215 -37.913 -24.596  1.00  0.73           N  
ATOM    337  CA  GLU A 102       1.069 -37.075 -23.782  1.00  0.73           C  
ATOM    338  C   GLU A 102       0.578 -37.098 -22.327  1.00  0.73           C  
ATOM    339  O   GLU A 102       0.081 -38.113 -21.840  1.00  0.73           O  
ATOM    340  CB  GLU A 102       0.963 -35.648 -24.362  1.00  0.73           C  
ATOM    341  CG  GLU A 102       1.559 -35.431 -25.778  1.00  0.73           C  
ATOM    342  CD  GLU A 102       3.078 -35.300 -25.747  1.00  0.73           C  
ATOM    343  OE1 GLU A 102       3.584 -34.646 -24.795  1.00  0.73           O  
ATOM    344  OE2 GLU A 102       3.739 -35.811 -26.683  1.00  0.73           O  
ATOM    345  N   ASP A 103       0.696 -35.971 -21.582  1.00  0.76           N  
ATOM    346  CA  ASP A 103      -0.006 -35.733 -20.330  1.00  0.76           C  
ATOM    347  C   ASP A 103      -1.467 -35.353 -20.601  1.00  0.76           C  
ATOM    348  O   ASP A 103      -1.842 -34.883 -21.675  1.00  0.76           O  
ATOM    349  CB  ASP A 103       0.714 -34.633 -19.482  1.00  0.76           C  
ATOM    350  CG  ASP A 103       0.112 -34.401 -18.100  1.00  0.76           C  
ATOM    351  OD1 ASP A 103       0.117 -33.227 -17.634  1.00  0.76           O  
ATOM    352  OD2 ASP A 103      -0.432 -35.363 -17.494  1.00  0.76           O  
ATOM    353  N   PHE A 104      -2.340 -35.523 -19.591  1.00  0.74           N  
ATOM    354  CA  PHE A 104      -3.713 -35.055 -19.618  1.00  0.74           C  
ATOM    355  C   PHE A 104      -3.738 -33.530 -19.724  1.00  0.74           C  
ATOM    356  O   PHE A 104      -3.073 -32.842 -18.959  1.00  0.74           O  
ATOM    357  CB  PHE A 104      -4.494 -35.462 -18.338  1.00  0.74           C  
ATOM    358  CG  PHE A 104      -4.413 -36.942 -18.099  1.00  0.74           C  
ATOM    359  CD1 PHE A 104      -5.074 -37.835 -18.956  1.00  0.74           C  
ATOM    360  CD2 PHE A 104      -3.679 -37.451 -17.013  1.00  0.74           C  
ATOM    361  CE1 PHE A 104      -4.989 -39.216 -18.744  1.00  0.74           C  
ATOM    362  CE2 PHE A 104      -3.612 -38.830 -16.784  1.00  0.74           C  
ATOM    363  CZ  PHE A 104      -4.259 -39.714 -17.656  1.00  0.74           C  
ATOM    364  N   SER A 105      -4.489 -32.982 -20.698  1.00  0.75           N  
ATOM    365  CA  SER A 105      -4.644 -31.549 -20.971  1.00  0.75           C  
ATOM    366  C   SER A 105      -3.539 -30.916 -21.802  1.00  0.75           C  
ATOM    367  O   SER A 105      -3.644 -29.754 -22.170  1.00  0.75           O  
ATOM    368  CB  SER A 105      -5.051 -30.602 -19.776  1.00  0.75           C  
ATOM    369  OG  SER A 105      -3.946 -30.039 -19.070  1.00  0.75           O  
ATOM    370  N   SER A 106      -2.472 -31.643 -22.202  1.00  0.71           N  
ATOM    371  CA  SER A 106      -1.309 -31.036 -22.851  1.00  0.71           C  
ATOM    372  C   SER A 106      -1.581 -30.455 -24.234  1.00  0.71           C  
ATOM    373  O   SER A 106      -0.896 -29.533 -24.690  1.00  0.71           O  
ATOM    374  CB  SER A 106      -0.169 -32.064 -22.993  1.00  0.71           C  
ATOM    375  OG  SER A 106      -0.588 -33.068 -23.913  1.00  0.71           O  
ATOM    376  N   GLY A 107      -2.608 -31.014 -24.911  1.00  0.72           N  
ATOM    377  CA  GLY A 107      -3.231 -30.515 -26.126  1.00  0.72           C  
ATOM    378  C   GLY A 107      -3.938 -29.193 -25.932  1.00  0.72           C  
ATOM    379  O   GLY A 107      -3.535 -28.337 -25.152  1.00  0.72           O  
ATOM    380  N   THR A 108      -5.027 -28.947 -26.682  1.00  0.74           N  
ATOM    381  CA  THR A 108      -5.649 -27.622 -26.732  1.00  0.74           C  
ATOM    382  C   THR A 108      -6.390 -27.224 -25.458  1.00  0.74           C  
ATOM    383  O   THR A 108      -6.536 -26.042 -25.157  1.00  0.74           O  
ATOM    384  CB  THR A 108      -6.427 -27.346 -28.029  1.00  0.74           C  
ATOM    385  OG1 THR A 108      -7.838 -27.423 -27.920  1.00  0.74           O  
ATOM    386  CG2 THR A 108      -6.057 -28.383 -29.098  1.00  0.74           C  
ATOM    387  N   SER A 109      -6.802 -28.204 -24.623  1.00  0.75           N  
ATOM    388  CA  SER A 109      -7.419 -27.992 -23.316  1.00  0.75           C  
ATOM    389  C   SER A 109      -6.564 -27.375 -22.210  1.00  0.75           C  
ATOM    390  O   SER A 109      -6.995 -27.372 -21.062  1.00  0.75           O  
ATOM    391  CB  SER A 109      -7.944 -29.322 -22.710  1.00  0.75           C  
ATOM    392  OG  SER A 109      -8.915 -29.942 -23.560  1.00  0.75           O  
ATOM    393  N   SER A 110      -5.357 -26.849 -22.481  1.00  0.74           N  
ATOM    394  CA  SER A 110      -4.624 -26.025 -21.518  1.00  0.74           C  
ATOM    395  C   SER A 110      -4.145 -24.728 -22.142  1.00  0.74           C  
ATOM    396  O   SER A 110      -3.309 -24.003 -21.591  1.00  0.74           O  
ATOM    397  CB  SER A 110      -3.378 -26.750 -20.953  1.00  0.74           C  
ATOM    398  OG  SER A 110      -2.533 -27.281 -21.983  1.00  0.74           O  
ATOM    399  N   ARG A 111      -4.662 -24.426 -23.346  1.00  0.71           N  
ATOM    400  CA  ARG A 111      -4.169 -23.383 -24.216  1.00  0.71           C  
ATOM    401  C   ARG A 111      -5.306 -22.490 -24.693  1.00  0.71           C  
ATOM    402  O   ARG A 111      -5.194 -21.872 -25.750  1.00  0.71           O  
ATOM    403  CB  ARG A 111      -3.493 -23.999 -25.473  1.00  0.71           C  
ATOM    404  CG  ARG A 111      -2.279 -24.898 -25.172  1.00  0.71           C  
ATOM    405  CD  ARG A 111      -1.950 -25.822 -26.343  1.00  0.71           C  
ATOM    406  NE  ARG A 111      -0.979 -26.846 -25.865  1.00  0.71           N  
ATOM    407  CZ  ARG A 111       0.352 -26.731 -25.934  1.00  0.71           C  
ATOM    408  NH1 ARG A 111       0.934 -25.680 -26.502  1.00  0.71           N  
ATOM    409  NH2 ARG A 111       1.085 -27.723 -25.436  1.00  0.71           N  
ATOM    410  N   SER A 112      -6.450 -22.407 -23.971  1.00  0.76           N  
ATOM    411  CA  SER A 112      -7.561 -21.577 -24.437  1.00  0.76           C  
ATOM    412  C   SER A 112      -7.471 -20.137 -23.937  1.00  0.76           C  
ATOM    413  O   SER A 112      -6.395 -19.598 -23.690  1.00  0.76           O  
ATOM    414  CB  SER A 112      -8.960 -22.225 -24.186  1.00  0.76           C  
ATOM    415  OG  SER A 112      -9.463 -22.068 -22.853  1.00  0.76           O  
ATOM    416  N   THR A 113      -8.617 -19.442 -23.776  1.00  0.75           N  
ATOM    417  CA  THR A 113      -8.661 -18.078 -23.263  1.00  0.75           C  
ATOM    418  C   THR A 113      -8.732 -18.046 -21.756  1.00  0.75           C  
ATOM    419  O   THR A 113      -8.535 -16.991 -21.158  1.00  0.75           O  
ATOM    420  CB  THR A 113      -9.856 -17.263 -23.761  1.00  0.75           C  
ATOM    421  OG1 THR A 113     -11.088 -17.946 -23.572  1.00  0.75           O  
ATOM    422  CG2 THR A 113      -9.731 -17.034 -25.272  1.00  0.75           C  
ATOM    423  N   LYS A 114      -9.016 -19.200 -21.113  1.00  0.72           N  
ATOM    424  CA  LYS A 114      -9.088 -19.351 -19.667  1.00  0.72           C  
ATOM    425  C   LYS A 114     -10.209 -18.525 -19.019  1.00  0.72           C  
ATOM    426  O   LYS A 114     -10.128 -18.032 -17.891  1.00  0.72           O  
ATOM    427  CB  LYS A 114      -7.677 -19.227 -19.027  1.00  0.72           C  
ATOM    428  CG  LYS A 114      -6.754 -20.322 -19.593  1.00  0.72           C  
ATOM    429  CD  LYS A 114      -5.285 -20.288 -19.147  1.00  0.72           C  
ATOM    430  CE  LYS A 114      -4.569 -21.516 -19.733  1.00  0.72           C  
ATOM    431  NZ  LYS A 114      -3.097 -21.453 -19.617  1.00  0.72           N  
ATOM    432  N   LEU A 115     -11.335 -18.446 -19.760  1.00  0.70           N  
ATOM    433  CA  LEU A 115     -12.556 -17.744 -19.426  1.00  0.70           C  
ATOM    434  C   LEU A 115     -13.745 -18.614 -19.791  1.00  0.70           C  
ATOM    435  O   LEU A 115     -13.649 -19.526 -20.614  1.00  0.70           O  
ATOM    436  CB  LEU A 115     -12.748 -16.453 -20.273  1.00  0.70           C  
ATOM    437  CG  LEU A 115     -11.794 -15.282 -19.992  1.00  0.70           C  
ATOM    438  CD1 LEU A 115     -12.191 -14.121 -20.922  1.00  0.70           C  
ATOM    439  CD2 LEU A 115     -11.867 -14.849 -18.520  1.00  0.70           C  
ATOM    440  N   ILE A 116     -14.922 -18.303 -19.213  1.00  0.65           N  
ATOM    441  CA  ILE A 116     -16.204 -18.783 -19.705  1.00  0.65           C  
ATOM    442  C   ILE A 116     -17.062 -17.600 -20.123  1.00  0.65           C  
ATOM    443  O   ILE A 116     -18.012 -17.213 -19.439  1.00  0.65           O  
ATOM    444  CB  ILE A 116     -16.982 -19.663 -18.736  1.00  0.65           C  
ATOM    445  CG1 ILE A 116     -16.136 -20.803 -18.129  1.00  0.65           C  
ATOM    446  CG2 ILE A 116     -18.176 -20.271 -19.500  1.00  0.65           C  
ATOM    447  CD1 ILE A 116     -15.703 -21.886 -19.117  1.00  0.65           C  
ATOM    448  N   HIS A 117     -16.744 -17.028 -21.299  1.00  0.62           N  
ATOM    449  CA  HIS A 117     -17.442 -15.899 -21.897  1.00  0.62           C  
ATOM    450  C   HIS A 117     -18.881 -16.185 -22.278  1.00  0.62           C  
ATOM    451  O   HIS A 117     -19.185 -17.189 -22.924  1.00  0.62           O  
ATOM    452  CB  HIS A 117     -16.670 -15.346 -23.121  1.00  0.62           C  
ATOM    453  CG  HIS A 117     -17.201 -14.073 -23.725  1.00  0.62           C  
ATOM    454  ND1 HIS A 117     -17.305 -12.940 -22.951  1.00  0.62           N  
ATOM    455  CD2 HIS A 117     -17.502 -13.777 -25.017  1.00  0.62           C  
ATOM    456  CE1 HIS A 117     -17.654 -11.978 -23.769  1.00  0.62           C  
ATOM    457  NE2 HIS A 117     -17.791 -12.428 -25.037  1.00  0.62           N  
ATOM    458  N   GLY A 118     -19.808 -15.285 -21.887  1.00  0.68           N  
ATOM    459  CA  GLY A 118     -21.243 -15.465 -22.101  1.00  0.68           C  
ATOM    460  C   GLY A 118     -21.778 -15.139 -23.468  1.00  0.68           C  
ATOM    461  O   GLY A 118     -22.884 -15.535 -23.819  1.00  0.68           O  
ATOM    462  N   GLY A 119     -21.011 -14.413 -24.302  1.00  0.72           N  
ATOM    463  CA  GLY A 119     -21.433 -14.132 -25.671  1.00  0.72           C  
ATOM    464  C   GLY A 119     -22.441 -13.014 -25.830  1.00  0.72           C  
ATOM    465  O   GLY A 119     -23.300 -13.056 -26.699  1.00  0.72           O  
ATOM    466  N   VAL A 120     -22.357 -11.925 -25.046  1.00  0.71           N  
ATOM    467  CA  VAL A 120     -23.293 -10.797 -25.136  1.00  0.71           C  
ATOM    468  C   VAL A 120     -23.370 -10.143 -26.522  1.00  0.71           C  
ATOM    469  O   VAL A 120     -24.424  -9.710 -26.974  1.00  0.71           O  
ATOM    470  CB  VAL A 120     -23.008  -9.770 -24.043  1.00  0.71           C  
ATOM    471  CG1 VAL A 120     -21.692  -9.007 -24.299  1.00  0.71           C  
ATOM    472  CG2 VAL A 120     -24.202  -8.805 -23.892  1.00  0.71           C  
ATOM    473  N   ARG A 121     -22.243 -10.164 -27.264  1.00  0.60           N  
ATOM    474  CA  ARG A 121     -22.082  -9.720 -28.638  1.00  0.60           C  
ATOM    475  C   ARG A 121     -23.012 -10.399 -29.633  1.00  0.60           C  
ATOM    476  O   ARG A 121     -23.350  -9.870 -30.682  1.00  0.60           O  
ATOM    477  CB  ARG A 121     -20.629 -10.012 -29.065  1.00  0.60           C  
ATOM    478  CG  ARG A 121     -20.207  -9.265 -30.338  1.00  0.60           C  
ATOM    479  CD  ARG A 121     -18.781  -9.578 -30.762  1.00  0.60           C  
ATOM    480  NE  ARG A 121     -18.447  -8.602 -31.834  1.00  0.60           N  
ATOM    481  CZ  ARG A 121     -17.265  -8.556 -32.458  1.00  0.60           C  
ATOM    482  NH1 ARG A 121     -16.314  -9.457 -32.223  1.00  0.60           N  
ATOM    483  NH2 ARG A 121     -17.018  -7.619 -33.363  1.00  0.60           N  
ATOM    484  N   TYR A 122     -23.515 -11.611 -29.310  1.00  0.60           N  
ATOM    485  CA  TYR A 122     -24.547 -12.227 -30.116  1.00  0.60           C  
ATOM    486  C   TYR A 122     -25.768 -11.345 -30.273  1.00  0.60           C  
ATOM    487  O   TYR A 122     -26.301 -11.260 -31.382  1.00  0.60           O  
ATOM    488  CB  TYR A 122     -25.007 -13.554 -29.492  1.00  0.60           C  
ATOM    489  CG  TYR A 122     -24.146 -14.723 -29.870  1.00  0.60           C  
ATOM    490  CD1 TYR A 122     -23.267 -15.333 -28.966  1.00  0.60           C  
ATOM    491  CD2 TYR A 122     -24.372 -15.346 -31.092  1.00  0.60           C  
ATOM    492  CE1 TYR A 122     -22.698 -16.580 -29.245  1.00  0.60           C  
ATOM    493  CE2 TYR A 122     -23.869 -16.625 -31.319  1.00  0.60           C  
ATOM    494  CZ  TYR A 122     -22.998 -17.244 -30.421  1.00  0.60           C  
ATOM    495  OH  TYR A 122     -22.329 -18.466 -30.673  1.00  0.60           O  
ATOM    496  N   LEU A 123     -26.206 -10.616 -29.238  1.00  0.61           N  
ATOM    497  CA  LEU A 123     -27.364  -9.747 -29.277  1.00  0.61           C  
ATOM    498  C   LEU A 123     -27.339  -8.603 -30.303  1.00  0.61           C  
ATOM    499  O   LEU A 123     -28.323  -7.889 -30.458  1.00  0.61           O  
ATOM    500  CB  LEU A 123     -27.564  -9.112 -27.882  1.00  0.61           C  
ATOM    501  CG  LEU A 123     -27.684 -10.120 -26.721  1.00  0.61           C  
ATOM    502  CD1 LEU A 123     -27.899  -9.394 -25.387  1.00  0.61           C  
ATOM    503  CD2 LEU A 123     -28.825 -11.111 -26.931  1.00  0.61           C  
ATOM    504  N   GLU A 124     -26.226  -8.412 -31.046  1.00  0.56           N  
ATOM    505  CA  GLU A 124     -26.081  -7.395 -32.067  1.00  0.56           C  
ATOM    506  C   GLU A 124     -26.811  -7.711 -33.378  1.00  0.56           C  
ATOM    507  O   GLU A 124     -27.021  -6.847 -34.234  1.00  0.56           O  
ATOM    508  CB  GLU A 124     -24.578  -7.107 -32.317  1.00  0.56           C  
ATOM    509  CG  GLU A 124     -23.892  -6.419 -31.104  1.00  0.56           C  
ATOM    510  CD  GLU A 124     -22.360  -6.494 -31.094  1.00  0.56           C  
ATOM    511  OE1 GLU A 124     -21.737  -7.062 -32.034  1.00  0.56           O  
ATOM    512  OE2 GLU A 124     -21.785  -6.030 -30.072  1.00  0.56           O  
ATOM    513  N   LYS A 125     -27.248  -8.972 -33.557  1.00  0.54           N  
ATOM    514  CA  LYS A 125     -27.964  -9.440 -34.732  1.00  0.54           C  
ATOM    515  C   LYS A 125     -29.244 -10.167 -34.297  1.00  0.54           C  
ATOM    516  O   LYS A 125     -29.534 -10.296 -33.113  1.00  0.54           O  
ATOM    517  CB  LYS A 125     -27.081 -10.379 -35.608  1.00  0.54           C  
ATOM    518  CG  LYS A 125     -25.802  -9.747 -36.194  1.00  0.54           C  
ATOM    519  CD  LYS A 125     -24.981 -10.773 -37.007  1.00  0.54           C  
ATOM    520  CE  LYS A 125     -23.733 -10.191 -37.686  1.00  0.54           C  
ATOM    521  NZ  LYS A 125     -23.070 -11.212 -38.518  1.00  0.54           N  
ATOM    522  N   ALA A 126     -30.060 -10.662 -35.253  1.00  0.43           N  
ATOM    523  CA  ALA A 126     -31.141 -11.603 -34.988  1.00  0.43           C  
ATOM    524  C   ALA A 126     -31.104 -12.824 -35.909  1.00  0.43           C  
ATOM    525  O   ALA A 126     -32.111 -13.502 -36.097  1.00  0.43           O  
ATOM    526  CB  ALA A 126     -32.516 -10.929 -35.040  1.00  0.43           C  
ATOM    527  N   VAL A 127     -29.928 -13.164 -36.484  1.00  0.43           N  
ATOM    528  CA  VAL A 127     -29.753 -14.236 -37.458  1.00  0.43           C  
ATOM    529  C   VAL A 127     -30.176 -15.608 -36.931  1.00  0.43           C  
ATOM    530  O   VAL A 127     -29.778 -16.078 -35.866  1.00  0.43           O  
ATOM    531  CB  VAL A 127     -28.317 -14.288 -37.992  1.00  0.43           C  
ATOM    532  CG1 VAL A 127     -28.144 -15.382 -39.064  1.00  0.43           C  
ATOM    533  CG2 VAL A 127     -27.937 -12.931 -38.621  1.00  0.43           C  
ATOM    534  N   PHE A 128     -31.028 -16.294 -37.705  1.00  0.43           N  
ATOM    535  CA  PHE A 128     -31.492 -17.626 -37.429  1.00  0.43           C  
ATOM    536  C   PHE A 128     -30.475 -18.658 -37.918  1.00  0.43           C  
ATOM    537  O   PHE A 128     -30.004 -18.609 -39.051  1.00  0.43           O  
ATOM    538  CB  PHE A 128     -32.876 -17.753 -38.117  1.00  0.43           C  
ATOM    539  CG  PHE A 128     -33.392 -19.155 -38.135  1.00  0.43           C  
ATOM    540  CD1 PHE A 128     -34.125 -19.651 -37.056  1.00  0.43           C  
ATOM    541  CD2 PHE A 128     -33.100 -19.999 -39.220  1.00  0.43           C  
ATOM    542  CE1 PHE A 128     -34.658 -20.942 -37.110  1.00  0.43           C  
ATOM    543  CE2 PHE A 128     -33.582 -21.311 -39.247  1.00  0.43           C  
ATOM    544  CZ  PHE A 128     -34.421 -21.759 -38.222  1.00  0.43           C  
ATOM    545  N   ASN A 129     -30.115 -19.634 -37.063  1.00  0.51           N  
ATOM    546  CA  ASN A 129     -29.269 -20.737 -37.457  1.00  0.51           C  
ATOM    547  C   ASN A 129     -29.760 -22.012 -36.783  1.00  0.51           C  
ATOM    548  O   ASN A 129     -29.784 -22.066 -35.561  1.00  0.51           O  
ATOM    549  CB  ASN A 129     -27.827 -20.539 -36.927  1.00  0.51           C  
ATOM    550  CG  ASN A 129     -27.046 -19.476 -37.687  1.00  0.51           C  
ATOM    551  OD1 ASN A 129     -26.321 -19.833 -38.619  1.00  0.51           O  
ATOM    552  ND2 ASN A 129     -27.117 -18.198 -37.255  1.00  0.51           N  
ATOM    553  N   LEU A 130     -30.105 -23.089 -37.531  1.00  0.46           N  
ATOM    554  CA  LEU A 130     -30.433 -24.406 -36.955  1.00  0.46           C  
ATOM    555  C   LEU A 130     -31.588 -24.398 -35.936  1.00  0.46           C  
ATOM    556  O   LEU A 130     -31.436 -24.817 -34.800  1.00  0.46           O  
ATOM    557  CB  LEU A 130     -29.166 -25.094 -36.337  1.00  0.46           C  
ATOM    558  CG  LEU A 130     -29.312 -26.556 -35.828  1.00  0.46           C  
ATOM    559  CD1 LEU A 130     -29.617 -27.556 -36.948  1.00  0.46           C  
ATOM    560  CD2 LEU A 130     -28.071 -26.982 -35.034  1.00  0.46           C  
ATOM    561  N   ASP A 131     -32.765 -23.840 -36.264  1.00  0.47           N  
ATOM    562  CA  ASP A 131     -33.903 -23.790 -35.350  1.00  0.47           C  
ATOM    563  C   ASP A 131     -33.717 -22.803 -34.182  1.00  0.47           C  
ATOM    564  O   ASP A 131     -34.617 -22.545 -33.380  1.00  0.47           O  
ATOM    565  CB  ASP A 131     -34.524 -25.183 -35.019  1.00  0.47           C  
ATOM    566  CG  ASP A 131     -34.875 -25.825 -36.347  1.00  0.47           C  
ATOM    567  OD1 ASP A 131     -35.729 -25.218 -37.048  1.00  0.47           O  
ATOM    568  OD2 ASP A 131     -34.303 -26.882 -36.701  1.00  0.47           O  
ATOM    569  N   TYR A 132     -32.556 -22.116 -34.122  1.00  0.46           N  
ATOM    570  CA  TYR A 132     -32.198 -21.214 -33.060  1.00  0.46           C  
ATOM    571  C   TYR A 132     -32.093 -19.807 -33.622  1.00  0.46           C  
ATOM    572  O   TYR A 132     -31.274 -19.514 -34.490  1.00  0.46           O  
ATOM    573  CB  TYR A 132     -30.824 -21.601 -32.438  1.00  0.46           C  
ATOM    574  CG  TYR A 132     -30.838 -22.972 -31.809  1.00  0.46           C  
ATOM    575  CD1 TYR A 132     -30.102 -24.013 -32.396  1.00  0.46           C  
ATOM    576  CD2 TYR A 132     -31.566 -23.247 -30.638  1.00  0.46           C  
ATOM    577  CE1 TYR A 132     -30.138 -25.310 -31.865  1.00  0.46           C  
ATOM    578  CE2 TYR A 132     -31.540 -24.522 -30.057  1.00  0.46           C  
ATOM    579  CZ  TYR A 132     -30.838 -25.555 -30.683  1.00  0.46           C  
ATOM    580  OH  TYR A 132     -30.843 -26.838 -30.110  1.00  0.46           O  
ATOM    581  N   GLY A 133     -32.926 -18.862 -33.126  1.00  0.44           N  
ATOM    582  CA  GLY A 133     -32.687 -17.431 -33.332  1.00  0.44           C  
ATOM    583  C   GLY A 133     -31.433 -16.961 -32.628  1.00  0.44           C  
ATOM    584  O   GLY A 133     -30.842 -17.679 -31.829  1.00  0.44           O  
ATOM    585  N   GLN A 134     -31.010 -15.707 -32.825  1.00  0.57           N  
ATOM    586  CA  GLN A 134     -29.764 -15.230 -32.245  1.00  0.57           C  
ATOM    587  C   GLN A 134     -29.655 -15.263 -30.721  1.00  0.57           C  
ATOM    588  O   GLN A 134     -28.639 -15.647 -30.143  1.00  0.57           O  
ATOM    589  CB  GLN A 134     -29.549 -13.789 -32.695  1.00  0.57           C  
ATOM    590  CG  GLN A 134     -28.124 -13.286 -32.473  1.00  0.57           C  
ATOM    591  CD  GLN A 134     -27.205 -13.566 -33.654  1.00  0.57           C  
ATOM    592  OE1 GLN A 134     -27.553 -14.104 -34.690  1.00  0.57           O  
ATOM    593  NE2 GLN A 134     -25.940 -13.124 -33.479  1.00  0.57           N  
ATOM    594  N   LEU A 135     -30.742 -14.900 -30.014  1.00  0.66           N  
ATOM    595  CA  LEU A 135     -30.796 -14.968 -28.571  1.00  0.66           C  
ATOM    596  C   LEU A 135     -30.825 -16.403 -28.040  1.00  0.66           C  
ATOM    597  O   LEU A 135     -30.449 -16.682 -26.903  1.00  0.66           O  
ATOM    598  CB  LEU A 135     -32.007 -14.158 -28.042  1.00  0.66           C  
ATOM    599  CG  LEU A 135     -32.121 -14.170 -26.505  1.00  0.66           C  
ATOM    600  CD1 LEU A 135     -30.908 -13.480 -25.900  1.00  0.66           C  
ATOM    601  CD2 LEU A 135     -33.384 -13.473 -26.025  1.00  0.66           C  
ATOM    602  N   LYS A 136     -31.227 -17.398 -28.860  1.00  0.67           N  
ATOM    603  CA  LYS A 136     -31.175 -18.794 -28.454  1.00  0.67           C  
ATOM    604  C   LYS A 136     -29.749 -19.263 -28.200  1.00  0.67           C  
ATOM    605  O   LYS A 136     -29.497 -20.042 -27.286  1.00  0.67           O  
ATOM    606  CB  LYS A 136     -31.794 -19.741 -29.503  1.00  0.67           C  
ATOM    607  CG  LYS A 136     -33.326 -19.772 -29.612  1.00  0.67           C  
ATOM    608  CD  LYS A 136     -34.012 -20.445 -28.414  1.00  0.67           C  
ATOM    609  CE  LYS A 136     -35.527 -20.578 -28.607  1.00  0.67           C  
ATOM    610  NZ  LYS A 136     -36.132 -21.255 -27.440  1.00  0.67           N  
ATOM    611  N   LEU A 137     -28.784 -18.763 -28.996  1.00  0.66           N  
ATOM    612  CA  LEU A 137     -27.369 -19.029 -28.835  1.00  0.66           C  
ATOM    613  C   LEU A 137     -26.832 -18.552 -27.485  1.00  0.66           C  
ATOM    614  O   LEU A 137     -26.124 -19.274 -26.784  1.00  0.66           O  
ATOM    615  CB  LEU A 137     -26.617 -18.372 -30.019  1.00  0.66           C  
ATOM    616  CG  LEU A 137     -27.125 -18.870 -31.398  1.00  0.66           C  
ATOM    617  CD1 LEU A 137     -26.510 -18.121 -32.574  1.00  0.66           C  
ATOM    618  CD2 LEU A 137     -26.735 -20.327 -31.621  1.00  0.66           C  
ATOM    619  N   VAL A 138     -27.240 -17.339 -27.056  1.00  0.73           N  
ATOM    620  CA  VAL A 138     -26.978 -16.788 -25.729  1.00  0.73           C  
ATOM    621  C   VAL A 138     -27.655 -17.571 -24.613  1.00  0.73           C  
ATOM    622  O   VAL A 138     -27.029 -17.899 -23.608  1.00  0.73           O  
ATOM    623  CB  VAL A 138     -27.415 -15.329 -25.663  1.00  0.73           C  
ATOM    624  CG1 VAL A 138     -27.258 -14.717 -24.258  1.00  0.73           C  
ATOM    625  CG2 VAL A 138     -26.558 -14.528 -26.647  1.00  0.73           C  
ATOM    626  N   PHE A 139     -28.947 -17.947 -24.776  1.00  0.71           N  
ATOM    627  CA  PHE A 139     -29.689 -18.739 -23.798  1.00  0.71           C  
ATOM    628  C   PHE A 139     -29.026 -20.085 -23.549  1.00  0.71           C  
ATOM    629  O   PHE A 139     -28.836 -20.498 -22.409  1.00  0.71           O  
ATOM    630  CB  PHE A 139     -31.170 -18.919 -24.263  1.00  0.71           C  
ATOM    631  CG  PHE A 139     -32.031 -19.694 -23.276  1.00  0.71           C  
ATOM    632  CD1 PHE A 139     -32.488 -19.111 -22.080  1.00  0.71           C  
ATOM    633  CD2 PHE A 139     -32.365 -21.039 -23.528  1.00  0.71           C  
ATOM    634  CE1 PHE A 139     -33.272 -19.836 -21.173  1.00  0.71           C  
ATOM    635  CE2 PHE A 139     -33.146 -21.771 -22.621  1.00  0.71           C  
ATOM    636  CZ  PHE A 139     -33.605 -21.166 -21.445  1.00  0.71           C  
ATOM    637  N   HIS A 140     -28.591 -20.769 -24.622  1.00  0.74           N  
ATOM    638  CA  HIS A 140     -27.847 -22.011 -24.542  1.00  0.74           C  
ATOM    639  C   HIS A 140     -26.513 -21.868 -23.805  1.00  0.74           C  
ATOM    640  O   HIS A 140     -26.191 -22.641 -22.902  1.00  0.74           O  
ATOM    641  CB  HIS A 140     -27.596 -22.514 -25.981  1.00  0.74           C  
ATOM    642  CG  HIS A 140     -26.964 -23.861 -26.055  1.00  0.74           C  
ATOM    643  ND1 HIS A 140     -27.679 -24.968 -25.644  1.00  0.74           N  
ATOM    644  CD2 HIS A 140     -25.735 -24.224 -26.502  1.00  0.74           C  
ATOM    645  CE1 HIS A 140     -26.870 -25.988 -25.853  1.00  0.74           C  
ATOM    646  NE2 HIS A 140     -25.681 -25.593 -26.372  1.00  0.74           N  
ATOM    647  N   ALA A 141     -25.723 -20.823 -24.139  1.00  0.75           N  
ATOM    648  CA  ALA A 141     -24.435 -20.562 -23.526  1.00  0.75           C  
ATOM    649  C   ALA A 141     -24.495 -20.216 -22.041  1.00  0.75           C  
ATOM    650  O   ALA A 141     -23.737 -20.751 -21.230  1.00  0.75           O  
ATOM    651  CB  ALA A 141     -23.736 -19.420 -24.294  1.00  0.75           C  
ATOM    652  N   LEU A 142     -25.420 -19.326 -21.633  1.00  0.74           N  
ATOM    653  CA  LEU A 142     -25.607 -18.960 -20.241  1.00  0.74           C  
ATOM    654  C   LEU A 142     -26.142 -20.106 -19.389  1.00  0.74           C  
ATOM    655  O   LEU A 142     -25.708 -20.317 -18.255  1.00  0.74           O  
ATOM    656  CB  LEU A 142     -26.500 -17.700 -20.121  1.00  0.74           C  
ATOM    657  CG  LEU A 142     -25.914 -16.460 -20.833  1.00  0.74           C  
ATOM    658  CD1 LEU A 142     -26.851 -15.252 -20.748  1.00  0.74           C  
ATOM    659  CD2 LEU A 142     -24.578 -16.031 -20.229  1.00  0.74           C  
ATOM    660  N   LYS A 143     -27.079 -20.899 -19.945  1.00  0.75           N  
ATOM    661  CA  LYS A 143     -27.649 -22.074 -19.316  1.00  0.75           C  
ATOM    662  C   LYS A 143     -26.656 -23.203 -19.039  1.00  0.75           C  
ATOM    663  O   LYS A 143     -26.612 -23.731 -17.929  1.00  0.75           O  
ATOM    664  CB  LYS A 143     -28.796 -22.590 -20.212  1.00  0.75           C  
ATOM    665  CG  LYS A 143     -29.565 -23.793 -19.665  1.00  0.75           C  
ATOM    666  CD  LYS A 143     -30.695 -24.187 -20.625  1.00  0.75           C  
ATOM    667  CE  LYS A 143     -31.490 -25.389 -20.121  1.00  0.75           C  
ATOM    668  NZ  LYS A 143     -32.553 -25.740 -21.086  1.00  0.75           N  
ATOM    669  N   GLU A 144     -25.803 -23.586 -20.017  1.00  0.77           N  
ATOM    670  CA  GLU A 144     -24.762 -24.592 -19.812  1.00  0.77           C  
ATOM    671  C   GLU A 144     -23.662 -24.091 -18.880  1.00  0.77           C  
ATOM    672  O   GLU A 144     -23.123 -24.833 -18.062  1.00  0.77           O  
ATOM    673  CB  GLU A 144     -24.194 -25.105 -21.160  1.00  0.77           C  
ATOM    674  CG  GLU A 144     -23.213 -26.311 -21.061  1.00  0.77           C  
ATOM    675  CD  GLU A 144     -23.845 -27.630 -20.612  1.00  0.77           C  
ATOM    676  OE1 GLU A 144     -23.195 -28.359 -19.818  1.00  0.77           O  
ATOM    677  OE2 GLU A 144     -24.954 -27.989 -21.088  1.00  0.77           O  
ATOM    678  N   ARG A 145     -23.340 -22.774 -18.911  1.00  0.75           N  
ATOM    679  CA  ARG A 145     -22.398 -22.175 -17.975  1.00  0.75           C  
ATOM    680  C   ARG A 145     -22.810 -22.349 -16.522  1.00  0.75           C  
ATOM    681  O   ARG A 145     -21.987 -22.669 -15.668  1.00  0.75           O  
ATOM    682  CB  ARG A 145     -22.194 -20.660 -18.267  1.00  0.75           C  
ATOM    683  CG  ARG A 145     -21.175 -19.972 -17.327  1.00  0.75           C  
ATOM    684  CD  ARG A 145     -20.632 -18.611 -17.797  1.00  0.75           C  
ATOM    685  NE  ARG A 145     -21.659 -17.547 -17.616  1.00  0.75           N  
ATOM    686  CZ  ARG A 145     -21.442 -16.287 -18.032  1.00  0.75           C  
ATOM    687  NH1 ARG A 145     -20.306 -15.925 -18.617  1.00  0.75           N  
ATOM    688  NH2 ARG A 145     -22.396 -15.378 -17.881  1.00  0.75           N  
ATOM    689  N   LYS A 146     -24.114 -22.187 -16.223  1.00  0.75           N  
ATOM    690  CA  LYS A 146     -24.674 -22.477 -14.917  1.00  0.75           C  
ATOM    691  C   LYS A 146     -24.527 -23.948 -14.509  1.00  0.75           C  
ATOM    692  O   LYS A 146     -24.045 -24.235 -13.418  1.00  0.75           O  
ATOM    693  CB  LYS A 146     -26.153 -22.017 -14.878  1.00  0.75           C  
ATOM    694  CG  LYS A 146     -26.796 -22.114 -13.487  1.00  0.75           C  
ATOM    695  CD  LYS A 146     -28.232 -21.570 -13.466  1.00  0.75           C  
ATOM    696  CE  LYS A 146     -28.903 -21.762 -12.104  1.00  0.75           C  
ATOM    697  NZ  LYS A 146     -30.279 -21.221 -12.137  1.00  0.75           N  
ATOM    698  N   GLN A 147     -24.832 -24.910 -15.410  1.00  0.76           N  
ATOM    699  CA  GLN A 147     -24.675 -26.343 -15.170  1.00  0.76           C  
ATOM    700  C   GLN A 147     -23.231 -26.764 -14.884  1.00  0.76           C  
ATOM    701  O   GLN A 147     -22.939 -27.564 -13.995  1.00  0.76           O  
ATOM    702  CB  GLN A 147     -25.187 -27.151 -16.391  1.00  0.76           C  
ATOM    703  CG  GLN A 147     -26.710 -27.023 -16.612  1.00  0.76           C  
ATOM    704  CD  GLN A 147     -27.147 -27.851 -17.818  1.00  0.76           C  
ATOM    705  OE1 GLN A 147     -26.817 -29.024 -17.976  1.00  0.76           O  
ATOM    706  NE2 GLN A 147     -27.934 -27.224 -18.722  1.00  0.76           N  
ATOM    707  N   VAL A 148     -22.250 -26.205 -15.625  1.00  0.78           N  
ATOM    708  CA  VAL A 148     -20.832 -26.432 -15.359  1.00  0.78           C  
ATOM    709  C   VAL A 148     -20.392 -25.897 -13.995  1.00  0.78           C  
ATOM    710  O   VAL A 148     -19.636 -26.554 -13.280  1.00  0.78           O  
ATOM    711  CB  VAL A 148     -19.932 -25.904 -16.477  1.00  0.78           C  
ATOM    712  CG1 VAL A 148     -18.437 -26.081 -16.126  1.00  0.78           C  
ATOM    713  CG2 VAL A 148     -20.239 -26.685 -17.772  1.00  0.78           C  
ATOM    714  N   ILE A 149     -20.885 -24.708 -13.577  1.00  0.75           N  
ATOM    715  CA  ILE A 149     -20.660 -24.145 -12.244  1.00  0.75           C  
ATOM    716  C   ILE A 149     -21.220 -25.045 -11.152  1.00  0.75           C  
ATOM    717  O   ILE A 149     -20.569 -25.278 -10.136  1.00  0.75           O  
ATOM    718  CB  ILE A 149     -21.226 -22.726 -12.123  1.00  0.75           C  
ATOM    719  CG1 ILE A 149     -20.395 -21.769 -13.008  1.00  0.75           C  
ATOM    720  CG2 ILE A 149     -21.236 -22.233 -10.652  1.00  0.75           C  
ATOM    721  CD1 ILE A 149     -21.078 -20.418 -13.238  1.00  0.75           C  
ATOM    722  N   GLU A 150     -22.423 -25.617 -11.359  1.00  0.72           N  
ATOM    723  CA  GLU A 150     -23.064 -26.527 -10.426  1.00  0.72           C  
ATOM    724  C   GLU A 150     -22.250 -27.787 -10.139  1.00  0.72           C  
ATOM    725  O   GLU A 150     -22.099 -28.143  -8.974  1.00  0.72           O  
ATOM    726  CB  GLU A 150     -24.527 -26.814 -10.864  1.00  0.72           C  
ATOM    727  CG  GLU A 150     -25.411 -25.545 -10.684  1.00  0.72           C  
ATOM    728  CD  GLU A 150     -26.771 -25.553 -11.387  1.00  0.72           C  
ATOM    729  OE1 GLU A 150     -27.073 -26.490 -12.160  1.00  0.72           O  
ATOM    730  OE2 GLU A 150     -27.520 -24.556 -11.174  1.00  0.72           O  
ATOM    731  N   ASN A 151     -21.633 -28.432 -11.161  1.00  0.76           N  
ATOM    732  CA  ASN A 151     -20.816 -29.632 -10.962  1.00  0.76           C  
ATOM    733  C   ASN A 151     -19.343 -29.392 -10.658  1.00  0.76           C  
ATOM    734  O   ASN A 151     -18.621 -30.321 -10.285  1.00  0.76           O  
ATOM    735  CB  ASN A 151     -20.823 -30.537 -12.213  1.00  0.76           C  
ATOM    736  CG  ASN A 151     -22.197 -31.157 -12.338  1.00  0.76           C  
ATOM    737  OD1 ASN A 151     -22.832 -31.535 -11.356  1.00  0.76           O  
ATOM    738  ND2 ASN A 151     -22.660 -31.323 -13.589  1.00  0.76           N  
ATOM    739  N   ALA A 152     -18.842 -28.155 -10.808  1.00  0.76           N  
ATOM    740  CA  ALA A 152     -17.454 -27.843 -10.526  1.00  0.76           C  
ATOM    741  C   ALA A 152     -17.294 -26.459  -9.892  1.00  0.76           C  
ATOM    742  O   ALA A 152     -16.650 -25.584 -10.484  1.00  0.76           O  
ATOM    743  CB  ALA A 152     -16.612 -27.934 -11.818  1.00  0.76           C  
ATOM    744  N   PRO A 153     -17.836 -26.207  -8.691  1.00  0.76           N  
ATOM    745  CA  PRO A 153     -17.911 -24.870  -8.105  1.00  0.76           C  
ATOM    746  C   PRO A 153     -16.563 -24.343  -7.647  1.00  0.76           C  
ATOM    747  O   PRO A 153     -16.492 -23.195  -7.222  1.00  0.76           O  
ATOM    748  CB  PRO A 153     -18.874 -25.052  -6.915  1.00  0.76           C  
ATOM    749  CG  PRO A 153     -18.724 -26.521  -6.519  1.00  0.76           C  
ATOM    750  CD  PRO A 153     -18.570 -27.187  -7.881  1.00  0.76           C  
ATOM    751  N   HIS A 154     -15.488 -25.150  -7.701  1.00  0.75           N  
ATOM    752  CA  HIS A 154     -14.150 -24.780  -7.297  1.00  0.75           C  
ATOM    753  C   HIS A 154     -13.266 -24.372  -8.457  1.00  0.75           C  
ATOM    754  O   HIS A 154     -12.079 -24.119  -8.274  1.00  0.75           O  
ATOM    755  CB  HIS A 154     -13.479 -25.964  -6.547  1.00  0.75           C  
ATOM    756  CG  HIS A 154     -13.243 -27.215  -7.355  1.00  0.75           C  
ATOM    757  ND1 HIS A 154     -14.280 -27.833  -8.038  1.00  0.75           N  
ATOM    758  CD2 HIS A 154     -12.103 -27.947  -7.475  1.00  0.75           C  
ATOM    759  CE1 HIS A 154     -13.747 -28.921  -8.558  1.00  0.75           C  
ATOM    760  NE2 HIS A 154     -12.435 -29.040  -8.246  1.00  0.75           N  
ATOM    761  N   LEU A 155     -13.808 -24.289  -9.689  1.00  0.75           N  
ATOM    762  CA  LEU A 155     -12.993 -23.997 -10.857  1.00  0.75           C  
ATOM    763  C   LEU A 155     -13.428 -22.755 -11.602  1.00  0.75           C  
ATOM    764  O   LEU A 155     -12.674 -21.788 -11.685  1.00  0.75           O  
ATOM    765  CB  LEU A 155     -12.942 -25.210 -11.804  1.00  0.75           C  
ATOM    766  CG  LEU A 155     -12.167 -26.393 -11.193  1.00  0.75           C  
ATOM    767  CD1 LEU A 155     -12.235 -27.570 -12.158  1.00  0.75           C  
ATOM    768  CD2 LEU A 155     -10.695 -26.054 -10.909  1.00  0.75           C  
ATOM    769  N   CYS A 156     -14.643 -22.741 -12.192  1.00  0.75           N  
ATOM    770  CA  CYS A 156     -15.182 -21.533 -12.809  1.00  0.75           C  
ATOM    771  C   CYS A 156     -15.705 -20.579 -11.741  1.00  0.75           C  
ATOM    772  O   CYS A 156     -16.617 -20.916 -10.989  1.00  0.75           O  
ATOM    773  CB  CYS A 156     -16.302 -21.826 -13.855  1.00  0.75           C  
ATOM    774  SG  CYS A 156     -16.944 -20.344 -14.721  1.00  0.75           S  
ATOM    775  N   HIS A 157     -15.135 -19.360 -11.659  1.00  0.75           N  
ATOM    776  CA  HIS A 157     -15.498 -18.384 -10.646  1.00  0.75           C  
ATOM    777  C   HIS A 157     -15.940 -17.090 -11.295  1.00  0.75           C  
ATOM    778  O   HIS A 157     -15.485 -16.728 -12.378  1.00  0.75           O  
ATOM    779  CB  HIS A 157     -14.336 -18.102  -9.664  1.00  0.75           C  
ATOM    780  CG  HIS A 157     -14.781 -17.598  -8.323  1.00  0.75           C  
ATOM    781  ND1 HIS A 157     -15.238 -16.307  -8.164  1.00  0.75           N  
ATOM    782  CD2 HIS A 157     -14.819 -18.250  -7.138  1.00  0.75           C  
ATOM    783  CE1 HIS A 157     -15.540 -16.192  -6.892  1.00  0.75           C  
ATOM    784  NE2 HIS A 157     -15.306 -17.342  -6.220  1.00  0.75           N  
ATOM    785  N   ALA A 158     -16.863 -16.372 -10.630  1.00  0.72           N  
ATOM    786  CA  ALA A 158     -17.403 -15.094 -11.025  1.00  0.72           C  
ATOM    787  C   ALA A 158     -16.379 -13.967 -11.109  1.00  0.72           C  
ATOM    788  O   ALA A 158     -15.650 -13.672 -10.166  1.00  0.72           O  
ATOM    789  CB  ALA A 158     -18.490 -14.682 -10.005  1.00  0.72           C  
ATOM    790  N   LEU A 159     -16.342 -13.258 -12.245  1.00  0.72           N  
ATOM    791  CA  LEU A 159     -15.415 -12.166 -12.426  1.00  0.72           C  
ATOM    792  C   LEU A 159     -16.041 -11.186 -13.409  1.00  0.72           C  
ATOM    793  O   LEU A 159     -15.829 -11.328 -14.614  1.00  0.72           O  
ATOM    794  CB  LEU A 159     -14.051 -12.699 -12.935  1.00  0.72           C  
ATOM    795  CG  LEU A 159     -12.920 -11.652 -13.023  1.00  0.72           C  
ATOM    796  CD1 LEU A 159     -12.601 -11.020 -11.659  1.00  0.72           C  
ATOM    797  CD2 LEU A 159     -11.657 -12.309 -13.598  1.00  0.72           C  
ATOM    798  N   PRO A 160     -16.875 -10.227 -12.976  1.00  0.75           N  
ATOM    799  CA  PRO A 160     -17.527  -9.256 -13.849  1.00  0.75           C  
ATOM    800  C   PRO A 160     -16.646  -8.564 -14.875  1.00  0.75           C  
ATOM    801  O   PRO A 160     -15.547  -8.118 -14.551  1.00  0.75           O  
ATOM    802  CB  PRO A 160     -18.215  -8.277 -12.889  1.00  0.75           C  
ATOM    803  CG  PRO A 160     -18.553  -9.159 -11.684  1.00  0.75           C  
ATOM    804  CD  PRO A 160     -17.332 -10.078 -11.591  1.00  0.75           C  
ATOM    805  N   CYS A 161     -17.136  -8.469 -16.119  1.00  0.78           N  
ATOM    806  CA  CYS A 161     -16.404  -7.952 -17.250  1.00  0.78           C  
ATOM    807  C   CYS A 161     -16.773  -6.498 -17.466  1.00  0.78           C  
ATOM    808  O   CYS A 161     -17.935  -6.113 -17.342  1.00  0.78           O  
ATOM    809  CB  CYS A 161     -16.726  -8.774 -18.527  1.00  0.78           C  
ATOM    810  SG  CYS A 161     -15.560  -8.479 -19.901  1.00  0.78           S  
ATOM    811  N   MET A 162     -15.771  -5.665 -17.782  1.00  0.76           N  
ATOM    812  CA  MET A 162     -15.896  -4.255 -18.053  1.00  0.76           C  
ATOM    813  C   MET A 162     -15.829  -4.023 -19.562  1.00  0.76           C  
ATOM    814  O   MET A 162     -14.890  -4.458 -20.225  1.00  0.76           O  
ATOM    815  CB  MET A 162     -14.711  -3.546 -17.338  1.00  0.76           C  
ATOM    816  CG  MET A 162     -14.710  -2.015 -17.427  1.00  0.76           C  
ATOM    817  SD  MET A 162     -16.099  -1.273 -16.540  1.00  0.76           S  
ATOM    818  CE  MET A 162     -15.539  -1.393 -14.827  1.00  0.76           C  
ATOM    819  N   THR A 163     -16.823  -3.331 -20.159  1.00  0.77           N  
ATOM    820  CA  THR A 163     -16.854  -3.066 -21.603  1.00  0.77           C  
ATOM    821  C   THR A 163     -17.043  -1.586 -21.879  1.00  0.77           C  
ATOM    822  O   THR A 163     -18.166  -1.089 -21.749  1.00  0.77           O  
ATOM    823  CB  THR A 163     -18.019  -3.753 -22.283  1.00  0.77           C  
ATOM    824  OG1 THR A 163     -17.910  -5.147 -22.105  1.00  0.77           O  
ATOM    825  CG2 THR A 163     -18.071  -3.528 -23.802  1.00  0.77           C  
ATOM    826  N   PRO A 164     -16.011  -0.840 -22.264  1.00  0.75           N  
ATOM    827  CA  PRO A 164     -16.122   0.609 -22.369  1.00  0.75           C  
ATOM    828  C   PRO A 164     -16.576   1.073 -23.727  1.00  0.75           C  
ATOM    829  O   PRO A 164     -16.346   0.414 -24.739  1.00  0.75           O  
ATOM    830  CB  PRO A 164     -14.729   1.145 -22.019  1.00  0.75           C  
ATOM    831  CG  PRO A 164     -13.782  -0.024 -22.259  1.00  0.75           C  
ATOM    832  CD  PRO A 164     -14.640  -1.252 -21.991  1.00  0.75           C  
ATOM    833  N   CYS A 165     -17.255   2.232 -23.750  1.00  0.76           N  
ATOM    834  CA  CYS A 165     -18.002   2.705 -24.894  1.00  0.76           C  
ATOM    835  C   CYS A 165     -17.371   3.961 -25.456  1.00  0.76           C  
ATOM    836  O   CYS A 165     -17.045   4.900 -24.735  1.00  0.76           O  
ATOM    837  CB  CYS A 165     -19.460   3.036 -24.498  1.00  0.76           C  
ATOM    838  SG  CYS A 165     -20.273   1.607 -23.715  1.00  0.76           S  
ATOM    839  N   PHE A 166     -17.184   4.005 -26.782  1.00  0.71           N  
ATOM    840  CA  PHE A 166     -16.370   4.990 -27.461  1.00  0.71           C  
ATOM    841  C   PHE A 166     -17.121   5.380 -28.728  1.00  0.71           C  
ATOM    842  O   PHE A 166     -17.984   4.629 -29.168  1.00  0.71           O  
ATOM    843  CB  PHE A 166     -15.029   4.337 -27.881  1.00  0.71           C  
ATOM    844  CG  PHE A 166     -14.144   3.955 -26.721  1.00  0.71           C  
ATOM    845  CD1 PHE A 166     -14.103   2.625 -26.267  1.00  0.71           C  
ATOM    846  CD2 PHE A 166     -13.280   4.892 -26.131  1.00  0.71           C  
ATOM    847  CE1 PHE A 166     -13.180   2.225 -25.295  1.00  0.71           C  
ATOM    848  CE2 PHE A 166     -12.360   4.495 -25.152  1.00  0.71           C  
ATOM    849  CZ  PHE A 166     -12.305   3.161 -24.735  1.00  0.71           C  
ATOM    850  N   ASN A 167     -16.812   6.539 -29.365  1.00  0.59           N  
ATOM    851  CA  ASN A 167     -17.620   7.126 -30.450  1.00  0.59           C  
ATOM    852  C   ASN A 167     -17.915   6.225 -31.654  1.00  0.59           C  
ATOM    853  O   ASN A 167     -19.028   6.243 -32.172  1.00  0.59           O  
ATOM    854  CB  ASN A 167     -16.996   8.418 -31.068  1.00  0.59           C  
ATOM    855  CG  ASN A 167     -16.856   9.558 -30.071  1.00  0.59           C  
ATOM    856  OD1 ASN A 167     -17.368   9.544 -28.954  1.00  0.59           O  
ATOM    857  ND2 ASN A 167     -16.079  10.595 -30.459  1.00  0.59           N  
ATOM    858  N   TRP A 168     -16.943   5.422 -32.140  1.00  0.46           N  
ATOM    859  CA  TRP A 168     -17.177   4.550 -33.285  1.00  0.46           C  
ATOM    860  C   TRP A 168     -17.657   3.162 -32.902  1.00  0.46           C  
ATOM    861  O   TRP A 168     -17.872   2.323 -33.775  1.00  0.46           O  
ATOM    862  CB  TRP A 168     -15.862   4.284 -34.075  1.00  0.46           C  
ATOM    863  CG  TRP A 168     -15.431   5.358 -35.027  1.00  0.46           C  
ATOM    864  CD1 TRP A 168     -14.235   5.996 -35.061  1.00  0.46           C  
ATOM    865  CD2 TRP A 168     -16.177   5.824 -36.163  1.00  0.46           C  
ATOM    866  NE1 TRP A 168     -14.183   6.884 -36.113  1.00  0.46           N  
ATOM    867  CE2 TRP A 168     -15.386   6.800 -36.795  1.00  0.46           C  
ATOM    868  CE3 TRP A 168     -17.431   5.468 -36.652  1.00  0.46           C  
ATOM    869  CZ2 TRP A 168     -15.855   7.474 -37.920  1.00  0.46           C  
ATOM    870  CZ3 TRP A 168     -17.900   6.137 -37.790  1.00  0.46           C  
ATOM    871  CH2 TRP A 168     -17.130   7.132 -38.410  1.00  0.46           C  
ATOM    872  N   PHE A 169     -17.794   2.851 -31.604  1.00  0.43           N  
ATOM    873  CA  PHE A 169     -17.920   1.476 -31.159  1.00  0.43           C  
ATOM    874  C   PHE A 169     -19.240   1.254 -30.473  1.00  0.43           C  
ATOM    875  O   PHE A 169     -19.801   2.150 -29.855  1.00  0.43           O  
ATOM    876  CB  PHE A 169     -16.783   1.071 -30.181  1.00  0.43           C  
ATOM    877  CG  PHE A 169     -15.396   1.251 -30.759  1.00  0.43           C  
ATOM    878  CD1 PHE A 169     -15.091   1.128 -32.130  1.00  0.43           C  
ATOM    879  CD2 PHE A 169     -14.337   1.470 -29.865  1.00  0.43           C  
ATOM    880  CE1 PHE A 169     -13.779   1.306 -32.592  1.00  0.43           C  
ATOM    881  CE2 PHE A 169     -13.024   1.639 -30.315  1.00  0.43           C  
ATOM    882  CZ  PHE A 169     -12.747   1.568 -31.683  1.00  0.43           C  
ATOM    883  N   GLU A 170     -19.771   0.026 -30.555  1.00  0.44           N  
ATOM    884  CA  GLU A 170     -21.061  -0.316 -30.025  1.00  0.44           C  
ATOM    885  C   GLU A 170     -20.877  -1.562 -29.177  1.00  0.44           C  
ATOM    886  O   GLU A 170     -19.847  -2.225 -29.261  1.00  0.44           O  
ATOM    887  CB  GLU A 170     -22.082  -0.495 -31.180  1.00  0.44           C  
ATOM    888  CG  GLU A 170     -21.785  -1.657 -32.161  1.00  0.44           C  
ATOM    889  CD  GLU A 170     -22.713  -1.645 -33.379  1.00  0.44           C  
ATOM    890  OE1 GLU A 170     -23.715  -0.882 -33.370  1.00  0.44           O  
ATOM    891  OE2 GLU A 170     -22.420  -2.388 -34.347  1.00  0.44           O  
ATOM    892  N   VAL A 171     -21.807  -1.919 -28.274  1.00  0.58           N  
ATOM    893  CA  VAL A 171     -23.037  -1.248 -27.887  1.00  0.58           C  
ATOM    894  C   VAL A 171     -22.889   0.108 -27.196  1.00  0.58           C  
ATOM    895  O   VAL A 171     -22.492   0.214 -26.044  1.00  0.58           O  
ATOM    896  CB  VAL A 171     -23.880  -2.128 -26.968  1.00  0.58           C  
ATOM    897  CG1 VAL A 171     -24.696  -3.112 -27.819  1.00  0.58           C  
ATOM    898  CG2 VAL A 171     -22.997  -2.877 -25.946  1.00  0.58           C  
ATOM    899  N   VAL A 172     -23.291   1.213 -27.857  1.00  0.56           N  
ATOM    900  CA  VAL A 172     -23.503   2.489 -27.174  1.00  0.56           C  
ATOM    901  C   VAL A 172     -24.788   2.459 -26.357  1.00  0.56           C  
ATOM    902  O   VAL A 172     -24.904   3.035 -25.277  1.00  0.56           O  
ATOM    903  CB  VAL A 172     -23.545   3.653 -28.145  1.00  0.56           C  
ATOM    904  CG1 VAL A 172     -23.555   5.016 -27.413  1.00  0.56           C  
ATOM    905  CG2 VAL A 172     -22.342   3.523 -29.089  1.00  0.56           C  
ATOM    906  N   TYR A 173     -25.794   1.709 -26.847  1.00  0.53           N  
ATOM    907  CA  TYR A 173     -26.973   1.302 -26.099  1.00  0.53           C  
ATOM    908  C   TYR A 173     -26.790  -0.060 -25.440  1.00  0.53           C  
ATOM    909  O   TYR A 173     -27.431  -1.057 -25.762  1.00  0.53           O  
ATOM    910  CB  TYR A 173     -28.250   1.311 -26.973  1.00  0.53           C  
ATOM    911  CG  TYR A 173     -29.540   1.189 -26.179  1.00  0.53           C  
ATOM    912  CD1 TYR A 173     -29.661   1.527 -24.809  1.00  0.53           C  
ATOM    913  CD2 TYR A 173     -30.694   0.786 -26.869  1.00  0.53           C  
ATOM    914  CE1 TYR A 173     -30.923   1.597 -24.202  1.00  0.53           C  
ATOM    915  CE2 TYR A 173     -31.955   0.884 -26.265  1.00  0.53           C  
ATOM    916  CZ  TYR A 173     -32.064   1.352 -24.961  1.00  0.53           C  
ATOM    917  OH  TYR A 173     -33.325   1.657 -24.433  1.00  0.53           O  
ATOM    918  N   TYR A 174     -25.881  -0.116 -24.466  1.00  0.67           N  
ATOM    919  CA  TYR A 174     -25.524  -1.299 -23.715  1.00  0.67           C  
ATOM    920  C   TYR A 174     -26.623  -1.804 -22.792  1.00  0.67           C  
ATOM    921  O   TYR A 174     -26.809  -3.003 -22.603  1.00  0.67           O  
ATOM    922  CB  TYR A 174     -24.176  -1.026 -22.990  1.00  0.67           C  
ATOM    923  CG  TYR A 174     -24.215   0.262 -22.212  1.00  0.67           C  
ATOM    924  CD1 TYR A 174     -24.888   0.324 -20.987  1.00  0.67           C  
ATOM    925  CD2 TYR A 174     -23.676   1.442 -22.749  1.00  0.67           C  
ATOM    926  CE1 TYR A 174     -25.076   1.541 -20.335  1.00  0.67           C  
ATOM    927  CE2 TYR A 174     -23.858   2.670 -22.095  1.00  0.67           C  
ATOM    928  CZ  TYR A 174     -24.563   2.714 -20.887  1.00  0.67           C  
ATOM    929  OH  TYR A 174     -24.809   3.929 -20.227  1.00  0.67           O  
ATOM    930  N   TRP A 175     -27.379  -0.868 -22.191  1.00  0.69           N  
ATOM    931  CA  TRP A 175     -28.233  -1.077 -21.041  1.00  0.69           C  
ATOM    932  C   TRP A 175     -29.336  -2.091 -21.301  1.00  0.69           C  
ATOM    933  O   TRP A 175     -29.568  -3.002 -20.510  1.00  0.69           O  
ATOM    934  CB  TRP A 175     -28.772   0.318 -20.605  1.00  0.69           C  
ATOM    935  CG  TRP A 175     -29.684   0.342 -19.389  1.00  0.69           C  
ATOM    936  CD1 TRP A 175     -31.035   0.519 -19.360  1.00  0.69           C  
ATOM    937  CD2 TRP A 175     -29.276   0.234 -18.010  1.00  0.69           C  
ATOM    938  NE1 TRP A 175     -31.519   0.413 -18.077  1.00  0.69           N  
ATOM    939  CE2 TRP A 175     -30.444   0.248 -17.237  1.00  0.69           C  
ATOM    940  CE3 TRP A 175     -28.014   0.155 -17.420  1.00  0.69           C  
ATOM    941  CZ2 TRP A 175     -30.397   0.162 -15.851  1.00  0.69           C  
ATOM    942  CZ3 TRP A 175     -27.965   0.091 -16.019  1.00  0.69           C  
ATOM    943  CH2 TRP A 175     -29.134   0.083 -15.246  1.00  0.69           C  
ATOM    944  N   PHE A 176     -30.012  -2.013 -22.467  1.00  0.72           N  
ATOM    945  CA  PHE A 176     -31.075  -2.964 -22.759  1.00  0.72           C  
ATOM    946  C   PHE A 176     -30.533  -4.289 -23.258  1.00  0.72           C  
ATOM    947  O   PHE A 176     -31.215  -5.302 -23.156  1.00  0.72           O  
ATOM    948  CB  PHE A 176     -32.125  -2.423 -23.777  1.00  0.72           C  
ATOM    949  CG  PHE A 176     -33.200  -1.549 -23.159  1.00  0.72           C  
ATOM    950  CD1 PHE A 176     -32.971  -0.798 -21.993  1.00  0.72           C  
ATOM    951  CD2 PHE A 176     -34.449  -1.406 -23.797  1.00  0.72           C  
ATOM    952  CE1 PHE A 176     -33.952   0.044 -21.462  1.00  0.72           C  
ATOM    953  CE2 PHE A 176     -35.420  -0.534 -23.285  1.00  0.72           C  
ATOM    954  CZ  PHE A 176     -35.183   0.171 -22.103  1.00  0.72           C  
ATOM    955  N   GLY A 177     -29.274  -4.337 -23.741  1.00  0.77           N  
ATOM    956  CA  GLY A 177     -28.625  -5.594 -24.098  1.00  0.77           C  
ATOM    957  C   GLY A 177     -28.219  -6.368 -22.876  1.00  0.77           C  
ATOM    958  O   GLY A 177     -28.454  -7.566 -22.771  1.00  0.77           O  
ATOM    959  N   LEU A 178     -27.634  -5.691 -21.878  1.00  0.75           N  
ATOM    960  CA  LEU A 178     -27.328  -6.300 -20.601  1.00  0.75           C  
ATOM    961  C   LEU A 178     -28.534  -6.710 -19.774  1.00  0.75           C  
ATOM    962  O   LEU A 178     -28.548  -7.778 -19.173  1.00  0.75           O  
ATOM    963  CB  LEU A 178     -26.411  -5.413 -19.769  1.00  0.75           C  
ATOM    964  CG  LEU A 178     -24.930  -5.689 -20.048  1.00  0.75           C  
ATOM    965  CD1 LEU A 178     -24.429  -5.226 -21.419  1.00  0.75           C  
ATOM    966  CD2 LEU A 178     -24.167  -4.951 -18.967  1.00  0.75           C  
ATOM    967  N   LYS A 179     -29.609  -5.900 -19.745  1.00  0.75           N  
ATOM    968  CA  LYS A 179     -30.844  -6.290 -19.083  1.00  0.75           C  
ATOM    969  C   LYS A 179     -31.479  -7.543 -19.687  1.00  0.75           C  
ATOM    970  O   LYS A 179     -32.006  -8.401 -18.974  1.00  0.75           O  
ATOM    971  CB  LYS A 179     -31.866  -5.127 -19.089  1.00  0.75           C  
ATOM    972  CG  LYS A 179     -33.152  -5.438 -18.300  1.00  0.75           C  
ATOM    973  CD  LYS A 179     -34.123  -4.248 -18.270  1.00  0.75           C  
ATOM    974  CE  LYS A 179     -35.410  -4.533 -17.488  1.00  0.75           C  
ATOM    975  NZ  LYS A 179     -36.308  -3.354 -17.522  1.00  0.75           N  
ATOM    976  N   LEU A 180     -31.421  -7.675 -21.032  1.00  0.75           N  
ATOM    977  CA  LEU A 180     -31.790  -8.880 -21.752  1.00  0.75           C  
ATOM    978  C   LEU A 180     -30.884 -10.068 -21.403  1.00  0.75           C  
ATOM    979  O   LEU A 180     -31.366 -11.151 -21.076  1.00  0.75           O  
ATOM    980  CB  LEU A 180     -31.742  -8.601 -23.279  1.00  0.75           C  
ATOM    981  CG  LEU A 180     -32.819  -9.277 -24.157  1.00  0.75           C  
ATOM    982  CD1 LEU A 180     -32.370  -9.204 -25.624  1.00  0.75           C  
ATOM    983  CD2 LEU A 180     -33.133 -10.729 -23.780  1.00  0.75           C  
ATOM    984  N   TYR A 181     -29.545  -9.866 -21.389  1.00  0.70           N  
ATOM    985  CA  TYR A 181     -28.531 -10.863 -21.062  1.00  0.70           C  
ATOM    986  C   TYR A 181     -28.731 -11.457 -19.670  1.00  0.70           C  
ATOM    987  O   TYR A 181     -28.796 -12.675 -19.498  1.00  0.70           O  
ATOM    988  CB  TYR A 181     -27.144 -10.151 -21.165  1.00  0.70           C  
ATOM    989  CG  TYR A 181     -25.935 -10.974 -20.809  1.00  0.70           C  
ATOM    990  CD1 TYR A 181     -25.381 -11.877 -21.728  1.00  0.70           C  
ATOM    991  CD2 TYR A 181     -25.308 -10.796 -19.563  1.00  0.70           C  
ATOM    992  CE1 TYR A 181     -24.209 -12.585 -21.409  1.00  0.70           C  
ATOM    993  CE2 TYR A 181     -24.145 -11.503 -19.242  1.00  0.70           C  
ATOM    994  CZ  TYR A 181     -23.589 -12.390 -20.162  1.00  0.70           C  
ATOM    995  OH  TYR A 181     -22.412 -13.069 -19.780  1.00  0.70           O  
ATOM    996  N   ASP A 182     -28.923 -10.586 -18.660  1.00  0.73           N  
ATOM    997  CA  ASP A 182     -29.227 -10.973 -17.300  1.00  0.73           C  
ATOM    998  C   ASP A 182     -30.561 -11.729 -17.196  1.00  0.73           C  
ATOM    999  O   ASP A 182     -30.664 -12.735 -16.498  1.00  0.73           O  
ATOM   1000  CB  ASP A 182     -29.235  -9.731 -16.355  1.00  0.73           C  
ATOM   1001  CG  ASP A 182     -27.860  -9.112 -16.102  1.00  0.73           C  
ATOM   1002  OD1 ASP A 182     -26.830  -9.679 -16.538  1.00  0.73           O  
ATOM   1003  OD2 ASP A 182     -27.841  -8.055 -15.409  1.00  0.73           O  
ATOM   1004  N   LEU A 183     -31.638 -11.289 -17.897  1.00  0.71           N  
ATOM   1005  CA  LEU A 183     -32.949 -11.945 -17.869  1.00  0.71           C  
ATOM   1006  C   LEU A 183     -32.927 -13.382 -18.361  1.00  0.71           C  
ATOM   1007  O   LEU A 183     -33.506 -14.281 -17.754  1.00  0.71           O  
ATOM   1008  CB  LEU A 183     -33.988 -11.147 -18.706  1.00  0.71           C  
ATOM   1009  CG  LEU A 183     -35.404 -11.772 -18.787  1.00  0.71           C  
ATOM   1010  CD1 LEU A 183     -36.062 -11.987 -17.415  1.00  0.71           C  
ATOM   1011  CD2 LEU A 183     -36.327 -10.932 -19.679  1.00  0.71           C  
ATOM   1012  N   VAL A 184     -32.208 -13.612 -19.463  1.00  0.70           N  
ATOM   1013  CA  VAL A 184     -31.989 -14.884 -20.121  1.00  0.70           C  
ATOM   1014  C   VAL A 184     -31.227 -15.887 -19.264  1.00  0.70           C  
ATOM   1015  O   VAL A 184     -31.442 -17.094 -19.356  1.00  0.70           O  
ATOM   1016  CB  VAL A 184     -31.318 -14.540 -21.437  1.00  0.70           C  
ATOM   1017  CG1 VAL A 184     -30.790 -15.739 -22.228  1.00  0.70           C  
ATOM   1018  CG2 VAL A 184     -32.402 -13.866 -22.292  1.00  0.70           C  
ATOM   1019  N   ALA A 185     -30.345 -15.415 -18.368  1.00  0.70           N  
ATOM   1020  CA  ALA A 185     -29.643 -16.273 -17.435  1.00  0.70           C  
ATOM   1021  C   ALA A 185     -30.319 -16.436 -16.077  1.00  0.70           C  
ATOM   1022  O   ALA A 185     -29.907 -17.264 -15.261  1.00  0.70           O  
ATOM   1023  CB  ALA A 185     -28.273 -15.627 -17.210  1.00  0.70           C  
ATOM   1024  N   GLY A 186     -31.394 -15.672 -15.814  1.00  0.59           N  
ATOM   1025  CA  GLY A 186     -32.074 -15.654 -14.526  1.00  0.59           C  
ATOM   1026  C   GLY A 186     -31.575 -14.531 -13.645  1.00  0.59           C  
ATOM   1027  O   GLY A 186     -30.549 -14.644 -12.980  1.00  0.59           O  
ATOM   1028  N   ARG A 187     -32.317 -13.405 -13.605  1.00  0.45           N  
ATOM   1029  CA  ARG A 187     -31.886 -12.169 -12.968  1.00  0.45           C  
ATOM   1030  C   ARG A 187     -32.591 -11.827 -11.659  1.00  0.45           C  
ATOM   1031  O   ARG A 187     -33.611 -12.415 -11.313  1.00  0.45           O  
ATOM   1032  CB  ARG A 187     -31.987 -10.969 -13.941  1.00  0.45           C  
ATOM   1033  CG  ARG A 187     -33.375 -10.493 -14.386  1.00  0.45           C  
ATOM   1034  CD  ARG A 187     -33.233  -9.251 -15.272  1.00  0.45           C  
ATOM   1035  NE  ARG A 187     -34.620  -8.841 -15.659  1.00  0.45           N  
ATOM   1036  CZ  ARG A 187     -35.431  -8.086 -14.911  1.00  0.45           C  
ATOM   1037  NH1 ARG A 187     -36.678  -7.869 -15.325  1.00  0.45           N  
ATOM   1038  NH2 ARG A 187     -35.016  -7.525 -13.780  1.00  0.45           N  
ATOM   1039  N   ARG A 188     -32.036 -10.811 -10.942  1.00  0.54           N  
ATOM   1040  CA  ARG A 188     -32.389 -10.300  -9.618  1.00  0.54           C  
ATOM   1041  C   ARG A 188     -31.428 -10.782  -8.537  1.00  0.54           C  
ATOM   1042  O   ARG A 188     -31.811 -11.163  -7.437  1.00  0.54           O  
ATOM   1043  CB  ARG A 188     -33.894 -10.279  -9.238  1.00  0.54           C  
ATOM   1044  CG  ARG A 188     -34.743  -9.447 -10.222  1.00  0.54           C  
ATOM   1045  CD  ARG A 188     -36.218  -9.485  -9.830  1.00  0.54           C  
ATOM   1046  NE  ARG A 188     -36.959  -8.618 -10.806  1.00  0.54           N  
ATOM   1047  CZ  ARG A 188     -38.291  -8.465 -10.819  1.00  0.54           C  
ATOM   1048  NH1 ARG A 188     -38.843  -7.608 -11.676  1.00  0.54           N  
ATOM   1049  NH2 ARG A 188     -39.086  -9.119  -9.983  1.00  0.54           N  
ATOM   1050  N   LEU A 189     -30.113 -10.744  -8.850  1.00  0.59           N  
ATOM   1051  CA  LEU A 189     -29.056 -11.288  -8.018  1.00  0.59           C  
ATOM   1052  C   LEU A 189     -27.997 -10.223  -7.755  1.00  0.59           C  
ATOM   1053  O   LEU A 189     -28.059  -9.114  -8.275  1.00  0.59           O  
ATOM   1054  CB  LEU A 189     -28.380 -12.503  -8.709  1.00  0.59           C  
ATOM   1055  CG  LEU A 189     -29.354 -13.616  -9.155  1.00  0.59           C  
ATOM   1056  CD1 LEU A 189     -28.614 -14.647 -10.017  1.00  0.59           C  
ATOM   1057  CD2 LEU A 189     -30.052 -14.305  -7.971  1.00  0.59           C  
ATOM   1058  N   LEU A 190     -26.963 -10.531  -6.943  1.00  0.54           N  
ATOM   1059  CA  LEU A 190     -25.880  -9.605  -6.623  1.00  0.54           C  
ATOM   1060  C   LEU A 190     -25.028  -9.157  -7.813  1.00  0.54           C  
ATOM   1061  O   LEU A 190     -24.418  -8.094  -7.788  1.00  0.54           O  
ATOM   1062  CB  LEU A 190     -24.923 -10.233  -5.579  1.00  0.54           C  
ATOM   1063  CG  LEU A 190     -25.544 -10.484  -4.190  1.00  0.54           C  
ATOM   1064  CD1 LEU A 190     -24.563 -11.291  -3.328  1.00  0.54           C  
ATOM   1065  CD2 LEU A 190     -25.898  -9.171  -3.474  1.00  0.54           C  
ATOM   1066  N   HIS A 191     -24.970  -9.961  -8.894  1.00  0.65           N  
ATOM   1067  CA  HIS A 191     -24.121  -9.692 -10.045  1.00  0.65           C  
ATOM   1068  C   HIS A 191     -24.867  -9.035 -11.193  1.00  0.65           C  
ATOM   1069  O   HIS A 191     -24.418  -9.109 -12.334  1.00  0.65           O  
ATOM   1070  CB  HIS A 191     -23.467 -10.985 -10.585  1.00  0.65           C  
ATOM   1071  CG  HIS A 191     -22.460 -11.551  -9.644  1.00  0.65           C  
ATOM   1072  ND1 HIS A 191     -21.255 -10.896  -9.491  1.00  0.65           N  
ATOM   1073  CD2 HIS A 191     -22.505 -12.652  -8.852  1.00  0.65           C  
ATOM   1074  CE1 HIS A 191     -20.587 -11.607  -8.608  1.00  0.65           C  
ATOM   1075  NE2 HIS A 191     -21.297 -12.683  -8.188  1.00  0.65           N  
ATOM   1076  N   LEU A 192     -26.025  -8.384 -10.942  1.00  0.64           N  
ATOM   1077  CA  LEU A 192     -26.714  -7.628 -11.977  1.00  0.64           C  
ATOM   1078  C   LEU A 192     -25.950  -6.477 -12.561  1.00  0.64           C  
ATOM   1079  O   LEU A 192     -25.118  -5.828 -11.922  1.00  0.64           O  
ATOM   1080  CB  LEU A 192     -28.090  -7.059 -11.563  1.00  0.64           C  
ATOM   1081  CG  LEU A 192     -29.158  -8.134 -11.347  1.00  0.64           C  
ATOM   1082  CD1 LEU A 192     -30.506  -7.450 -11.094  1.00  0.64           C  
ATOM   1083  CD2 LEU A 192     -29.283  -9.088 -12.541  1.00  0.64           C  
ATOM   1084  N   SER A 193     -26.240  -6.221 -13.842  1.00  0.73           N  
ATOM   1085  CA  SER A 193     -25.634  -5.142 -14.584  1.00  0.73           C  
ATOM   1086  C   SER A 193     -25.726  -3.719 -14.045  1.00  0.73           C  
ATOM   1087  O   SER A 193     -26.622  -3.330 -13.297  1.00  0.73           O  
ATOM   1088  CB  SER A 193     -26.048  -5.123 -16.066  1.00  0.73           C  
ATOM   1089  OG  SER A 193     -27.393  -4.698 -16.309  1.00  0.73           O  
ATOM   1090  N   ARG A 194     -24.758  -2.873 -14.445  1.00  0.72           N  
ATOM   1091  CA  ARG A 194     -24.819  -1.460 -14.165  1.00  0.72           C  
ATOM   1092  C   ARG A 194     -23.928  -0.745 -15.159  1.00  0.72           C  
ATOM   1093  O   ARG A 194     -23.132  -1.370 -15.863  1.00  0.72           O  
ATOM   1094  CB  ARG A 194     -24.442  -1.106 -12.702  1.00  0.72           C  
ATOM   1095  CG  ARG A 194     -23.033  -1.560 -12.296  1.00  0.72           C  
ATOM   1096  CD  ARG A 194     -22.801  -1.469 -10.789  1.00  0.72           C  
ATOM   1097  NE  ARG A 194     -21.383  -1.890 -10.546  1.00  0.72           N  
ATOM   1098  CZ  ARG A 194     -20.957  -3.151 -10.398  1.00  0.72           C  
ATOM   1099  NH1 ARG A 194     -19.644  -3.355 -10.291  1.00  0.72           N  
ATOM   1100  NH2 ARG A 194     -21.784  -4.189 -10.386  1.00  0.72           N  
ATOM   1101  N   TYR A 195     -24.061   0.590 -15.257  1.00  0.76           N  
ATOM   1102  CA  TYR A 195     -23.252   1.418 -16.123  1.00  0.76           C  
ATOM   1103  C   TYR A 195     -22.340   2.265 -15.256  1.00  0.76           C  
ATOM   1104  O   TYR A 195     -22.513   2.325 -14.042  1.00  0.76           O  
ATOM   1105  CB  TYR A 195     -24.128   2.252 -17.107  1.00  0.76           C  
ATOM   1106  CG  TYR A 195     -24.757   3.487 -16.521  1.00  0.76           C  
ATOM   1107  CD1 TYR A 195     -24.077   4.712 -16.619  1.00  0.76           C  
ATOM   1108  CD2 TYR A 195     -25.998   3.445 -15.864  1.00  0.76           C  
ATOM   1109  CE1 TYR A 195     -24.602   5.867 -16.032  1.00  0.76           C  
ATOM   1110  CE2 TYR A 195     -26.535   4.607 -15.290  1.00  0.76           C  
ATOM   1111  CZ  TYR A 195     -25.833   5.816 -15.376  1.00  0.76           C  
ATOM   1112  OH  TYR A 195     -26.355   6.990 -14.802  1.00  0.76           O  
ATOM   1113  N   TYR A 196     -21.338   2.905 -15.873  1.00  0.76           N  
ATOM   1114  CA  TYR A 196     -20.461   3.842 -15.213  1.00  0.76           C  
ATOM   1115  C   TYR A 196     -20.186   4.951 -16.217  1.00  0.76           C  
ATOM   1116  O   TYR A 196     -20.173   4.726 -17.430  1.00  0.76           O  
ATOM   1117  CB  TYR A 196     -19.093   3.180 -14.880  1.00  0.76           C  
ATOM   1118  CG  TYR A 196     -19.077   2.183 -13.750  1.00  0.76           C  
ATOM   1119  CD1 TYR A 196     -19.657   0.903 -13.856  1.00  0.76           C  
ATOM   1120  CD2 TYR A 196     -18.342   2.477 -12.595  1.00  0.76           C  
ATOM   1121  CE1 TYR A 196     -19.580  -0.010 -12.790  1.00  0.76           C  
ATOM   1122  CE2 TYR A 196     -18.256   1.578 -11.534  1.00  0.76           C  
ATOM   1123  CZ  TYR A 196     -18.881   0.341 -11.629  1.00  0.76           C  
ATOM   1124  OH  TYR A 196     -18.762  -0.497 -10.509  1.00  0.76           O  
ATOM   1125  N   SER A 197     -19.979   6.187 -15.730  1.00  0.79           N  
ATOM   1126  CA  SER A 197     -19.607   7.365 -16.499  1.00  0.79           C  
ATOM   1127  C   SER A 197     -18.150   7.347 -16.944  1.00  0.79           C  
ATOM   1128  O   SER A 197     -17.389   6.424 -16.671  1.00  0.79           O  
ATOM   1129  CB  SER A 197     -19.975   8.714 -15.798  1.00  0.79           C  
ATOM   1130  OG  SER A 197     -19.007   9.150 -14.838  1.00  0.79           O  
ATOM   1131  N   VAL A 198     -17.720   8.376 -17.698  1.00  0.77           N  
ATOM   1132  CA  VAL A 198     -16.341   8.547 -18.147  1.00  0.77           C  
ATOM   1133  C   VAL A 198     -15.350   8.689 -17.005  1.00  0.77           C  
ATOM   1134  O   VAL A 198     -14.333   7.998 -16.954  1.00  0.77           O  
ATOM   1135  CB  VAL A 198     -16.212   9.793 -19.012  1.00  0.77           C  
ATOM   1136  CG1 VAL A 198     -14.795   9.892 -19.622  1.00  0.77           C  
ATOM   1137  CG2 VAL A 198     -17.263   9.705 -20.124  1.00  0.77           C  
ATOM   1138  N   ASP A 199     -15.673   9.564 -16.035  1.00  0.78           N  
ATOM   1139  CA  ASP A 199     -14.895   9.811 -14.840  1.00  0.78           C  
ATOM   1140  C   ASP A 199     -14.856   8.597 -13.921  1.00  0.78           C  
ATOM   1141  O   ASP A 199     -13.801   8.191 -13.439  1.00  0.78           O  
ATOM   1142  CB  ASP A 199     -15.388  11.097 -14.139  1.00  0.78           C  
ATOM   1143  CG  ASP A 199     -15.067  12.312 -15.002  1.00  0.78           C  
ATOM   1144  OD1 ASP A 199     -14.169  12.211 -15.880  1.00  0.78           O  
ATOM   1145  OD2 ASP A 199     -15.731  13.357 -14.795  1.00  0.78           O  
ATOM   1146  N   GLU A 200     -15.999   7.908 -13.753  1.00  0.76           N  
ATOM   1147  CA  GLU A 200     -16.074   6.660 -13.019  1.00  0.76           C  
ATOM   1148  C   GLU A 200     -15.264   5.522 -13.667  1.00  0.76           C  
ATOM   1149  O   GLU A 200     -14.650   4.692 -12.997  1.00  0.76           O  
ATOM   1150  CB  GLU A 200     -17.542   6.222 -12.864  1.00  0.76           C  
ATOM   1151  CG  GLU A 200     -18.451   7.190 -12.073  1.00  0.76           C  
ATOM   1152  CD  GLU A 200     -19.892   6.706 -12.128  1.00  0.76           C  
ATOM   1153  OE1 GLU A 200     -20.494   6.883 -13.221  1.00  0.76           O  
ATOM   1154  OE2 GLU A 200     -20.400   6.157 -11.124  1.00  0.76           O  
ATOM   1155  N   SER A 201     -15.212   5.448 -15.019  1.00  0.75           N  
ATOM   1156  CA  SER A 201     -14.318   4.535 -15.736  1.00  0.75           C  
ATOM   1157  C   SER A 201     -12.846   4.785 -15.474  1.00  0.75           C  
ATOM   1158  O   SER A 201     -12.080   3.846 -15.258  1.00  0.75           O  
ATOM   1159  CB  SER A 201     -14.428   4.619 -17.282  1.00  0.75           C  
ATOM   1160  OG  SER A 201     -15.681   4.135 -17.744  1.00  0.75           O  
ATOM   1161  N   VAL A 202     -12.401   6.062 -15.491  1.00  0.75           N  
ATOM   1162  CA  VAL A 202     -10.994   6.398 -15.290  1.00  0.75           C  
ATOM   1163  C   VAL A 202     -10.582   6.335 -13.825  1.00  0.75           C  
ATOM   1164  O   VAL A 202      -9.399   6.237 -13.520  1.00  0.75           O  
ATOM   1165  CB  VAL A 202     -10.541   7.736 -15.884  1.00  0.75           C  
ATOM   1166  CG1 VAL A 202     -10.822   7.757 -17.399  1.00  0.75           C  
ATOM   1167  CG2 VAL A 202     -11.249   8.911 -15.199  1.00  0.75           C  
ATOM   1168  N   GLU A 203     -11.534   6.342 -12.868  1.00  0.74           N  
ATOM   1169  CA  GLU A 203     -11.272   6.005 -11.476  1.00  0.74           C  
ATOM   1170  C   GLU A 203     -10.783   4.573 -11.296  1.00  0.74           C  
ATOM   1171  O   GLU A 203      -9.809   4.308 -10.593  1.00  0.74           O  
ATOM   1172  CB  GLU A 203     -12.557   6.197 -10.634  1.00  0.74           C  
ATOM   1173  CG  GLU A 203     -12.799   7.663 -10.204  1.00  0.74           C  
ATOM   1174  CD  GLU A 203     -14.165   7.847  -9.547  1.00  0.74           C  
ATOM   1175  OE1 GLU A 203     -14.517   7.006  -8.680  1.00  0.74           O  
ATOM   1176  OE2 GLU A 203     -14.852   8.842  -9.888  1.00  0.74           O  
ATOM   1177  N   LEU A 204     -11.438   3.604 -11.967  1.00  0.72           N  
ATOM   1178  CA  LEU A 204     -10.988   2.224 -11.995  1.00  0.72           C  
ATOM   1179  C   LEU A 204      -9.734   2.014 -12.834  1.00  0.72           C  
ATOM   1180  O   LEU A 204      -8.817   1.309 -12.420  1.00  0.72           O  
ATOM   1181  CB  LEU A 204     -12.118   1.285 -12.480  1.00  0.72           C  
ATOM   1182  CG  LEU A 204     -13.336   1.237 -11.534  1.00  0.72           C  
ATOM   1183  CD1 LEU A 204     -14.479   0.448 -12.179  1.00  0.72           C  
ATOM   1184  CD2 LEU A 204     -12.988   0.615 -10.172  1.00  0.72           C  
ATOM   1185  N   PHE A 205      -9.656   2.636 -14.030  1.00  0.69           N  
ATOM   1186  CA  PHE A 205      -8.540   2.434 -14.943  1.00  0.69           C  
ATOM   1187  C   PHE A 205      -8.003   3.785 -15.416  1.00  0.69           C  
ATOM   1188  O   PHE A 205      -8.441   4.288 -16.455  1.00  0.69           O  
ATOM   1189  CB  PHE A 205      -8.947   1.601 -16.191  1.00  0.69           C  
ATOM   1190  CG  PHE A 205      -9.587   0.314 -15.779  1.00  0.69           C  
ATOM   1191  CD1 PHE A 205     -10.984   0.221 -15.687  1.00  0.69           C  
ATOM   1192  CD2 PHE A 205      -8.807  -0.825 -15.545  1.00  0.69           C  
ATOM   1193  CE1 PHE A 205     -11.589  -0.989 -15.332  1.00  0.69           C  
ATOM   1194  CE2 PHE A 205      -9.425  -2.050 -15.272  1.00  0.69           C  
ATOM   1195  CZ  PHE A 205     -10.809  -2.129 -15.130  1.00  0.69           C  
ATOM   1196  N   PRO A 206      -7.051   4.435 -14.740  1.00  0.73           N  
ATOM   1197  CA  PRO A 206      -6.699   5.826 -15.046  1.00  0.73           C  
ATOM   1198  C   PRO A 206      -5.809   5.927 -16.264  1.00  0.73           C  
ATOM   1199  O   PRO A 206      -5.595   7.032 -16.766  1.00  0.73           O  
ATOM   1200  CB  PRO A 206      -5.967   6.319 -13.783  1.00  0.73           C  
ATOM   1201  CG  PRO A 206      -5.489   5.038 -13.095  1.00  0.73           C  
ATOM   1202  CD  PRO A 206      -6.621   4.059 -13.394  1.00  0.73           C  
ATOM   1203  N   THR A 207      -5.283   4.785 -16.733  1.00  0.68           N  
ATOM   1204  CA  THR A 207      -4.401   4.634 -17.876  1.00  0.68           C  
ATOM   1205  C   THR A 207      -5.179   4.263 -19.120  1.00  0.68           C  
ATOM   1206  O   THR A 207      -4.601   4.021 -20.168  1.00  0.68           O  
ATOM   1207  CB  THR A 207      -3.350   3.551 -17.631  1.00  0.68           C  
ATOM   1208  OG1 THR A 207      -3.946   2.395 -17.049  1.00  0.68           O  
ATOM   1209  CG2 THR A 207      -2.355   4.088 -16.592  1.00  0.68           C  
ATOM   1210  N   LEU A 208      -6.525   4.229 -19.079  1.00  0.68           N  
ATOM   1211  CA  LEU A 208      -7.321   4.021 -20.273  1.00  0.68           C  
ATOM   1212  C   LEU A 208      -7.256   5.141 -21.311  1.00  0.68           C  
ATOM   1213  O   LEU A 208      -7.068   6.315 -20.983  1.00  0.68           O  
ATOM   1214  CB  LEU A 208      -8.804   3.741 -19.924  1.00  0.68           C  
ATOM   1215  CG  LEU A 208      -9.226   2.309 -20.265  1.00  0.68           C  
ATOM   1216  CD1 LEU A 208     -10.698   2.065 -19.907  1.00  0.68           C  
ATOM   1217  CD2 LEU A 208      -9.024   1.991 -21.745  1.00  0.68           C  
ATOM   1218  N   ALA A 209      -7.447   4.818 -22.612  1.00  0.74           N  
ATOM   1219  CA  ALA A 209      -7.668   5.811 -23.642  1.00  0.74           C  
ATOM   1220  C   ALA A 209      -8.868   6.720 -23.402  1.00  0.74           C  
ATOM   1221  O   ALA A 209     -10.027   6.323 -23.435  1.00  0.74           O  
ATOM   1222  CB  ALA A 209      -7.742   5.177 -25.044  1.00  0.74           C  
ATOM   1223  N   LYS A 210      -8.584   7.999 -23.109  1.00  0.70           N  
ATOM   1224  CA  LYS A 210      -9.606   8.969 -22.802  1.00  0.70           C  
ATOM   1225  C   LYS A 210     -10.234   9.563 -24.043  1.00  0.70           C  
ATOM   1226  O   LYS A 210     -11.455   9.653 -24.147  1.00  0.70           O  
ATOM   1227  CB  LYS A 210      -8.995  10.108 -21.958  1.00  0.70           C  
ATOM   1228  CG  LYS A 210      -8.451   9.615 -20.610  1.00  0.70           C  
ATOM   1229  CD  LYS A 210      -7.794  10.746 -19.806  1.00  0.70           C  
ATOM   1230  CE  LYS A 210      -7.278  10.259 -18.448  1.00  0.70           C  
ATOM   1231  NZ  LYS A 210      -6.642  11.372 -17.709  1.00  0.70           N  
ATOM   1232  N   ASN A 211      -9.412   9.982 -25.027  1.00  0.71           N  
ATOM   1233  CA  ASN A 211      -9.937  10.615 -26.213  1.00  0.71           C  
ATOM   1234  C   ASN A 211      -8.963  10.575 -27.383  1.00  0.71           C  
ATOM   1235  O   ASN A 211      -7.778  10.286 -27.238  1.00  0.71           O  
ATOM   1236  CB  ASN A 211     -10.471  12.063 -25.962  1.00  0.71           C  
ATOM   1237  CG  ASN A 211      -9.378  13.002 -25.464  1.00  0.71           C  
ATOM   1238  OD1 ASN A 211      -8.520  13.456 -26.218  1.00  0.71           O  
ATOM   1239  ND2 ASN A 211      -9.406  13.338 -24.155  1.00  0.71           N  
ATOM   1240  N   GLY A 212      -9.496  10.857 -28.581  1.00  0.56           N  
ATOM   1241  CA  GLY A 212      -8.785  11.053 -29.820  1.00  0.56           C  
ATOM   1242  C   GLY A 212      -9.837  11.367 -30.849  1.00  0.56           C  
ATOM   1243  O   GLY A 212     -11.024  11.403 -30.544  1.00  0.56           O  
ATOM   1244  N   HIS A 213      -9.457  11.558 -32.127  1.00  0.42           N  
ATOM   1245  CA  HIS A 213     -10.393  11.863 -33.214  1.00  0.42           C  
ATOM   1246  C   HIS A 213     -11.487  10.821 -33.432  1.00  0.42           C  
ATOM   1247  O   HIS A 213     -12.607  11.118 -33.831  1.00  0.42           O  
ATOM   1248  CB  HIS A 213      -9.639  12.023 -34.553  1.00  0.42           C  
ATOM   1249  CG  HIS A 213      -8.652  13.143 -34.526  1.00  0.42           C  
ATOM   1250  ND1 HIS A 213      -9.123  14.437 -34.529  1.00  0.42           N  
ATOM   1251  CD2 HIS A 213      -7.294  13.135 -34.495  1.00  0.42           C  
ATOM   1252  CE1 HIS A 213      -8.050  15.197 -34.506  1.00  0.42           C  
ATOM   1253  NE2 HIS A 213      -6.912  14.460 -34.483  1.00  0.42           N  
ATOM   1254  N   ASN A 214     -11.173   9.548 -33.141  1.00  0.48           N  
ATOM   1255  CA  ASN A 214     -12.035   8.416 -33.394  1.00  0.48           C  
ATOM   1256  C   ASN A 214     -12.910   8.086 -32.200  1.00  0.48           C  
ATOM   1257  O   ASN A 214     -13.741   7.179 -32.250  1.00  0.48           O  
ATOM   1258  CB  ASN A 214     -11.112   7.199 -33.646  1.00  0.48           C  
ATOM   1259  CG  ASN A 214     -10.622   7.230 -35.084  1.00  0.48           C  
ATOM   1260  OD1 ASN A 214     -11.278   7.726 -36.001  1.00  0.48           O  
ATOM   1261  ND2 ASN A 214      -9.435   6.632 -35.316  1.00  0.48           N  
ATOM   1262  N   CYS A 215     -12.774   8.817 -31.085  1.00  0.54           N  
ATOM   1263  CA  CYS A 215     -13.354   8.353 -29.850  1.00  0.54           C  
ATOM   1264  C   CYS A 215     -13.112   9.311 -28.720  1.00  0.54           C  
ATOM   1265  O   CYS A 215     -11.993   9.714 -28.456  1.00  0.54           O  
ATOM   1266  CB  CYS A 215     -12.826   6.955 -29.386  1.00  0.54           C  
ATOM   1267  SG  CYS A 215     -11.017   6.692 -29.403  1.00  0.54           S  
ATOM   1268  N   SER A 216     -14.154   9.674 -27.964  1.00  0.73           N  
ATOM   1269  CA  SER A 216     -13.960  10.166 -26.622  1.00  0.73           C  
ATOM   1270  C   SER A 216     -14.666   9.098 -25.837  1.00  0.73           C  
ATOM   1271  O   SER A 216     -15.704   8.611 -26.283  1.00  0.73           O  
ATOM   1272  CB  SER A 216     -14.586  11.561 -26.396  1.00  0.73           C  
ATOM   1273  OG  SER A 216     -14.240  12.086 -25.115  1.00  0.73           O  
ATOM   1274  N   LEU A 217     -14.089   8.615 -24.724  1.00  0.72           N  
ATOM   1275  CA  LEU A 217     -14.705   7.606 -23.880  1.00  0.72           C  
ATOM   1276  C   LEU A 217     -16.014   8.135 -23.310  1.00  0.72           C  
ATOM   1277  O   LEU A 217     -16.071   9.256 -22.819  1.00  0.72           O  
ATOM   1278  CB  LEU A 217     -13.710   7.191 -22.762  1.00  0.72           C  
ATOM   1279  CG  LEU A 217     -14.218   6.205 -21.687  1.00  0.72           C  
ATOM   1280  CD1 LEU A 217     -14.605   4.841 -22.266  1.00  0.72           C  
ATOM   1281  CD2 LEU A 217     -13.133   6.001 -20.620  1.00  0.72           C  
ATOM   1282  N   LYS A 218     -17.117   7.368 -23.410  1.00  0.72           N  
ATOM   1283  CA  LYS A 218     -18.444   7.858 -23.076  1.00  0.72           C  
ATOM   1284  C   LYS A 218     -19.029   7.117 -21.894  1.00  0.72           C  
ATOM   1285  O   LYS A 218     -20.169   7.340 -21.494  1.00  0.72           O  
ATOM   1286  CB  LYS A 218     -19.376   7.754 -24.309  1.00  0.72           C  
ATOM   1287  CG  LYS A 218     -19.302   9.030 -25.164  1.00  0.72           C  
ATOM   1288  CD  LYS A 218     -20.378   9.107 -26.260  1.00  0.72           C  
ATOM   1289  CE  LYS A 218     -20.910  10.534 -26.455  1.00  0.72           C  
ATOM   1290  NZ  LYS A 218     -21.942  10.566 -27.483  1.00  0.72           N  
ATOM   1291  N   GLY A 219     -18.230   6.243 -21.266  1.00  0.77           N  
ATOM   1292  CA  GLY A 219     -18.672   5.437 -20.147  1.00  0.77           C  
ATOM   1293  C   GLY A 219     -18.363   4.009 -20.406  1.00  0.77           C  
ATOM   1294  O   GLY A 219     -17.547   3.665 -21.257  1.00  0.77           O  
ATOM   1295  N   THR A 220     -18.988   3.122 -19.640  1.00  0.76           N  
ATOM   1296  CA  THR A 220     -18.680   1.715 -19.743  1.00  0.76           C  
ATOM   1297  C   THR A 220     -19.818   0.952 -19.150  1.00  0.76           C  
ATOM   1298  O   THR A 220     -20.656   1.498 -18.430  1.00  0.76           O  
ATOM   1299  CB  THR A 220     -17.356   1.343 -19.068  1.00  0.76           C  
ATOM   1300  OG1 THR A 220     -16.992  -0.014 -19.251  1.00  0.76           O  
ATOM   1301  CG2 THR A 220     -17.415   1.612 -17.574  1.00  0.76           C  
ATOM   1302  N   VAL A 221     -19.887  -0.342 -19.468  1.00  0.76           N  
ATOM   1303  CA  VAL A 221     -20.905  -1.212 -18.958  1.00  0.76           C  
ATOM   1304  C   VAL A 221     -20.283  -2.427 -18.273  1.00  0.76           C  
ATOM   1305  O   VAL A 221     -19.227  -2.907 -18.677  1.00  0.76           O  
ATOM   1306  CB  VAL A 221     -21.883  -1.551 -20.063  1.00  0.76           C  
ATOM   1307  CG1 VAL A 221     -21.397  -2.677 -20.987  1.00  0.76           C  
ATOM   1308  CG2 VAL A 221     -23.190  -1.899 -19.371  1.00  0.76           C  
ATOM   1309  N   VAL A 222     -20.904  -2.943 -17.184  1.00  0.75           N  
ATOM   1310  CA  VAL A 222     -20.369  -4.055 -16.407  1.00  0.75           C  
ATOM   1311  C   VAL A 222     -21.378  -5.188 -16.355  1.00  0.75           C  
ATOM   1312  O   VAL A 222     -22.537  -4.969 -16.001  1.00  0.75           O  
ATOM   1313  CB  VAL A 222     -20.001  -3.636 -14.982  1.00  0.75           C  
ATOM   1314  CG1 VAL A 222     -19.329  -4.792 -14.211  1.00  0.75           C  
ATOM   1315  CG2 VAL A 222     -19.006  -2.474 -15.086  1.00  0.75           C  
ATOM   1316  N   TYR A 223     -20.967  -6.430 -16.700  1.00  0.73           N  
ATOM   1317  CA  TYR A 223     -21.832  -7.604 -16.627  1.00  0.73           C  
ATOM   1318  C   TYR A 223     -21.114  -8.831 -16.099  1.00  0.73           C  
ATOM   1319  O   TYR A 223     -19.890  -8.914 -16.064  1.00  0.73           O  
ATOM   1320  CB  TYR A 223     -22.525  -7.986 -17.971  1.00  0.73           C  
ATOM   1321  CG  TYR A 223     -21.572  -8.222 -19.112  1.00  0.73           C  
ATOM   1322  CD1 TYR A 223     -21.060  -7.154 -19.865  1.00  0.73           C  
ATOM   1323  CD2 TYR A 223     -21.202  -9.531 -19.455  1.00  0.73           C  
ATOM   1324  CE1 TYR A 223     -20.191  -7.398 -20.937  1.00  0.73           C  
ATOM   1325  CE2 TYR A 223     -20.312  -9.777 -20.506  1.00  0.73           C  
ATOM   1326  CZ  TYR A 223     -19.802  -8.706 -21.244  1.00  0.73           C  
ATOM   1327  OH  TYR A 223     -18.875  -8.974 -22.268  1.00  0.73           O  
ATOM   1328  N   TYR A 224     -21.892  -9.833 -15.655  1.00  0.72           N  
ATOM   1329  CA  TYR A 224     -21.399 -11.111 -15.192  1.00  0.72           C  
ATOM   1330  C   TYR A 224     -20.696 -11.963 -16.260  1.00  0.72           C  
ATOM   1331  O   TYR A 224     -21.227 -12.226 -17.345  1.00  0.72           O  
ATOM   1332  CB  TYR A 224     -22.582 -11.861 -14.516  1.00  0.72           C  
ATOM   1333  CG  TYR A 224     -22.219 -13.254 -14.082  1.00  0.72           C  
ATOM   1334  CD1 TYR A 224     -21.216 -13.470 -13.125  1.00  0.72           C  
ATOM   1335  CD2 TYR A 224     -22.801 -14.357 -14.728  1.00  0.72           C  
ATOM   1336  CE1 TYR A 224     -20.780 -14.772 -12.856  1.00  0.72           C  
ATOM   1337  CE2 TYR A 224     -22.367 -15.661 -14.447  1.00  0.72           C  
ATOM   1338  CZ  TYR A 224     -21.340 -15.861 -13.521  1.00  0.72           C  
ATOM   1339  OH  TYR A 224     -20.842 -17.148 -13.253  1.00  0.72           O  
ATOM   1340  N   ASP A 225     -19.495 -12.463 -15.899  1.00  0.75           N  
ATOM   1341  CA  ASP A 225     -18.706 -13.362 -16.691  1.00  0.75           C  
ATOM   1342  C   ASP A 225     -17.806 -14.156 -15.743  1.00  0.75           C  
ATOM   1343  O   ASP A 225     -17.875 -13.950 -14.529  1.00  0.75           O  
ATOM   1344  CB  ASP A 225     -17.935 -12.590 -17.781  1.00  0.75           C  
ATOM   1345  CG  ASP A 225     -17.967 -13.444 -19.018  1.00  0.75           C  
ATOM   1346  OD1 ASP A 225     -19.094 -13.768 -19.497  1.00  0.75           O  
ATOM   1347  OD2 ASP A 225     -16.870 -13.873 -19.437  1.00  0.75           O  
ATOM   1348  N   GLY A 226     -17.001 -15.130 -16.239  1.00  0.70           N  
ATOM   1349  CA  GLY A 226     -16.255 -16.027 -15.350  1.00  0.70           C  
ATOM   1350  C   GLY A 226     -14.859 -16.393 -15.793  1.00  0.70           C  
ATOM   1351  O   GLY A 226     -14.590 -16.592 -16.975  1.00  0.70           O  
ATOM   1352  N   GLN A 227     -13.939 -16.559 -14.819  1.00  0.72           N  
ATOM   1353  CA  GLN A 227     -12.566 -17.013 -15.024  1.00  0.72           C  
ATOM   1354  C   GLN A 227     -12.510 -18.519 -14.841  1.00  0.72           C  
ATOM   1355  O   GLN A 227     -13.185 -19.063 -13.970  1.00  0.72           O  
ATOM   1356  CB  GLN A 227     -11.591 -16.325 -14.021  1.00  0.72           C  
ATOM   1357  CG  GLN A 227     -10.067 -16.384 -14.355  1.00  0.72           C  
ATOM   1358  CD  GLN A 227      -9.326 -17.687 -14.005  1.00  0.72           C  
ATOM   1359  OE1 GLN A 227      -9.177 -18.105 -12.852  1.00  0.72           O  
ATOM   1360  NE2 GLN A 227      -8.778 -18.353 -15.048  1.00  0.72           N  
ATOM   1361  N   MET A 228     -11.727 -19.252 -15.662  1.00  0.72           N  
ATOM   1362  CA  MET A 228     -11.711 -20.698 -15.583  1.00  0.72           C  
ATOM   1363  C   MET A 228     -10.334 -21.269 -15.886  1.00  0.72           C  
ATOM   1364  O   MET A 228      -9.634 -20.824 -16.790  1.00  0.72           O  
ATOM   1365  CB  MET A 228     -12.767 -21.234 -16.570  1.00  0.72           C  
ATOM   1366  CG  MET A 228     -13.130 -22.724 -16.423  1.00  0.72           C  
ATOM   1367  SD  MET A 228     -12.094 -23.920 -17.313  1.00  0.72           S  
ATOM   1368  CE  MET A 228     -12.278 -23.349 -19.024  1.00  0.72           C  
ATOM   1369  N   ASN A 229      -9.883 -22.284 -15.119  1.00  0.78           N  
ATOM   1370  CA  ASN A 229      -8.633 -22.971 -15.389  1.00  0.78           C  
ATOM   1371  C   ASN A 229      -8.942 -24.264 -16.140  1.00  0.78           C  
ATOM   1372  O   ASN A 229      -9.433 -25.237 -15.562  1.00  0.78           O  
ATOM   1373  CB  ASN A 229      -7.884 -23.245 -14.056  1.00  0.78           C  
ATOM   1374  CG  ASN A 229      -6.461 -23.732 -14.303  1.00  0.78           C  
ATOM   1375  OD1 ASN A 229      -6.176 -24.600 -15.125  1.00  0.78           O  
ATOM   1376  ND2 ASN A 229      -5.504 -23.212 -13.502  1.00  0.78           N  
ATOM   1377  N   ASP A 230      -8.652 -24.274 -17.453  1.00  0.78           N  
ATOM   1378  CA  ASP A 230      -8.954 -25.316 -18.414  1.00  0.78           C  
ATOM   1379  C   ASP A 230      -8.262 -26.638 -18.112  1.00  0.78           C  
ATOM   1380  O   ASP A 230      -8.860 -27.716 -18.113  1.00  0.78           O  
ATOM   1381  CB  ASP A 230      -8.658 -24.767 -19.849  1.00  0.78           C  
ATOM   1382  CG  ASP A 230      -7.279 -24.145 -20.064  1.00  0.78           C  
ATOM   1383  OD1 ASP A 230      -6.444 -24.140 -19.121  1.00  0.78           O  
ATOM   1384  OD2 ASP A 230      -7.053 -23.628 -21.191  1.00  0.78           O  
ATOM   1385  N   SER A 231      -6.975 -26.555 -17.761  1.00  0.79           N  
ATOM   1386  CA  SER A 231      -6.179 -27.684 -17.330  1.00  0.79           C  
ATOM   1387  C   SER A 231      -6.675 -28.365 -16.060  1.00  0.79           C  
ATOM   1388  O   SER A 231      -6.810 -29.589 -16.002  1.00  0.79           O  
ATOM   1389  CB  SER A 231      -4.727 -27.228 -17.105  1.00  0.79           C  
ATOM   1390  OG  SER A 231      -3.883 -28.349 -16.841  1.00  0.79           O  
ATOM   1391  N   ARG A 232      -7.008 -27.582 -15.009  1.00  0.76           N  
ATOM   1392  CA  ARG A 232      -7.559 -28.118 -13.771  1.00  0.76           C  
ATOM   1393  C   ARG A 232      -8.921 -28.775 -13.963  1.00  0.76           C  
ATOM   1394  O   ARG A 232      -9.216 -29.794 -13.339  1.00  0.76           O  
ATOM   1395  CB  ARG A 232      -7.679 -27.056 -12.648  1.00  0.76           C  
ATOM   1396  CG  ARG A 232      -6.353 -26.467 -12.116  1.00  0.76           C  
ATOM   1397  CD  ARG A 232      -5.328 -27.457 -11.547  1.00  0.76           C  
ATOM   1398  NE  ARG A 232      -5.983 -28.255 -10.460  1.00  0.76           N  
ATOM   1399  CZ  ARG A 232      -5.415 -29.356  -9.945  1.00  0.76           C  
ATOM   1400  NH1 ARG A 232      -4.123 -29.609 -10.111  1.00  0.76           N  
ATOM   1401  NH2 ARG A 232      -6.140 -30.228  -9.258  1.00  0.76           N  
ATOM   1402  N   LEU A 233      -9.772 -28.220 -14.857  1.00  0.79           N  
ATOM   1403  CA  LEU A 233     -11.051 -28.809 -15.222  1.00  0.79           C  
ATOM   1404  C   LEU A 233     -10.903 -30.194 -15.816  1.00  0.79           C  
ATOM   1405  O   LEU A 233     -11.570 -31.137 -15.400  1.00  0.79           O  
ATOM   1406  CB  LEU A 233     -11.824 -27.856 -16.172  1.00  0.79           C  
ATOM   1407  CG  LEU A 233     -13.275 -28.277 -16.501  1.00  0.79           C  
ATOM   1408  CD1 LEU A 233     -14.192 -28.278 -15.266  1.00  0.79           C  
ATOM   1409  CD2 LEU A 233     -13.867 -27.361 -17.582  1.00  0.79           C  
ATOM   1410  N   ASN A 234      -9.946 -30.378 -16.739  1.00  0.79           N  
ATOM   1411  CA  ASN A 234      -9.673 -31.663 -17.328  1.00  0.79           C  
ATOM   1412  C   ASN A 234      -9.192 -32.725 -16.325  1.00  0.79           C  
ATOM   1413  O   ASN A 234      -9.690 -33.849 -16.277  1.00  0.79           O  
ATOM   1414  CB  ASN A 234      -8.631 -31.408 -18.444  1.00  0.79           C  
ATOM   1415  CG  ASN A 234      -8.664 -32.592 -19.376  1.00  0.79           C  
ATOM   1416  OD1 ASN A 234      -9.727 -33.179 -19.572  1.00  0.79           O  
ATOM   1417  ND2 ASN A 234      -7.535 -33.003 -19.967  1.00  0.79           N  
ATOM   1418  N   VAL A 235      -8.229 -32.366 -15.453  1.00  0.81           N  
ATOM   1419  CA  VAL A 235      -7.690 -33.267 -14.440  1.00  0.81           C  
ATOM   1420  C   VAL A 235      -8.739 -33.663 -13.400  1.00  0.81           C  
ATOM   1421  O   VAL A 235      -8.853 -34.829 -13.024  1.00  0.81           O  
ATOM   1422  CB  VAL A 235      -6.404 -32.712 -13.825  1.00  0.81           C  
ATOM   1423  CG1 VAL A 235      -5.893 -33.620 -12.687  1.00  0.81           C  
ATOM   1424  CG2 VAL A 235      -5.330 -32.639 -14.933  1.00  0.81           C  
ATOM   1425  N   GLY A 236      -9.600 -32.719 -12.955  1.00  0.84           N  
ATOM   1426  CA  GLY A 236     -10.706 -33.024 -12.045  1.00  0.84           C  
ATOM   1427  C   GLY A 236     -11.762 -33.951 -12.612  1.00  0.84           C  
ATOM   1428  O   GLY A 236     -12.392 -34.711 -11.886  1.00  0.84           O  
ATOM   1429  N   LEU A 237     -11.983 -33.954 -13.938  1.00  0.80           N  
ATOM   1430  CA  LEU A 237     -12.811 -34.955 -14.591  1.00  0.80           C  
ATOM   1431  C   LEU A 237     -12.155 -36.331 -14.627  1.00  0.80           C  
ATOM   1432  O   LEU A 237     -12.774 -37.352 -14.323  1.00  0.80           O  
ATOM   1433  CB  LEU A 237     -13.110 -34.537 -16.051  1.00  0.80           C  
ATOM   1434  CG  LEU A 237     -13.927 -33.245 -16.209  1.00  0.80           C  
ATOM   1435  CD1 LEU A 237     -13.839 -32.704 -17.645  1.00  0.80           C  
ATOM   1436  CD2 LEU A 237     -15.382 -33.488 -15.817  1.00  0.80           C  
ATOM   1437  N   ALA A 238     -10.851 -36.375 -14.972  1.00  0.82           N  
ATOM   1438  CA  ALA A 238     -10.062 -37.588 -15.063  1.00  0.82           C  
ATOM   1439  C   ALA A 238      -9.953 -38.343 -13.746  1.00  0.82           C  
ATOM   1440  O   ALA A 238     -10.145 -39.557 -13.678  1.00  0.82           O  
ATOM   1441  CB  ALA A 238      -8.643 -37.222 -15.541  1.00  0.82           C  
ATOM   1442  N   CYS A 239      -9.698 -37.612 -12.643  1.00  0.81           N  
ATOM   1443  CA  CYS A 239      -9.655 -38.163 -11.304  1.00  0.81           C  
ATOM   1444  C   CYS A 239     -10.990 -38.763 -10.871  1.00  0.81           C  
ATOM   1445  O   CYS A 239     -11.018 -39.835 -10.272  1.00  0.81           O  
ATOM   1446  CB  CYS A 239      -9.131 -37.118 -10.285  1.00  0.81           C  
ATOM   1447  SG  CYS A 239      -7.406 -36.634 -10.631  1.00  0.81           S  
ATOM   1448  N   THR A 240     -12.148 -38.142 -11.213  1.00  0.77           N  
ATOM   1449  CA  THR A 240     -13.470 -38.714 -10.918  1.00  0.77           C  
ATOM   1450  C   THR A 240     -13.663 -40.047 -11.597  1.00  0.77           C  
ATOM   1451  O   THR A 240     -14.116 -41.007 -10.983  1.00  0.77           O  
ATOM   1452  CB  THR A 240     -14.649 -37.887 -11.419  1.00  0.77           C  
ATOM   1453  OG1 THR A 240     -14.601 -36.547 -10.980  1.00  0.77           O  
ATOM   1454  CG2 THR A 240     -15.987 -38.435 -10.902  1.00  0.77           C  
ATOM   1455  N   ALA A 241     -13.278 -40.134 -12.890  1.00  0.83           N  
ATOM   1456  CA  ALA A 241     -13.367 -41.328 -13.706  1.00  0.83           C  
ATOM   1457  C   ALA A 241     -12.531 -42.482 -13.149  1.00  0.83           C  
ATOM   1458  O   ALA A 241     -12.982 -43.623 -13.103  1.00  0.83           O  
ATOM   1459  CB  ALA A 241     -12.974 -41.000 -15.163  1.00  0.83           C  
ATOM   1460  N   ALA A 242     -11.307 -42.198 -12.657  1.00  0.80           N  
ATOM   1461  CA  ALA A 242     -10.464 -43.153 -11.956  1.00  0.80           C  
ATOM   1462  C   ALA A 242     -11.070 -43.694 -10.653  1.00  0.80           C  
ATOM   1463  O   ALA A 242     -11.016 -44.892 -10.380  1.00  0.80           O  
ATOM   1464  CB  ALA A 242      -9.105 -42.486 -11.655  1.00  0.80           C  
ATOM   1465  N   VAL A 243     -11.707 -42.824  -9.835  1.00  0.79           N  
ATOM   1466  CA  VAL A 243     -12.417 -43.182  -8.600  1.00  0.79           C  
ATOM   1467  C   VAL A 243     -13.577 -44.141  -8.846  1.00  0.79           C  
ATOM   1468  O   VAL A 243     -13.813 -45.068  -8.075  1.00  0.79           O  
ATOM   1469  CB  VAL A 243     -12.896 -41.938  -7.839  1.00  0.79           C  
ATOM   1470  CG1 VAL A 243     -13.792 -42.288  -6.630  1.00  0.79           C  
ATOM   1471  CG2 VAL A 243     -11.658 -41.180  -7.322  1.00  0.79           C  
ATOM   1472  N   VAL A 244     -14.312 -43.973  -9.963  1.00  0.78           N  
ATOM   1473  CA  VAL A 244     -15.422 -44.852 -10.321  1.00  0.78           C  
ATOM   1474  C   VAL A 244     -14.965 -46.028 -11.188  1.00  0.78           C  
ATOM   1475  O   VAL A 244     -15.779 -46.743 -11.767  1.00  0.78           O  
ATOM   1476  CB  VAL A 244     -16.591 -44.116 -10.981  1.00  0.78           C  
ATOM   1477  CG1 VAL A 244     -17.196 -43.125  -9.969  1.00  0.78           C  
ATOM   1478  CG2 VAL A 244     -16.119 -43.366 -12.230  1.00  0.78           C  
ATOM   1479  N   GLY A 245     -13.640 -46.299 -11.261  1.00  0.82           N  
ATOM   1480  CA  GLY A 245     -13.111 -47.558 -11.781  1.00  0.82           C  
ATOM   1481  C   GLY A 245     -12.593 -47.542 -13.193  1.00  0.82           C  
ATOM   1482  O   GLY A 245     -12.247 -48.592 -13.728  1.00  0.82           O  
ATOM   1483  N   ALA A 246     -12.522 -46.379 -13.868  1.00  0.84           N  
ATOM   1484  CA  ALA A 246     -11.963 -46.307 -15.207  1.00  0.84           C  
ATOM   1485  C   ALA A 246     -10.457 -46.567 -15.309  1.00  0.84           C  
ATOM   1486  O   ALA A 246      -9.661 -46.155 -14.463  1.00  0.84           O  
ATOM   1487  CB  ALA A 246     -12.298 -44.960 -15.879  1.00  0.84           C  
ATOM   1488  N   ALA A 247     -10.018 -47.235 -16.396  1.00  0.83           N  
ATOM   1489  CA  ALA A 247      -8.618 -47.507 -16.640  1.00  0.83           C  
ATOM   1490  C   ALA A 247      -7.995 -46.436 -17.530  1.00  0.83           C  
ATOM   1491  O   ALA A 247      -8.125 -46.442 -18.753  1.00  0.83           O  
ATOM   1492  CB  ALA A 247      -8.474 -48.903 -17.275  1.00  0.83           C  
ATOM   1493  N   VAL A 248      -7.297 -45.458 -16.926  1.00  0.83           N  
ATOM   1494  CA  VAL A 248      -6.882 -44.242 -17.604  1.00  0.83           C  
ATOM   1495  C   VAL A 248      -5.361 -44.200 -17.725  1.00  0.83           C  
ATOM   1496  O   VAL A 248      -4.651 -44.230 -16.720  1.00  0.83           O  
ATOM   1497  CB  VAL A 248      -7.357 -43.011 -16.831  1.00  0.83           C  
ATOM   1498  CG1 VAL A 248      -7.162 -41.761 -17.702  1.00  0.83           C  
ATOM   1499  CG2 VAL A 248      -8.853 -43.137 -16.474  1.00  0.83           C  
ATOM   1500  N   LEU A 249      -4.816 -44.137 -18.962  1.00  0.80           N  
ATOM   1501  CA  LEU A 249      -3.384 -44.139 -19.215  1.00  0.80           C  
ATOM   1502  C   LEU A 249      -2.935 -42.919 -19.997  1.00  0.80           C  
ATOM   1503  O   LEU A 249      -3.376 -42.673 -21.116  1.00  0.80           O  
ATOM   1504  CB  LEU A 249      -2.958 -45.379 -20.040  1.00  0.80           C  
ATOM   1505  CG  LEU A 249      -3.160 -46.711 -19.305  1.00  0.80           C  
ATOM   1506  CD1 LEU A 249      -2.620 -47.875 -20.133  1.00  0.80           C  
ATOM   1507  CD2 LEU A 249      -2.412 -46.746 -17.979  1.00  0.80           C  
ATOM   1508  N   ASN A 250      -1.993 -42.143 -19.424  1.00  0.80           N  
ATOM   1509  CA  ASN A 250      -1.243 -41.103 -20.104  1.00  0.80           C  
ATOM   1510  C   ASN A 250       0.065 -41.677 -20.632  1.00  0.80           C  
ATOM   1511  O   ASN A 250       0.480 -42.779 -20.257  1.00  0.80           O  
ATOM   1512  CB  ASN A 250      -0.997 -39.853 -19.199  1.00  0.80           C  
ATOM   1513  CG  ASN A 250      -0.303 -40.161 -17.871  1.00  0.80           C  
ATOM   1514  OD1 ASN A 250      -0.083 -41.316 -17.500  1.00  0.80           O  
ATOM   1515  ND2 ASN A 250       0.063 -39.093 -17.125  1.00  0.80           N  
ATOM   1516  N   TYR A 251       0.733 -40.949 -21.548  1.00  0.77           N  
ATOM   1517  CA  TYR A 251       1.959 -41.374 -22.202  1.00  0.77           C  
ATOM   1518  C   TYR A 251       1.806 -42.704 -22.957  1.00  0.77           C  
ATOM   1519  O   TYR A 251       2.636 -43.608 -22.867  1.00  0.77           O  
ATOM   1520  CB  TYR A 251       3.172 -41.352 -21.221  1.00  0.77           C  
ATOM   1521  CG  TYR A 251       3.592 -39.938 -20.908  1.00  0.77           C  
ATOM   1522  CD1 TYR A 251       3.213 -39.312 -19.706  1.00  0.77           C  
ATOM   1523  CD2 TYR A 251       4.414 -39.234 -21.806  1.00  0.77           C  
ATOM   1524  CE1 TYR A 251       3.642 -38.007 -19.415  1.00  0.77           C  
ATOM   1525  CE2 TYR A 251       4.849 -37.935 -21.514  1.00  0.77           C  
ATOM   1526  CZ  TYR A 251       4.461 -37.325 -20.320  1.00  0.77           C  
ATOM   1527  OH  TYR A 251       4.921 -36.029 -20.029  1.00  0.77           O  
ATOM   1528  N   ALA A 252       0.702 -42.874 -23.708  1.00  0.84           N  
ATOM   1529  CA  ALA A 252       0.424 -44.091 -24.431  1.00  0.84           C  
ATOM   1530  C   ALA A 252      -0.257 -43.780 -25.756  1.00  0.84           C  
ATOM   1531  O   ALA A 252      -1.326 -43.176 -25.817  1.00  0.84           O  
ATOM   1532  CB  ALA A 252      -0.488 -44.993 -23.576  1.00  0.84           C  
ATOM   1533  N   GLU A 253       0.338 -44.202 -26.882  1.00  0.82           N  
ATOM   1534  CA  GLU A 253      -0.082 -43.749 -28.192  1.00  0.82           C  
ATOM   1535  C   GLU A 253      -0.760 -44.830 -29.010  1.00  0.82           C  
ATOM   1536  O   GLU A 253      -0.211 -45.906 -29.225  1.00  0.82           O  
ATOM   1537  CB  GLU A 253       1.131 -43.211 -28.989  1.00  0.82           C  
ATOM   1538  CG  GLU A 253       0.751 -42.754 -30.415  1.00  0.82           C  
ATOM   1539  CD  GLU A 253       1.773 -41.850 -31.084  1.00  0.82           C  
ATOM   1540  OE1 GLU A 253       2.991 -41.994 -30.823  1.00  0.82           O  
ATOM   1541  OE2 GLU A 253       1.284 -40.983 -31.858  1.00  0.82           O  
ATOM   1542  N   VAL A 254      -1.987 -44.561 -29.521  1.00  0.84           N  
ATOM   1543  CA  VAL A 254      -2.628 -45.384 -30.548  1.00  0.84           C  
ATOM   1544  C   VAL A 254      -1.922 -45.221 -31.880  1.00  0.84           C  
ATOM   1545  O   VAL A 254      -1.980 -44.141 -32.478  1.00  0.84           O  
ATOM   1546  CB  VAL A 254      -4.105 -45.061 -30.797  1.00  0.84           C  
ATOM   1547  CG1 VAL A 254      -4.719 -46.067 -31.798  1.00  0.84           C  
ATOM   1548  CG2 VAL A 254      -4.876 -45.101 -29.473  1.00  0.84           C  
ATOM   1549  N   VAL A 255      -1.266 -46.301 -32.353  1.00  0.83           N  
ATOM   1550  CA  VAL A 255      -0.474 -46.318 -33.571  1.00  0.83           C  
ATOM   1551  C   VAL A 255      -1.087 -47.200 -34.651  1.00  0.83           C  
ATOM   1552  O   VAL A 255      -0.689 -47.130 -35.809  1.00  0.83           O  
ATOM   1553  CB  VAL A 255       0.954 -46.818 -33.300  1.00  0.83           C  
ATOM   1554  CG1 VAL A 255       1.691 -45.805 -32.401  1.00  0.83           C  
ATOM   1555  CG2 VAL A 255       0.968 -48.224 -32.654  1.00  0.83           C  
ATOM   1556  N   SER A 256      -2.081 -48.058 -34.328  1.00  0.81           N  
ATOM   1557  CA  SER A 256      -2.700 -48.923 -35.327  1.00  0.81           C  
ATOM   1558  C   SER A 256      -4.012 -49.466 -34.777  1.00  0.81           C  
ATOM   1559  O   SER A 256      -4.331 -49.288 -33.600  1.00  0.81           O  
ATOM   1560  CB  SER A 256      -1.771 -50.080 -35.826  1.00  0.81           C  
ATOM   1561  OG  SER A 256      -2.320 -50.793 -36.938  1.00  0.81           O  
ATOM   1562  N   LEU A 257      -4.805 -50.138 -35.631  1.00  0.79           N  
ATOM   1563  CA  LEU A 257      -6.119 -50.692 -35.356  1.00  0.79           C  
ATOM   1564  C   LEU A 257      -6.103 -52.203 -35.523  1.00  0.79           C  
ATOM   1565  O   LEU A 257      -5.472 -52.740 -36.430  1.00  0.79           O  
ATOM   1566  CB  LEU A 257      -7.179 -50.150 -36.344  1.00  0.79           C  
ATOM   1567  CG  LEU A 257      -7.381 -48.625 -36.286  1.00  0.79           C  
ATOM   1568  CD1 LEU A 257      -8.270 -48.191 -37.453  1.00  0.79           C  
ATOM   1569  CD2 LEU A 257      -7.997 -48.175 -34.954  1.00  0.79           C  
ATOM   1570  N   ILE A 258      -6.833 -52.922 -34.649  1.00  0.75           N  
ATOM   1571  CA  ILE A 258      -7.017 -54.366 -34.714  1.00  0.75           C  
ATOM   1572  C   ILE A 258      -8.342 -54.619 -35.399  1.00  0.75           C  
ATOM   1573  O   ILE A 258      -9.323 -53.913 -35.166  1.00  0.75           O  
ATOM   1574  CB  ILE A 258      -7.018 -55.032 -33.337  1.00  0.75           C  
ATOM   1575  CG1 ILE A 258      -5.709 -54.702 -32.584  1.00  0.75           C  
ATOM   1576  CG2 ILE A 258      -7.200 -56.565 -33.463  1.00  0.75           C  
ATOM   1577  CD1 ILE A 258      -5.757 -55.101 -31.106  1.00  0.75           C  
ATOM   1578  N   LYS A 259      -8.396 -55.629 -36.284  1.00  0.73           N  
ATOM   1579  CA  LYS A 259      -9.552 -55.914 -37.097  1.00  0.73           C  
ATOM   1580  C   LYS A 259      -9.848 -57.399 -37.051  1.00  0.73           C  
ATOM   1581  O   LYS A 259      -9.024 -58.192 -36.599  1.00  0.73           O  
ATOM   1582  CB  LYS A 259      -9.319 -55.490 -38.569  1.00  0.73           C  
ATOM   1583  CG  LYS A 259      -8.944 -54.008 -38.745  1.00  0.73           C  
ATOM   1584  CD  LYS A 259      -8.727 -53.665 -40.224  1.00  0.73           C  
ATOM   1585  CE  LYS A 259      -8.444 -52.187 -40.492  1.00  0.73           C  
ATOM   1586  NZ  LYS A 259      -8.347 -51.973 -41.955  1.00  0.73           N  
ATOM   1587  N   ASP A 260     -11.062 -57.787 -37.493  1.00  0.70           N  
ATOM   1588  CA  ASP A 260     -11.460 -59.142 -37.839  1.00  0.70           C  
ATOM   1589  C   ASP A 260     -10.597 -59.831 -38.920  1.00  0.70           C  
ATOM   1590  O   ASP A 260      -9.579 -59.319 -39.384  1.00  0.70           O  
ATOM   1591  CB  ASP A 260     -12.990 -59.180 -38.141  1.00  0.70           C  
ATOM   1592  CG  ASP A 260     -13.364 -58.191 -39.228  1.00  0.70           C  
ATOM   1593  OD1 ASP A 260     -12.787 -58.270 -40.337  1.00  0.70           O  
ATOM   1594  OD2 ASP A 260     -14.203 -57.304 -38.954  1.00  0.70           O  
ATOM   1595  N   GLU A 261     -10.999 -61.055 -39.327  1.00  0.52           N  
ATOM   1596  CA  GLU A 261     -10.355 -61.850 -40.361  1.00  0.52           C  
ATOM   1597  C   GLU A 261     -10.327 -61.192 -41.745  1.00  0.52           C  
ATOM   1598  O   GLU A 261      -9.303 -61.201 -42.427  1.00  0.52           O  
ATOM   1599  CB  GLU A 261     -11.071 -63.219 -40.465  1.00  0.52           C  
ATOM   1600  CG  GLU A 261     -10.447 -64.187 -41.501  1.00  0.52           C  
ATOM   1601  CD  GLU A 261     -11.193 -65.516 -41.586  1.00  0.52           C  
ATOM   1602  OE1 GLU A 261     -12.161 -65.716 -40.808  1.00  0.52           O  
ATOM   1603  OE2 GLU A 261     -10.788 -66.343 -42.442  1.00  0.52           O  
ATOM   1604  N   SER A 262     -11.443 -60.572 -42.198  1.00  0.63           N  
ATOM   1605  CA  SER A 262     -11.536 -59.981 -43.527  1.00  0.63           C  
ATOM   1606  C   SER A 262     -11.105 -58.521 -43.526  1.00  0.63           C  
ATOM   1607  O   SER A 262     -10.855 -57.930 -44.577  1.00  0.63           O  
ATOM   1608  CB  SER A 262     -12.967 -60.122 -44.137  1.00  0.63           C  
ATOM   1609  OG  SER A 262     -13.993 -59.703 -43.240  1.00  0.63           O  
ATOM   1610  N   GLY A 263     -10.928 -57.907 -42.336  1.00  0.59           N  
ATOM   1611  CA  GLY A 263     -10.431 -56.548 -42.176  1.00  0.59           C  
ATOM   1612  C   GLY A 263     -11.516 -55.511 -42.263  1.00  0.59           C  
ATOM   1613  O   GLY A 263     -11.240 -54.329 -42.495  1.00  0.59           O  
ATOM   1614  N   GLU A 264     -12.776 -55.944 -42.091  1.00  0.50           N  
ATOM   1615  CA  GLU A 264     -13.969 -55.144 -42.266  1.00  0.50           C  
ATOM   1616  C   GLU A 264     -14.320 -54.257 -41.084  1.00  0.50           C  
ATOM   1617  O   GLU A 264     -14.774 -53.123 -41.266  1.00  0.50           O  
ATOM   1618  CB  GLU A 264     -15.173 -56.040 -42.615  1.00  0.50           C  
ATOM   1619  CG  GLU A 264     -15.041 -56.645 -44.026  1.00  0.50           C  
ATOM   1620  CD  GLU A 264     -16.217 -57.553 -44.319  1.00  0.50           C  
ATOM   1621  OE1 GLU A 264     -17.381 -57.083 -44.179  1.00  0.50           O  
ATOM   1622  OE2 GLU A 264     -15.970 -58.733 -44.693  1.00  0.50           O  
ATOM   1623  N   ARG A 265     -14.169 -54.739 -39.838  1.00  0.67           N  
ATOM   1624  CA  ARG A 265     -14.513 -53.998 -38.641  1.00  0.67           C  
ATOM   1625  C   ARG A 265     -13.355 -53.898 -37.669  1.00  0.67           C  
ATOM   1626  O   ARG A 265     -12.550 -54.807 -37.490  1.00  0.67           O  
ATOM   1627  CB  ARG A 265     -15.743 -54.616 -37.925  1.00  0.67           C  
ATOM   1628  CG  ARG A 265     -17.026 -54.567 -38.778  1.00  0.67           C  
ATOM   1629  CD  ARG A 265     -17.512 -53.138 -39.038  1.00  0.67           C  
ATOM   1630  NE  ARG A 265     -18.741 -53.214 -39.890  1.00  0.67           N  
ATOM   1631  CZ  ARG A 265     -18.725 -53.228 -41.231  1.00  0.67           C  
ATOM   1632  NH1 ARG A 265     -19.878 -53.328 -41.893  1.00  0.67           N  
ATOM   1633  NH2 ARG A 265     -17.603 -53.173 -41.938  1.00  0.67           N  
ATOM   1634  N   ILE A 266     -13.246 -52.723 -37.015  1.00  0.72           N  
ATOM   1635  CA  ILE A 266     -12.347 -52.462 -35.901  1.00  0.72           C  
ATOM   1636  C   ILE A 266     -12.836 -53.159 -34.641  1.00  0.72           C  
ATOM   1637  O   ILE A 266     -13.984 -52.998 -34.234  1.00  0.72           O  
ATOM   1638  CB  ILE A 266     -12.224 -50.962 -35.629  1.00  0.72           C  
ATOM   1639  CG1 ILE A 266     -11.639 -50.230 -36.857  1.00  0.72           C  
ATOM   1640  CG2 ILE A 266     -11.359 -50.677 -34.376  1.00  0.72           C  
ATOM   1641  CD1 ILE A 266     -11.932 -48.727 -36.826  1.00  0.72           C  
ATOM   1642  N   ILE A 267     -11.962 -53.947 -33.985  1.00  0.75           N  
ATOM   1643  CA  ILE A 267     -12.292 -54.632 -32.739  1.00  0.75           C  
ATOM   1644  C   ILE A 267     -11.284 -54.301 -31.645  1.00  0.75           C  
ATOM   1645  O   ILE A 267     -11.274 -54.879 -30.557  1.00  0.75           O  
ATOM   1646  CB  ILE A 267     -12.388 -56.148 -32.932  1.00  0.75           C  
ATOM   1647  CG1 ILE A 267     -11.068 -56.760 -33.459  1.00  0.75           C  
ATOM   1648  CG2 ILE A 267     -13.583 -56.445 -33.871  1.00  0.75           C  
ATOM   1649  CD1 ILE A 267     -11.069 -58.293 -33.458  1.00  0.75           C  
ATOM   1650  N   GLY A 268     -10.383 -53.331 -31.886  1.00  0.81           N  
ATOM   1651  CA  GLY A 268      -9.395 -52.984 -30.885  1.00  0.81           C  
ATOM   1652  C   GLY A 268      -8.354 -52.070 -31.447  1.00  0.81           C  
ATOM   1653  O   GLY A 268      -8.431 -51.632 -32.594  1.00  0.81           O  
ATOM   1654  N   ALA A 269      -7.323 -51.776 -30.646  1.00  0.84           N  
ATOM   1655  CA  ALA A 269      -6.274 -50.854 -31.016  1.00  0.84           C  
ATOM   1656  C   ALA A 269      -4.917 -51.388 -30.589  1.00  0.84           C  
ATOM   1657  O   ALA A 269      -4.792 -52.111 -29.600  1.00  0.84           O  
ATOM   1658  CB  ALA A 269      -6.518 -49.482 -30.351  1.00  0.84           C  
ATOM   1659  N   ARG A 270      -3.860 -51.022 -31.343  1.00  0.82           N  
ATOM   1660  CA  ARG A 270      -2.477 -51.285 -30.991  1.00  0.82           C  
ATOM   1661  C   ARG A 270      -1.925 -50.009 -30.380  1.00  0.82           C  
ATOM   1662  O   ARG A 270      -1.955 -48.942 -30.999  1.00  0.82           O  
ATOM   1663  CB  ARG A 270      -1.626 -51.642 -32.239  1.00  0.82           C  
ATOM   1664  CG  ARG A 270      -0.160 -52.067 -31.976  1.00  0.82           C  
ATOM   1665  CD  ARG A 270       0.015 -53.557 -31.656  1.00  0.82           C  
ATOM   1666  NE  ARG A 270       1.486 -53.849 -31.679  1.00  0.82           N  
ATOM   1667  CZ  ARG A 270       2.031 -55.037 -31.393  1.00  0.82           C  
ATOM   1668  NH1 ARG A 270       3.358 -55.119 -31.440  1.00  0.82           N  
ATOM   1669  NH2 ARG A 270       1.308 -56.104 -31.072  1.00  0.82           N  
ATOM   1670  N   VAL A 271      -1.435 -50.094 -29.131  1.00  0.84           N  
ATOM   1671  CA  VAL A 271      -1.028 -48.941 -28.347  1.00  0.84           C  
ATOM   1672  C   VAL A 271       0.431 -49.085 -27.962  1.00  0.84           C  
ATOM   1673  O   VAL A 271       0.867 -50.136 -27.496  1.00  0.84           O  
ATOM   1674  CB  VAL A 271      -1.892 -48.751 -27.099  1.00  0.84           C  
ATOM   1675  CG1 VAL A 271      -1.431 -47.524 -26.285  1.00  0.84           C  
ATOM   1676  CG2 VAL A 271      -3.356 -48.548 -27.540  1.00  0.84           C  
ATOM   1677  N   ARG A 272       1.227 -48.017 -28.160  1.00  0.83           N  
ATOM   1678  CA  ARG A 272       2.629 -47.956 -27.811  1.00  0.83           C  
ATOM   1679  C   ARG A 272       2.824 -47.174 -26.520  1.00  0.83           C  
ATOM   1680  O   ARG A 272       2.403 -46.025 -26.402  1.00  0.83           O  
ATOM   1681  CB  ARG A 272       3.430 -47.277 -28.950  1.00  0.83           C  
ATOM   1682  CG  ARG A 272       4.959 -47.418 -28.815  1.00  0.83           C  
ATOM   1683  CD  ARG A 272       5.714 -46.753 -29.971  1.00  0.83           C  
ATOM   1684  NE  ARG A 272       7.165 -47.133 -29.839  1.00  0.83           N  
ATOM   1685  CZ  ARG A 272       7.748 -48.128 -30.523  1.00  0.83           C  
ATOM   1686  NH1 ARG A 272       7.101 -48.863 -31.418  1.00  0.83           N  
ATOM   1687  NH2 ARG A 272       9.033 -48.411 -30.309  1.00  0.83           N  
ATOM   1688  N   ASP A 273       3.485 -47.781 -25.515  1.00  0.83           N  
ATOM   1689  CA  ASP A 273       3.887 -47.127 -24.283  1.00  0.83           C  
ATOM   1690  C   ASP A 273       5.093 -46.234 -24.576  1.00  0.83           C  
ATOM   1691  O   ASP A 273       6.170 -46.709 -24.949  1.00  0.83           O  
ATOM   1692  CB  ASP A 273       4.219 -48.214 -23.219  1.00  0.83           C  
ATOM   1693  CG  ASP A 273       4.501 -47.669 -21.828  1.00  0.83           C  
ATOM   1694  OD1 ASP A 273       4.424 -46.432 -21.609  1.00  0.83           O  
ATOM   1695  OD2 ASP A 273       4.806 -48.502 -20.936  1.00  0.83           O  
ATOM   1696  N   THR A 274       4.964 -44.900 -24.424  1.00  0.79           N  
ATOM   1697  CA  THR A 274       6.036 -43.986 -24.815  1.00  0.79           C  
ATOM   1698  C   THR A 274       7.162 -43.961 -23.797  1.00  0.79           C  
ATOM   1699  O   THR A 274       8.256 -43.488 -24.094  1.00  0.79           O  
ATOM   1700  CB  THR A 274       5.603 -42.554 -25.124  1.00  0.79           C  
ATOM   1701  OG1 THR A 274       4.967 -41.939 -24.021  1.00  0.79           O  
ATOM   1702  CG2 THR A 274       4.579 -42.552 -26.266  1.00  0.79           C  
ATOM   1703  N   LEU A 275       6.940 -44.520 -22.585  1.00  0.71           N  
ATOM   1704  CA  LEU A 275       7.939 -44.554 -21.532  1.00  0.71           C  
ATOM   1705  C   LEU A 275       8.774 -45.820 -21.545  1.00  0.71           C  
ATOM   1706  O   LEU A 275       9.774 -45.912 -20.837  1.00  0.71           O  
ATOM   1707  CB  LEU A 275       7.262 -44.497 -20.142  1.00  0.71           C  
ATOM   1708  CG  LEU A 275       6.353 -43.275 -19.918  1.00  0.71           C  
ATOM   1709  CD1 LEU A 275       5.864 -43.268 -18.463  1.00  0.71           C  
ATOM   1710  CD2 LEU A 275       7.049 -41.943 -20.242  1.00  0.71           C  
ATOM   1711  N   SER A 276       8.418 -46.832 -22.360  1.00  0.76           N  
ATOM   1712  CA  SER A 276       9.193 -48.069 -22.358  1.00  0.76           C  
ATOM   1713  C   SER A 276       9.321 -48.731 -23.708  1.00  0.76           C  
ATOM   1714  O   SER A 276       9.985 -49.755 -23.839  1.00  0.76           O  
ATOM   1715  CB  SER A 276       8.626 -49.138 -21.373  1.00  0.76           C  
ATOM   1716  OG  SER A 276       7.313 -49.618 -21.707  1.00  0.76           O  
ATOM   1717  N   GLY A 277       8.702 -48.170 -24.768  1.00  0.79           N  
ATOM   1718  CA  GLY A 277       8.853 -48.644 -26.141  1.00  0.79           C  
ATOM   1719  C   GLY A 277       8.060 -49.876 -26.472  1.00  0.79           C  
ATOM   1720  O   GLY A 277       8.090 -50.353 -27.604  1.00  0.79           O  
ATOM   1721  N   LYS A 278       7.326 -50.405 -25.483  1.00  0.82           N  
ATOM   1722  CA  LYS A 278       6.517 -51.593 -25.588  1.00  0.82           C  
ATOM   1723  C   LYS A 278       5.212 -51.333 -26.306  1.00  0.82           C  
ATOM   1724  O   LYS A 278       4.612 -50.266 -26.195  1.00  0.82           O  
ATOM   1725  CB  LYS A 278       6.206 -52.162 -24.188  1.00  0.82           C  
ATOM   1726  CG  LYS A 278       7.462 -52.617 -23.437  1.00  0.82           C  
ATOM   1727  CD  LYS A 278       7.120 -53.126 -22.031  1.00  0.82           C  
ATOM   1728  CE  LYS A 278       8.367 -53.480 -21.223  1.00  0.82           C  
ATOM   1729  NZ  LYS A 278       7.976 -53.923 -19.868  1.00  0.82           N  
ATOM   1730  N   GLU A 279       4.731 -52.336 -27.051  1.00  0.84           N  
ATOM   1731  CA  GLU A 279       3.504 -52.245 -27.794  1.00  0.84           C  
ATOM   1732  C   GLU A 279       2.557 -53.320 -27.323  1.00  0.84           C  
ATOM   1733  O   GLU A 279       2.954 -54.467 -27.119  1.00  0.84           O  
ATOM   1734  CB  GLU A 279       3.746 -52.464 -29.288  1.00  0.84           C  
ATOM   1735  CG  GLU A 279       4.629 -51.392 -29.949  1.00  0.84           C  
ATOM   1736  CD  GLU A 279       4.650 -51.586 -31.455  1.00  0.84           C  
ATOM   1737  OE1 GLU A 279       4.043 -52.580 -31.947  1.00  0.84           O  
ATOM   1738  OE2 GLU A 279       5.260 -50.717 -32.125  1.00  0.84           O  
ATOM   1739  N   PHE A 280       1.275 -52.964 -27.144  1.00  0.82           N  
ATOM   1740  CA  PHE A 280       0.264 -53.854 -26.614  1.00  0.82           C  
ATOM   1741  C   PHE A 280      -0.987 -53.787 -27.466  1.00  0.82           C  
ATOM   1742  O   PHE A 280      -1.168 -52.889 -28.289  1.00  0.82           O  
ATOM   1743  CB  PHE A 280      -0.130 -53.497 -25.155  1.00  0.82           C  
ATOM   1744  CG  PHE A 280       1.041 -53.704 -24.242  1.00  0.82           C  
ATOM   1745  CD1 PHE A 280       1.848 -52.621 -23.857  1.00  0.82           C  
ATOM   1746  CD2 PHE A 280       1.358 -54.991 -23.781  1.00  0.82           C  
ATOM   1747  CE1 PHE A 280       2.952 -52.820 -23.021  1.00  0.82           C  
ATOM   1748  CE2 PHE A 280       2.463 -55.196 -22.946  1.00  0.82           C  
ATOM   1749  CZ  PHE A 280       3.263 -54.110 -22.569  1.00  0.82           C  
ATOM   1750  N   GLU A 281      -1.877 -54.774 -27.272  1.00  0.80           N  
ATOM   1751  CA  GLU A 281      -3.139 -54.912 -27.958  1.00  0.80           C  
ATOM   1752  C   GLU A 281      -4.244 -54.714 -26.950  1.00  0.80           C  
ATOM   1753  O   GLU A 281      -4.259 -55.345 -25.895  1.00  0.80           O  
ATOM   1754  CB  GLU A 281      -3.279 -56.331 -28.556  1.00  0.80           C  
ATOM   1755  CG  GLU A 281      -2.124 -56.660 -29.526  1.00  0.80           C  
ATOM   1756  CD  GLU A 281      -2.245 -58.040 -30.156  1.00  0.80           C  
ATOM   1757  OE1 GLU A 281      -2.591 -59.007 -29.435  1.00  0.80           O  
ATOM   1758  OE2 GLU A 281      -1.907 -58.119 -31.366  1.00  0.80           O  
ATOM   1759  N   THR A 282      -5.192 -53.815 -27.264  1.00  0.81           N  
ATOM   1760  CA  THR A 282      -6.338 -53.538 -26.410  1.00  0.81           C  
ATOM   1761  C   THR A 282      -7.574 -53.938 -27.170  1.00  0.81           C  
ATOM   1762  O   THR A 282      -7.907 -53.333 -28.188  1.00  0.81           O  
ATOM   1763  CB  THR A 282      -6.506 -52.067 -26.041  1.00  0.81           C  
ATOM   1764  OG1 THR A 282      -5.357 -51.599 -25.353  1.00  0.81           O  
ATOM   1765  CG2 THR A 282      -7.688 -51.875 -25.077  1.00  0.81           C  
ATOM   1766  N   PHE A 283      -8.298 -54.965 -26.688  1.00  0.77           N  
ATOM   1767  CA  PHE A 283      -9.554 -55.407 -27.272  1.00  0.77           C  
ATOM   1768  C   PHE A 283     -10.697 -54.592 -26.694  1.00  0.77           C  
ATOM   1769  O   PHE A 283     -10.764 -54.351 -25.489  1.00  0.77           O  
ATOM   1770  CB  PHE A 283      -9.848 -56.902 -26.973  1.00  0.77           C  
ATOM   1771  CG  PHE A 283      -8.866 -57.789 -27.676  1.00  0.77           C  
ATOM   1772  CD1 PHE A 283      -7.727 -58.265 -27.007  1.00  0.77           C  
ATOM   1773  CD2 PHE A 283      -9.086 -58.169 -29.011  1.00  0.77           C  
ATOM   1774  CE1 PHE A 283      -6.812 -59.096 -27.664  1.00  0.77           C  
ATOM   1775  CE2 PHE A 283      -8.178 -59.009 -29.669  1.00  0.77           C  
ATOM   1776  CZ  PHE A 283      -7.037 -59.467 -28.996  1.00  0.77           C  
ATOM   1777  N   ALA A 284     -11.646 -54.140 -27.531  1.00  0.84           N  
ATOM   1778  CA  ALA A 284     -12.784 -53.412 -27.018  1.00  0.84           C  
ATOM   1779  C   ALA A 284     -13.978 -53.593 -27.931  1.00  0.84           C  
ATOM   1780  O   ALA A 284     -13.839 -53.737 -29.141  1.00  0.84           O  
ATOM   1781  CB  ALA A 284     -12.470 -51.907 -26.858  1.00  0.84           C  
ATOM   1782  N   LYS A 285     -15.199 -53.603 -27.358  1.00  0.80           N  
ATOM   1783  CA  LYS A 285     -16.440 -53.656 -28.118  1.00  0.80           C  
ATOM   1784  C   LYS A 285     -16.707 -52.409 -28.949  1.00  0.80           C  
ATOM   1785  O   LYS A 285     -17.179 -52.498 -30.079  1.00  0.80           O  
ATOM   1786  CB  LYS A 285     -17.648 -53.920 -27.186  1.00  0.80           C  
ATOM   1787  CG  LYS A 285     -17.595 -55.312 -26.543  1.00  0.80           C  
ATOM   1788  CD  LYS A 285     -18.742 -55.533 -25.545  1.00  0.80           C  
ATOM   1789  CE  LYS A 285     -18.691 -56.879 -24.825  1.00  0.80           C  
ATOM   1790  NZ  LYS A 285     -17.467 -56.917 -24.000  1.00  0.80           N  
ATOM   1791  N   VAL A 286     -16.419 -51.216 -28.393  1.00  0.82           N  
ATOM   1792  CA  VAL A 286     -16.635 -49.946 -29.062  1.00  0.82           C  
ATOM   1793  C   VAL A 286     -15.413 -49.062 -28.837  1.00  0.82           C  
ATOM   1794  O   VAL A 286     -14.856 -49.005 -27.739  1.00  0.82           O  
ATOM   1795  CB  VAL A 286     -17.890 -49.230 -28.552  1.00  0.82           C  
ATOM   1796  CG1 VAL A 286     -18.108 -47.915 -29.315  1.00  0.82           C  
ATOM   1797  CG2 VAL A 286     -19.132 -50.126 -28.747  1.00  0.82           C  
ATOM   1798  N   VAL A 287     -14.948 -48.347 -29.885  1.00  0.84           N  
ATOM   1799  CA  VAL A 287     -13.823 -47.426 -29.804  1.00  0.84           C  
ATOM   1800  C   VAL A 287     -14.310 -46.031 -30.173  1.00  0.84           C  
ATOM   1801  O   VAL A 287     -14.969 -45.841 -31.196  1.00  0.84           O  
ATOM   1802  CB  VAL A 287     -12.670 -47.822 -30.729  1.00  0.84           C  
ATOM   1803  CG1 VAL A 287     -11.469 -46.877 -30.510  1.00  0.84           C  
ATOM   1804  CG2 VAL A 287     -12.247 -49.279 -30.442  1.00  0.84           C  
ATOM   1805  N   VAL A 288     -14.002 -45.017 -29.332  1.00  0.84           N  
ATOM   1806  CA  VAL A 288     -14.406 -43.634 -29.544  1.00  0.84           C  
ATOM   1807  C   VAL A 288     -13.182 -42.730 -29.661  1.00  0.84           C  
ATOM   1808  O   VAL A 288     -12.319 -42.669 -28.785  1.00  0.84           O  
ATOM   1809  CB  VAL A 288     -15.323 -43.101 -28.440  1.00  0.84           C  
ATOM   1810  CG1 VAL A 288     -15.782 -41.671 -28.788  1.00  0.84           C  
ATOM   1811  CG2 VAL A 288     -16.562 -44.007 -28.296  1.00  0.84           C  
ATOM   1812  N   ASN A 289     -13.093 -41.987 -30.780  1.00  0.84           N  
ATOM   1813  CA  ASN A 289     -12.071 -41.007 -31.083  1.00  0.84           C  
ATOM   1814  C   ASN A 289     -12.509 -39.622 -30.600  1.00  0.84           C  
ATOM   1815  O   ASN A 289     -13.566 -39.118 -30.983  1.00  0.84           O  
ATOM   1816  CB  ASN A 289     -11.844 -41.040 -32.624  1.00  0.84           C  
ATOM   1817  CG  ASN A 289     -10.851 -40.005 -33.147  1.00  0.84           C  
ATOM   1818  OD1 ASN A 289      -9.948 -39.541 -32.448  1.00  0.84           O  
ATOM   1819  ND2 ASN A 289     -11.026 -39.629 -34.436  1.00  0.84           N  
ATOM   1820  N   ALA A 290     -11.680 -38.977 -29.752  1.00  0.84           N  
ATOM   1821  CA  ALA A 290     -11.953 -37.679 -29.172  1.00  0.84           C  
ATOM   1822  C   ALA A 290     -10.669 -36.850 -29.128  1.00  0.84           C  
ATOM   1823  O   ALA A 290     -10.402 -36.097 -28.193  1.00  0.84           O  
ATOM   1824  CB  ALA A 290     -12.529 -37.861 -27.751  1.00  0.84           C  
ATOM   1825  N   ALA A 291      -9.830 -36.950 -30.179  1.00  0.84           N  
ATOM   1826  CA  ALA A 291      -8.474 -36.439 -30.198  1.00  0.84           C  
ATOM   1827  C   ALA A 291      -8.342 -34.964 -30.614  1.00  0.84           C  
ATOM   1828  O   ALA A 291      -7.263 -34.493 -30.973  1.00  0.84           O  
ATOM   1829  CB  ALA A 291      -7.671 -37.331 -31.168  1.00  0.84           C  
ATOM   1830  N   GLY A 292      -9.434 -34.167 -30.551  1.00  0.82           N  
ATOM   1831  CA  GLY A 292      -9.432 -32.738 -30.881  1.00  0.82           C  
ATOM   1832  C   GLY A 292      -8.923 -32.378 -32.274  1.00  0.82           C  
ATOM   1833  O   GLY A 292      -9.489 -32.865 -33.253  1.00  0.82           O  
ATOM   1834  N   PRO A 293      -7.906 -31.532 -32.477  1.00  0.78           N  
ATOM   1835  CA  PRO A 293      -7.370 -31.226 -33.801  1.00  0.78           C  
ATOM   1836  C   PRO A 293      -6.599 -32.384 -34.416  1.00  0.78           C  
ATOM   1837  O   PRO A 293      -6.107 -32.230 -35.528  1.00  0.78           O  
ATOM   1838  CB  PRO A 293      -6.457 -30.017 -33.565  1.00  0.78           C  
ATOM   1839  CG  PRO A 293      -5.943 -30.240 -32.146  1.00  0.78           C  
ATOM   1840  CD  PRO A 293      -7.162 -30.831 -31.430  1.00  0.78           C  
ATOM   1841  N   PHE A 294      -6.441 -33.536 -33.741  1.00  0.74           N  
ATOM   1842  CA  PHE A 294      -5.822 -34.711 -34.328  1.00  0.74           C  
ATOM   1843  C   PHE A 294      -6.843 -35.724 -34.827  1.00  0.74           C  
ATOM   1844  O   PHE A 294      -6.508 -36.852 -35.178  1.00  0.74           O  
ATOM   1845  CB  PHE A 294      -4.970 -35.438 -33.271  1.00  0.74           C  
ATOM   1846  CG  PHE A 294      -3.744 -34.657 -32.951  1.00  0.74           C  
ATOM   1847  CD1 PHE A 294      -3.641 -33.918 -31.762  1.00  0.74           C  
ATOM   1848  CD2 PHE A 294      -2.641 -34.742 -33.811  1.00  0.74           C  
ATOM   1849  CE1 PHE A 294      -2.423 -33.328 -31.406  1.00  0.74           C  
ATOM   1850  CE2 PHE A 294      -1.421 -34.165 -33.457  1.00  0.74           C  
ATOM   1851  CZ  PHE A 294      -1.310 -33.485 -32.242  1.00  0.74           C  
ATOM   1852  N   CYS A 295      -8.140 -35.386 -34.886  1.00  0.80           N  
ATOM   1853  CA  CYS A 295      -9.166 -36.360 -35.229  1.00  0.80           C  
ATOM   1854  C   CYS A 295      -9.054 -37.005 -36.599  1.00  0.80           C  
ATOM   1855  O   CYS A 295      -9.261 -38.210 -36.732  1.00  0.80           O  
ATOM   1856  CB  CYS A 295     -10.557 -35.761 -34.983  1.00  0.80           C  
ATOM   1857  SG  CYS A 295     -10.855 -35.812 -33.185  1.00  0.80           S  
ATOM   1858  N   ASP A 296      -8.671 -36.247 -37.640  1.00  0.72           N  
ATOM   1859  CA  ASP A 296      -8.334 -36.813 -38.934  1.00  0.72           C  
ATOM   1860  C   ASP A 296      -7.086 -37.688 -38.955  1.00  0.72           C  
ATOM   1861  O   ASP A 296      -7.058 -38.698 -39.653  1.00  0.72           O  
ATOM   1862  CB  ASP A 296      -8.209 -35.730 -40.018  1.00  0.72           C  
ATOM   1863  CG  ASP A 296      -9.577 -35.265 -40.448  1.00  0.72           C  
ATOM   1864  OD1 ASP A 296     -10.622 -35.825 -40.031  1.00  0.72           O  
ATOM   1865  OD2 ASP A 296      -9.599 -34.334 -41.277  1.00  0.72           O  
ATOM   1866  N   SER A 297      -6.009 -37.355 -38.210  1.00  0.73           N  
ATOM   1867  CA  SER A 297      -4.822 -38.210 -38.142  1.00  0.73           C  
ATOM   1868  C   SER A 297      -5.107 -39.550 -37.481  1.00  0.73           C  
ATOM   1869  O   SER A 297      -4.624 -40.583 -37.933  1.00  0.73           O  
ATOM   1870  CB  SER A 297      -3.568 -37.547 -37.500  1.00  0.73           C  
ATOM   1871  OG  SER A 297      -3.769 -37.218 -36.129  1.00  0.73           O  
ATOM   1872  N   VAL A 298      -5.950 -39.571 -36.426  1.00  0.75           N  
ATOM   1873  CA  VAL A 298      -6.454 -40.794 -35.808  1.00  0.75           C  
ATOM   1874  C   VAL A 298      -7.329 -41.632 -36.739  1.00  0.75           C  
ATOM   1875  O   VAL A 298      -7.184 -42.851 -36.811  1.00  0.75           O  
ATOM   1876  CB  VAL A 298      -7.186 -40.506 -34.500  1.00  0.75           C  
ATOM   1877  CG1 VAL A 298      -7.747 -41.801 -33.870  1.00  0.75           C  
ATOM   1878  CG2 VAL A 298      -6.193 -39.841 -33.528  1.00  0.75           C  
ATOM   1879  N   ARG A 299      -8.228 -41.003 -37.528  1.00  0.69           N  
ATOM   1880  CA  ARG A 299      -9.027 -41.680 -38.550  1.00  0.69           C  
ATOM   1881  C   ARG A 299      -8.179 -42.368 -39.620  1.00  0.69           C  
ATOM   1882  O   ARG A 299      -8.525 -43.430 -40.133  1.00  0.69           O  
ATOM   1883  CB  ARG A 299     -10.018 -40.699 -39.231  1.00  0.69           C  
ATOM   1884  CG  ARG A 299     -11.229 -40.336 -38.345  1.00  0.69           C  
ATOM   1885  CD  ARG A 299     -12.054 -39.139 -38.841  1.00  0.69           C  
ATOM   1886  NE  ARG A 299     -12.676 -39.530 -40.144  1.00  0.69           N  
ATOM   1887  CZ  ARG A 299     -12.473 -38.901 -41.307  1.00  0.69           C  
ATOM   1888  NH1 ARG A 299     -11.716 -37.821 -41.459  1.00  0.69           N  
ATOM   1889  NH2 ARG A 299     -13.083 -39.337 -42.407  1.00  0.69           N  
ATOM   1890  N   LYS A 300      -7.002 -41.798 -39.939  1.00  0.70           N  
ATOM   1891  CA  LYS A 300      -6.096 -42.315 -40.947  1.00  0.70           C  
ATOM   1892  C   LYS A 300      -5.144 -43.377 -40.398  1.00  0.70           C  
ATOM   1893  O   LYS A 300      -4.224 -43.801 -41.089  1.00  0.70           O  
ATOM   1894  CB  LYS A 300      -5.245 -41.165 -41.537  1.00  0.70           C  
ATOM   1895  CG  LYS A 300      -6.056 -40.155 -42.362  1.00  0.70           C  
ATOM   1896  CD  LYS A 300      -5.178 -38.975 -42.802  1.00  0.70           C  
ATOM   1897  CE  LYS A 300      -5.955 -37.882 -43.540  1.00  0.70           C  
ATOM   1898  NZ  LYS A 300      -5.022 -36.826 -43.993  1.00  0.70           N  
ATOM   1899  N   MET A 301      -5.376 -43.898 -39.170  1.00  0.72           N  
ATOM   1900  CA  MET A 301      -4.716 -45.110 -38.697  1.00  0.72           C  
ATOM   1901  C   MET A 301      -5.341 -46.347 -39.331  1.00  0.72           C  
ATOM   1902  O   MET A 301      -4.786 -47.445 -39.313  1.00  0.72           O  
ATOM   1903  CB  MET A 301      -4.766 -45.242 -37.154  1.00  0.72           C  
ATOM   1904  CG  MET A 301      -4.023 -44.104 -36.427  1.00  0.72           C  
ATOM   1905  SD  MET A 301      -2.235 -44.067 -36.746  1.00  0.72           S  
ATOM   1906  CE  MET A 301      -1.960 -42.509 -35.858  1.00  0.72           C  
ATOM   1907  N   ALA A 302      -6.517 -46.186 -39.972  1.00  0.64           N  
ATOM   1908  CA  ALA A 302      -6.993 -47.134 -40.947  1.00  0.64           C  
ATOM   1909  C   ALA A 302      -6.409 -46.759 -42.306  1.00  0.64           C  
ATOM   1910  O   ALA A 302      -6.888 -45.842 -42.973  1.00  0.64           O  
ATOM   1911  CB  ALA A 302      -8.538 -47.127 -41.024  1.00  0.64           C  
ATOM   1912  N   ASP A 303      -5.350 -47.473 -42.749  1.00  0.59           N  
ATOM   1913  CA  ASP A 303      -4.725 -47.266 -44.043  1.00  0.59           C  
ATOM   1914  C   ASP A 303      -5.634 -47.758 -45.186  1.00  0.59           C  
ATOM   1915  O   ASP A 303      -5.560 -48.896 -45.653  1.00  0.59           O  
ATOM   1916  CB  ASP A 303      -3.308 -47.907 -44.058  1.00  0.59           C  
ATOM   1917  CG  ASP A 303      -2.427 -47.345 -45.168  1.00  0.59           C  
ATOM   1918  OD1 ASP A 303      -2.896 -46.442 -45.905  1.00  0.59           O  
ATOM   1919  OD2 ASP A 303      -1.264 -47.812 -45.263  1.00  0.59           O  
ATOM   1920  N   SER A 304      -6.597 -46.906 -45.590  1.00  0.44           N  
ATOM   1921  CA  SER A 304      -7.495 -47.148 -46.709  1.00  0.44           C  
ATOM   1922  C   SER A 304      -8.132 -45.870 -47.234  1.00  0.44           C  
ATOM   1923  O   SER A 304      -8.994 -45.928 -48.105  1.00  0.44           O  
ATOM   1924  CB  SER A 304      -8.585 -48.219 -46.399  1.00  0.44           C  
ATOM   1925  OG  SER A 304      -9.296 -47.969 -45.181  1.00  0.44           O  
ATOM   1926  N   THR A 305      -7.659 -44.687 -46.771  1.00  0.53           N  
ATOM   1927  CA  THR A 305      -7.996 -43.367 -47.326  1.00  0.53           C  
ATOM   1928  C   THR A 305      -9.409 -42.862 -47.097  1.00  0.53           C  
ATOM   1929  O   THR A 305     -10.409 -43.432 -47.522  1.00  0.53           O  
ATOM   1930  CB  THR A 305      -7.566 -43.165 -48.775  1.00  0.53           C  
ATOM   1931  OG1 THR A 305      -6.154 -43.019 -48.807  1.00  0.53           O  
ATOM   1932  CG2 THR A 305      -8.122 -41.882 -49.416  1.00  0.53           C  
ATOM   1933  N   VAL A 306      -9.520 -41.704 -46.415  1.00  0.53           N  
ATOM   1934  CA  VAL A 306     -10.787 -41.097 -46.060  1.00  0.53           C  
ATOM   1935  C   VAL A 306     -10.686 -39.587 -46.211  1.00  0.53           C  
ATOM   1936  O   VAL A 306      -9.607 -39.001 -46.111  1.00  0.53           O  
ATOM   1937  CB  VAL A 306     -11.222 -41.411 -44.625  1.00  0.53           C  
ATOM   1938  CG1 VAL A 306     -11.544 -42.912 -44.483  1.00  0.53           C  
ATOM   1939  CG2 VAL A 306     -10.155 -40.987 -43.589  1.00  0.53           C  
ATOM   1940  N   ALA A 307     -11.831 -38.913 -46.474  1.00  0.66           N  
ATOM   1941  CA  ALA A 307     -11.932 -37.466 -46.550  1.00  0.66           C  
ATOM   1942  C   ALA A 307     -11.598 -36.749 -45.227  1.00  0.66           C  
ATOM   1943  O   ALA A 307     -11.983 -37.252 -44.164  1.00  0.66           O  
ATOM   1944  CB  ALA A 307     -13.345 -37.046 -47.015  1.00  0.66           C  
ATOM   1945  N   PRO A 308     -10.907 -35.608 -45.219  1.00  0.61           N  
ATOM   1946  CA  PRO A 308     -10.680 -34.819 -44.016  1.00  0.61           C  
ATOM   1947  C   PRO A 308     -11.936 -34.084 -43.546  1.00  0.61           C  
ATOM   1948  O   PRO A 308     -12.764 -33.694 -44.355  1.00  0.61           O  
ATOM   1949  CB  PRO A 308      -9.549 -33.851 -44.418  1.00  0.61           C  
ATOM   1950  CG  PRO A 308      -9.738 -33.660 -45.922  1.00  0.61           C  
ATOM   1951  CD  PRO A 308     -10.225 -35.035 -46.380  1.00  0.61           C  
ATOM   1952  N   MET A 309     -12.084 -33.946 -42.213  1.00  0.66           N  
ATOM   1953  CA  MET A 309     -13.184 -33.243 -41.565  1.00  0.66           C  
ATOM   1954  C   MET A 309     -12.690 -31.981 -40.903  1.00  0.66           C  
ATOM   1955  O   MET A 309     -13.544 -31.085 -40.629  1.00  0.66           O  
ATOM   1956  CB  MET A 309     -13.827 -34.121 -40.454  1.00  0.66           C  
ATOM   1957  CG  MET A 309     -14.624 -35.334 -40.975  1.00  0.66           C  
ATOM   1958  SD  MET A 309     -15.990 -34.942 -42.117  1.00  0.66           S  
ATOM   1959  CE  MET A 309     -17.033 -33.997 -40.967  1.00  0.66           C  
ATOM   1960  N   ILE A 310     -11.410 -31.789 -40.595  1.00  0.70           N  
ATOM   1961  CA  ILE A 310     -10.923 -30.654 -39.816  1.00  0.70           C  
ATOM   1962  C   ILE A 310     -10.198 -29.598 -40.637  1.00  0.70           C  
ATOM   1963  O   ILE A 310      -9.605 -29.877 -41.687  1.00  0.70           O  
ATOM   1964  CB  ILE A 310     -10.023 -31.048 -38.637  1.00  0.70           C  
ATOM   1965  CG1 ILE A 310      -8.756 -31.793 -39.114  1.00  0.70           C  
ATOM   1966  CG2 ILE A 310     -10.844 -31.915 -37.659  1.00  0.70           C  
ATOM   1967  CD1 ILE A 310      -7.744 -32.098 -38.012  1.00  0.70           C  
ATOM   1968  N   CYS A 311     -10.186 -28.344 -40.153  1.00  0.68           N  
ATOM   1969  CA  CYS A 311      -9.334 -27.287 -40.682  1.00  0.68           C  
ATOM   1970  C   CYS A 311      -8.912 -26.348 -39.558  1.00  0.68           C  
ATOM   1971  O   CYS A 311      -9.518 -25.295 -39.362  1.00  0.68           O  
ATOM   1972  CB  CYS A 311     -10.027 -26.494 -41.816  1.00  0.68           C  
ATOM   1973  SG  CYS A 311      -8.884 -25.453 -42.792  1.00  0.68           S  
ATOM   1974  N   PRO A 312      -7.915 -26.687 -38.753  1.00  0.68           N  
ATOM   1975  CA  PRO A 312      -7.622 -25.906 -37.555  1.00  0.68           C  
ATOM   1976  C   PRO A 312      -6.958 -24.543 -37.782  1.00  0.68           C  
ATOM   1977  O   PRO A 312      -6.220 -24.378 -38.750  1.00  0.68           O  
ATOM   1978  CB  PRO A 312      -6.674 -26.825 -36.777  1.00  0.68           C  
ATOM   1979  CG  PRO A 312      -7.019 -28.235 -37.243  1.00  0.68           C  
ATOM   1980  CD  PRO A 312      -7.261 -28.006 -38.725  1.00  0.68           C  
ATOM   1981  N   SER A 313      -7.168 -23.559 -36.874  1.00  0.75           N  
ATOM   1982  CA  SER A 313      -6.469 -22.272 -36.874  1.00  0.75           C  
ATOM   1983  C   SER A 313      -5.735 -22.050 -35.556  1.00  0.75           C  
ATOM   1984  O   SER A 313      -6.097 -22.624 -34.526  1.00  0.75           O  
ATOM   1985  CB  SER A 313      -7.399 -21.053 -37.170  1.00  0.75           C  
ATOM   1986  OG  SER A 313      -8.270 -20.681 -36.096  1.00  0.75           O  
ATOM   1987  N   SER A 314      -4.659 -21.230 -35.551  1.00  0.79           N  
ATOM   1988  CA  SER A 314      -3.828 -20.957 -34.378  1.00  0.79           C  
ATOM   1989  C   SER A 314      -4.241 -19.699 -33.631  1.00  0.79           C  
ATOM   1990  O   SER A 314      -4.862 -18.785 -34.178  1.00  0.79           O  
ATOM   1991  CB  SER A 314      -2.310 -20.835 -34.705  1.00  0.79           C  
ATOM   1992  OG  SER A 314      -2.053 -19.866 -35.725  1.00  0.79           O  
ATOM   1993  N   GLY A 315      -3.923 -19.635 -32.321  1.00  0.82           N  
ATOM   1994  CA  GLY A 315      -4.127 -18.440 -31.516  1.00  0.82           C  
ATOM   1995  C   GLY A 315      -3.166 -18.403 -30.353  1.00  0.82           C  
ATOM   1996  O   GLY A 315      -2.905 -19.437 -29.739  1.00  0.82           O  
ATOM   1997  N   VAL A 316      -2.636 -17.203 -30.021  1.00  0.81           N  
ATOM   1998  CA  VAL A 316      -1.714 -16.974 -28.908  1.00  0.81           C  
ATOM   1999  C   VAL A 316      -2.266 -16.038 -27.852  1.00  0.81           C  
ATOM   2000  O   VAL A 316      -3.248 -15.317 -28.063  1.00  0.81           O  
ATOM   2001  CB  VAL A 316      -0.364 -16.381 -29.321  1.00  0.81           C  
ATOM   2002  CG1 VAL A 316       0.381 -17.443 -30.126  1.00  0.81           C  
ATOM   2003  CG2 VAL A 316      -0.507 -15.099 -30.154  1.00  0.81           C  
ATOM   2004  N   HIS A 317      -1.578 -16.021 -26.689  1.00  0.84           N  
ATOM   2005  CA  HIS A 317      -1.820 -15.139 -25.564  1.00  0.84           C  
ATOM   2006  C   HIS A 317      -0.488 -14.752 -24.935  1.00  0.84           C  
ATOM   2007  O   HIS A 317       0.427 -15.571 -24.871  1.00  0.84           O  
ATOM   2008  CB  HIS A 317      -2.642 -15.832 -24.458  1.00  0.84           C  
ATOM   2009  CG  HIS A 317      -4.051 -16.092 -24.854  1.00  0.84           C  
ATOM   2010  ND1 HIS A 317      -4.388 -17.292 -25.436  1.00  0.84           N  
ATOM   2011  CD2 HIS A 317      -5.155 -15.324 -24.682  1.00  0.84           C  
ATOM   2012  CE1 HIS A 317      -5.687 -17.246 -25.604  1.00  0.84           C  
ATOM   2013  NE2 HIS A 317      -6.204 -16.071 -25.167  1.00  0.84           N  
ATOM   2014  N   ILE A 318      -0.347 -13.492 -24.457  1.00  0.83           N  
ATOM   2015  CA  ILE A 318       0.894 -12.950 -23.891  1.00  0.83           C  
ATOM   2016  C   ILE A 318       0.699 -12.542 -22.432  1.00  0.83           C  
ATOM   2017  O   ILE A 318      -0.399 -12.153 -22.036  1.00  0.83           O  
ATOM   2018  CB  ILE A 318       1.449 -11.744 -24.667  1.00  0.83           C  
ATOM   2019  CG1 ILE A 318       0.532 -10.493 -24.614  1.00  0.83           C  
ATOM   2020  CG2 ILE A 318       1.727 -12.189 -26.121  1.00  0.83           C  
ATOM   2021  CD1 ILE A 318       1.196  -9.238 -25.195  1.00  0.83           C  
ATOM   2022  N   VAL A 319       1.755 -12.631 -21.587  1.00  0.83           N  
ATOM   2023  CA  VAL A 319       1.715 -12.295 -20.163  1.00  0.83           C  
ATOM   2024  C   VAL A 319       2.742 -11.216 -19.817  1.00  0.83           C  
ATOM   2025  O   VAL A 319       3.920 -11.332 -20.158  1.00  0.83           O  
ATOM   2026  CB  VAL A 319       2.037 -13.506 -19.281  1.00  0.83           C  
ATOM   2027  CG1 VAL A 319       1.820 -13.168 -17.788  1.00  0.83           C  
ATOM   2028  CG2 VAL A 319       1.205 -14.730 -19.724  1.00  0.83           C  
ATOM   2029  N   LEU A 320       2.327 -10.151 -19.089  1.00  0.78           N  
ATOM   2030  CA  LEU A 320       3.202  -9.085 -18.617  1.00  0.78           C  
ATOM   2031  C   LEU A 320       2.988  -8.885 -17.115  1.00  0.78           C  
ATOM   2032  O   LEU A 320       1.975  -9.348 -16.582  1.00  0.78           O  
ATOM   2033  CB  LEU A 320       2.920  -7.721 -19.300  1.00  0.78           C  
ATOM   2034  CG  LEU A 320       3.315  -7.657 -20.785  1.00  0.78           C  
ATOM   2035  CD1 LEU A 320       2.201  -8.114 -21.736  1.00  0.78           C  
ATOM   2036  CD2 LEU A 320       3.714  -6.226 -21.146  1.00  0.78           C  
ATOM   2037  N   PRO A 321       3.865  -8.233 -16.344  1.00  0.78           N  
ATOM   2038  CA  PRO A 321       3.576  -7.905 -14.951  1.00  0.78           C  
ATOM   2039  C   PRO A 321       2.512  -6.841 -14.792  1.00  0.78           C  
ATOM   2040  O   PRO A 321       2.502  -5.886 -15.562  1.00  0.78           O  
ATOM   2041  CB  PRO A 321       4.938  -7.520 -14.334  1.00  0.78           C  
ATOM   2042  CG  PRO A 321       5.985  -8.053 -15.323  1.00  0.78           C  
ATOM   2043  CD  PRO A 321       5.274  -8.022 -16.679  1.00  0.78           C  
ATOM   2044  N   ASP A 322       1.617  -6.985 -13.785  1.00  0.73           N  
ATOM   2045  CA  ASP A 322       0.463  -6.134 -13.553  1.00  0.73           C  
ATOM   2046  C   ASP A 322       0.858  -4.662 -13.399  1.00  0.73           C  
ATOM   2047  O   ASP A 322       0.239  -3.779 -13.971  1.00  0.73           O  
ATOM   2048  CB  ASP A 322      -0.306  -6.708 -12.337  1.00  0.73           C  
ATOM   2049  CG  ASP A 322      -1.554  -5.896 -12.041  1.00  0.73           C  
ATOM   2050  OD1 ASP A 322      -2.463  -5.873 -12.903  1.00  0.73           O  
ATOM   2051  OD2 ASP A 322      -1.578  -5.269 -10.954  1.00  0.73           O  
ATOM   2052  N   TYR A 323       1.993  -4.350 -12.739  1.00  0.64           N  
ATOM   2053  CA  TYR A 323       2.531  -2.996 -12.672  1.00  0.64           C  
ATOM   2054  C   TYR A 323       2.727  -2.282 -14.026  1.00  0.64           C  
ATOM   2055  O   TYR A 323       2.656  -1.059 -14.102  1.00  0.64           O  
ATOM   2056  CB  TYR A 323       3.888  -2.990 -11.918  1.00  0.64           C  
ATOM   2057  CG  TYR A 323       3.712  -3.402 -10.482  1.00  0.64           C  
ATOM   2058  CD1 TYR A 323       4.076  -4.690 -10.051  1.00  0.64           C  
ATOM   2059  CD2 TYR A 323       3.214  -2.485  -9.541  1.00  0.64           C  
ATOM   2060  CE1 TYR A 323       3.957  -5.048  -8.701  1.00  0.64           C  
ATOM   2061  CE2 TYR A 323       3.098  -2.840  -8.188  1.00  0.64           C  
ATOM   2062  CZ  TYR A 323       3.476  -4.122  -7.771  1.00  0.64           C  
ATOM   2063  OH  TYR A 323       3.389  -4.488  -6.414  1.00  0.64           O  
ATOM   2064  N   TYR A 324       2.949  -3.031 -15.132  1.00  0.67           N  
ATOM   2065  CA  TYR A 324       3.063  -2.481 -16.478  1.00  0.67           C  
ATOM   2066  C   TYR A 324       1.718  -2.370 -17.186  1.00  0.67           C  
ATOM   2067  O   TYR A 324       1.611  -1.717 -18.221  1.00  0.67           O  
ATOM   2068  CB  TYR A 324       3.957  -3.372 -17.382  1.00  0.67           C  
ATOM   2069  CG  TYR A 324       5.375  -3.288 -16.921  1.00  0.67           C  
ATOM   2070  CD1 TYR A 324       5.872  -4.232 -16.016  1.00  0.67           C  
ATOM   2071  CD2 TYR A 324       6.219  -2.268 -17.382  1.00  0.67           C  
ATOM   2072  CE1 TYR A 324       7.196  -4.165 -15.567  1.00  0.67           C  
ATOM   2073  CE2 TYR A 324       7.551  -2.203 -16.949  1.00  0.67           C  
ATOM   2074  CZ  TYR A 324       8.034  -3.150 -16.038  1.00  0.67           C  
ATOM   2075  OH  TYR A 324       9.371  -3.100 -15.605  1.00  0.67           O  
ATOM   2076  N   SER A 325       0.645  -2.979 -16.651  1.00  0.74           N  
ATOM   2077  CA  SER A 325      -0.669  -2.953 -17.281  1.00  0.74           C  
ATOM   2078  C   SER A 325      -1.737  -3.240 -16.228  1.00  0.74           C  
ATOM   2079  O   SER A 325      -2.250  -4.365 -16.212  1.00  0.74           O  
ATOM   2080  CB  SER A 325      -0.775  -3.987 -18.444  1.00  0.74           C  
ATOM   2081  OG  SER A 325      -1.890  -3.741 -19.302  1.00  0.74           O  
ATOM   2082  N   PRO A 326      -2.074  -2.309 -15.313  1.00  0.72           N  
ATOM   2083  CA  PRO A 326      -2.757  -2.694 -14.078  1.00  0.72           C  
ATOM   2084  C   PRO A 326      -4.258  -2.675 -14.279  1.00  0.72           C  
ATOM   2085  O   PRO A 326      -4.880  -1.613 -14.278  1.00  0.72           O  
ATOM   2086  CB  PRO A 326      -2.330  -1.615 -13.055  1.00  0.72           C  
ATOM   2087  CG  PRO A 326      -1.982  -0.397 -13.914  1.00  0.72           C  
ATOM   2088  CD  PRO A 326      -1.349  -1.045 -15.141  1.00  0.72           C  
ATOM   2089  N   GLU A 327      -4.867  -3.867 -14.391  1.00  0.72           N  
ATOM   2090  CA  GLU A 327      -6.270  -4.004 -14.724  1.00  0.72           C  
ATOM   2091  C   GLU A 327      -6.991  -4.706 -13.593  1.00  0.72           C  
ATOM   2092  O   GLU A 327      -6.820  -5.894 -13.349  1.00  0.72           O  
ATOM   2093  CB  GLU A 327      -6.496  -4.826 -16.021  1.00  0.72           C  
ATOM   2094  CG  GLU A 327      -5.853  -4.228 -17.296  1.00  0.72           C  
ATOM   2095  CD  GLU A 327      -6.435  -2.878 -17.700  1.00  0.72           C  
ATOM   2096  OE1 GLU A 327      -7.685  -2.769 -17.680  1.00  0.72           O  
ATOM   2097  OE2 GLU A 327      -5.651  -1.972 -18.080  1.00  0.72           O  
ATOM   2098  N   GLY A 328      -7.873  -3.999 -12.856  1.00  0.74           N  
ATOM   2099  CA  GLY A 328      -8.521  -4.574 -11.676  1.00  0.74           C  
ATOM   2100  C   GLY A 328      -9.667  -5.530 -11.939  1.00  0.74           C  
ATOM   2101  O   GLY A 328     -10.198  -6.126 -11.007  1.00  0.74           O  
ATOM   2102  N   MET A 329     -10.082  -5.716 -13.205  1.00  0.75           N  
ATOM   2103  CA  MET A 329     -11.036  -6.738 -13.592  1.00  0.75           C  
ATOM   2104  C   MET A 329     -10.897  -6.944 -15.088  1.00  0.75           C  
ATOM   2105  O   MET A 329     -10.150  -6.222 -15.743  1.00  0.75           O  
ATOM   2106  CB  MET A 329     -12.506  -6.442 -13.185  1.00  0.75           C  
ATOM   2107  CG  MET A 329     -13.130  -5.213 -13.868  1.00  0.75           C  
ATOM   2108  SD  MET A 329     -14.732  -4.715 -13.170  1.00  0.75           S  
ATOM   2109  CE  MET A 329     -14.003  -3.769 -11.798  1.00  0.75           C  
ATOM   2110  N   GLY A 330     -11.563  -7.970 -15.667  1.00  0.78           N  
ATOM   2111  CA  GLY A 330     -11.526  -8.237 -17.106  1.00  0.78           C  
ATOM   2112  C   GLY A 330     -12.058  -7.130 -17.981  1.00  0.78           C  
ATOM   2113  O   GLY A 330     -13.110  -6.559 -17.710  1.00  0.78           O  
ATOM   2114  N   LEU A 331     -11.349  -6.828 -19.080  1.00  0.77           N  
ATOM   2115  CA  LEU A 331     -11.655  -5.706 -19.942  1.00  0.77           C  
ATOM   2116  C   LEU A 331     -11.667  -6.188 -21.392  1.00  0.77           C  
ATOM   2117  O   LEU A 331     -10.770  -6.915 -21.819  1.00  0.77           O  
ATOM   2118  CB  LEU A 331     -10.600  -4.600 -19.690  1.00  0.77           C  
ATOM   2119  CG  LEU A 331     -10.864  -3.218 -20.314  1.00  0.77           C  
ATOM   2120  CD1 LEU A 331     -12.117  -2.545 -19.760  1.00  0.77           C  
ATOM   2121  CD2 LEU A 331      -9.706  -2.290 -19.951  1.00  0.77           C  
ATOM   2122  N   ILE A 332     -12.717  -5.845 -22.170  1.00  0.77           N  
ATOM   2123  CA  ILE A 332     -12.979  -6.363 -23.515  1.00  0.77           C  
ATOM   2124  C   ILE A 332     -13.221  -5.217 -24.497  1.00  0.77           C  
ATOM   2125  O   ILE A 332     -14.065  -4.352 -24.269  1.00  0.77           O  
ATOM   2126  CB  ILE A 332     -14.187  -7.313 -23.516  1.00  0.77           C  
ATOM   2127  CG1 ILE A 332     -14.551  -7.838 -24.927  1.00  0.77           C  
ATOM   2128  CG2 ILE A 332     -15.397  -6.633 -22.847  1.00  0.77           C  
ATOM   2129  CD1 ILE A 332     -15.704  -8.851 -24.904  1.00  0.77           C  
ATOM   2130  N   VAL A 333     -12.476  -5.163 -25.631  1.00  0.76           N  
ATOM   2131  CA  VAL A 333     -12.541  -4.027 -26.548  1.00  0.76           C  
ATOM   2132  C   VAL A 333     -12.216  -4.361 -28.001  1.00  0.76           C  
ATOM   2133  O   VAL A 333     -11.604  -5.397 -28.269  1.00  0.76           O  
ATOM   2134  CB  VAL A 333     -11.609  -2.889 -26.151  1.00  0.76           C  
ATOM   2135  CG1 VAL A 333     -12.358  -2.032 -25.122  1.00  0.76           C  
ATOM   2136  CG2 VAL A 333     -10.236  -3.415 -25.682  1.00  0.76           C  
ATOM   2137  N   PRO A 334     -12.630  -3.520 -28.978  1.00  0.76           N  
ATOM   2138  CA  PRO A 334     -12.225  -3.610 -30.384  1.00  0.76           C  
ATOM   2139  C   PRO A 334     -10.740  -3.546 -30.674  1.00  0.76           C  
ATOM   2140  O   PRO A 334      -9.937  -3.234 -29.799  1.00  0.76           O  
ATOM   2141  CB  PRO A 334     -12.939  -2.425 -31.060  1.00  0.76           C  
ATOM   2142  CG  PRO A 334     -14.117  -2.137 -30.139  1.00  0.76           C  
ATOM   2143  CD  PRO A 334     -13.484  -2.341 -28.774  1.00  0.76           C  
ATOM   2144  N   LYS A 335     -10.369  -3.840 -31.931  1.00  0.73           N  
ATOM   2145  CA  LYS A 335      -8.994  -3.858 -32.361  1.00  0.73           C  
ATOM   2146  C   LYS A 335      -8.718  -2.831 -33.472  1.00  0.73           C  
ATOM   2147  O   LYS A 335      -8.552  -1.648 -33.195  1.00  0.73           O  
ATOM   2148  CB  LYS A 335      -8.677  -5.318 -32.741  1.00  0.73           C  
ATOM   2149  CG  LYS A 335      -7.191  -5.589 -32.964  1.00  0.73           C  
ATOM   2150  CD  LYS A 335      -6.956  -7.020 -33.439  1.00  0.73           C  
ATOM   2151  CE  LYS A 335      -5.608  -7.179 -34.136  1.00  0.73           C  
ATOM   2152  NZ  LYS A 335      -5.635  -8.418 -34.935  1.00  0.73           N  
ATOM   2153  N   THR A 336      -8.659  -3.223 -34.766  1.00  0.67           N  
ATOM   2154  CA  THR A 336      -8.001  -2.406 -35.802  1.00  0.67           C  
ATOM   2155  C   THR A 336      -8.857  -2.286 -37.052  1.00  0.67           C  
ATOM   2156  O   THR A 336      -8.362  -2.242 -38.174  1.00  0.67           O  
ATOM   2157  CB  THR A 336      -6.603  -2.918 -36.189  1.00  0.67           C  
ATOM   2158  OG1 THR A 336      -6.582  -4.330 -36.373  1.00  0.67           O  
ATOM   2159  CG2 THR A 336      -5.596  -2.602 -35.069  1.00  0.67           C  
ATOM   2160  N   LYS A 337     -10.197  -2.229 -36.877  1.00  0.66           N  
ATOM   2161  CA  LYS A 337     -11.199  -2.271 -37.943  1.00  0.66           C  
ATOM   2162  C   LYS A 337     -11.202  -3.603 -38.708  1.00  0.66           C  
ATOM   2163  O   LYS A 337     -11.629  -3.669 -39.856  1.00  0.66           O  
ATOM   2164  CB  LYS A 337     -11.200  -1.040 -38.915  1.00  0.66           C  
ATOM   2165  CG  LYS A 337     -11.665   0.295 -38.294  1.00  0.66           C  
ATOM   2166  CD  LYS A 337     -11.955   1.381 -39.358  1.00  0.66           C  
ATOM   2167  CE  LYS A 337     -12.468   2.706 -38.764  1.00  0.66           C  
ATOM   2168  NZ  LYS A 337     -12.736   3.714 -39.822  1.00  0.66           N  
ATOM   2169  N   ASP A 338     -10.803  -4.718 -38.045  1.00  0.72           N  
ATOM   2170  CA  ASP A 338     -10.813  -6.063 -38.592  1.00  0.72           C  
ATOM   2171  C   ASP A 338     -12.054  -6.832 -38.134  1.00  0.72           C  
ATOM   2172  O   ASP A 338     -12.262  -7.999 -38.458  1.00  0.72           O  
ATOM   2173  CB  ASP A 338      -9.486  -6.817 -38.199  1.00  0.72           C  
ATOM   2174  CG  ASP A 338      -9.175  -6.982 -36.711  1.00  0.72           C  
ATOM   2175  OD1 ASP A 338      -8.201  -7.729 -36.375  1.00  0.72           O  
ATOM   2176  OD2 ASP A 338      -9.906  -6.390 -35.874  1.00  0.72           O  
ATOM   2177  N   GLY A 339     -12.927  -6.166 -37.347  1.00  0.74           N  
ATOM   2178  CA  GLY A 339     -14.120  -6.753 -36.749  1.00  0.74           C  
ATOM   2179  C   GLY A 339     -13.843  -7.532 -35.485  1.00  0.74           C  
ATOM   2180  O   GLY A 339     -14.758  -8.072 -34.858  1.00  0.74           O  
ATOM   2181  N   ARG A 340     -12.576  -7.606 -35.043  1.00  0.73           N  
ATOM   2182  CA  ARG A 340     -12.190  -8.449 -33.936  1.00  0.73           C  
ATOM   2183  C   ARG A 340     -12.152  -7.696 -32.621  1.00  0.73           C  
ATOM   2184  O   ARG A 340     -12.167  -6.468 -32.563  1.00  0.73           O  
ATOM   2185  CB  ARG A 340     -10.830  -9.131 -34.193  1.00  0.73           C  
ATOM   2186  CG  ARG A 340     -10.851  -9.980 -35.480  1.00  0.73           C  
ATOM   2187  CD  ARG A 340      -9.592 -10.812 -35.739  1.00  0.73           C  
ATOM   2188  NE  ARG A 340      -9.594 -11.992 -34.793  1.00  0.73           N  
ATOM   2189  CZ  ARG A 340      -8.824 -12.112 -33.705  1.00  0.73           C  
ATOM   2190  NH1 ARG A 340      -8.151 -11.081 -33.208  1.00  0.73           N  
ATOM   2191  NH2 ARG A 340      -8.727 -13.279 -33.077  1.00  0.73           N  
ATOM   2192  N   VAL A 341     -12.127  -8.463 -31.512  1.00  0.78           N  
ATOM   2193  CA  VAL A 341     -12.046  -7.945 -30.160  1.00  0.78           C  
ATOM   2194  C   VAL A 341     -10.952  -8.689 -29.412  1.00  0.78           C  
ATOM   2195  O   VAL A 341     -10.698  -9.880 -29.646  1.00  0.78           O  
ATOM   2196  CB  VAL A 341     -13.354  -8.030 -29.361  1.00  0.78           C  
ATOM   2197  CG1 VAL A 341     -14.425  -7.154 -30.039  1.00  0.78           C  
ATOM   2198  CG2 VAL A 341     -13.848  -9.485 -29.203  1.00  0.78           C  
ATOM   2199  N   VAL A 342     -10.277  -7.971 -28.498  1.00  0.83           N  
ATOM   2200  CA  VAL A 342      -9.181  -8.436 -27.666  1.00  0.83           C  
ATOM   2201  C   VAL A 342      -9.589  -8.276 -26.208  1.00  0.83           C  
ATOM   2202  O   VAL A 342     -10.317  -7.357 -25.836  1.00  0.83           O  
ATOM   2203  CB  VAL A 342      -7.865  -7.722 -28.020  1.00  0.83           C  
ATOM   2204  CG1 VAL A 342      -6.811  -7.745 -26.891  1.00  0.83           C  
ATOM   2205  CG2 VAL A 342      -7.288  -8.407 -29.278  1.00  0.83           C  
ATOM   2206  N   PHE A 343      -9.156  -9.231 -25.356  1.00  0.83           N  
ATOM   2207  CA  PHE A 343      -9.359  -9.199 -23.923  1.00  0.83           C  
ATOM   2208  C   PHE A 343      -8.080  -8.788 -23.234  1.00  0.83           C  
ATOM   2209  O   PHE A 343      -6.979  -9.120 -23.671  1.00  0.83           O  
ATOM   2210  CB  PHE A 343      -9.686 -10.595 -23.327  1.00  0.83           C  
ATOM   2211  CG  PHE A 343     -11.096 -11.011 -23.589  1.00  0.83           C  
ATOM   2212  CD1 PHE A 343     -11.381 -12.019 -24.522  1.00  0.83           C  
ATOM   2213  CD2 PHE A 343     -12.131 -10.493 -22.796  1.00  0.83           C  
ATOM   2214  CE1 PHE A 343     -12.684 -12.520 -24.649  1.00  0.83           C  
ATOM   2215  CE2 PHE A 343     -13.430 -11.001 -22.910  1.00  0.83           C  
ATOM   2216  CZ  PHE A 343     -13.707 -12.012 -23.838  1.00  0.83           C  
ATOM   2217  N   MET A 344      -8.236  -8.104 -22.092  1.00  0.83           N  
ATOM   2218  CA  MET A 344      -7.205  -7.908 -21.104  1.00  0.83           C  
ATOM   2219  C   MET A 344      -7.709  -8.479 -19.792  1.00  0.83           C  
ATOM   2220  O   MET A 344      -8.821  -8.176 -19.360  1.00  0.83           O  
ATOM   2221  CB  MET A 344      -6.904  -6.416 -20.898  1.00  0.83           C  
ATOM   2222  CG  MET A 344      -6.405  -5.724 -22.176  1.00  0.83           C  
ATOM   2223  SD  MET A 344      -6.137  -3.946 -21.975  1.00  0.83           S  
ATOM   2224  CE  MET A 344      -4.781  -4.097 -20.789  1.00  0.83           C  
ATOM   2225  N   LEU A 345      -6.930  -9.364 -19.144  1.00  0.80           N  
ATOM   2226  CA  LEU A 345      -7.404 -10.111 -17.995  1.00  0.80           C  
ATOM   2227  C   LEU A 345      -6.389 -10.115 -16.863  1.00  0.80           C  
ATOM   2228  O   LEU A 345      -5.241 -10.483 -17.119  1.00  0.80           O  
ATOM   2229  CB  LEU A 345      -7.639 -11.587 -18.370  1.00  0.80           C  
ATOM   2230  CG  LEU A 345      -8.801 -11.801 -19.351  1.00  0.80           C  
ATOM   2231  CD1 LEU A 345      -8.744 -13.233 -19.896  1.00  0.80           C  
ATOM   2232  CD2 LEU A 345     -10.152 -11.485 -18.687  1.00  0.80           C  
ATOM   2233  N   PRO A 346      -6.722  -9.768 -15.620  1.00  0.80           N  
ATOM   2234  CA  PRO A 346      -5.860 -10.038 -14.478  1.00  0.80           C  
ATOM   2235  C   PRO A 346      -5.889 -11.503 -14.081  1.00  0.80           C  
ATOM   2236  O   PRO A 346      -6.939 -12.145 -14.111  1.00  0.80           O  
ATOM   2237  CB  PRO A 346      -6.483  -9.184 -13.369  1.00  0.80           C  
ATOM   2238  CG  PRO A 346      -7.983  -9.191 -13.681  1.00  0.80           C  
ATOM   2239  CD  PRO A 346      -8.011  -9.198 -15.211  1.00  0.80           C  
ATOM   2240  N   TRP A 347      -4.737 -12.068 -13.699  1.00  0.76           N  
ATOM   2241  CA  TRP A 347      -4.692 -13.393 -13.137  1.00  0.76           C  
ATOM   2242  C   TRP A 347      -3.491 -13.417 -12.194  1.00  0.76           C  
ATOM   2243  O   TRP A 347      -2.404 -12.964 -12.541  1.00  0.76           O  
ATOM   2244  CB  TRP A 347      -4.651 -14.437 -14.295  1.00  0.76           C  
ATOM   2245  CG  TRP A 347      -4.654 -15.911 -13.942  1.00  0.76           C  
ATOM   2246  CD1 TRP A 347      -5.053 -16.525 -12.791  1.00  0.76           C  
ATOM   2247  CD2 TRP A 347      -4.244 -16.956 -14.841  1.00  0.76           C  
ATOM   2248  NE1 TRP A 347      -4.872 -17.883 -12.898  1.00  0.76           N  
ATOM   2249  CE2 TRP A 347      -4.364 -18.174 -14.137  1.00  0.76           C  
ATOM   2250  CE3 TRP A 347      -3.806 -16.940 -16.160  1.00  0.76           C  
ATOM   2251  CZ2 TRP A 347      -4.007 -19.375 -14.726  1.00  0.76           C  
ATOM   2252  CZ3 TRP A 347      -3.395 -18.148 -16.741  1.00  0.76           C  
ATOM   2253  CH2 TRP A 347      -3.475 -19.352 -16.024  1.00  0.76           C  
ATOM   2254  N   LEU A 348      -3.642 -13.901 -10.937  1.00  0.73           N  
ATOM   2255  CA  LEU A 348      -2.606 -13.783  -9.910  1.00  0.73           C  
ATOM   2256  C   LEU A 348      -2.129 -12.336  -9.710  1.00  0.73           C  
ATOM   2257  O   LEU A 348      -2.919 -11.464  -9.367  1.00  0.73           O  
ATOM   2258  CB  LEU A 348      -1.433 -14.784 -10.116  1.00  0.73           C  
ATOM   2259  CG  LEU A 348      -1.857 -16.256 -10.286  1.00  0.73           C  
ATOM   2260  CD1 LEU A 348      -0.671 -17.064 -10.823  1.00  0.73           C  
ATOM   2261  CD2 LEU A 348      -2.348 -16.856  -8.962  1.00  0.73           C  
ATOM   2262  N   GLY A 349      -0.823 -12.063  -9.921  1.00  0.71           N  
ATOM   2263  CA  GLY A 349      -0.248 -10.720  -9.971  1.00  0.71           C  
ATOM   2264  C   GLY A 349       0.230 -10.331 -11.351  1.00  0.71           C  
ATOM   2265  O   GLY A 349       1.249  -9.655 -11.494  1.00  0.71           O  
ATOM   2266  N   ARG A 350      -0.429 -10.789 -12.426  1.00  0.74           N  
ATOM   2267  CA  ARG A 350      -0.070 -10.434 -13.782  1.00  0.74           C  
ATOM   2268  C   ARG A 350      -1.307 -10.159 -14.601  1.00  0.74           C  
ATOM   2269  O   ARG A 350      -2.418 -10.519 -14.223  1.00  0.74           O  
ATOM   2270  CB  ARG A 350       0.647 -11.599 -14.516  1.00  0.74           C  
ATOM   2271  CG  ARG A 350       1.887 -12.209 -13.841  1.00  0.74           C  
ATOM   2272  CD  ARG A 350       3.063 -11.253 -13.849  1.00  0.74           C  
ATOM   2273  NE  ARG A 350       4.170 -11.858 -13.059  1.00  0.74           N  
ATOM   2274  CZ  ARG A 350       4.434 -11.543 -11.787  1.00  0.74           C  
ATOM   2275  NH1 ARG A 350       5.433 -12.148 -11.164  1.00  0.74           N  
ATOM   2276  NH2 ARG A 350       3.726 -10.667 -11.084  1.00  0.74           N  
ATOM   2277  N   THR A 351      -1.095  -9.559 -15.785  1.00  0.80           N  
ATOM   2278  CA  THR A 351      -2.145  -9.253 -16.746  1.00  0.80           C  
ATOM   2279  C   THR A 351      -1.816  -9.987 -18.019  1.00  0.80           C  
ATOM   2280  O   THR A 351      -0.686  -9.927 -18.509  1.00  0.80           O  
ATOM   2281  CB  THR A 351      -2.277  -7.766 -17.050  1.00  0.80           C  
ATOM   2282  OG1 THR A 351      -2.579  -7.112 -15.833  1.00  0.80           O  
ATOM   2283  CG2 THR A 351      -3.456  -7.479 -17.994  1.00  0.80           C  
ATOM   2284  N   VAL A 352      -2.795 -10.726 -18.582  1.00  0.83           N  
ATOM   2285  CA  VAL A 352      -2.647 -11.428 -19.850  1.00  0.83           C  
ATOM   2286  C   VAL A 352      -3.570 -10.852 -20.891  1.00  0.83           C  
ATOM   2287  O   VAL A 352      -4.600 -10.250 -20.581  1.00  0.83           O  
ATOM   2288  CB  VAL A 352      -2.833 -12.947 -19.801  1.00  0.83           C  
ATOM   2289  CG1 VAL A 352      -2.017 -13.470 -18.624  1.00  0.83           C  
ATOM   2290  CG2 VAL A 352      -4.297 -13.408 -19.652  1.00  0.83           C  
ATOM   2291  N   ALA A 353      -3.211 -11.017 -22.175  1.00  0.84           N  
ATOM   2292  CA  ALA A 353      -4.028 -10.521 -23.253  1.00  0.84           C  
ATOM   2293  C   ALA A 353      -3.899 -11.372 -24.498  1.00  0.84           C  
ATOM   2294  O   ALA A 353      -2.882 -12.018 -24.757  1.00  0.84           O  
ATOM   2295  CB  ALA A 353      -3.664  -9.057 -23.564  1.00  0.84           C  
ATOM   2296  N   GLY A 354      -4.977 -11.401 -25.300  1.00  0.80           N  
ATOM   2297  CA  GLY A 354      -5.023 -12.136 -26.549  1.00  0.80           C  
ATOM   2298  C   GLY A 354      -6.355 -11.913 -27.210  1.00  0.80           C  
ATOM   2299  O   GLY A 354      -7.237 -11.244 -26.676  1.00  0.80           O  
ATOM   2300  N   THR A 355      -6.598 -12.435 -28.423  1.00  0.83           N  
ATOM   2301  CA  THR A 355      -5.896 -13.538 -29.075  1.00  0.83           C  
ATOM   2302  C   THR A 355      -5.910 -13.337 -30.583  1.00  0.83           C  
ATOM   2303  O   THR A 355      -6.734 -12.593 -31.127  1.00  0.83           O  
ATOM   2304  CB  THR A 355      -6.512 -14.897 -28.722  1.00  0.83           C  
ATOM   2305  OG1 THR A 355      -5.751 -15.982 -29.237  1.00  0.83           O  
ATOM   2306  CG2 THR A 355      -7.950 -15.042 -29.262  1.00  0.83           C  
ATOM   2307  N   THR A 356      -4.988 -13.996 -31.303  1.00  0.82           N  
ATOM   2308  CA  THR A 356      -4.805 -13.968 -32.745  1.00  0.82           C  
ATOM   2309  C   THR A 356      -5.726 -14.963 -33.435  1.00  0.82           C  
ATOM   2310  O   THR A 356      -6.521 -15.659 -32.800  1.00  0.82           O  
ATOM   2311  CB  THR A 356      -3.341 -14.219 -33.123  1.00  0.82           C  
ATOM   2312  OG1 THR A 356      -2.876 -15.420 -32.521  1.00  0.82           O  
ATOM   2313  CG2 THR A 356      -2.506 -13.070 -32.533  1.00  0.82           C  
ATOM   2314  N   ASP A 357      -5.731 -14.983 -34.778  1.00  0.76           N  
ATOM   2315  CA  ASP A 357      -6.349 -16.041 -35.537  1.00  0.76           C  
ATOM   2316  C   ASP A 357      -5.542 -16.143 -36.819  1.00  0.76           C  
ATOM   2317  O   ASP A 357      -5.324 -15.127 -37.480  1.00  0.76           O  
ATOM   2318  CB  ASP A 357      -7.831 -15.694 -35.807  1.00  0.76           C  
ATOM   2319  CG  ASP A 357      -8.641 -16.912 -36.205  1.00  0.76           C  
ATOM   2320  OD1 ASP A 357      -8.112 -18.052 -36.177  1.00  0.76           O  
ATOM   2321  OD2 ASP A 357      -9.851 -16.708 -36.458  1.00  0.76           O  
ATOM   2322  N   SER A 358      -5.032 -17.333 -37.179  1.00  0.77           N  
ATOM   2323  CA  SER A 358      -4.311 -17.496 -38.428  1.00  0.77           C  
ATOM   2324  C   SER A 358      -4.411 -18.934 -38.884  1.00  0.77           C  
ATOM   2325  O   SER A 358      -4.525 -19.857 -38.079  1.00  0.77           O  
ATOM   2326  CB  SER A 358      -2.811 -17.109 -38.316  1.00  0.77           C  
ATOM   2327  OG  SER A 358      -2.190 -17.033 -39.603  1.00  0.77           O  
ATOM   2328  N   ASN A 359      -4.376 -19.166 -40.210  1.00  0.71           N  
ATOM   2329  CA  ASN A 359      -4.284 -20.492 -40.803  1.00  0.71           C  
ATOM   2330  C   ASN A 359      -2.962 -21.169 -40.455  1.00  0.71           C  
ATOM   2331  O   ASN A 359      -1.923 -20.519 -40.371  1.00  0.71           O  
ATOM   2332  CB  ASN A 359      -4.424 -20.444 -42.346  1.00  0.71           C  
ATOM   2333  CG  ASN A 359      -5.803 -19.919 -42.714  1.00  0.71           C  
ATOM   2334  OD1 ASN A 359      -6.788 -20.119 -42.008  1.00  0.71           O  
ATOM   2335  ND2 ASN A 359      -5.903 -19.236 -43.877  1.00  0.71           N  
ATOM   2336  N   THR A 360      -2.950 -22.498 -40.248  1.00  0.71           N  
ATOM   2337  CA  THR A 360      -1.748 -23.146 -39.735  1.00  0.71           C  
ATOM   2338  C   THR A 360      -1.490 -24.469 -40.422  1.00  0.71           C  
ATOM   2339  O   THR A 360      -2.388 -25.154 -40.904  1.00  0.71           O  
ATOM   2340  CB  THR A 360      -1.746 -23.307 -38.207  1.00  0.71           C  
ATOM   2341  OG1 THR A 360      -0.522 -23.849 -37.712  1.00  0.71           O  
ATOM   2342  CG2 THR A 360      -2.895 -24.214 -37.743  1.00  0.71           C  
ATOM   2343  N   ALA A 361      -0.200 -24.833 -40.475  1.00  0.63           N  
ATOM   2344  CA  ALA A 361       0.310 -26.086 -40.970  1.00  0.63           C  
ATOM   2345  C   ALA A 361       1.567 -26.405 -40.166  1.00  0.63           C  
ATOM   2346  O   ALA A 361       2.417 -27.196 -40.565  1.00  0.63           O  
ATOM   2347  CB  ALA A 361       0.635 -25.975 -42.476  1.00  0.63           C  
ATOM   2348  N   ILE A 362       1.713 -25.778 -38.977  1.00  0.45           N  
ATOM   2349  CA  ILE A 362       2.848 -25.975 -38.097  1.00  0.45           C  
ATOM   2350  C   ILE A 362       2.463 -27.070 -37.123  1.00  0.45           C  
ATOM   2351  O   ILE A 362       1.421 -27.009 -36.471  1.00  0.45           O  
ATOM   2352  CB  ILE A 362       3.239 -24.684 -37.380  1.00  0.45           C  
ATOM   2353  CG1 ILE A 362       3.680 -23.639 -38.434  1.00  0.45           C  
ATOM   2354  CG2 ILE A 362       4.355 -24.950 -36.340  1.00  0.45           C  
ATOM   2355  CD1 ILE A 362       3.867 -22.241 -37.845  1.00  0.45           C  
ATOM   2356  N   THR A 363       3.282 -28.134 -37.039  1.00  0.42           N  
ATOM   2357  CA  THR A 363       3.049 -29.290 -36.189  1.00  0.42           C  
ATOM   2358  C   THR A 363       3.293 -28.978 -34.725  1.00  0.42           C  
ATOM   2359  O   THR A 363       3.867 -27.957 -34.363  1.00  0.42           O  
ATOM   2360  CB  THR A 363       3.886 -30.501 -36.598  1.00  0.42           C  
ATOM   2361  OG1 THR A 363       5.253 -30.150 -36.755  1.00  0.42           O  
ATOM   2362  CG2 THR A 363       3.414 -30.986 -37.975  1.00  0.42           C  
ATOM   2363  N   MET A 364       2.805 -29.844 -33.811  1.00  0.59           N  
ATOM   2364  CA  MET A 364       3.064 -29.677 -32.391  1.00  0.59           C  
ATOM   2365  C   MET A 364       4.553 -29.768 -32.013  1.00  0.59           C  
ATOM   2366  O   MET A 364       5.284 -30.613 -32.524  1.00  0.59           O  
ATOM   2367  CB  MET A 364       2.296 -30.706 -31.526  1.00  0.59           C  
ATOM   2368  CG  MET A 364       0.755 -30.672 -31.642  1.00  0.59           C  
ATOM   2369  SD  MET A 364      -0.155 -29.187 -31.123  1.00  0.59           S  
ATOM   2370  CE  MET A 364       0.204 -29.331 -29.351  1.00  0.59           C  
ATOM   2371  N   LEU A 365       5.069 -28.936 -31.085  1.00  0.71           N  
ATOM   2372  CA  LEU A 365       4.396 -27.878 -30.348  1.00  0.71           C  
ATOM   2373  C   LEU A 365       4.258 -26.597 -31.174  1.00  0.71           C  
ATOM   2374  O   LEU A 365       5.234 -26.198 -31.801  1.00  0.71           O  
ATOM   2375  CB  LEU A 365       5.170 -27.512 -29.062  1.00  0.71           C  
ATOM   2376  CG  LEU A 365       5.244 -28.643 -28.020  1.00  0.71           C  
ATOM   2377  CD1 LEU A 365       6.121 -28.206 -26.843  1.00  0.71           C  
ATOM   2378  CD2 LEU A 365       3.856 -29.060 -27.510  1.00  0.71           C  
ATOM   2379  N   PRO A 366       3.116 -25.903 -31.215  1.00  0.75           N  
ATOM   2380  CA  PRO A 366       2.969 -24.699 -32.014  1.00  0.75           C  
ATOM   2381  C   PRO A 366       3.680 -23.543 -31.321  1.00  0.75           C  
ATOM   2382  O   PRO A 366       3.589 -23.401 -30.099  1.00  0.75           O  
ATOM   2383  CB  PRO A 366       1.439 -24.504 -32.080  1.00  0.75           C  
ATOM   2384  CG  PRO A 366       0.932 -25.070 -30.748  1.00  0.75           C  
ATOM   2385  CD  PRO A 366       1.900 -26.223 -30.477  1.00  0.75           C  
ATOM   2386  N   GLU A 367       4.406 -22.717 -32.086  1.00  0.67           N  
ATOM   2387  CA  GLU A 367       5.249 -21.665 -31.573  1.00  0.67           C  
ATOM   2388  C   GLU A 367       4.583 -20.310 -31.784  1.00  0.67           C  
ATOM   2389  O   GLU A 367       3.670 -20.216 -32.603  1.00  0.67           O  
ATOM   2390  CB  GLU A 367       6.603 -21.689 -32.307  1.00  0.67           C  
ATOM   2391  CG  GLU A 367       7.434 -22.945 -31.957  1.00  0.67           C  
ATOM   2392  CD  GLU A 367       8.803 -22.934 -32.630  1.00  0.67           C  
ATOM   2393  OE1 GLU A 367       9.032 -22.074 -33.520  1.00  0.67           O  
ATOM   2394  OE2 GLU A 367       9.636 -23.793 -32.245  1.00  0.67           O  
ATOM   2395  N   PRO A 368       4.972 -19.254 -31.079  1.00  0.76           N  
ATOM   2396  CA  PRO A 368       4.514 -17.899 -31.369  1.00  0.76           C  
ATOM   2397  C   PRO A 368       5.421 -17.214 -32.383  1.00  0.76           C  
ATOM   2398  O   PRO A 368       6.641 -17.198 -32.219  1.00  0.76           O  
ATOM   2399  CB  PRO A 368       4.624 -17.197 -29.998  1.00  0.76           C  
ATOM   2400  CG  PRO A 368       5.774 -17.923 -29.282  1.00  0.76           C  
ATOM   2401  CD  PRO A 368       5.641 -19.360 -29.780  1.00  0.76           C  
ATOM   2402  N   HIS A 369       4.862 -16.597 -33.441  1.00  0.76           N  
ATOM   2403  CA  HIS A 369       5.671 -15.817 -34.373  1.00  0.76           C  
ATOM   2404  C   HIS A 369       5.778 -14.359 -33.946  1.00  0.76           C  
ATOM   2405  O   HIS A 369       4.983 -13.835 -33.167  1.00  0.76           O  
ATOM   2406  CB  HIS A 369       5.162 -15.855 -35.839  1.00  0.76           C  
ATOM   2407  CG  HIS A 369       5.178 -17.223 -36.435  1.00  0.76           C  
ATOM   2408  ND1 HIS A 369       4.160 -18.090 -36.118  1.00  0.76           N  
ATOM   2409  CD2 HIS A 369       6.088 -17.836 -37.236  1.00  0.76           C  
ATOM   2410  CE1 HIS A 369       4.463 -19.217 -36.714  1.00  0.76           C  
ATOM   2411  NE2 HIS A 369       5.623 -19.123 -37.411  1.00  0.76           N  
ATOM   2412  N   GLU A 370       6.779 -13.633 -34.487  1.00  0.78           N  
ATOM   2413  CA  GLU A 370       6.952 -12.203 -34.279  1.00  0.78           C  
ATOM   2414  C   GLU A 370       5.768 -11.366 -34.765  1.00  0.78           C  
ATOM   2415  O   GLU A 370       5.340 -10.422 -34.100  1.00  0.78           O  
ATOM   2416  CB  GLU A 370       8.267 -11.726 -34.928  1.00  0.78           C  
ATOM   2417  CG  GLU A 370       9.510 -12.311 -34.211  1.00  0.78           C  
ATOM   2418  CD  GLU A 370      10.840 -11.864 -34.817  1.00  0.78           C  
ATOM   2419  OE1 GLU A 370      10.835 -11.189 -35.873  1.00  0.78           O  
ATOM   2420  OE2 GLU A 370      11.876 -12.217 -34.197  1.00  0.78           O  
ATOM   2421  N   ASP A 371       5.160 -11.764 -35.903  1.00  0.79           N  
ATOM   2422  CA  ASP A 371       3.932 -11.225 -36.465  1.00  0.79           C  
ATOM   2423  C   ASP A 371       2.757 -11.261 -35.492  1.00  0.79           C  
ATOM   2424  O   ASP A 371       2.037 -10.280 -35.300  1.00  0.79           O  
ATOM   2425  CB  ASP A 371       3.538 -12.076 -37.703  1.00  0.79           C  
ATOM   2426  CG  ASP A 371       4.619 -12.030 -38.768  1.00  0.79           C  
ATOM   2427  OD1 ASP A 371       5.345 -11.011 -38.835  1.00  0.79           O  
ATOM   2428  OD2 ASP A 371       4.737 -13.042 -39.502  1.00  0.79           O  
ATOM   2429  N   GLU A 372       2.567 -12.399 -34.791  1.00  0.77           N  
ATOM   2430  CA  GLU A 372       1.533 -12.557 -33.791  1.00  0.77           C  
ATOM   2431  C   GLU A 372       1.685 -11.609 -32.613  1.00  0.77           C  
ATOM   2432  O   GLU A 372       0.721 -10.999 -32.146  1.00  0.77           O  
ATOM   2433  CB  GLU A 372       1.513 -13.996 -33.248  1.00  0.77           C  
ATOM   2434  CG  GLU A 372       1.170 -15.043 -34.322  1.00  0.77           C  
ATOM   2435  CD  GLU A 372       0.724 -16.315 -33.629  1.00  0.77           C  
ATOM   2436  OE1 GLU A 372      -0.524 -16.486 -33.508  1.00  0.77           O  
ATOM   2437  OE2 GLU A 372       1.609 -17.069 -33.158  1.00  0.77           O  
ATOM   2438  N   ILE A 373       2.939 -11.446 -32.142  1.00  0.80           N  
ATOM   2439  CA  ILE A 373       3.327 -10.533 -31.079  1.00  0.80           C  
ATOM   2440  C   ILE A 373       3.027  -9.088 -31.439  1.00  0.80           C  
ATOM   2441  O   ILE A 373       2.410  -8.373 -30.652  1.00  0.80           O  
ATOM   2442  CB  ILE A 373       4.799 -10.738 -30.708  1.00  0.80           C  
ATOM   2443  CG1 ILE A 373       4.931 -12.108 -29.997  1.00  0.80           C  
ATOM   2444  CG2 ILE A 373       5.347  -9.567 -29.849  1.00  0.80           C  
ATOM   2445  CD1 ILE A 373       6.381 -12.539 -29.776  1.00  0.80           C  
ATOM   2446  N   GLN A 374       3.394  -8.636 -32.659  1.00  0.80           N  
ATOM   2447  CA  GLN A 374       3.169  -7.265 -33.090  1.00  0.80           C  
ATOM   2448  C   GLN A 374       1.690  -6.913 -33.173  1.00  0.80           C  
ATOM   2449  O   GLN A 374       1.248  -5.905 -32.632  1.00  0.80           O  
ATOM   2450  CB  GLN A 374       3.890  -6.966 -34.429  1.00  0.80           C  
ATOM   2451  CG  GLN A 374       4.029  -5.451 -34.735  1.00  0.80           C  
ATOM   2452  CD  GLN A 374       4.878  -4.739 -33.677  1.00  0.80           C  
ATOM   2453  OE1 GLN A 374       6.002  -5.144 -33.368  1.00  0.80           O  
ATOM   2454  NE2 GLN A 374       4.349  -3.648 -33.083  1.00  0.80           N  
ATOM   2455  N   PHE A 375       0.860  -7.813 -33.741  1.00  0.82           N  
ATOM   2456  CA  PHE A 375      -0.582  -7.639 -33.804  1.00  0.82           C  
ATOM   2457  C   PHE A 375      -1.276  -7.492 -32.449  1.00  0.82           C  
ATOM   2458  O   PHE A 375      -2.282  -6.790 -32.325  1.00  0.82           O  
ATOM   2459  CB  PHE A 375      -1.254  -8.857 -34.506  1.00  0.82           C  
ATOM   2460  CG  PHE A 375      -0.964  -9.003 -35.983  1.00  0.82           C  
ATOM   2461  CD1 PHE A 375      -0.694  -7.912 -36.832  1.00  0.82           C  
ATOM   2462  CD2 PHE A 375      -1.019 -10.292 -36.547  1.00  0.82           C  
ATOM   2463  CE1 PHE A 375      -0.474  -8.110 -38.203  1.00  0.82           C  
ATOM   2464  CE2 PHE A 375      -0.804 -10.492 -37.916  1.00  0.82           C  
ATOM   2465  CZ  PHE A 375      -0.532  -9.398 -38.745  1.00  0.82           C  
ATOM   2466  N   ILE A 376      -0.798  -8.197 -31.404  1.00  0.82           N  
ATOM   2467  CA  ILE A 376      -1.260  -7.989 -30.038  1.00  0.82           C  
ATOM   2468  C   ILE A 376      -0.747  -6.684 -29.438  1.00  0.82           C  
ATOM   2469  O   ILE A 376      -1.506  -5.934 -28.822  1.00  0.82           O  
ATOM   2470  CB  ILE A 376      -0.922  -9.184 -29.148  1.00  0.82           C  
ATOM   2471  CG1 ILE A 376      -1.770 -10.402 -29.585  1.00  0.82           C  
ATOM   2472  CG2 ILE A 376      -1.188  -8.846 -27.662  1.00  0.82           C  
ATOM   2473  CD1 ILE A 376      -1.370 -11.703 -28.883  1.00  0.82           C  
ATOM   2474  N   LEU A 377       0.552  -6.358 -29.606  1.00  0.80           N  
ATOM   2475  CA  LEU A 377       1.152  -5.172 -29.020  1.00  0.80           C  
ATOM   2476  C   LEU A 377       0.592  -3.865 -29.547  1.00  0.80           C  
ATOM   2477  O   LEU A 377       0.373  -2.946 -28.761  1.00  0.80           O  
ATOM   2478  CB  LEU A 377       2.694  -5.188 -29.134  1.00  0.80           C  
ATOM   2479  CG  LEU A 377       3.384  -6.244 -28.240  1.00  0.80           C  
ATOM   2480  CD1 LEU A 377       4.905  -6.194 -28.446  1.00  0.80           C  
ATOM   2481  CD2 LEU A 377       3.062  -6.042 -26.751  1.00  0.80           C  
ATOM   2482  N   ASP A 378       0.286  -3.782 -30.859  1.00  0.81           N  
ATOM   2483  CA  ASP A 378      -0.380  -2.652 -31.490  1.00  0.81           C  
ATOM   2484  C   ASP A 378      -1.747  -2.382 -30.859  1.00  0.81           C  
ATOM   2485  O   ASP A 378      -2.101  -1.262 -30.507  1.00  0.81           O  
ATOM   2486  CB  ASP A 378      -0.575  -2.937 -33.008  1.00  0.81           C  
ATOM   2487  CG  ASP A 378       0.738  -3.053 -33.771  1.00  0.81           C  
ATOM   2488  OD1 ASP A 378       1.808  -2.655 -33.243  1.00  0.81           O  
ATOM   2489  OD2 ASP A 378       0.681  -3.567 -34.919  1.00  0.81           O  
ATOM   2490  N   ALA A 379      -2.538  -3.446 -30.613  1.00  0.82           N  
ATOM   2491  CA  ALA A 379      -3.819  -3.320 -29.950  1.00  0.82           C  
ATOM   2492  C   ALA A 379      -3.731  -2.808 -28.512  1.00  0.82           C  
ATOM   2493  O   ALA A 379      -4.503  -1.952 -28.087  1.00  0.82           O  
ATOM   2494  CB  ALA A 379      -4.529  -4.688 -29.959  1.00  0.82           C  
ATOM   2495  N   ILE A 380      -2.769  -3.318 -27.715  1.00  0.80           N  
ATOM   2496  CA  ILE A 380      -2.536  -2.851 -26.352  1.00  0.80           C  
ATOM   2497  C   ILE A 380      -2.021  -1.416 -26.298  1.00  0.80           C  
ATOM   2498  O   ILE A 380      -2.492  -0.611 -25.494  1.00  0.80           O  
ATOM   2499  CB  ILE A 380      -1.633  -3.815 -25.570  1.00  0.80           C  
ATOM   2500  CG1 ILE A 380      -2.330  -5.190 -25.375  1.00  0.80           C  
ATOM   2501  CG2 ILE A 380      -1.211  -3.227 -24.201  1.00  0.80           C  
ATOM   2502  CD1 ILE A 380      -3.587  -5.164 -24.490  1.00  0.80           C  
ATOM   2503  N   SER A 381      -1.058  -1.032 -27.160  1.00  0.80           N  
ATOM   2504  CA  SER A 381      -0.465   0.300 -27.140  1.00  0.80           C  
ATOM   2505  C   SER A 381      -1.432   1.413 -27.526  1.00  0.80           C  
ATOM   2506  O   SER A 381      -1.468   2.441 -26.850  1.00  0.80           O  
ATOM   2507  CB  SER A 381       0.823   0.387 -27.996  1.00  0.80           C  
ATOM   2508  OG  SER A 381       0.520   0.110 -29.361  1.00  0.80           O  
ATOM   2509  N   ASP A 382      -2.280   1.206 -28.561  1.00  0.74           N  
ATOM   2510  CA  ASP A 382      -3.375   2.088 -28.944  1.00  0.74           C  
ATOM   2511  C   ASP A 382      -4.416   2.241 -27.835  1.00  0.74           C  
ATOM   2512  O   ASP A 382      -4.900   3.324 -27.512  1.00  0.74           O  
ATOM   2513  CB  ASP A 382      -4.122   1.476 -30.171  1.00  0.74           C  
ATOM   2514  CG  ASP A 382      -3.472   1.759 -31.519  1.00  0.74           C  
ATOM   2515  OD1 ASP A 382      -2.516   2.569 -31.586  1.00  0.74           O  
ATOM   2516  OD2 ASP A 382      -4.005   1.205 -32.518  1.00  0.74           O  
ATOM   2517  N   TYR A 383      -4.806   1.117 -27.213  1.00  0.72           N  
ATOM   2518  CA  TYR A 383      -5.836   1.085 -26.206  1.00  0.72           C  
ATOM   2519  C   TYR A 383      -5.463   1.731 -24.865  1.00  0.72           C  
ATOM   2520  O   TYR A 383      -6.267   2.425 -24.240  1.00  0.72           O  
ATOM   2521  CB  TYR A 383      -6.252  -0.390 -26.038  1.00  0.72           C  
ATOM   2522  CG  TYR A 383      -7.458  -0.496 -25.198  1.00  0.72           C  
ATOM   2523  CD1 TYR A 383      -8.634   0.200 -25.516  1.00  0.72           C  
ATOM   2524  CD2 TYR A 383      -7.389  -1.284 -24.053  1.00  0.72           C  
ATOM   2525  CE1 TYR A 383      -9.726   0.134 -24.648  1.00  0.72           C  
ATOM   2526  CE2 TYR A 383      -8.510  -1.428 -23.241  1.00  0.72           C  
ATOM   2527  CZ  TYR A 383      -9.671  -0.715 -23.538  1.00  0.72           C  
ATOM   2528  OH  TYR A 383     -10.771  -0.818 -22.681  1.00  0.72           O  
ATOM   2529  N   LEU A 384      -4.234   1.503 -24.380  1.00  0.73           N  
ATOM   2530  CA  LEU A 384      -3.829   1.978 -23.072  1.00  0.73           C  
ATOM   2531  C   LEU A 384      -2.966   3.233 -23.135  1.00  0.73           C  
ATOM   2532  O   LEU A 384      -2.650   3.826 -22.111  1.00  0.73           O  
ATOM   2533  CB  LEU A 384      -2.959   0.897 -22.399  1.00  0.73           C  
ATOM   2534  CG  LEU A 384      -3.626  -0.432 -22.020  1.00  0.73           C  
ATOM   2535  CD1 LEU A 384      -2.531  -1.303 -21.383  1.00  0.73           C  
ATOM   2536  CD2 LEU A 384      -4.819  -0.224 -21.075  1.00  0.73           C  
ATOM   2537  N   ASN A 385      -2.523   3.678 -24.330  1.00  0.61           N  
ATOM   2538  CA  ASN A 385      -1.605   4.806 -24.497  1.00  0.61           C  
ATOM   2539  C   ASN A 385      -0.274   4.660 -23.753  1.00  0.61           C  
ATOM   2540  O   ASN A 385       0.301   5.631 -23.262  1.00  0.61           O  
ATOM   2541  CB  ASN A 385      -2.235   6.170 -24.115  1.00  0.61           C  
ATOM   2542  CG  ASN A 385      -3.409   6.468 -25.023  1.00  0.61           C  
ATOM   2543  OD1 ASN A 385      -3.369   6.314 -26.241  1.00  0.61           O  
ATOM   2544  ND2 ASN A 385      -4.507   6.957 -24.413  1.00  0.61           N  
ATOM   2545  N   VAL A 386       0.272   3.434 -23.679  1.00  0.56           N  
ATOM   2546  CA  VAL A 386       1.489   3.137 -22.941  1.00  0.56           C  
ATOM   2547  C   VAL A 386       2.447   2.454 -23.887  1.00  0.56           C  
ATOM   2548  O   VAL A 386       2.064   1.831 -24.877  1.00  0.56           O  
ATOM   2549  CB  VAL A 386       1.299   2.261 -21.691  1.00  0.56           C  
ATOM   2550  CG1 VAL A 386       0.479   3.025 -20.635  1.00  0.56           C  
ATOM   2551  CG2 VAL A 386       0.578   0.958 -22.060  1.00  0.56           C  
ATOM   2552  N   GLN A 387       3.758   2.564 -23.611  1.00  0.60           N  
ATOM   2553  CA  GLN A 387       4.766   1.885 -24.395  1.00  0.60           C  
ATOM   2554  C   GLN A 387       4.973   0.478 -23.866  1.00  0.60           C  
ATOM   2555  O   GLN A 387       5.350   0.296 -22.714  1.00  0.60           O  
ATOM   2556  CB  GLN A 387       6.119   2.633 -24.361  1.00  0.60           C  
ATOM   2557  CG  GLN A 387       6.053   4.034 -25.006  1.00  0.60           C  
ATOM   2558  CD  GLN A 387       7.449   4.646 -25.107  1.00  0.60           C  
ATOM   2559  OE1 GLN A 387       8.382   4.011 -25.611  1.00  0.60           O  
ATOM   2560  NE2 GLN A 387       7.608   5.903 -24.640  1.00  0.60           N  
ATOM   2561  N   VAL A 388       4.722  -0.538 -24.712  1.00  0.74           N  
ATOM   2562  CA  VAL A 388       4.823  -1.943 -24.358  1.00  0.74           C  
ATOM   2563  C   VAL A 388       5.583  -2.601 -25.482  1.00  0.74           C  
ATOM   2564  O   VAL A 388       5.303  -2.343 -26.653  1.00  0.74           O  
ATOM   2565  CB  VAL A 388       3.459  -2.623 -24.253  1.00  0.74           C  
ATOM   2566  CG1 VAL A 388       3.628  -4.069 -23.769  1.00  0.74           C  
ATOM   2567  CG2 VAL A 388       2.592  -1.860 -23.245  1.00  0.74           C  
ATOM   2568  N   ARG A 389       6.591  -3.433 -25.181  1.00  0.76           N  
ATOM   2569  CA  ARG A 389       7.425  -4.059 -26.178  1.00  0.76           C  
ATOM   2570  C   ARG A 389       7.611  -5.540 -25.874  1.00  0.76           C  
ATOM   2571  O   ARG A 389       7.116  -6.100 -24.901  1.00  0.76           O  
ATOM   2572  CB  ARG A 389       8.791  -3.325 -26.281  1.00  0.76           C  
ATOM   2573  CG  ARG A 389       8.654  -1.922 -26.911  1.00  0.76           C  
ATOM   2574  CD  ARG A 389       9.984  -1.178 -27.041  1.00  0.76           C  
ATOM   2575  NE  ARG A 389       9.710   0.117 -27.762  1.00  0.76           N  
ATOM   2576  CZ  ARG A 389       9.402   1.269 -27.154  1.00  0.76           C  
ATOM   2577  NH1 ARG A 389       9.208   2.381 -27.861  1.00  0.76           N  
ATOM   2578  NH2 ARG A 389       9.278   1.371 -25.837  1.00  0.76           N  
ATOM   2579  N   ARG A 390       8.336  -6.254 -26.763  1.00  0.76           N  
ATOM   2580  CA  ARG A 390       8.675  -7.663 -26.613  1.00  0.76           C  
ATOM   2581  C   ARG A 390       9.455  -7.989 -25.338  1.00  0.76           C  
ATOM   2582  O   ARG A 390       9.337  -9.081 -24.779  1.00  0.76           O  
ATOM   2583  CB  ARG A 390       9.514  -8.130 -27.837  1.00  0.76           C  
ATOM   2584  CG  ARG A 390      10.078  -9.568 -27.745  1.00  0.76           C  
ATOM   2585  CD  ARG A 390       8.997 -10.640 -27.582  1.00  0.76           C  
ATOM   2586  NE  ARG A 390       9.678 -11.960 -27.421  1.00  0.76           N  
ATOM   2587  CZ  ARG A 390       9.925 -12.574 -26.256  1.00  0.76           C  
ATOM   2588  NH1 ARG A 390      10.420 -13.805 -26.282  1.00  0.76           N  
ATOM   2589  NH2 ARG A 390       9.721 -12.035 -25.060  1.00  0.76           N  
ATOM   2590  N   SER A 391      10.271  -7.032 -24.861  1.00  0.78           N  
ATOM   2591  CA  SER A 391      11.118  -7.133 -23.686  1.00  0.78           C  
ATOM   2592  C   SER A 391      10.339  -7.162 -22.381  1.00  0.78           C  
ATOM   2593  O   SER A 391      10.879  -7.579 -21.363  1.00  0.78           O  
ATOM   2594  CB  SER A 391      12.139  -5.959 -23.649  1.00  0.78           C  
ATOM   2595  OG  SER A 391      11.507  -4.708 -23.959  1.00  0.78           O  
ATOM   2596  N   ASP A 392       9.048  -6.768 -22.384  1.00  0.76           N  
ATOM   2597  CA  ASP A 392       8.223  -6.743 -21.191  1.00  0.76           C  
ATOM   2598  C   ASP A 392       7.404  -8.038 -21.023  1.00  0.76           C  
ATOM   2599  O   ASP A 392       6.751  -8.267 -20.001  1.00  0.76           O  
ATOM   2600  CB  ASP A 392       7.243  -5.547 -21.306  1.00  0.76           C  
ATOM   2601  CG  ASP A 392       7.988  -4.274 -21.666  1.00  0.76           C  
ATOM   2602  OD1 ASP A 392       8.795  -3.791 -20.838  1.00  0.76           O  
ATOM   2603  OD2 ASP A 392       7.790  -3.788 -22.811  1.00  0.76           O  
ATOM   2604  N   VAL A 393       7.434  -8.945 -22.029  1.00  0.79           N  
ATOM   2605  CA  VAL A 393       6.672 -10.192 -22.034  1.00  0.79           C  
ATOM   2606  C   VAL A 393       7.470 -11.290 -21.349  1.00  0.79           C  
ATOM   2607  O   VAL A 393       8.586 -11.593 -21.762  1.00  0.79           O  
ATOM   2608  CB  VAL A 393       6.294 -10.656 -23.446  1.00  0.79           C  
ATOM   2609  CG1 VAL A 393       5.517 -11.993 -23.405  1.00  0.79           C  
ATOM   2610  CG2 VAL A 393       5.422  -9.568 -24.102  1.00  0.79           C  
ATOM   2611  N   LEU A 394       6.911 -11.910 -20.282  1.00  0.76           N  
ATOM   2612  CA  LEU A 394       7.605 -12.932 -19.502  1.00  0.76           C  
ATOM   2613  C   LEU A 394       7.038 -14.330 -19.680  1.00  0.76           C  
ATOM   2614  O   LEU A 394       7.634 -15.308 -19.244  1.00  0.76           O  
ATOM   2615  CB  LEU A 394       7.510 -12.619 -17.985  1.00  0.76           C  
ATOM   2616  CG  LEU A 394       8.214 -11.319 -17.554  1.00  0.76           C  
ATOM   2617  CD1 LEU A 394       8.003 -11.103 -16.049  1.00  0.76           C  
ATOM   2618  CD2 LEU A 394       9.719 -11.355 -17.861  1.00  0.76           C  
ATOM   2619  N   SER A 395       5.867 -14.486 -20.319  1.00  0.83           N  
ATOM   2620  CA  SER A 395       5.298 -15.808 -20.511  1.00  0.83           C  
ATOM   2621  C   SER A 395       4.272 -15.694 -21.612  1.00  0.83           C  
ATOM   2622  O   SER A 395       3.778 -14.602 -21.903  1.00  0.83           O  
ATOM   2623  CB  SER A 395       4.682 -16.409 -19.210  1.00  0.83           C  
ATOM   2624  OG  SER A 395       4.198 -17.744 -19.377  1.00  0.83           O  
ATOM   2625  N   ALA A 396       3.941 -16.809 -22.277  1.00  0.83           N  
ATOM   2626  CA  ALA A 396       3.052 -16.821 -23.412  1.00  0.83           C  
ATOM   2627  C   ALA A 396       2.565 -18.236 -23.652  1.00  0.83           C  
ATOM   2628  O   ALA A 396       3.095 -19.195 -23.098  1.00  0.83           O  
ATOM   2629  CB  ALA A 396       3.752 -16.287 -24.685  1.00  0.83           C  
ATOM   2630  N   TRP A 397       1.537 -18.420 -24.498  1.00  0.79           N  
ATOM   2631  CA  TRP A 397       1.161 -19.752 -24.921  1.00  0.79           C  
ATOM   2632  C   TRP A 397       0.516 -19.686 -26.290  1.00  0.79           C  
ATOM   2633  O   TRP A 397       0.142 -18.616 -26.762  1.00  0.79           O  
ATOM   2634  CB  TRP A 397       0.291 -20.526 -23.876  1.00  0.79           C  
ATOM   2635  CG  TRP A 397      -1.127 -20.030 -23.607  1.00  0.79           C  
ATOM   2636  CD1 TRP A 397      -2.282 -20.399 -24.238  1.00  0.79           C  
ATOM   2637  CD2 TRP A 397      -1.513 -19.097 -22.578  1.00  0.79           C  
ATOM   2638  NE1 TRP A 397      -3.366 -19.809 -23.631  1.00  0.79           N  
ATOM   2639  CE2 TRP A 397      -2.922 -18.987 -22.635  1.00  0.79           C  
ATOM   2640  CE3 TRP A 397      -0.776 -18.359 -21.655  1.00  0.79           C  
ATOM   2641  CZ2 TRP A 397      -3.609 -18.136 -21.786  1.00  0.79           C  
ATOM   2642  CZ3 TRP A 397      -1.473 -17.491 -20.799  1.00  0.79           C  
ATOM   2643  CH2 TRP A 397      -2.872 -17.379 -20.864  1.00  0.79           C  
ATOM   2644  N   SER A 398       0.423 -20.848 -26.970  1.00  0.80           N  
ATOM   2645  CA  SER A 398      -0.140 -20.977 -28.305  1.00  0.80           C  
ATOM   2646  C   SER A 398      -0.901 -22.280 -28.359  1.00  0.80           C  
ATOM   2647  O   SER A 398      -0.461 -23.292 -27.797  1.00  0.80           O  
ATOM   2648  CB  SER A 398       0.939 -21.020 -29.428  1.00  0.80           C  
ATOM   2649  OG  SER A 398       0.350 -21.015 -30.732  1.00  0.80           O  
ATOM   2650  N   GLY A 399      -2.079 -22.274 -29.016  1.00  0.79           N  
ATOM   2651  CA  GLY A 399      -2.910 -23.446 -29.224  1.00  0.79           C  
ATOM   2652  C   GLY A 399      -3.521 -23.488 -30.592  1.00  0.79           C  
ATOM   2653  O   GLY A 399      -3.455 -22.547 -31.377  1.00  0.79           O  
ATOM   2654  N   ILE A 400      -4.159 -24.629 -30.895  1.00  0.76           N  
ATOM   2655  CA  ILE A 400      -4.777 -24.922 -32.169  1.00  0.76           C  
ATOM   2656  C   ILE A 400      -6.262 -25.162 -31.912  1.00  0.76           C  
ATOM   2657  O   ILE A 400      -6.640 -25.887 -30.993  1.00  0.76           O  
ATOM   2658  CB  ILE A 400      -4.102 -26.134 -32.811  1.00  0.76           C  
ATOM   2659  CG1 ILE A 400      -2.654 -25.775 -33.227  1.00  0.76           C  
ATOM   2660  CG2 ILE A 400      -4.907 -26.571 -34.038  1.00  0.76           C  
ATOM   2661  CD1 ILE A 400      -1.897 -26.938 -33.880  1.00  0.76           C  
ATOM   2662  N   ARG A 401      -7.167 -24.540 -32.692  1.00  0.73           N  
ATOM   2663  CA  ARG A 401      -8.598 -24.720 -32.523  1.00  0.73           C  
ATOM   2664  C   ARG A 401      -9.104 -25.947 -33.273  1.00  0.73           C  
ATOM   2665  O   ARG A 401      -8.818 -26.036 -34.465  1.00  0.73           O  
ATOM   2666  CB  ARG A 401      -9.369 -23.508 -33.076  1.00  0.73           C  
ATOM   2667  CG  ARG A 401      -8.951 -22.208 -32.385  1.00  0.73           C  
ATOM   2668  CD  ARG A 401      -9.758 -21.022 -32.893  1.00  0.73           C  
ATOM   2669  NE  ARG A 401      -9.244 -19.801 -32.199  1.00  0.73           N  
ATOM   2670  CZ  ARG A 401      -8.187 -19.105 -32.643  1.00  0.73           C  
ATOM   2671  NH1 ARG A 401      -7.485 -19.475 -33.697  1.00  0.73           N  
ATOM   2672  NH2 ARG A 401      -7.845 -17.975 -32.032  1.00  0.73           N  
ATOM   2673  N   PRO A 402      -9.848 -26.899 -32.712  1.00  0.70           N  
ATOM   2674  CA  PRO A 402     -10.310 -28.083 -33.440  1.00  0.70           C  
ATOM   2675  C   PRO A 402     -11.525 -27.789 -34.315  1.00  0.70           C  
ATOM   2676  O   PRO A 402     -12.561 -28.431 -34.160  1.00  0.70           O  
ATOM   2677  CB  PRO A 402     -10.679 -29.044 -32.292  1.00  0.70           C  
ATOM   2678  CG  PRO A 402     -11.172 -28.122 -31.174  1.00  0.70           C  
ATOM   2679  CD  PRO A 402     -10.231 -26.927 -31.298  1.00  0.70           C  
ATOM   2680  N   LEU A 403     -11.424 -26.834 -35.255  1.00  0.65           N  
ATOM   2681  CA  LEU A 403     -12.492 -26.477 -36.166  1.00  0.65           C  
ATOM   2682  C   LEU A 403     -12.751 -27.578 -37.176  1.00  0.65           C  
ATOM   2683  O   LEU A 403     -11.805 -28.123 -37.755  1.00  0.65           O  
ATOM   2684  CB  LEU A 403     -12.148 -25.170 -36.923  1.00  0.65           C  
ATOM   2685  CG  LEU A 403     -11.806 -23.978 -36.011  1.00  0.65           C  
ATOM   2686  CD1 LEU A 403     -11.256 -22.841 -36.879  1.00  0.65           C  
ATOM   2687  CD2 LEU A 403     -13.038 -23.528 -35.213  1.00  0.65           C  
ATOM   2688  N   ALA A 404     -14.024 -27.925 -37.456  1.00  0.64           N  
ATOM   2689  CA  ALA A 404     -14.420 -28.697 -38.628  1.00  0.64           C  
ATOM   2690  C   ALA A 404     -13.976 -27.917 -39.911  1.00  0.64           C  
ATOM   2691  O   ALA A 404     -13.378 -26.905 -39.871  1.00  0.64           O  
ATOM   2692  CB  ALA A 404     -15.943 -28.869 -38.619  1.00  0.64           C  
ATOM   2693  N   MET A 405     -14.293 -28.419 -41.138  1.00  0.58           N  
ATOM   2694  CA  MET A 405     -14.212 -27.545 -42.314  1.00  0.58           C  
ATOM   2695  C   MET A 405     -15.543 -26.789 -42.466  1.00  0.58           C  
ATOM   2696  O   MET A 405     -16.563 -27.446 -42.411  1.00  0.58           O  
ATOM   2697  CB  MET A 405     -13.996 -28.458 -43.545  1.00  0.58           C  
ATOM   2698  CG  MET A 405     -13.736 -27.725 -44.874  1.00  0.58           C  
ATOM   2699  SD  MET A 405     -12.183 -26.781 -44.944  1.00  0.58           S  
ATOM   2700  CE  MET A 405     -11.069 -28.216 -45.022  1.00  0.58           C  
ATOM   2701  N   ASP A 406     -15.506 -25.418 -42.624  1.00  0.59           N  
ATOM   2702  CA  ASP A 406     -16.603 -24.407 -42.617  1.00  0.59           C  
ATOM   2703  C   ASP A 406     -16.598 -23.345 -41.459  1.00  0.59           C  
ATOM   2704  O   ASP A 406     -16.639 -22.147 -41.750  1.00  0.59           O  
ATOM   2705  CB  ASP A 406     -18.026 -25.017 -42.885  1.00  0.59           C  
ATOM   2706  CG  ASP A 406     -19.133 -24.041 -43.269  1.00  0.59           C  
ATOM   2707  OD1 ASP A 406     -18.820 -22.965 -43.831  1.00  0.59           O  
ATOM   2708  OD2 ASP A 406     -20.321 -24.388 -43.022  1.00  0.59           O  
ATOM   2709  N   PRO A 407     -16.522 -23.642 -40.154  1.00  0.61           N  
ATOM   2710  CA  PRO A 407     -16.582 -22.660 -39.075  1.00  0.61           C  
ATOM   2711  C   PRO A 407     -15.241 -21.977 -38.888  1.00  0.61           C  
ATOM   2712  O   PRO A 407     -14.272 -22.293 -39.567  1.00  0.61           O  
ATOM   2713  CB  PRO A 407     -16.938 -23.541 -37.866  1.00  0.61           C  
ATOM   2714  CG  PRO A 407     -16.205 -24.849 -38.133  1.00  0.61           C  
ATOM   2715  CD  PRO A 407     -16.256 -24.971 -39.645  1.00  0.61           C  
ATOM   2716  N   SER A 408     -15.191 -21.022 -37.942  1.00  0.67           N  
ATOM   2717  CA  SER A 408     -14.052 -20.150 -37.717  1.00  0.67           C  
ATOM   2718  C   SER A 408     -13.996 -19.825 -36.251  1.00  0.67           C  
ATOM   2719  O   SER A 408     -14.953 -20.045 -35.509  1.00  0.67           O  
ATOM   2720  CB  SER A 408     -14.128 -18.802 -38.468  1.00  0.67           C  
ATOM   2721  OG  SER A 408     -13.825 -19.044 -39.838  1.00  0.67           O  
ATOM   2722  N   ALA A 409     -12.868 -19.266 -35.778  1.00  0.71           N  
ATOM   2723  CA  ALA A 409     -12.709 -18.837 -34.408  1.00  0.71           C  
ATOM   2724  C   ALA A 409     -13.615 -17.715 -33.961  1.00  0.71           C  
ATOM   2725  O   ALA A 409     -13.677 -16.656 -34.581  1.00  0.71           O  
ATOM   2726  CB  ALA A 409     -11.324 -18.232 -34.194  1.00  0.71           C  
ATOM   2727  N   LYS A 410     -14.339 -17.912 -32.845  1.00  0.52           N  
ATOM   2728  CA  LYS A 410     -15.239 -16.940 -32.269  1.00  0.52           C  
ATOM   2729  C   LYS A 410     -16.417 -16.611 -33.203  1.00  0.52           C  
ATOM   2730  O   LYS A 410     -17.111 -15.667 -33.056  1.00  0.52           O  
ATOM   2731  CB  LYS A 410     -14.586 -15.636 -31.736  1.00  0.52           C  
ATOM   2732  CG  LYS A 410     -13.491 -15.886 -30.698  1.00  0.52           C  
ATOM   2733  CD  LYS A 410     -12.860 -14.539 -30.326  1.00  0.52           C  
ATOM   2734  CE  LYS A 410     -11.755 -14.641 -29.280  1.00  0.52           C  
ATOM   2735  NZ  LYS A 410     -11.251 -13.292 -28.924  1.00  0.52           N  
ATOM   2736  N   ASN A 411     -16.648 -17.507 -34.215  1.00  0.55           N  
ATOM   2737  CA  ASN A 411     -17.635 -17.383 -35.236  1.00  0.55           C  
ATOM   2738  C   ASN A 411     -18.964 -17.847 -34.828  1.00  0.55           C  
ATOM   2739  O   ASN A 411     -19.455 -18.777 -35.187  1.00  0.55           O  
ATOM   2740  CB  ASN A 411     -17.261 -17.998 -36.575  1.00  0.55           C  
ATOM   2741  CG  ASN A 411     -18.117 -17.519 -37.745  1.00  0.55           C  
ATOM   2742  OD1 ASN A 411     -18.670 -16.451 -37.749  1.00  0.55           O  
ATOM   2743  ND2 ASN A 411     -18.104 -18.376 -38.805  1.00  0.55           N  
ATOM   2744  N   THR A 412     -19.589 -16.822 -34.143  1.00  0.54           N  
ATOM   2745  CA  THR A 412     -20.845 -16.911 -33.459  1.00  0.54           C  
ATOM   2746  C   THR A 412     -21.914 -17.682 -34.158  1.00  0.54           C  
ATOM   2747  O   THR A 412     -22.544 -18.547 -33.499  1.00  0.54           O  
ATOM   2748  CB  THR A 412     -21.315 -15.520 -33.215  1.00  0.54           C  
ATOM   2749  OG1 THR A 412     -21.220 -14.704 -34.362  1.00  0.54           O  
ATOM   2750  CG2 THR A 412     -20.482 -14.858 -32.150  1.00  0.54           C  
ATOM   2751  N   GLU A 413     -22.133 -17.521 -35.457  1.00  0.56           N  
ATOM   2752  CA  GLU A 413     -23.103 -18.117 -36.324  1.00  0.56           C  
ATOM   2753  C   GLU A 413     -22.928 -19.625 -36.446  1.00  0.56           C  
ATOM   2754  O   GLU A 413     -23.907 -20.355 -36.603  1.00  0.56           O  
ATOM   2755  CB  GLU A 413     -23.064 -17.350 -37.653  1.00  0.56           C  
ATOM   2756  CG  GLU A 413     -23.488 -15.880 -37.398  1.00  0.56           C  
ATOM   2757  CD  GLU A 413     -23.256 -14.965 -38.583  1.00  0.56           C  
ATOM   2758  OE1 GLU A 413     -22.965 -15.450 -39.697  1.00  0.56           O  
ATOM   2759  OE2 GLU A 413     -23.354 -13.725 -38.360  1.00  0.56           O  
ATOM   2760  N   SER A 414     -21.706 -20.181 -36.341  1.00  0.54           N  
ATOM   2761  CA  SER A 414     -21.480 -21.614 -36.437  1.00  0.54           C  
ATOM   2762  C   SER A 414     -21.282 -22.303 -35.097  1.00  0.54           C  
ATOM   2763  O   SER A 414     -21.612 -23.485 -34.980  1.00  0.54           O  
ATOM   2764  CB  SER A 414     -20.302 -21.976 -37.376  1.00  0.54           C  
ATOM   2765  OG  SER A 414     -19.088 -21.320 -37.006  1.00  0.54           O  
ATOM   2766  N   ILE A 415     -20.850 -21.595 -34.033  1.00  0.51           N  
ATOM   2767  CA  ILE A 415     -20.383 -22.153 -32.753  1.00  0.51           C  
ATOM   2768  C   ILE A 415     -21.290 -23.167 -32.048  1.00  0.51           C  
ATOM   2769  O   ILE A 415     -20.833 -24.163 -31.500  1.00  0.51           O  
ATOM   2770  CB  ILE A 415     -20.047 -21.025 -31.775  1.00  0.51           C  
ATOM   2771  CG1 ILE A 415     -18.666 -20.464 -32.144  1.00  0.51           C  
ATOM   2772  CG2 ILE A 415     -19.997 -21.513 -30.311  1.00  0.51           C  
ATOM   2773  CD1 ILE A 415     -18.298 -19.210 -31.356  1.00  0.51           C  
ATOM   2774  N   SER A 416     -22.613 -22.930 -32.004  1.00  0.52           N  
ATOM   2775  CA  SER A 416     -23.560 -23.817 -31.319  1.00  0.52           C  
ATOM   2776  C   SER A 416     -23.646 -25.221 -31.900  1.00  0.52           C  
ATOM   2777  O   SER A 416     -23.850 -26.199 -31.187  1.00  0.52           O  
ATOM   2778  CB  SER A 416     -24.980 -23.196 -31.291  1.00  0.52           C  
ATOM   2779  OG  SER A 416     -25.910 -23.967 -30.530  1.00  0.52           O  
ATOM   2780  N   ARG A 417     -23.471 -25.345 -33.227  1.00  0.49           N  
ATOM   2781  CA  ARG A 417     -23.598 -26.594 -33.947  1.00  0.49           C  
ATOM   2782  C   ARG A 417     -22.250 -27.053 -34.475  1.00  0.49           C  
ATOM   2783  O   ARG A 417     -22.172 -27.800 -35.447  1.00  0.49           O  
ATOM   2784  CB  ARG A 417     -24.582 -26.433 -35.130  1.00  0.49           C  
ATOM   2785  CG  ARG A 417     -24.106 -25.497 -36.260  1.00  0.49           C  
ATOM   2786  CD  ARG A 417     -25.045 -25.502 -37.468  1.00  0.49           C  
ATOM   2787  NE  ARG A 417     -24.441 -24.621 -38.529  1.00  0.49           N  
ATOM   2788  CZ  ARG A 417     -24.489 -23.282 -38.522  1.00  0.49           C  
ATOM   2789  NH1 ARG A 417     -23.902 -22.574 -39.482  1.00  0.49           N  
ATOM   2790  NH2 ARG A 417     -25.090 -22.618 -37.545  1.00  0.49           N  
ATOM   2791  N   ASP A 418     -21.151 -26.575 -33.862  1.00  0.66           N  
ATOM   2792  CA  ASP A 418     -19.789 -26.795 -34.296  1.00  0.66           C  
ATOM   2793  C   ASP A 418     -19.371 -28.258 -34.149  1.00  0.66           C  
ATOM   2794  O   ASP A 418     -18.507 -28.761 -34.868  1.00  0.66           O  
ATOM   2795  CB  ASP A 418     -18.920 -25.816 -33.470  1.00  0.66           C  
ATOM   2796  CG  ASP A 418     -17.509 -25.699 -34.001  1.00  0.66           C  
ATOM   2797  OD1 ASP A 418     -17.332 -25.016 -35.040  1.00  0.66           O  
ATOM   2798  OD2 ASP A 418     -16.591 -26.263 -33.357  1.00  0.66           O  
ATOM   2799  N   HIS A 419     -20.005 -29.005 -33.222  1.00  0.73           N  
ATOM   2800  CA  HIS A 419     -19.650 -30.381 -32.987  1.00  0.73           C  
ATOM   2801  C   HIS A 419     -20.478 -31.383 -33.765  1.00  0.73           C  
ATOM   2802  O   HIS A 419     -21.602 -31.139 -34.199  1.00  0.73           O  
ATOM   2803  CB  HIS A 419     -19.638 -30.733 -31.484  1.00  0.73           C  
ATOM   2804  CG  HIS A 419     -20.973 -30.819 -30.828  1.00  0.73           C  
ATOM   2805  ND1 HIS A 419     -21.621 -29.671 -30.420  1.00  0.73           N  
ATOM   2806  CD2 HIS A 419     -21.697 -31.919 -30.497  1.00  0.73           C  
ATOM   2807  CE1 HIS A 419     -22.733 -30.097 -29.849  1.00  0.73           C  
ATOM   2808  NE2 HIS A 419     -22.828 -31.451 -29.863  1.00  0.73           N  
ATOM   2809  N   VAL A 420     -19.912 -32.585 -33.952  1.00  0.76           N  
ATOM   2810  CA  VAL A 420     -20.585 -33.664 -34.647  1.00  0.76           C  
ATOM   2811  C   VAL A 420     -20.223 -34.986 -33.986  1.00  0.76           C  
ATOM   2812  O   VAL A 420     -19.121 -35.179 -33.469  1.00  0.76           O  
ATOM   2813  CB  VAL A 420     -20.301 -33.650 -36.158  1.00  0.76           C  
ATOM   2814  CG1 VAL A 420     -18.804 -33.849 -36.443  1.00  0.76           C  
ATOM   2815  CG2 VAL A 420     -21.139 -34.692 -36.927  1.00  0.76           C  
ATOM   2816  N   VAL A 421     -21.190 -35.925 -33.956  1.00  0.79           N  
ATOM   2817  CA  VAL A 421     -21.043 -37.277 -33.450  1.00  0.79           C  
ATOM   2818  C   VAL A 421     -21.313 -38.168 -34.648  1.00  0.79           C  
ATOM   2819  O   VAL A 421     -22.343 -38.024 -35.304  1.00  0.79           O  
ATOM   2820  CB  VAL A 421     -22.063 -37.584 -32.348  1.00  0.79           C  
ATOM   2821  CG1 VAL A 421     -21.920 -39.033 -31.837  1.00  0.79           C  
ATOM   2822  CG2 VAL A 421     -21.879 -36.594 -31.179  1.00  0.79           C  
ATOM   2823  N   PHE A 422     -20.386 -39.075 -35.010  1.00  0.75           N  
ATOM   2824  CA  PHE A 422     -20.500 -39.808 -36.255  1.00  0.75           C  
ATOM   2825  C   PHE A 422     -19.844 -41.175 -36.115  1.00  0.75           C  
ATOM   2826  O   PHE A 422     -18.909 -41.346 -35.333  1.00  0.75           O  
ATOM   2827  CB  PHE A 422     -19.834 -38.968 -37.385  1.00  0.75           C  
ATOM   2828  CG  PHE A 422     -20.015 -39.559 -38.756  1.00  0.75           C  
ATOM   2829  CD1 PHE A 422     -21.260 -39.494 -39.405  1.00  0.75           C  
ATOM   2830  CD2 PHE A 422     -18.945 -40.204 -39.396  1.00  0.75           C  
ATOM   2831  CE1 PHE A 422     -21.430 -40.061 -40.676  1.00  0.75           C  
ATOM   2832  CE2 PHE A 422     -19.111 -40.770 -40.665  1.00  0.75           C  
ATOM   2833  CZ  PHE A 422     -20.353 -40.699 -41.305  1.00  0.75           C  
ATOM   2834  N   GLU A 423     -20.343 -42.169 -36.882  1.00  0.75           N  
ATOM   2835  CA  GLU A 423     -19.843 -43.528 -36.936  1.00  0.75           C  
ATOM   2836  C   GLU A 423     -19.345 -43.822 -38.336  1.00  0.75           C  
ATOM   2837  O   GLU A 423     -20.084 -43.745 -39.318  1.00  0.75           O  
ATOM   2838  CB  GLU A 423     -20.931 -44.569 -36.566  1.00  0.75           C  
ATOM   2839  CG  GLU A 423     -21.352 -44.454 -35.085  1.00  0.75           C  
ATOM   2840  CD  GLU A 423     -22.259 -45.576 -34.580  1.00  0.75           C  
ATOM   2841  OE1 GLU A 423     -22.691 -46.428 -35.395  1.00  0.75           O  
ATOM   2842  OE2 GLU A 423     -22.511 -45.582 -33.345  1.00  0.75           O  
ATOM   2843  N   ASP A 424     -18.048 -44.159 -38.457  1.00  0.72           N  
ATOM   2844  CA  ASP A 424     -17.431 -44.495 -39.721  1.00  0.72           C  
ATOM   2845  C   ASP A 424     -17.774 -45.941 -40.136  1.00  0.72           C  
ATOM   2846  O   ASP A 424     -18.125 -46.797 -39.325  1.00  0.72           O  
ATOM   2847  CB  ASP A 424     -15.878 -44.306 -39.681  1.00  0.72           C  
ATOM   2848  CG  ASP A 424     -15.396 -42.862 -39.549  1.00  0.72           C  
ATOM   2849  OD1 ASP A 424     -16.003 -41.959 -40.172  1.00  0.72           O  
ATOM   2850  OD2 ASP A 424     -14.331 -42.652 -38.905  1.00  0.72           O  
ATOM   2851  N   TYR A 425     -17.620 -46.266 -41.442  1.00  0.64           N  
ATOM   2852  CA  TYR A 425     -17.813 -47.598 -42.032  1.00  0.64           C  
ATOM   2853  C   TYR A 425     -17.129 -48.781 -41.300  1.00  0.64           C  
ATOM   2854  O   TYR A 425     -17.769 -49.826 -41.171  1.00  0.64           O  
ATOM   2855  CB  TYR A 425     -17.425 -47.563 -43.549  1.00  0.64           C  
ATOM   2856  CG  TYR A 425     -17.809 -48.812 -44.310  1.00  0.64           C  
ATOM   2857  CD1 TYR A 425     -19.112 -48.976 -44.809  1.00  0.64           C  
ATOM   2858  CD2 TYR A 425     -16.851 -49.809 -44.574  1.00  0.64           C  
ATOM   2859  CE1 TYR A 425     -19.449 -50.110 -45.564  1.00  0.64           C  
ATOM   2860  CE2 TYR A 425     -17.186 -50.943 -45.329  1.00  0.64           C  
ATOM   2861  CZ  TYR A 425     -18.488 -51.093 -45.819  1.00  0.64           C  
ATOM   2862  OH  TYR A 425     -18.848 -52.227 -46.573  1.00  0.64           O  
ATOM   2863  N   PRO A 426     -15.906 -48.725 -40.758  1.00  0.71           N  
ATOM   2864  CA  PRO A 426     -15.339 -49.855 -40.029  1.00  0.71           C  
ATOM   2865  C   PRO A 426     -15.756 -49.852 -38.555  1.00  0.71           C  
ATOM   2866  O   PRO A 426     -15.238 -50.686 -37.816  1.00  0.71           O  
ATOM   2867  CB  PRO A 426     -13.820 -49.635 -40.181  1.00  0.71           C  
ATOM   2868  CG  PRO A 426     -13.680 -48.120 -40.265  1.00  0.71           C  
ATOM   2869  CD  PRO A 426     -14.872 -47.761 -41.140  1.00  0.71           C  
ATOM   2870  N   GLY A 427     -16.686 -48.979 -38.091  1.00  0.75           N  
ATOM   2871  CA  GLY A 427     -17.232 -49.043 -36.728  1.00  0.75           C  
ATOM   2872  C   GLY A 427     -16.609 -48.111 -35.720  1.00  0.75           C  
ATOM   2873  O   GLY A 427     -16.928 -48.158 -34.537  1.00  0.75           O  
ATOM   2874  N   LEU A 428     -15.690 -47.230 -36.146  1.00  0.77           N  
ATOM   2875  CA  LEU A 428     -15.134 -46.192 -35.291  1.00  0.77           C  
ATOM   2876  C   LEU A 428     -16.129 -45.064 -35.015  1.00  0.77           C  
ATOM   2877  O   LEU A 428     -16.706 -44.498 -35.940  1.00  0.77           O  
ATOM   2878  CB  LEU A 428     -13.861 -45.585 -35.936  1.00  0.77           C  
ATOM   2879  CG  LEU A 428     -13.099 -44.548 -35.080  1.00  0.77           C  
ATOM   2880  CD1 LEU A 428     -12.508 -45.165 -33.802  1.00  0.77           C  
ATOM   2881  CD2 LEU A 428     -11.994 -43.894 -35.923  1.00  0.77           C  
ATOM   2882  N   ILE A 429     -16.326 -44.678 -33.735  1.00  0.83           N  
ATOM   2883  CA  ILE A 429     -17.083 -43.485 -33.377  1.00  0.83           C  
ATOM   2884  C   ILE A 429     -16.120 -42.313 -33.302  1.00  0.83           C  
ATOM   2885  O   ILE A 429     -15.049 -42.402 -32.705  1.00  0.83           O  
ATOM   2886  CB  ILE A 429     -17.793 -43.629 -32.029  1.00  0.83           C  
ATOM   2887  CG1 ILE A 429     -18.855 -44.748 -32.088  1.00  0.83           C  
ATOM   2888  CG2 ILE A 429     -18.471 -42.300 -31.611  1.00  0.83           C  
ATOM   2889  CD1 ILE A 429     -19.455 -45.137 -30.732  1.00  0.83           C  
ATOM   2890  N   THR A 430     -16.477 -41.166 -33.901  1.00  0.83           N  
ATOM   2891  CA  THR A 430     -15.676 -39.950 -33.857  1.00  0.83           C  
ATOM   2892  C   THR A 430     -16.525 -38.818 -33.300  1.00  0.83           C  
ATOM   2893  O   THR A 430     -17.656 -38.600 -33.735  1.00  0.83           O  
ATOM   2894  CB  THR A 430     -15.112 -39.596 -35.233  1.00  0.83           C  
ATOM   2895  OG1 THR A 430     -14.012 -40.443 -35.557  1.00  0.83           O  
ATOM   2896  CG2 THR A 430     -14.545 -38.179 -35.272  1.00  0.83           C  
ATOM   2897  N   ILE A 431     -15.997 -38.073 -32.297  1.00  0.83           N  
ATOM   2898  CA  ILE A 431     -16.618 -36.885 -31.713  1.00  0.83           C  
ATOM   2899  C   ILE A 431     -15.679 -35.708 -31.987  1.00  0.83           C  
ATOM   2900  O   ILE A 431     -14.534 -35.701 -31.533  1.00  0.83           O  
ATOM   2901  CB  ILE A 431     -16.823 -37.022 -30.198  1.00  0.83           C  
ATOM   2902  CG1 ILE A 431     -17.712 -38.243 -29.866  1.00  0.83           C  
ATOM   2903  CG2 ILE A 431     -17.439 -35.728 -29.605  1.00  0.83           C  
ATOM   2904  CD1 ILE A 431     -17.589 -38.658 -28.398  1.00  0.83           C  
ATOM   2905  N   THR A 432     -16.109 -34.687 -32.765  1.00  0.78           N  
ATOM   2906  CA  THR A 432     -15.245 -33.578 -33.203  1.00  0.78           C  
ATOM   2907  C   THR A 432     -15.937 -32.261 -33.058  1.00  0.78           C  
ATOM   2908  O   THR A 432     -17.141 -32.218 -32.830  1.00  0.78           O  
ATOM   2909  CB  THR A 432     -14.770 -33.616 -34.658  1.00  0.78           C  
ATOM   2910  OG1 THR A 432     -15.819 -33.780 -35.593  1.00  0.78           O  
ATOM   2911  CG2 THR A 432     -13.907 -34.845 -34.798  1.00  0.78           C  
ATOM   2912  N   GLY A 433     -15.158 -31.159 -33.207  1.00  0.69           N  
ATOM   2913  CA  GLY A 433     -15.600 -29.778 -33.074  1.00  0.69           C  
ATOM   2914  C   GLY A 433     -16.030 -29.434 -31.688  1.00  0.69           C  
ATOM   2915  O   GLY A 433     -15.744 -30.148 -30.726  1.00  0.69           O  
ATOM   2916  N   GLY A 434     -16.712 -28.294 -31.538  1.00  0.67           N  
ATOM   2917  CA  GLY A 434     -17.211 -27.872 -30.251  1.00  0.67           C  
ATOM   2918  C   GLY A 434     -16.200 -27.098 -29.472  1.00  0.67           C  
ATOM   2919  O   GLY A 434     -15.144 -26.684 -29.943  1.00  0.67           O  
ATOM   2920  N   LYS A 435     -16.528 -26.822 -28.210  1.00  0.68           N  
ATOM   2921  CA  LYS A 435     -15.747 -25.903 -27.438  1.00  0.68           C  
ATOM   2922  C   LYS A 435     -15.755 -26.358 -26.012  1.00  0.68           C  
ATOM   2923  O   LYS A 435     -16.593 -27.143 -25.582  1.00  0.68           O  
ATOM   2924  CB  LYS A 435     -16.321 -24.470 -27.565  1.00  0.68           C  
ATOM   2925  CG  LYS A 435     -17.857 -24.403 -27.480  1.00  0.68           C  
ATOM   2926  CD  LYS A 435     -18.394 -22.992 -27.745  1.00  0.68           C  
ATOM   2927  CE  LYS A 435     -18.422 -22.086 -26.518  1.00  0.68           C  
ATOM   2928  NZ  LYS A 435     -18.714 -20.685 -26.895  1.00  0.68           N  
ATOM   2929  N   TRP A 436     -14.792 -25.876 -25.211  1.00  0.75           N  
ATOM   2930  CA  TRP A 436     -14.592 -26.354 -23.860  1.00  0.75           C  
ATOM   2931  C   TRP A 436     -15.784 -26.144 -22.928  1.00  0.75           C  
ATOM   2932  O   TRP A 436     -16.014 -26.920 -22.008  1.00  0.75           O  
ATOM   2933  CB  TRP A 436     -13.305 -25.729 -23.271  1.00  0.75           C  
ATOM   2934  CG  TRP A 436     -13.344 -24.212 -23.087  1.00  0.75           C  
ATOM   2935  CD1 TRP A 436     -13.806 -23.517 -22.005  1.00  0.75           C  
ATOM   2936  CD2 TRP A 436     -12.927 -23.240 -24.055  1.00  0.75           C  
ATOM   2937  NE1 TRP A 436     -13.674 -22.165 -22.224  1.00  0.75           N  
ATOM   2938  CE2 TRP A 436     -13.144 -21.960 -23.464  1.00  0.75           C  
ATOM   2939  CE3 TRP A 436     -12.391 -23.349 -25.333  1.00  0.75           C  
ATOM   2940  CZ2 TRP A 436     -12.819 -20.806 -24.145  1.00  0.75           C  
ATOM   2941  CZ3 TRP A 436     -12.083 -22.170 -26.027  1.00  0.75           C  
ATOM   2942  CH2 TRP A 436     -12.289 -20.910 -25.436  1.00  0.75           C  
ATOM   2943  N   THR A 437     -16.598 -25.093 -23.168  1.00  0.75           N  
ATOM   2944  CA  THR A 437     -17.781 -24.795 -22.366  1.00  0.75           C  
ATOM   2945  C   THR A 437     -18.951 -25.737 -22.622  1.00  0.75           C  
ATOM   2946  O   THR A 437     -19.881 -25.786 -21.827  1.00  0.75           O  
ATOM   2947  CB  THR A 437     -18.271 -23.339 -22.436  1.00  0.75           C  
ATOM   2948  OG1 THR A 437     -19.048 -23.016 -23.581  1.00  0.75           O  
ATOM   2949  CG2 THR A 437     -17.073 -22.387 -22.477  1.00  0.75           C  
ATOM   2950  N   THR A 438     -18.925 -26.518 -23.726  1.00  0.77           N  
ATOM   2951  CA  THR A 438     -19.957 -27.482 -24.096  1.00  0.77           C  
ATOM   2952  C   THR A 438     -19.445 -28.909 -23.931  1.00  0.77           C  
ATOM   2953  O   THR A 438     -19.994 -29.846 -24.503  1.00  0.77           O  
ATOM   2954  CB  THR A 438     -20.526 -27.291 -25.517  1.00  0.77           C  
ATOM   2955  OG1 THR A 438     -19.526 -27.158 -26.520  1.00  0.77           O  
ATOM   2956  CG2 THR A 438     -21.345 -25.990 -25.566  1.00  0.77           C  
ATOM   2957  N   TYR A 439     -18.382 -29.161 -23.121  1.00  0.78           N  
ATOM   2958  CA  TYR A 439     -17.826 -30.506 -22.965  1.00  0.78           C  
ATOM   2959  C   TYR A 439     -18.814 -31.553 -22.419  1.00  0.78           C  
ATOM   2960  O   TYR A 439     -18.924 -32.660 -22.940  1.00  0.78           O  
ATOM   2961  CB  TYR A 439     -16.468 -30.477 -22.174  1.00  0.78           C  
ATOM   2962  CG  TYR A 439     -16.623 -30.561 -20.674  1.00  0.78           C  
ATOM   2963  CD1 TYR A 439     -16.652 -31.827 -20.063  1.00  0.78           C  
ATOM   2964  CD2 TYR A 439     -16.881 -29.423 -19.893  1.00  0.78           C  
ATOM   2965  CE1 TYR A 439     -17.007 -31.959 -18.714  1.00  0.78           C  
ATOM   2966  CE2 TYR A 439     -17.190 -29.549 -18.532  1.00  0.78           C  
ATOM   2967  CZ  TYR A 439     -17.285 -30.817 -17.956  1.00  0.78           C  
ATOM   2968  OH  TYR A 439     -17.718 -30.924 -16.623  1.00  0.78           O  
ATOM   2969  N   ARG A 440     -19.577 -31.201 -21.362  1.00  0.77           N  
ATOM   2970  CA  ARG A 440     -20.536 -32.076 -20.717  1.00  0.77           C  
ATOM   2971  C   ARG A 440     -21.713 -32.410 -21.630  1.00  0.77           C  
ATOM   2972  O   ARG A 440     -22.136 -33.559 -21.736  1.00  0.77           O  
ATOM   2973  CB  ARG A 440     -21.025 -31.405 -19.408  1.00  0.77           C  
ATOM   2974  CG  ARG A 440     -22.004 -32.262 -18.572  1.00  0.77           C  
ATOM   2975  CD  ARG A 440     -23.100 -31.461 -17.852  1.00  0.77           C  
ATOM   2976  NE  ARG A 440     -23.902 -30.752 -18.903  1.00  0.77           N  
ATOM   2977  CZ  ARG A 440     -24.921 -31.290 -19.580  1.00  0.77           C  
ATOM   2978  NH1 ARG A 440     -25.353 -32.519 -19.340  1.00  0.77           N  
ATOM   2979  NH2 ARG A 440     -25.531 -30.619 -20.546  1.00  0.77           N  
ATOM   2980  N   SER A 441     -22.243 -31.405 -22.360  1.00  0.79           N  
ATOM   2981  CA  SER A 441     -23.303 -31.597 -23.343  1.00  0.79           C  
ATOM   2982  C   SER A 441     -22.877 -32.473 -24.517  1.00  0.79           C  
ATOM   2983  O   SER A 441     -23.612 -33.365 -24.928  1.00  0.79           O  
ATOM   2984  CB  SER A 441     -23.950 -30.259 -23.807  1.00  0.79           C  
ATOM   2985  OG  SER A 441     -23.032 -29.379 -24.456  1.00  0.79           O  
ATOM   2986  N   MET A 442     -21.638 -32.318 -25.039  1.00  0.82           N  
ATOM   2987  CA  MET A 442     -21.079 -33.228 -26.035  1.00  0.82           C  
ATOM   2988  C   MET A 442     -20.927 -34.673 -25.558  1.00  0.82           C  
ATOM   2989  O   MET A 442     -21.187 -35.625 -26.296  1.00  0.82           O  
ATOM   2990  CB  MET A 442     -19.689 -32.754 -26.520  1.00  0.82           C  
ATOM   2991  CG  MET A 442     -19.743 -31.536 -27.452  1.00  0.82           C  
ATOM   2992  SD  MET A 442     -18.137 -31.199 -28.231  1.00  0.82           S  
ATOM   2993  CE  MET A 442     -17.498 -30.120 -26.925  1.00  0.82           C  
ATOM   2994  N   ALA A 443     -20.490 -34.875 -24.297  1.00  0.84           N  
ATOM   2995  CA  ALA A 443     -20.394 -36.184 -23.677  1.00  0.84           C  
ATOM   2996  C   ALA A 443     -21.747 -36.881 -23.541  1.00  0.84           C  
ATOM   2997  O   ALA A 443     -21.867 -38.078 -23.800  1.00  0.84           O  
ATOM   2998  CB  ALA A 443     -19.699 -36.084 -22.303  1.00  0.84           C  
ATOM   2999  N   GLU A 444     -22.809 -36.125 -23.190  1.00  0.77           N  
ATOM   3000  CA  GLU A 444     -24.171 -36.618 -23.072  1.00  0.77           C  
ATOM   3001  C   GLU A 444     -24.721 -37.218 -24.374  1.00  0.77           C  
ATOM   3002  O   GLU A 444     -25.209 -38.350 -24.390  1.00  0.77           O  
ATOM   3003  CB  GLU A 444     -25.087 -35.464 -22.599  1.00  0.77           C  
ATOM   3004  CG  GLU A 444     -26.405 -35.936 -21.950  1.00  0.77           C  
ATOM   3005  CD  GLU A 444     -27.382 -34.787 -21.727  1.00  0.77           C  
ATOM   3006  OE1 GLU A 444     -26.942 -33.701 -21.256  1.00  0.77           O  
ATOM   3007  OE2 GLU A 444     -28.595 -35.000 -21.956  1.00  0.77           O  
ATOM   3008  N   ASP A 445     -24.551 -36.515 -25.523  1.00  0.81           N  
ATOM   3009  CA  ASP A 445     -24.908 -36.987 -26.858  1.00  0.81           C  
ATOM   3010  C   ASP A 445     -24.180 -38.271 -27.247  1.00  0.81           C  
ATOM   3011  O   ASP A 445     -24.761 -39.225 -27.771  1.00  0.81           O  
ATOM   3012  CB  ASP A 445     -24.558 -35.919 -27.935  1.00  0.81           C  
ATOM   3013  CG  ASP A 445     -25.515 -34.741 -27.921  1.00  0.81           C  
ATOM   3014  OD1 ASP A 445     -26.696 -34.951 -27.547  1.00  0.81           O  
ATOM   3015  OD2 ASP A 445     -25.080 -33.642 -28.363  1.00  0.81           O  
ATOM   3016  N   ALA A 446     -22.869 -38.339 -26.957  1.00  0.84           N  
ATOM   3017  CA  ALA A 446     -22.053 -39.511 -27.187  1.00  0.84           C  
ATOM   3018  C   ALA A 446     -22.476 -40.736 -26.380  1.00  0.84           C  
ATOM   3019  O   ALA A 446     -22.559 -41.852 -26.893  1.00  0.84           O  
ATOM   3020  CB  ALA A 446     -20.599 -39.154 -26.847  1.00  0.84           C  
ATOM   3021  N   VAL A 447     -22.797 -40.539 -25.087  1.00  0.80           N  
ATOM   3022  CA  VAL A 447     -23.335 -41.556 -24.199  1.00  0.80           C  
ATOM   3023  C   VAL A 447     -24.681 -42.085 -24.658  1.00  0.80           C  
ATOM   3024  O   VAL A 447     -24.933 -43.289 -24.594  1.00  0.80           O  
ATOM   3025  CB  VAL A 447     -23.417 -41.027 -22.778  1.00  0.80           C  
ATOM   3026  CG1 VAL A 447     -24.292 -41.909 -21.872  1.00  0.80           C  
ATOM   3027  CG2 VAL A 447     -21.989 -40.971 -22.204  1.00  0.80           C  
ATOM   3028  N   ASN A 448     -25.570 -41.207 -25.174  1.00  0.76           N  
ATOM   3029  CA  ASN A 448     -26.867 -41.601 -25.705  1.00  0.76           C  
ATOM   3030  C   ASN A 448     -26.742 -42.613 -26.844  1.00  0.76           C  
ATOM   3031  O   ASN A 448     -27.434 -43.628 -26.869  1.00  0.76           O  
ATOM   3032  CB  ASN A 448     -27.656 -40.366 -26.229  1.00  0.76           C  
ATOM   3033  CG  ASN A 448     -28.066 -39.458 -25.073  1.00  0.76           C  
ATOM   3034  OD1 ASN A 448     -28.309 -39.927 -23.959  1.00  0.76           O  
ATOM   3035  ND2 ASN A 448     -28.180 -38.136 -25.340  1.00  0.76           N  
ATOM   3036  N   ALA A 449     -25.804 -42.387 -27.787  1.00  0.79           N  
ATOM   3037  CA  ALA A 449     -25.458 -43.356 -28.811  1.00  0.79           C  
ATOM   3038  C   ALA A 449     -24.789 -44.626 -28.272  1.00  0.79           C  
ATOM   3039  O   ALA A 449     -25.142 -45.735 -28.662  1.00  0.79           O  
ATOM   3040  CB  ALA A 449     -24.561 -42.698 -29.880  1.00  0.79           C  
ATOM   3041  N   ALA A 450     -23.828 -44.501 -27.332  1.00  0.80           N  
ATOM   3042  CA  ALA A 450     -23.082 -45.615 -26.769  1.00  0.80           C  
ATOM   3043  C   ALA A 450     -23.911 -46.651 -26.007  1.00  0.80           C  
ATOM   3044  O   ALA A 450     -23.677 -47.853 -26.108  1.00  0.80           O  
ATOM   3045  CB  ALA A 450     -21.974 -45.071 -25.846  1.00  0.80           C  
ATOM   3046  N   VAL A 451     -24.918 -46.221 -25.217  1.00  0.74           N  
ATOM   3047  CA  VAL A 451     -25.864 -47.139 -24.583  1.00  0.74           C  
ATOM   3048  C   VAL A 451     -26.714 -47.883 -25.612  1.00  0.74           C  
ATOM   3049  O   VAL A 451     -26.921 -49.089 -25.515  1.00  0.74           O  
ATOM   3050  CB  VAL A 451     -26.751 -46.431 -23.557  1.00  0.74           C  
ATOM   3051  CG1 VAL A 451     -27.784 -47.403 -22.941  1.00  0.74           C  
ATOM   3052  CG2 VAL A 451     -25.854 -45.868 -22.435  1.00  0.74           C  
ATOM   3053  N   MET A 452     -27.190 -47.179 -26.658  1.00  0.70           N  
ATOM   3054  CA  MET A 452     -27.980 -47.751 -27.738  1.00  0.70           C  
ATOM   3055  C   MET A 452     -27.223 -48.705 -28.657  1.00  0.70           C  
ATOM   3056  O   MET A 452     -27.808 -49.621 -29.229  1.00  0.70           O  
ATOM   3057  CB  MET A 452     -28.618 -46.629 -28.594  1.00  0.70           C  
ATOM   3058  CG  MET A 452     -29.692 -45.818 -27.838  1.00  0.70           C  
ATOM   3059  SD  MET A 452     -31.120 -46.778 -27.236  1.00  0.70           S  
ATOM   3060  CE  MET A 452     -31.769 -47.298 -28.850  1.00  0.70           C  
ATOM   3061  N   SER A 453     -25.900 -48.523 -28.856  1.00  0.74           N  
ATOM   3062  CA  SER A 453     -25.104 -49.453 -29.652  1.00  0.74           C  
ATOM   3063  C   SER A 453     -24.700 -50.701 -28.877  1.00  0.74           C  
ATOM   3064  O   SER A 453     -24.464 -51.767 -29.447  1.00  0.74           O  
ATOM   3065  CB  SER A 453     -23.837 -48.791 -30.269  1.00  0.74           C  
ATOM   3066  OG  SER A 453     -22.897 -48.360 -29.282  1.00  0.74           O  
ATOM   3067  N   GLY A 454     -24.674 -50.622 -27.531  1.00  0.79           N  
ATOM   3068  CA  GLY A 454     -24.286 -51.698 -26.630  1.00  0.79           C  
ATOM   3069  C   GLY A 454     -25.371 -52.698 -26.328  1.00  0.79           C  
ATOM   3070  O   GLY A 454     -25.592 -53.041 -25.177  1.00  0.79           O  
ATOM   3071  N   ASN A 455     -26.047 -53.248 -27.357  1.00  0.56           N  
ATOM   3072  CA  ASN A 455     -27.205 -54.141 -27.227  1.00  0.56           C  
ATOM   3073  C   ASN A 455     -26.973 -55.461 -26.486  1.00  0.56           C  
ATOM   3074  O   ASN A 455     -27.917 -56.163 -26.134  1.00  0.56           O  
ATOM   3075  CB  ASN A 455     -27.787 -54.516 -28.617  1.00  0.56           C  
ATOM   3076  CG  ASN A 455     -28.467 -53.306 -29.236  1.00  0.56           C  
ATOM   3077  OD1 ASN A 455     -29.181 -52.564 -28.567  1.00  0.56           O  
ATOM   3078  ND2 ASN A 455     -28.303 -53.126 -30.565  1.00  0.56           N  
ATOM   3079  N   LEU A 456     -25.709 -55.819 -26.208  1.00  0.43           N  
ATOM   3080  CA  LEU A 456     -25.357 -56.967 -25.395  1.00  0.43           C  
ATOM   3081  C   LEU A 456     -25.188 -56.581 -23.928  1.00  0.43           C  
ATOM   3082  O   LEU A 456     -24.808 -57.416 -23.110  1.00  0.43           O  
ATOM   3083  CB  LEU A 456     -24.021 -57.595 -25.876  1.00  0.43           C  
ATOM   3084  CG  LEU A 456     -24.065 -58.187 -27.299  1.00  0.43           C  
ATOM   3085  CD1 LEU A 456     -22.664 -58.660 -27.712  1.00  0.43           C  
ATOM   3086  CD2 LEU A 456     -25.060 -59.354 -27.414  1.00  0.43           C  
ATOM   3087  N   LYS A 457     -25.446 -55.314 -23.538  1.00  0.55           N  
ATOM   3088  CA  LYS A 457     -25.253 -54.883 -22.175  1.00  0.55           C  
ATOM   3089  C   LYS A 457     -26.286 -53.825 -21.734  1.00  0.55           C  
ATOM   3090  O   LYS A 457     -26.383 -52.783 -22.376  1.00  0.55           O  
ATOM   3091  CB  LYS A 457     -23.829 -54.294 -22.051  1.00  0.55           C  
ATOM   3092  CG  LYS A 457     -23.504 -53.881 -20.620  1.00  0.55           C  
ATOM   3093  CD  LYS A 457     -22.058 -53.446 -20.420  1.00  0.55           C  
ATOM   3094  CE  LYS A 457     -21.838 -53.072 -18.961  1.00  0.55           C  
ATOM   3095  NZ  LYS A 457     -20.459 -52.622 -18.812  1.00  0.55           N  
ATOM   3096  N   PRO A 458     -27.064 -53.967 -20.657  1.00  0.73           N  
ATOM   3097  CA  PRO A 458     -27.829 -52.861 -20.072  1.00  0.73           C  
ATOM   3098  C   PRO A 458     -26.938 -51.890 -19.302  1.00  0.73           C  
ATOM   3099  O   PRO A 458     -25.855 -52.265 -18.853  1.00  0.73           O  
ATOM   3100  CB  PRO A 458     -28.794 -53.591 -19.125  1.00  0.73           C  
ATOM   3101  CG  PRO A 458     -27.973 -54.786 -18.628  1.00  0.73           C  
ATOM   3102  CD  PRO A 458     -27.179 -55.195 -19.869  1.00  0.73           C  
ATOM   3103  N   ALA A 459     -27.361 -50.624 -19.124  1.00  0.74           N  
ATOM   3104  CA  ALA A 459     -26.534 -49.634 -18.470  1.00  0.74           C  
ATOM   3105  C   ALA A 459     -27.383 -48.716 -17.614  1.00  0.74           C  
ATOM   3106  O   ALA A 459     -28.522 -48.394 -17.951  1.00  0.74           O  
ATOM   3107  CB  ALA A 459     -25.772 -48.781 -19.509  1.00  0.74           C  
ATOM   3108  N   ASN A 460     -26.841 -48.283 -16.457  1.00  0.65           N  
ATOM   3109  CA  ASN A 460     -27.500 -47.341 -15.569  1.00  0.65           C  
ATOM   3110  C   ASN A 460     -27.662 -45.943 -16.177  1.00  0.65           C  
ATOM   3111  O   ASN A 460     -26.817 -45.438 -16.917  1.00  0.65           O  
ATOM   3112  CB  ASN A 460     -26.777 -47.249 -14.200  1.00  0.65           C  
ATOM   3113  CG  ASN A 460     -26.916 -48.578 -13.467  1.00  0.65           C  
ATOM   3114  OD1 ASN A 460     -27.942 -49.252 -13.545  1.00  0.65           O  
ATOM   3115  ND2 ASN A 460     -25.875 -48.966 -12.698  1.00  0.65           N  
ATOM   3116  N   GLY A 461     -28.788 -45.265 -15.882  1.00  0.74           N  
ATOM   3117  CA  GLY A 461     -29.071 -43.929 -16.396  1.00  0.74           C  
ATOM   3118  C   GLY A 461     -28.738 -42.814 -15.439  1.00  0.74           C  
ATOM   3119  O   GLY A 461     -29.566 -42.421 -14.628  1.00  0.74           O  
ATOM   3120  N   CYS A 462     -27.521 -42.242 -15.518  1.00  0.72           N  
ATOM   3121  CA  CYS A 462     -27.117 -41.143 -14.652  1.00  0.72           C  
ATOM   3122  C   CYS A 462     -27.505 -39.784 -15.211  1.00  0.72           C  
ATOM   3123  O   CYS A 462     -27.607 -39.584 -16.422  1.00  0.72           O  
ATOM   3124  CB  CYS A 462     -25.589 -41.138 -14.387  1.00  0.72           C  
ATOM   3125  SG  CYS A 462     -25.039 -42.702 -13.652  1.00  0.72           S  
ATOM   3126  N   LEU A 463     -27.698 -38.800 -14.316  1.00  0.70           N  
ATOM   3127  CA  LEU A 463     -27.920 -37.415 -14.673  1.00  0.70           C  
ATOM   3128  C   LEU A 463     -26.589 -36.683 -14.581  1.00  0.70           C  
ATOM   3129  O   LEU A 463     -25.970 -36.620 -13.522  1.00  0.70           O  
ATOM   3130  CB  LEU A 463     -28.955 -36.765 -13.728  1.00  0.70           C  
ATOM   3131  CG  LEU A 463     -30.357 -37.404 -13.738  1.00  0.70           C  
ATOM   3132  CD1 LEU A 463     -31.261 -36.629 -12.769  1.00  0.70           C  
ATOM   3133  CD2 LEU A 463     -30.989 -37.403 -15.139  1.00  0.70           C  
ATOM   3134  N   THR A 464     -26.075 -36.153 -15.713  1.00  0.78           N  
ATOM   3135  CA  THR A 464     -24.702 -35.642 -15.793  1.00  0.78           C  
ATOM   3136  C   THR A 464     -24.629 -34.168 -15.457  1.00  0.78           C  
ATOM   3137  O   THR A 464     -23.552 -33.603 -15.299  1.00  0.78           O  
ATOM   3138  CB  THR A 464     -24.059 -35.828 -17.170  1.00  0.78           C  
ATOM   3139  OG1 THR A 464     -24.734 -35.132 -18.208  1.00  0.78           O  
ATOM   3140  CG2 THR A 464     -24.143 -37.303 -17.563  1.00  0.78           C  
ATOM   3141  N   ASP A 465     -25.797 -33.519 -15.318  1.00  0.78           N  
ATOM   3142  CA  ASP A 465     -26.043 -32.168 -14.859  1.00  0.78           C  
ATOM   3143  C   ASP A 465     -25.839 -31.992 -13.348  1.00  0.78           C  
ATOM   3144  O   ASP A 465     -25.421 -30.933 -12.898  1.00  0.78           O  
ATOM   3145  CB  ASP A 465     -27.468 -31.720 -15.315  1.00  0.78           C  
ATOM   3146  CG  ASP A 465     -28.593 -32.631 -14.845  1.00  0.78           C  
ATOM   3147  OD1 ASP A 465     -28.290 -33.670 -14.202  1.00  0.78           O  
ATOM   3148  OD2 ASP A 465     -29.773 -32.305 -15.104  1.00  0.78           O  
ATOM   3149  N   ASN A 466     -26.099 -33.046 -12.547  1.00  0.72           N  
ATOM   3150  CA  ASN A 466     -25.984 -33.049 -11.096  1.00  0.72           C  
ATOM   3151  C   ASN A 466     -24.842 -33.940 -10.601  1.00  0.72           C  
ATOM   3152  O   ASN A 466     -24.654 -34.140  -9.399  1.00  0.72           O  
ATOM   3153  CB  ASN A 466     -27.295 -33.606 -10.475  1.00  0.72           C  
ATOM   3154  CG  ASN A 466     -28.488 -32.681 -10.691  1.00  0.72           C  
ATOM   3155  OD1 ASN A 466     -28.753 -31.817  -9.853  1.00  0.72           O  
ATOM   3156  ND2 ASN A 466     -29.279 -32.882 -11.764  1.00  0.72           N  
ATOM   3157  N   LEU A 467     -24.035 -34.525 -11.503  1.00  0.71           N  
ATOM   3158  CA  LEU A 467     -22.926 -35.367 -11.113  1.00  0.71           C  
ATOM   3159  C   LEU A 467     -21.648 -34.552 -10.928  1.00  0.71           C  
ATOM   3160  O   LEU A 467     -20.832 -34.379 -11.833  1.00  0.71           O  
ATOM   3161  CB  LEU A 467     -22.753 -36.478 -12.163  1.00  0.71           C  
ATOM   3162  CG  LEU A 467     -21.641 -37.492 -11.846  1.00  0.71           C  
ATOM   3163  CD1 LEU A 467     -21.903 -38.362 -10.608  1.00  0.71           C  
ATOM   3164  CD2 LEU A 467     -21.419 -38.401 -13.050  1.00  0.71           C  
ATOM   3165  N   HIS A 468     -21.449 -34.024  -9.704  1.00  0.72           N  
ATOM   3166  CA  HIS A 468     -20.286 -33.231  -9.351  1.00  0.72           C  
ATOM   3167  C   HIS A 468     -18.951 -33.955  -9.482  1.00  0.72           C  
ATOM   3168  O   HIS A 468     -18.830 -35.146  -9.200  1.00  0.72           O  
ATOM   3169  CB  HIS A 468     -20.352 -32.703  -7.906  1.00  0.72           C  
ATOM   3170  CG  HIS A 468     -21.667 -32.172  -7.462  1.00  0.72           C  
ATOM   3171  ND1 HIS A 468     -21.981 -30.915  -7.883  1.00  0.72           N  
ATOM   3172  CD2 HIS A 468     -22.664 -32.678  -6.688  1.00  0.72           C  
ATOM   3173  CE1 HIS A 468     -23.166 -30.657  -7.382  1.00  0.72           C  
ATOM   3174  NE2 HIS A 468     -23.630 -31.694  -6.644  1.00  0.72           N  
ATOM   3175  N   ILE A 469     -17.895 -33.235  -9.896  1.00  0.74           N  
ATOM   3176  CA  ILE A 469     -16.592 -33.811 -10.181  1.00  0.74           C  
ATOM   3177  C   ILE A 469     -15.639 -33.693  -9.000  1.00  0.74           C  
ATOM   3178  O   ILE A 469     -15.918 -33.033  -8.000  1.00  0.74           O  
ATOM   3179  CB  ILE A 469     -15.999 -33.228 -11.463  1.00  0.74           C  
ATOM   3180  CG1 ILE A 469     -15.528 -31.760 -11.315  1.00  0.74           C  
ATOM   3181  CG2 ILE A 469     -17.090 -33.339 -12.556  1.00  0.74           C  
ATOM   3182  CD1 ILE A 469     -14.677 -31.279 -12.498  1.00  0.74           C  
ATOM   3183  N   VAL A 470     -14.469 -34.365  -9.060  1.00  0.77           N  
ATOM   3184  CA  VAL A 470     -13.435 -34.345  -8.040  1.00  0.77           C  
ATOM   3185  C   VAL A 470     -13.064 -32.952  -7.540  1.00  0.77           C  
ATOM   3186  O   VAL A 470     -12.769 -32.023  -8.290  1.00  0.77           O  
ATOM   3187  CB  VAL A 470     -12.223 -35.139  -8.510  1.00  0.77           C  
ATOM   3188  CG1 VAL A 470     -10.918 -34.709  -7.844  1.00  0.77           C  
ATOM   3189  CG2 VAL A 470     -12.441 -36.617  -8.163  1.00  0.77           C  
ATOM   3190  N   GLY A 471     -13.133 -32.779  -6.205  1.00  0.82           N  
ATOM   3191  CA  GLY A 471     -12.870 -31.525  -5.517  1.00  0.82           C  
ATOM   3192  C   GLY A 471     -14.073 -30.627  -5.396  1.00  0.82           C  
ATOM   3193  O   GLY A 471     -14.147 -29.828  -4.467  1.00  0.82           O  
ATOM   3194  N   GLY A 472     -15.064 -30.770  -6.296  1.00  0.78           N  
ATOM   3195  CA  GLY A 472     -16.299 -29.992  -6.266  1.00  0.78           C  
ATOM   3196  C   GLY A 472     -17.444 -30.774  -5.692  1.00  0.78           C  
ATOM   3197  O   GLY A 472     -18.423 -30.219  -5.206  1.00  0.78           O  
ATOM   3198  N   TYR A 473     -17.333 -32.112  -5.716  1.00  0.55           N  
ATOM   3199  CA  TYR A 473     -18.278 -33.046  -5.143  1.00  0.55           C  
ATOM   3200  C   TYR A 473     -18.500 -32.929  -3.639  1.00  0.55           C  
ATOM   3201  O   TYR A 473     -17.587 -32.733  -2.840  1.00  0.55           O  
ATOM   3202  CB  TYR A 473     -17.951 -34.501  -5.628  1.00  0.55           C  
ATOM   3203  CG  TYR A 473     -18.874 -35.569  -5.077  1.00  0.55           C  
ATOM   3204  CD1 TYR A 473     -20.146 -35.840  -5.618  1.00  0.55           C  
ATOM   3205  CD2 TYR A 473     -18.461 -36.284  -3.942  1.00  0.55           C  
ATOM   3206  CE1 TYR A 473     -21.003 -36.760  -4.997  1.00  0.55           C  
ATOM   3207  CE2 TYR A 473     -19.303 -37.228  -3.338  1.00  0.55           C  
ATOM   3208  CZ  TYR A 473     -20.579 -37.457  -3.864  1.00  0.55           C  
ATOM   3209  OH  TYR A 473     -21.455 -38.384  -3.268  1.00  0.55           O  
ATOM   3210  N   GLY A 474     -19.783 -33.095  -3.245  1.00  0.59           N  
ATOM   3211  CA  GLY A 474     -20.209 -33.185  -1.858  1.00  0.59           C  
ATOM   3212  C   GLY A 474     -20.525 -31.867  -1.213  1.00  0.59           C  
ATOM   3213  O   GLY A 474     -20.787 -31.820  -0.016  1.00  0.59           O  
ATOM   3214  N   TRP A 475     -20.533 -30.763  -1.982  1.00  0.56           N  
ATOM   3215  CA  TRP A 475     -20.690 -29.435  -1.432  1.00  0.56           C  
ATOM   3216  C   TRP A 475     -21.730 -28.648  -2.197  1.00  0.56           C  
ATOM   3217  O   TRP A 475     -22.120 -28.993  -3.309  1.00  0.56           O  
ATOM   3218  CB  TRP A 475     -19.347 -28.665  -1.462  1.00  0.56           C  
ATOM   3219  CG  TRP A 475     -18.273 -29.331  -0.612  1.00  0.56           C  
ATOM   3220  CD1 TRP A 475     -17.163 -30.026  -1.011  1.00  0.56           C  
ATOM   3221  CD2 TRP A 475     -18.312 -29.394   0.819  1.00  0.56           C  
ATOM   3222  NE1 TRP A 475     -16.492 -30.498   0.095  1.00  0.56           N  
ATOM   3223  CE2 TRP A 475     -17.174 -30.149   1.225  1.00  0.56           C  
ATOM   3224  CE3 TRP A 475     -19.201 -28.889   1.763  1.00  0.56           C  
ATOM   3225  CZ2 TRP A 475     -16.934 -30.392   2.562  1.00  0.56           C  
ATOM   3226  CZ3 TRP A 475     -18.934 -29.118   3.119  1.00  0.56           C  
ATOM   3227  CH2 TRP A 475     -17.808 -29.860   3.516  1.00  0.56           C  
ATOM   3228  N   ASP A 476     -22.224 -27.557  -1.579  1.00  0.61           N  
ATOM   3229  CA  ASP A 476     -23.229 -26.693  -2.148  1.00  0.61           C  
ATOM   3230  C   ASP A 476     -22.572 -25.674  -3.111  1.00  0.61           C  
ATOM   3231  O   ASP A 476     -21.663 -24.953  -2.684  1.00  0.61           O  
ATOM   3232  CB  ASP A 476     -23.998 -25.992  -0.993  1.00  0.61           C  
ATOM   3233  CG  ASP A 476     -25.033 -25.048  -1.568  1.00  0.61           C  
ATOM   3234  OD1 ASP A 476     -25.922 -25.536  -2.304  1.00  0.61           O  
ATOM   3235  OD2 ASP A 476     -24.863 -23.818  -1.360  1.00  0.61           O  
ATOM   3236  N   PRO A 477     -22.966 -25.544  -4.385  1.00  0.70           N  
ATOM   3237  CA  PRO A 477     -22.347 -24.613  -5.328  1.00  0.70           C  
ATOM   3238  C   PRO A 477     -22.669 -23.150  -5.047  1.00  0.70           C  
ATOM   3239  O   PRO A 477     -22.039 -22.292  -5.663  1.00  0.70           O  
ATOM   3240  CB  PRO A 477     -22.891 -25.060  -6.702  1.00  0.70           C  
ATOM   3241  CG  PRO A 477     -24.217 -25.752  -6.378  1.00  0.70           C  
ATOM   3242  CD  PRO A 477     -23.918 -26.436  -5.048  1.00  0.70           C  
ATOM   3243  N   ALA A 478     -23.607 -22.802  -4.137  1.00  0.69           N  
ATOM   3244  CA  ALA A 478     -23.930 -21.413  -3.866  1.00  0.69           C  
ATOM   3245  C   ALA A 478     -23.098 -20.861  -2.701  1.00  0.69           C  
ATOM   3246  O   ALA A 478     -23.072 -19.660  -2.437  1.00  0.69           O  
ATOM   3247  CB  ALA A 478     -25.437 -21.314  -3.540  1.00  0.69           C  
ATOM   3248  N   SER A 479     -22.343 -21.737  -2.006  1.00  0.69           N  
ATOM   3249  CA  SER A 479     -21.681 -21.440  -0.738  1.00  0.69           C  
ATOM   3250  C   SER A 479     -20.160 -21.516  -0.809  1.00  0.69           C  
ATOM   3251  O   SER A 479     -19.494 -21.878   0.162  1.00  0.69           O  
ATOM   3252  CB  SER A 479     -22.189 -22.356   0.401  1.00  0.69           C  
ATOM   3253  OG  SER A 479     -23.525 -21.989   0.758  1.00  0.69           O  
ATOM   3254  N   PHE A 480     -19.535 -21.157  -1.955  1.00  0.68           N  
ATOM   3255  CA  PHE A 480     -18.098 -21.321  -2.176  1.00  0.68           C  
ATOM   3256  C   PHE A 480     -17.199 -20.621  -1.139  1.00  0.68           C  
ATOM   3257  O   PHE A 480     -16.285 -21.216  -0.572  1.00  0.68           O  
ATOM   3258  CB  PHE A 480     -17.736 -20.827  -3.607  1.00  0.68           C  
ATOM   3259  CG  PHE A 480     -16.334 -21.219  -3.992  1.00  0.68           C  
ATOM   3260  CD1 PHE A 480     -15.932 -22.567  -3.994  1.00  0.68           C  
ATOM   3261  CD2 PHE A 480     -15.401 -20.234  -4.345  1.00  0.68           C  
ATOM   3262  CE1 PHE A 480     -14.620 -22.917  -4.333  1.00  0.68           C  
ATOM   3263  CE2 PHE A 480     -14.111 -20.590  -4.748  1.00  0.68           C  
ATOM   3264  CZ  PHE A 480     -13.715 -21.929  -4.738  1.00  0.68           C  
ATOM   3265  N   THR A 481     -17.487 -19.345  -0.808  1.00  0.72           N  
ATOM   3266  CA  THR A 481     -16.757 -18.564   0.197  1.00  0.72           C  
ATOM   3267  C   THR A 481     -16.834 -19.155   1.593  1.00  0.72           C  
ATOM   3268  O   THR A 481     -15.839 -19.221   2.313  1.00  0.72           O  
ATOM   3269  CB  THR A 481     -17.224 -17.114   0.237  1.00  0.72           C  
ATOM   3270  OG1 THR A 481     -16.982 -16.532  -1.034  1.00  0.72           O  
ATOM   3271  CG2 THR A 481     -16.440 -16.271   1.255  1.00  0.72           C  
ATOM   3272  N   VAL A 482     -18.028 -19.643   1.994  1.00  0.72           N  
ATOM   3273  CA  VAL A 482     -18.277 -20.307   3.270  1.00  0.72           C  
ATOM   3274  C   VAL A 482     -17.468 -21.594   3.401  1.00  0.72           C  
ATOM   3275  O   VAL A 482     -16.825 -21.869   4.417  1.00  0.72           O  
ATOM   3276  CB  VAL A 482     -19.766 -20.636   3.413  1.00  0.72           C  
ATOM   3277  CG1 VAL A 482     -20.064 -21.379   4.734  1.00  0.72           C  
ATOM   3278  CG2 VAL A 482     -20.600 -19.341   3.353  1.00  0.72           C  
ATOM   3279  N   LEU A 483     -17.451 -22.400   2.322  1.00  0.74           N  
ATOM   3280  CA  LEU A 483     -16.676 -23.617   2.213  1.00  0.74           C  
ATOM   3281  C   LEU A 483     -15.173 -23.392   2.290  1.00  0.74           C  
ATOM   3282  O   LEU A 483     -14.461 -24.049   3.052  1.00  0.74           O  
ATOM   3283  CB  LEU A 483     -17.024 -24.280   0.862  1.00  0.74           C  
ATOM   3284  CG  LEU A 483     -16.306 -25.608   0.584  1.00  0.74           C  
ATOM   3285  CD1 LEU A 483     -16.597 -26.614   1.702  1.00  0.74           C  
ATOM   3286  CD2 LEU A 483     -16.748 -26.153  -0.778  1.00  0.74           C  
ATOM   3287  N   ALA A 484     -14.662 -22.399   1.540  1.00  0.75           N  
ATOM   3288  CA  ALA A 484     -13.266 -22.035   1.516  1.00  0.75           C  
ATOM   3289  C   ALA A 484     -12.759 -21.535   2.863  1.00  0.75           C  
ATOM   3290  O   ALA A 484     -11.646 -21.858   3.282  1.00  0.75           O  
ATOM   3291  CB  ALA A 484     -13.037 -20.971   0.430  1.00  0.75           C  
ATOM   3292  N   GLN A 485     -13.586 -20.743   3.582  1.00  0.69           N  
ATOM   3293  CA  GLN A 485     -13.320 -20.272   4.929  1.00  0.69           C  
ATOM   3294  C   GLN A 485     -13.237 -21.391   5.972  1.00  0.69           C  
ATOM   3295  O   GLN A 485     -12.339 -21.395   6.815  1.00  0.69           O  
ATOM   3296  CB  GLN A 485     -14.380 -19.216   5.342  1.00  0.69           C  
ATOM   3297  CG  GLN A 485     -14.140 -18.500   6.697  1.00  0.69           C  
ATOM   3298  CD  GLN A 485     -12.810 -17.757   6.817  1.00  0.69           C  
ATOM   3299  OE1 GLN A 485     -12.268 -17.112   5.914  1.00  0.69           O  
ATOM   3300  NE2 GLN A 485     -12.238 -17.800   8.042  1.00  0.69           N  
ATOM   3301  N   ASN A 486     -14.153 -22.390   5.931  1.00  0.72           N  
ATOM   3302  CA  ASN A 486     -14.069 -23.574   6.783  1.00  0.72           C  
ATOM   3303  C   ASN A 486     -12.877 -24.471   6.497  1.00  0.72           C  
ATOM   3304  O   ASN A 486     -12.178 -24.879   7.424  1.00  0.72           O  
ATOM   3305  CB  ASN A 486     -15.334 -24.464   6.684  1.00  0.72           C  
ATOM   3306  CG  ASN A 486     -16.404 -23.930   7.618  1.00  0.72           C  
ATOM   3307  OD1 ASN A 486     -16.124 -23.650   8.790  1.00  0.72           O  
ATOM   3308  ND2 ASN A 486     -17.659 -23.856   7.137  1.00  0.72           N  
ATOM   3309  N   TYR A 487     -12.591 -24.775   5.213  1.00  0.69           N  
ATOM   3310  CA  TYR A 487     -11.427 -25.561   4.828  1.00  0.69           C  
ATOM   3311  C   TYR A 487     -10.130 -24.897   5.222  1.00  0.69           C  
ATOM   3312  O   TYR A 487      -9.216 -25.535   5.731  1.00  0.69           O  
ATOM   3313  CB  TYR A 487     -11.391 -25.847   3.306  1.00  0.69           C  
ATOM   3314  CG  TYR A 487     -12.050 -27.148   2.991  1.00  0.69           C  
ATOM   3315  CD1 TYR A 487     -13.039 -27.211   2.002  1.00  0.69           C  
ATOM   3316  CD2 TYR A 487     -11.611 -28.337   3.603  1.00  0.69           C  
ATOM   3317  CE1 TYR A 487     -13.573 -28.446   1.620  1.00  0.69           C  
ATOM   3318  CE2 TYR A 487     -12.193 -29.565   3.268  1.00  0.69           C  
ATOM   3319  CZ  TYR A 487     -13.170 -29.616   2.270  1.00  0.69           C  
ATOM   3320  OH  TYR A 487     -13.733 -30.840   1.872  1.00  0.69           O  
ATOM   3321  N   LYS A 488     -10.047 -23.568   5.069  1.00  0.68           N  
ATOM   3322  CA  LYS A 488      -8.922 -22.774   5.507  1.00  0.68           C  
ATOM   3323  C   LYS A 488      -8.601 -22.919   6.993  1.00  0.68           C  
ATOM   3324  O   LYS A 488      -7.439 -22.936   7.383  1.00  0.68           O  
ATOM   3325  CB  LYS A 488      -9.193 -21.297   5.175  1.00  0.68           C  
ATOM   3326  CG  LYS A 488      -8.096 -20.364   5.690  1.00  0.68           C  
ATOM   3327  CD  LYS A 488      -8.263 -18.920   5.223  1.00  0.68           C  
ATOM   3328  CE  LYS A 488      -9.452 -18.228   5.875  1.00  0.68           C  
ATOM   3329  NZ  LYS A 488      -9.619 -16.850   5.370  1.00  0.68           N  
ATOM   3330  N   ARG A 489      -9.611 -23.050   7.872  1.00  0.71           N  
ATOM   3331  CA  ARG A 489      -9.380 -23.335   9.278  1.00  0.71           C  
ATOM   3332  C   ARG A 489      -8.724 -24.687   9.544  1.00  0.71           C  
ATOM   3333  O   ARG A 489      -7.813 -24.761  10.360  1.00  0.71           O  
ATOM   3334  CB  ARG A 489     -10.697 -23.266  10.075  1.00  0.71           C  
ATOM   3335  CG  ARG A 489     -10.514 -23.491  11.593  1.00  0.71           C  
ATOM   3336  CD  ARG A 489     -11.808 -23.443  12.411  1.00  0.71           C  
ATOM   3337  NE  ARG A 489     -12.666 -24.602  11.968  1.00  0.71           N  
ATOM   3338  CZ  ARG A 489     -13.747 -24.516  11.178  1.00  0.71           C  
ATOM   3339  NH1 ARG A 489     -14.398 -25.619  10.817  1.00  0.71           N  
ATOM   3340  NH2 ARG A 489     -14.201 -23.357  10.719  1.00  0.71           N  
ATOM   3341  N   MET A 490      -9.146 -25.769   8.845  1.00  0.70           N  
ATOM   3342  CA  MET A 490      -8.505 -27.084   8.906  1.00  0.70           C  
ATOM   3343  C   MET A 490      -7.062 -27.006   8.454  1.00  0.70           C  
ATOM   3344  O   MET A 490      -6.132 -27.504   9.070  1.00  0.70           O  
ATOM   3345  CB  MET A 490      -9.234 -28.123   8.006  1.00  0.70           C  
ATOM   3346  CG  MET A 490     -10.648 -28.496   8.496  1.00  0.70           C  
ATOM   3347  SD  MET A 490     -10.719 -29.186  10.182  1.00  0.70           S  
ATOM   3348  CE  MET A 490      -9.762 -30.687   9.812  1.00  0.70           C  
ATOM   3349  N   LYS A 491      -6.818 -26.274   7.366  1.00  0.73           N  
ATOM   3350  CA  LYS A 491      -5.500 -26.031   6.848  1.00  0.73           C  
ATOM   3351  C   LYS A 491      -4.582 -25.267   7.790  1.00  0.73           C  
ATOM   3352  O   LYS A 491      -3.389 -25.535   7.811  1.00  0.73           O  
ATOM   3353  CB  LYS A 491      -5.640 -25.251   5.535  1.00  0.73           C  
ATOM   3354  CG  LYS A 491      -6.346 -25.984   4.387  1.00  0.73           C  
ATOM   3355  CD  LYS A 491      -5.591 -27.232   3.942  1.00  0.73           C  
ATOM   3356  CE  LYS A 491      -4.236 -26.906   3.334  1.00  0.73           C  
ATOM   3357  NZ  LYS A 491      -3.521 -28.158   3.043  1.00  0.73           N  
ATOM   3358  N   LYS A 492      -5.127 -24.332   8.596  1.00  0.70           N  
ATOM   3359  CA  LYS A 492      -4.373 -23.595   9.602  1.00  0.70           C  
ATOM   3360  C   LYS A 492      -4.248 -24.333  10.930  1.00  0.70           C  
ATOM   3361  O   LYS A 492      -3.712 -23.782  11.889  1.00  0.70           O  
ATOM   3362  CB  LYS A 492      -5.107 -22.309  10.052  1.00  0.70           C  
ATOM   3363  CG  LYS A 492      -5.219 -21.171   9.044  1.00  0.70           C  
ATOM   3364  CD  LYS A 492      -5.985 -20.015   9.713  1.00  0.70           C  
ATOM   3365  CE  LYS A 492      -6.219 -18.817   8.806  1.00  0.70           C  
ATOM   3366  NZ  LYS A 492      -6.627 -17.645   9.613  1.00  0.70           N  
ATOM   3367  N   THR A 493      -4.723 -25.584  11.045  1.00  0.69           N  
ATOM   3368  CA  THR A 493      -4.455 -26.438  12.198  1.00  0.69           C  
ATOM   3369  C   THR A 493      -3.527 -27.591  11.842  1.00  0.69           C  
ATOM   3370  O   THR A 493      -3.250 -28.445  12.682  1.00  0.69           O  
ATOM   3371  CB  THR A 493      -5.712 -27.030  12.837  1.00  0.69           C  
ATOM   3372  OG1 THR A 493      -6.539 -27.687  11.891  1.00  0.69           O  
ATOM   3373  CG2 THR A 493      -6.558 -25.888  13.408  1.00  0.69           C  
ATOM   3374  N   TYR A 494      -2.989 -27.636  10.601  1.00  0.62           N  
ATOM   3375  CA  TYR A 494      -2.102 -28.694  10.121  1.00  0.62           C  
ATOM   3376  C   TYR A 494      -0.654 -28.296   9.861  1.00  0.62           C  
ATOM   3377  O   TYR A 494      -0.260 -27.947   8.749  1.00  0.62           O  
ATOM   3378  CB  TYR A 494      -2.630 -29.251   8.787  1.00  0.62           C  
ATOM   3379  CG  TYR A 494      -3.878 -30.058   8.971  1.00  0.62           C  
ATOM   3380  CD1 TYR A 494      -4.035 -31.031   9.974  1.00  0.62           C  
ATOM   3381  CD2 TYR A 494      -4.902 -29.887   8.040  1.00  0.62           C  
ATOM   3382  CE1 TYR A 494      -5.174 -31.849   9.988  1.00  0.62           C  
ATOM   3383  CE2 TYR A 494      -6.022 -30.727   8.020  1.00  0.62           C  
ATOM   3384  CZ  TYR A 494      -6.142 -31.728   8.987  1.00  0.62           C  
ATOM   3385  OH  TYR A 494      -7.230 -32.622   8.995  1.00  0.62           O  
ATOM   3386  N   GLY A 495       0.202 -28.393  10.891  1.00  0.54           N  
ATOM   3387  CA  GLY A 495       1.586 -27.958  10.827  1.00  0.54           C  
ATOM   3388  C   GLY A 495       2.174 -28.042  12.207  1.00  0.54           C  
ATOM   3389  O   GLY A 495       1.477 -28.384  13.158  1.00  0.54           O  
ATOM   3390  N   GLY A 496       3.483 -27.751  12.354  1.00  0.62           N  
ATOM   3391  CA  GLY A 496       4.179 -27.791  13.643  1.00  0.62           C  
ATOM   3392  C   GLY A 496       4.238 -26.441  14.317  1.00  0.62           C  
ATOM   3393  O   GLY A 496       3.311 -25.649  14.254  1.00  0.62           O  
ATOM   3394  N   LYS A 497       5.364 -26.122  14.990  1.00  0.51           N  
ATOM   3395  CA  LYS A 497       5.568 -24.835  15.649  1.00  0.51           C  
ATOM   3396  C   LYS A 497       5.596 -23.628  14.719  1.00  0.51           C  
ATOM   3397  O   LYS A 497       5.060 -22.566  15.023  1.00  0.51           O  
ATOM   3398  CB  LYS A 497       6.909 -24.830  16.425  1.00  0.51           C  
ATOM   3399  CG  LYS A 497       6.951 -25.825  17.592  1.00  0.51           C  
ATOM   3400  CD  LYS A 497       8.330 -25.831  18.273  1.00  0.51           C  
ATOM   3401  CE  LYS A 497       8.410 -26.779  19.474  1.00  0.51           C  
ATOM   3402  NZ  LYS A 497       9.773 -26.760  20.055  1.00  0.51           N  
ATOM   3403  N   VAL A 498       6.253 -23.758  13.549  1.00  0.51           N  
ATOM   3404  CA  VAL A 498       6.468 -22.673  12.601  1.00  0.51           C  
ATOM   3405  C   VAL A 498       5.247 -22.498  11.715  1.00  0.51           C  
ATOM   3406  O   VAL A 498       5.268 -22.663  10.498  1.00  0.51           O  
ATOM   3407  CB  VAL A 498       7.752 -22.845  11.788  1.00  0.51           C  
ATOM   3408  CG1 VAL A 498       8.070 -21.576  10.965  1.00  0.51           C  
ATOM   3409  CG2 VAL A 498       8.909 -23.081  12.777  1.00  0.51           C  
ATOM   3410  N   ILE A 499       4.107 -22.151  12.327  1.00  0.51           N  
ATOM   3411  CA  ILE A 499       2.839 -21.933  11.651  1.00  0.51           C  
ATOM   3412  C   ILE A 499       2.803 -20.869  10.574  1.00  0.51           C  
ATOM   3413  O   ILE A 499       2.193 -21.164   9.546  1.00  0.51           O  
ATOM   3414  CB  ILE A 499       1.630 -21.855  12.583  1.00  0.51           C  
ATOM   3415  CG1 ILE A 499       1.331 -20.515  13.295  1.00  0.51           C  
ATOM   3416  CG2 ILE A 499       1.867 -22.965  13.613  1.00  0.51           C  
ATOM   3417  CD1 ILE A 499      -0.033 -20.512  14.004  1.00  0.51           C  
ATOM   3418  N   PRO A 500       3.438 -19.693  10.640  1.00  0.54           N  
ATOM   3419  CA  PRO A 500       3.421 -18.738   9.537  1.00  0.54           C  
ATOM   3420  C   PRO A 500       4.196 -19.194   8.310  1.00  0.54           C  
ATOM   3421  O   PRO A 500       4.187 -18.478   7.315  1.00  0.54           O  
ATOM   3422  CB  PRO A 500       4.072 -17.469  10.139  1.00  0.54           C  
ATOM   3423  CG  PRO A 500       3.989 -17.655  11.657  1.00  0.54           C  
ATOM   3424  CD  PRO A 500       4.163 -19.156  11.796  1.00  0.54           C  
ATOM   3425  N   GLY A 501       4.930 -20.326   8.337  1.00  0.61           N  
ATOM   3426  CA  GLY A 501       5.508 -20.883   7.122  1.00  0.61           C  
ATOM   3427  C   GLY A 501       4.999 -22.251   6.776  1.00  0.61           C  
ATOM   3428  O   GLY A 501       5.078 -22.683   5.633  1.00  0.61           O  
ATOM   3429  N   ALA A 502       4.528 -23.011   7.781  1.00  0.57           N  
ATOM   3430  CA  ALA A 502       3.955 -24.323   7.599  1.00  0.57           C  
ATOM   3431  C   ALA A 502       2.520 -24.319   7.126  1.00  0.57           C  
ATOM   3432  O   ALA A 502       2.136 -25.113   6.270  1.00  0.57           O  
ATOM   3433  CB  ALA A 502       4.118 -25.162   8.888  1.00  0.57           C  
ATOM   3434  N   MET A 503       1.696 -23.411   7.667  1.00  0.59           N  
ATOM   3435  CA  MET A 503       0.265 -23.522   7.532  1.00  0.59           C  
ATOM   3436  C   MET A 503      -0.390 -22.166   7.493  1.00  0.59           C  
ATOM   3437  O   MET A 503      -1.513 -21.980   7.959  1.00  0.59           O  
ATOM   3438  CB  MET A 503      -0.310 -24.405   8.662  1.00  0.59           C  
ATOM   3439  CG  MET A 503      -0.098 -23.982  10.128  1.00  0.59           C  
ATOM   3440  SD  MET A 503      -0.865 -25.248  11.170  1.00  0.59           S  
ATOM   3441  CE  MET A 503      -0.780 -24.818  12.920  1.00  0.59           C  
ATOM   3442  N   ASP A 504       0.325 -21.170   6.927  1.00  0.66           N  
ATOM   3443  CA  ASP A 504      -0.091 -19.789   6.844  1.00  0.66           C  
ATOM   3444  C   ASP A 504      -1.538 -19.536   6.386  1.00  0.66           C  
ATOM   3445  O   ASP A 504      -2.184 -20.328   5.703  1.00  0.66           O  
ATOM   3446  CB  ASP A 504       0.945 -18.969   6.021  1.00  0.66           C  
ATOM   3447  CG  ASP A 504       0.593 -17.494   6.100  1.00  0.66           C  
ATOM   3448  OD1 ASP A 504       0.436 -16.992   7.241  1.00  0.66           O  
ATOM   3449  OD2 ASP A 504       0.205 -16.955   5.032  1.00  0.66           O  
ATOM   3450  N   SER A 505      -2.059 -18.353   6.751  1.00  0.64           N  
ATOM   3451  CA  SER A 505      -3.345 -17.813   6.365  1.00  0.64           C  
ATOM   3452  C   SER A 505      -3.516 -17.609   4.875  1.00  0.64           C  
ATOM   3453  O   SER A 505      -4.618 -17.791   4.351  1.00  0.64           O  
ATOM   3454  CB  SER A 505      -3.612 -16.434   7.025  1.00  0.64           C  
ATOM   3455  OG  SER A 505      -3.888 -16.551   8.426  1.00  0.64           O  
ATOM   3456  N   ALA A 506      -2.461 -17.180   4.158  1.00  0.69           N  
ATOM   3457  CA  ALA A 506      -2.523 -16.983   2.728  1.00  0.69           C  
ATOM   3458  C   ALA A 506      -2.544 -18.294   1.946  1.00  0.69           C  
ATOM   3459  O   ALA A 506      -3.401 -18.524   1.090  1.00  0.69           O  
ATOM   3460  CB  ALA A 506      -1.298 -16.142   2.322  1.00  0.69           C  
ATOM   3461  N   VAL A 507      -1.614 -19.219   2.272  1.00  0.73           N  
ATOM   3462  CA  VAL A 507      -1.454 -20.496   1.586  1.00  0.73           C  
ATOM   3463  C   VAL A 507      -2.646 -21.418   1.777  1.00  0.73           C  
ATOM   3464  O   VAL A 507      -3.104 -22.096   0.857  1.00  0.73           O  
ATOM   3465  CB  VAL A 507      -0.151 -21.222   1.921  1.00  0.73           C  
ATOM   3466  CG1 VAL A 507       1.057 -20.331   1.579  1.00  0.73           C  
ATOM   3467  CG2 VAL A 507      -0.079 -21.716   3.380  1.00  0.73           C  
ATOM   3468  N   SER A 508      -3.220 -21.437   2.995  1.00  0.74           N  
ATOM   3469  CA  SER A 508      -4.392 -22.220   3.328  1.00  0.74           C  
ATOM   3470  C   SER A 508      -5.633 -21.832   2.548  1.00  0.74           C  
ATOM   3471  O   SER A 508      -6.362 -22.698   2.065  1.00  0.74           O  
ATOM   3472  CB  SER A 508      -4.704 -22.132   4.843  1.00  0.74           C  
ATOM   3473  OG  SER A 508      -4.741 -20.798   5.350  1.00  0.74           O  
ATOM   3474  N   LYS A 509      -5.866 -20.513   2.390  1.00  0.72           N  
ATOM   3475  CA  LYS A 509      -6.913 -19.951   1.560  1.00  0.72           C  
ATOM   3476  C   LYS A 509      -6.727 -20.245   0.080  1.00  0.72           C  
ATOM   3477  O   LYS A 509      -7.654 -20.638  -0.620  1.00  0.72           O  
ATOM   3478  CB  LYS A 509      -6.983 -18.409   1.757  1.00  0.72           C  
ATOM   3479  CG  LYS A 509      -8.264 -17.799   1.163  1.00  0.72           C  
ATOM   3480  CD  LYS A 509      -8.483 -16.303   1.449  1.00  0.72           C  
ATOM   3481  CE  LYS A 509      -9.732 -15.769   0.725  1.00  0.72           C  
ATOM   3482  NZ  LYS A 509      -9.881 -14.300   0.872  1.00  0.72           N  
ATOM   3483  N   HIS A 510      -5.500 -20.089  -0.445  1.00  0.74           N  
ATOM   3484  CA  HIS A 510      -5.208 -20.353  -1.846  1.00  0.74           C  
ATOM   3485  C   HIS A 510      -5.485 -21.792  -2.268  1.00  0.74           C  
ATOM   3486  O   HIS A 510      -6.144 -22.062  -3.270  1.00  0.74           O  
ATOM   3487  CB  HIS A 510      -3.719 -20.030  -2.092  1.00  0.74           C  
ATOM   3488  CG  HIS A 510      -3.240 -20.298  -3.481  1.00  0.74           C  
ATOM   3489  ND1 HIS A 510      -3.601 -19.460  -4.519  1.00  0.74           N  
ATOM   3490  CD2 HIS A 510      -2.465 -21.313  -3.939  1.00  0.74           C  
ATOM   3491  CE1 HIS A 510      -3.033 -19.982  -5.585  1.00  0.74           C  
ATOM   3492  NE2 HIS A 510      -2.335 -21.105  -5.292  1.00  0.74           N  
ATOM   3493  N   LEU A 511      -5.031 -22.761  -1.462  1.00  0.78           N  
ATOM   3494  CA  LEU A 511      -5.259 -24.169  -1.687  1.00  0.78           C  
ATOM   3495  C   LEU A 511      -6.703 -24.624  -1.545  1.00  0.78           C  
ATOM   3496  O   LEU A 511      -7.184 -25.458  -2.313  1.00  0.78           O  
ATOM   3497  CB  LEU A 511      -4.341 -24.905  -0.704  1.00  0.78           C  
ATOM   3498  CG  LEU A 511      -4.146 -26.407  -0.954  1.00  0.78           C  
ATOM   3499  CD1 LEU A 511      -3.434 -26.683  -2.270  1.00  0.78           C  
ATOM   3500  CD2 LEU A 511      -3.216 -27.042   0.070  1.00  0.78           C  
ATOM   3501  N   SER A 512      -7.452 -24.077  -0.560  1.00  0.79           N  
ATOM   3502  CA  SER A 512      -8.878 -24.361  -0.428  1.00  0.79           C  
ATOM   3503  C   SER A 512      -9.701 -23.845  -1.592  1.00  0.79           C  
ATOM   3504  O   SER A 512     -10.583 -24.544  -2.082  1.00  0.79           O  
ATOM   3505  CB  SER A 512      -9.530 -23.929   0.919  1.00  0.79           C  
ATOM   3506  OG  SER A 512      -9.607 -22.514   1.110  1.00  0.79           O  
ATOM   3507  N   HIS A 513      -9.405 -22.632  -2.103  1.00  0.75           N  
ATOM   3508  CA  HIS A 513      -9.999 -22.145  -3.341  1.00  0.75           C  
ATOM   3509  C   HIS A 513      -9.602 -22.959  -4.573  1.00  0.75           C  
ATOM   3510  O   HIS A 513     -10.452 -23.367  -5.356  1.00  0.75           O  
ATOM   3511  CB  HIS A 513      -9.633 -20.656  -3.579  1.00  0.75           C  
ATOM   3512  CG  HIS A 513     -10.470 -19.724  -2.756  1.00  0.75           C  
ATOM   3513  ND1 HIS A 513     -11.700 -19.346  -3.241  1.00  0.75           N  
ATOM   3514  CD2 HIS A 513     -10.294 -19.210  -1.514  1.00  0.75           C  
ATOM   3515  CE1 HIS A 513     -12.253 -18.625  -2.296  1.00  0.75           C  
ATOM   3516  NE2 HIS A 513     -11.442 -18.507  -1.220  1.00  0.75           N  
ATOM   3517  N   ALA A 514      -8.298 -23.247  -4.768  1.00  0.81           N  
ATOM   3518  CA  ALA A 514      -7.798 -23.933  -5.948  1.00  0.81           C  
ATOM   3519  C   ALA A 514      -8.171 -25.412  -6.093  1.00  0.81           C  
ATOM   3520  O   ALA A 514      -8.442 -25.886  -7.196  1.00  0.81           O  
ATOM   3521  CB  ALA A 514      -6.264 -23.779  -6.018  1.00  0.81           C  
ATOM   3522  N   TYR A 515      -8.155 -26.195  -4.991  1.00  0.82           N  
ATOM   3523  CA  TYR A 515      -8.360 -27.638  -5.054  1.00  0.82           C  
ATOM   3524  C   TYR A 515      -9.695 -28.056  -4.454  1.00  0.82           C  
ATOM   3525  O   TYR A 515     -10.072 -29.227  -4.522  1.00  0.82           O  
ATOM   3526  CB  TYR A 515      -7.237 -28.406  -4.304  1.00  0.82           C  
ATOM   3527  CG  TYR A 515      -5.951 -28.374  -5.084  1.00  0.82           C  
ATOM   3528  CD1 TYR A 515      -5.163 -27.217  -5.074  1.00  0.82           C  
ATOM   3529  CD2 TYR A 515      -5.487 -29.499  -5.793  1.00  0.82           C  
ATOM   3530  CE1 TYR A 515      -3.904 -27.195  -5.682  1.00  0.82           C  
ATOM   3531  CE2 TYR A 515      -4.238 -29.472  -6.436  1.00  0.82           C  
ATOM   3532  CZ  TYR A 515      -3.439 -28.325  -6.352  1.00  0.82           C  
ATOM   3533  OH  TYR A 515      -2.154 -28.287  -6.917  1.00  0.82           O  
ATOM   3534  N   GLY A 516     -10.476 -27.115  -3.874  1.00  0.81           N  
ATOM   3535  CA  GLY A 516     -11.729 -27.411  -3.178  1.00  0.81           C  
ATOM   3536  C   GLY A 516     -11.647 -28.477  -2.109  1.00  0.81           C  
ATOM   3537  O   GLY A 516     -10.824 -28.426  -1.201  1.00  0.81           O  
ATOM   3538  N   SER A 517     -12.513 -29.503  -2.209  1.00  0.82           N  
ATOM   3539  CA  SER A 517     -12.620 -30.619  -1.271  1.00  0.82           C  
ATOM   3540  C   SER A 517     -11.331 -31.415  -1.091  1.00  0.82           C  
ATOM   3541  O   SER A 517     -11.001 -31.906  -0.012  1.00  0.82           O  
ATOM   3542  CB  SER A 517     -13.770 -31.575  -1.701  1.00  0.82           C  
ATOM   3543  OG  SER A 517     -14.136 -32.515  -0.691  1.00  0.82           O  
ATOM   3544  N   LEU A 518     -10.509 -31.501  -2.159  1.00  0.83           N  
ATOM   3545  CA  LEU A 518      -9.240 -32.213  -2.157  1.00  0.83           C  
ATOM   3546  C   LEU A 518      -8.162 -31.547  -1.329  1.00  0.83           C  
ATOM   3547  O   LEU A 518      -7.124 -32.141  -1.039  1.00  0.83           O  
ATOM   3548  CB  LEU A 518      -8.638 -32.298  -3.569  1.00  0.83           C  
ATOM   3549  CG  LEU A 518      -9.461 -33.101  -4.576  1.00  0.83           C  
ATOM   3550  CD1 LEU A 518      -8.821 -32.923  -5.959  1.00  0.83           C  
ATOM   3551  CD2 LEU A 518      -9.571 -34.579  -4.167  1.00  0.83           C  
ATOM   3552  N   ALA A 519      -8.385 -30.290  -0.894  1.00  0.83           N  
ATOM   3553  CA  ALA A 519      -7.473 -29.565  -0.044  1.00  0.83           C  
ATOM   3554  C   ALA A 519      -7.168 -30.285   1.259  1.00  0.83           C  
ATOM   3555  O   ALA A 519      -6.062 -30.126   1.777  1.00  0.83           O  
ATOM   3556  CB  ALA A 519      -8.043 -28.174   0.278  1.00  0.83           C  
ATOM   3557  N   GLU A 520      -8.126 -31.103   1.766  1.00  0.77           N  
ATOM   3558  CA  GLU A 520      -7.985 -32.009   2.894  1.00  0.77           C  
ATOM   3559  C   GLU A 520      -6.921 -33.092   2.702  1.00  0.77           C  
ATOM   3560  O   GLU A 520      -6.082 -33.328   3.561  1.00  0.77           O  
ATOM   3561  CB  GLU A 520      -9.343 -32.690   3.220  1.00  0.77           C  
ATOM   3562  CG  GLU A 520      -9.369 -33.392   4.605  1.00  0.77           C  
ATOM   3563  CD  GLU A 520      -9.102 -32.415   5.753  1.00  0.77           C  
ATOM   3564  OE1 GLU A 520      -9.380 -31.197   5.590  1.00  0.77           O  
ATOM   3565  OE2 GLU A 520      -8.595 -32.872   6.806  1.00  0.77           O  
ATOM   3566  N   GLN A 521      -6.842 -33.763   1.532  1.00  0.77           N  
ATOM   3567  CA  GLN A 521      -5.801 -34.759   1.276  1.00  0.77           C  
ATOM   3568  C   GLN A 521      -4.399 -34.161   1.251  1.00  0.77           C  
ATOM   3569  O   GLN A 521      -3.450 -34.704   1.813  1.00  0.77           O  
ATOM   3570  CB  GLN A 521      -6.070 -35.540  -0.031  1.00  0.77           C  
ATOM   3571  CG  GLN A 521      -7.298 -36.474   0.089  1.00  0.77           C  
ATOM   3572  CD  GLN A 521      -7.600 -37.169  -1.238  1.00  0.77           C  
ATOM   3573  OE1 GLN A 521      -7.519 -36.571  -2.306  1.00  0.77           O  
ATOM   3574  NE2 GLN A 521      -7.999 -38.460  -1.195  1.00  0.77           N  
ATOM   3575  N   VAL A 522      -4.265 -32.963   0.646  1.00  0.82           N  
ATOM   3576  CA  VAL A 522      -3.060 -32.141   0.683  1.00  0.82           C  
ATOM   3577  C   VAL A 522      -2.716 -31.727   2.104  1.00  0.82           C  
ATOM   3578  O   VAL A 522      -1.568 -31.626   2.522  1.00  0.82           O  
ATOM   3579  CB  VAL A 522      -3.214 -30.863  -0.137  1.00  0.82           C  
ATOM   3580  CG1 VAL A 522      -1.849 -30.158  -0.232  1.00  0.82           C  
ATOM   3581  CG2 VAL A 522      -3.683 -31.199  -1.558  1.00  0.82           C  
ATOM   3582  N   ALA A 523      -3.752 -31.433   2.895  1.00  0.80           N  
ATOM   3583  CA  ALA A 523      -3.648 -31.110   4.293  1.00  0.80           C  
ATOM   3584  C   ALA A 523      -3.155 -32.207   5.218  1.00  0.80           C  
ATOM   3585  O   ALA A 523      -2.278 -31.972   6.042  1.00  0.80           O  
ATOM   3586  CB  ALA A 523      -5.030 -30.648   4.738  1.00  0.80           C  
ATOM   3587  N   THR A 524      -3.673 -33.432   5.048  1.00  0.76           N  
ATOM   3588  CA  THR A 524      -3.210 -34.642   5.714  1.00  0.76           C  
ATOM   3589  C   THR A 524      -1.760 -34.965   5.413  1.00  0.76           C  
ATOM   3590  O   THR A 524      -0.997 -35.352   6.292  1.00  0.76           O  
ATOM   3591  CB  THR A 524      -4.053 -35.835   5.300  1.00  0.76           C  
ATOM   3592  OG1 THR A 524      -5.397 -35.584   5.669  1.00  0.76           O  
ATOM   3593  CG2 THR A 524      -3.633 -37.114   6.032  1.00  0.76           C  
ATOM   3594  N   ILE A 525      -1.319 -34.800   4.145  1.00  0.71           N  
ATOM   3595  CA  ILE A 525       0.084 -34.952   3.755  1.00  0.71           C  
ATOM   3596  C   ILE A 525       1.004 -33.921   4.406  1.00  0.71           C  
ATOM   3597  O   ILE A 525       2.091 -34.262   4.866  1.00  0.71           O  
ATOM   3598  CB  ILE A 525       0.252 -34.975   2.230  1.00  0.71           C  
ATOM   3599  CG1 ILE A 525      -0.417 -36.257   1.673  1.00  0.71           C  
ATOM   3600  CG2 ILE A 525       1.747 -34.911   1.824  1.00  0.71           C  
ATOM   3601  CD1 ILE A 525      -0.468 -36.315   0.140  1.00  0.71           C  
ATOM   3602  N   ALA A 526       0.566 -32.646   4.479  1.00  0.73           N  
ATOM   3603  CA  ALA A 526       1.281 -31.557   5.121  1.00  0.73           C  
ATOM   3604  C   ALA A 526       1.494 -31.751   6.625  1.00  0.73           C  
ATOM   3605  O   ALA A 526       2.513 -31.346   7.187  1.00  0.73           O  
ATOM   3606  CB  ALA A 526       0.513 -30.236   4.885  1.00  0.73           C  
ATOM   3607  N   GLN A 527       0.513 -32.367   7.323  1.00  0.63           N  
ATOM   3608  CA  GLN A 527       0.599 -32.694   8.735  1.00  0.63           C  
ATOM   3609  C   GLN A 527       1.776 -33.608   9.091  1.00  0.63           C  
ATOM   3610  O   GLN A 527       1.975 -34.693   8.545  1.00  0.63           O  
ATOM   3611  CB  GLN A 527      -0.725 -33.325   9.238  1.00  0.63           C  
ATOM   3612  CG  GLN A 527      -0.762 -33.598  10.760  1.00  0.63           C  
ATOM   3613  CD  GLN A 527      -2.086 -34.236  11.175  1.00  0.63           C  
ATOM   3614  OE1 GLN A 527      -2.934 -34.617  10.374  1.00  0.63           O  
ATOM   3615  NE2 GLN A 527      -2.272 -34.381  12.507  1.00  0.63           N  
ATOM   3616  N   ASN A 528       2.610 -33.185  10.059  1.00  0.51           N  
ATOM   3617  CA  ASN A 528       3.786 -33.928  10.416  1.00  0.51           C  
ATOM   3618  C   ASN A 528       4.228 -33.466  11.793  1.00  0.51           C  
ATOM   3619  O   ASN A 528       3.728 -32.465  12.299  1.00  0.51           O  
ATOM   3620  CB  ASN A 528       4.906 -33.689   9.370  1.00  0.51           C  
ATOM   3621  CG  ASN A 528       5.898 -34.832   9.414  1.00  0.51           C  
ATOM   3622  OD1 ASN A 528       7.007 -34.698   9.930  1.00  0.51           O  
ATOM   3623  ND2 ASN A 528       5.488 -35.992   8.851  1.00  0.51           N  
ATOM   3624  N   GLU A 529       5.177 -34.190  12.422  1.00  0.44           N  
ATOM   3625  CA  GLU A 529       5.773 -33.855  13.703  1.00  0.44           C  
ATOM   3626  C   GLU A 529       6.705 -32.654  13.625  1.00  0.44           C  
ATOM   3627  O   GLU A 529       6.884 -31.903  14.583  1.00  0.44           O  
ATOM   3628  CB  GLU A 529       6.550 -35.076  14.242  1.00  0.44           C  
ATOM   3629  CG  GLU A 529       5.638 -36.294  14.525  1.00  0.44           C  
ATOM   3630  CD  GLU A 529       6.427 -37.509  15.010  1.00  0.44           C  
ATOM   3631  OE1 GLU A 529       7.683 -37.452  15.006  1.00  0.44           O  
ATOM   3632  OE2 GLU A 529       5.759 -38.510  15.373  1.00  0.44           O  
ATOM   3633  N   GLY A 530       7.327 -32.411  12.454  1.00  0.47           N  
ATOM   3634  CA  GLY A 530       8.179 -31.246  12.312  1.00  0.47           C  
ATOM   3635  C   GLY A 530       8.391 -30.871  10.880  1.00  0.47           C  
ATOM   3636  O   GLY A 530       7.494 -30.936  10.048  1.00  0.47           O  
ATOM   3637  N   LEU A 531       9.622 -30.458  10.535  1.00  0.55           N  
ATOM   3638  CA  LEU A 531       9.924 -29.958   9.211  1.00  0.55           C  
ATOM   3639  C   LEU A 531      10.515 -31.033   8.310  1.00  0.55           C  
ATOM   3640  O   LEU A 531      10.775 -30.778   7.141  1.00  0.55           O  
ATOM   3641  CB  LEU A 531      10.953 -28.799   9.306  1.00  0.55           C  
ATOM   3642  CG  LEU A 531      10.505 -27.574  10.133  1.00  0.55           C  
ATOM   3643  CD1 LEU A 531      11.626 -26.524  10.129  1.00  0.55           C  
ATOM   3644  CD2 LEU A 531       9.194 -26.953   9.621  1.00  0.55           C  
ATOM   3645  N   GLY A 532      10.730 -32.272   8.804  1.00  0.45           N  
ATOM   3646  CA  GLY A 532      11.447 -33.302   8.049  1.00  0.45           C  
ATOM   3647  C   GLY A 532      10.633 -34.036   7.017  1.00  0.45           C  
ATOM   3648  O   GLY A 532      11.150 -34.859   6.273  1.00  0.45           O  
ATOM   3649  N   LYS A 533       9.319 -33.757   6.960  1.00  0.51           N  
ATOM   3650  CA  LYS A 533       8.440 -34.134   5.871  1.00  0.51           C  
ATOM   3651  C   LYS A 533       8.782 -33.430   4.580  1.00  0.51           C  
ATOM   3652  O   LYS A 533       8.731 -34.018   3.501  1.00  0.51           O  
ATOM   3653  CB  LYS A 533       6.979 -33.808   6.254  1.00  0.51           C  
ATOM   3654  CG  LYS A 533       5.911 -34.145   5.205  1.00  0.51           C  
ATOM   3655  CD  LYS A 533       5.938 -35.612   4.770  1.00  0.51           C  
ATOM   3656  CE  LYS A 533       4.846 -35.873   3.746  1.00  0.51           C  
ATOM   3657  NZ  LYS A 533       4.981 -37.250   3.254  1.00  0.51           N  
ATOM   3658  N   ARG A 534       9.162 -32.140   4.687  1.00  0.57           N  
ATOM   3659  CA  ARG A 534       9.512 -31.316   3.561  1.00  0.57           C  
ATOM   3660  C   ARG A 534      10.675 -31.905   2.803  1.00  0.57           C  
ATOM   3661  O   ARG A 534      11.730 -32.196   3.363  1.00  0.57           O  
ATOM   3662  CB  ARG A 534       9.970 -29.907   3.990  1.00  0.57           C  
ATOM   3663  CG  ARG A 534       8.945 -29.137   4.828  1.00  0.57           C  
ATOM   3664  CD  ARG A 534       9.642 -28.116   5.723  1.00  0.57           C  
ATOM   3665  NE  ARG A 534      10.077 -26.979   4.835  1.00  0.57           N  
ATOM   3666  CZ  ARG A 534      10.623 -25.828   5.248  1.00  0.57           C  
ATOM   3667  NH1 ARG A 534      11.096 -24.951   4.367  1.00  0.57           N  
ATOM   3668  NH2 ARG A 534      10.717 -25.517   6.532  1.00  0.57           N  
ATOM   3669  N   LEU A 535      10.510 -32.031   1.484  1.00  0.54           N  
ATOM   3670  CA  LEU A 535      11.575 -32.230   0.541  1.00  0.54           C  
ATOM   3671  C   LEU A 535      12.689 -31.199   0.701  1.00  0.54           C  
ATOM   3672  O   LEU A 535      12.485 -30.084   1.193  1.00  0.54           O  
ATOM   3673  CB  LEU A 535      10.963 -32.260  -0.887  1.00  0.54           C  
ATOM   3674  CG  LEU A 535      10.102 -31.043  -1.295  1.00  0.54           C  
ATOM   3675  CD1 LEU A 535      10.944 -29.871  -1.743  1.00  0.54           C  
ATOM   3676  CD2 LEU A 535       9.172 -31.384  -2.461  1.00  0.54           C  
ATOM   3677  N   ALA A 536      13.927 -31.539   0.301  1.00  0.65           N  
ATOM   3678  CA  ALA A 536      15.014 -30.589   0.358  1.00  0.65           C  
ATOM   3679  C   ALA A 536      14.731 -29.351  -0.505  1.00  0.65           C  
ATOM   3680  O   ALA A 536      14.290 -29.470  -1.645  1.00  0.65           O  
ATOM   3681  CB  ALA A 536      16.325 -31.258  -0.090  1.00  0.65           C  
ATOM   3682  N   HIS A 537      14.920 -28.140   0.065  1.00  0.55           N  
ATOM   3683  CA  HIS A 537      14.743 -26.832  -0.564  1.00  0.55           C  
ATOM   3684  C   HIS A 537      13.301 -26.322  -0.708  1.00  0.55           C  
ATOM   3685  O   HIS A 537      13.074 -25.286  -1.332  1.00  0.55           O  
ATOM   3686  CB  HIS A 537      15.453 -26.679  -1.934  1.00  0.55           C  
ATOM   3687  CG  HIS A 537      16.931 -26.796  -1.926  1.00  0.55           C  
ATOM   3688  ND1 HIS A 537      17.694 -25.666  -1.697  1.00  0.55           N  
ATOM   3689  CD2 HIS A 537      17.705 -27.818  -2.363  1.00  0.55           C  
ATOM   3690  CE1 HIS A 537      18.926 -26.028  -2.007  1.00  0.55           C  
ATOM   3691  NE2 HIS A 537      18.986 -27.320  -2.415  1.00  0.55           N  
ATOM   3692  N   GLY A 538      12.274 -26.974  -0.120  1.00  0.66           N  
ATOM   3693  CA  GLY A 538      10.874 -26.576  -0.317  1.00  0.66           C  
ATOM   3694  C   GLY A 538      10.207 -26.021   0.914  1.00  0.66           C  
ATOM   3695  O   GLY A 538      10.569 -26.332   2.046  1.00  0.66           O  
ATOM   3696  N   TYR A 539       9.164 -25.184   0.733  1.00  0.63           N  
ATOM   3697  CA  TYR A 539       8.226 -24.806   1.784  1.00  0.63           C  
ATOM   3698  C   TYR A 539       7.280 -25.969   2.099  1.00  0.63           C  
ATOM   3699  O   TYR A 539       7.050 -26.775   1.197  1.00  0.63           O  
ATOM   3700  CB  TYR A 539       7.381 -23.560   1.405  1.00  0.63           C  
ATOM   3701  CG  TYR A 539       8.264 -22.353   1.389  1.00  0.63           C  
ATOM   3702  CD1 TYR A 539       8.766 -21.854   0.180  1.00  0.63           C  
ATOM   3703  CD2 TYR A 539       8.603 -21.708   2.590  1.00  0.63           C  
ATOM   3704  CE1 TYR A 539       9.614 -20.743   0.165  1.00  0.63           C  
ATOM   3705  CE2 TYR A 539       9.447 -20.588   2.579  1.00  0.63           C  
ATOM   3706  CZ  TYR A 539       9.971 -20.126   1.366  1.00  0.63           C  
ATOM   3707  OH  TYR A 539      10.872 -19.046   1.346  1.00  0.63           O  
ATOM   3708  N   PRO A 540       6.710 -26.125   3.302  1.00  0.65           N  
ATOM   3709  CA  PRO A 540       5.745 -27.186   3.639  1.00  0.65           C  
ATOM   3710  C   PRO A 540       4.557 -27.244   2.721  1.00  0.65           C  
ATOM   3711  O   PRO A 540       4.150 -28.315   2.286  1.00  0.65           O  
ATOM   3712  CB  PRO A 540       5.318 -26.878   5.088  1.00  0.65           C  
ATOM   3713  CG  PRO A 540       6.489 -26.053   5.625  1.00  0.65           C  
ATOM   3714  CD  PRO A 540       6.912 -25.216   4.427  1.00  0.65           C  
ATOM   3715  N   PHE A 541       4.009 -26.068   2.392  1.00  0.66           N  
ATOM   3716  CA  PHE A 541       2.915 -25.921   1.472  1.00  0.66           C  
ATOM   3717  C   PHE A 541       3.224 -26.478   0.082  1.00  0.66           C  
ATOM   3718  O   PHE A 541       2.500 -27.317  -0.447  1.00  0.66           O  
ATOM   3719  CB  PHE A 541       2.645 -24.397   1.417  1.00  0.66           C  
ATOM   3720  CG  PHE A 541       1.485 -24.128   0.530  1.00  0.66           C  
ATOM   3721  CD1 PHE A 541       0.216 -24.525   0.960  1.00  0.66           C  
ATOM   3722  CD2 PHE A 541       1.659 -23.593  -0.755  1.00  0.66           C  
ATOM   3723  CE1 PHE A 541      -0.883 -24.352   0.122  1.00  0.66           C  
ATOM   3724  CE2 PHE A 541       0.563 -23.477  -1.616  1.00  0.66           C  
ATOM   3725  CZ  PHE A 541      -0.710 -23.856  -1.177  1.00  0.66           C  
ATOM   3726  N   LEU A 542       4.367 -26.058  -0.495  1.00  0.74           N  
ATOM   3727  CA  LEU A 542       4.785 -26.475  -1.815  1.00  0.74           C  
ATOM   3728  C   LEU A 542       5.079 -27.962  -1.889  1.00  0.74           C  
ATOM   3729  O   LEU A 542       4.746 -28.610  -2.876  1.00  0.74           O  
ATOM   3730  CB  LEU A 542       6.033 -25.691  -2.290  1.00  0.74           C  
ATOM   3731  CG  LEU A 542       5.809 -24.181  -2.513  1.00  0.74           C  
ATOM   3732  CD1 LEU A 542       7.145 -23.489  -2.795  1.00  0.74           C  
ATOM   3733  CD2 LEU A 542       4.876 -23.889  -3.696  1.00  0.74           C  
ATOM   3734  N   GLU A 543       5.709 -28.559  -0.851  1.00  0.70           N  
ATOM   3735  CA  GLU A 543       5.949 -29.995  -0.813  1.00  0.70           C  
ATOM   3736  C   GLU A 543       4.673 -30.801  -0.849  1.00  0.70           C  
ATOM   3737  O   GLU A 543       4.527 -31.705  -1.669  1.00  0.70           O  
ATOM   3738  CB  GLU A 543       6.736 -30.403   0.454  1.00  0.70           C  
ATOM   3739  CG  GLU A 543       6.972 -31.940   0.608  1.00  0.70           C  
ATOM   3740  CD  GLU A 543       5.918 -32.702   1.425  1.00  0.70           C  
ATOM   3741  OE1 GLU A 543       5.414 -32.116   2.414  1.00  0.70           O  
ATOM   3742  OE2 GLU A 543       5.644 -33.887   1.095  1.00  0.70           O  
ATOM   3743  N   ALA A 544       3.685 -30.417  -0.022  1.00  0.79           N  
ATOM   3744  CA  ALA A 544       2.413 -31.085   0.061  1.00  0.79           C  
ATOM   3745  C   ALA A 544       1.641 -31.069  -1.261  1.00  0.79           C  
ATOM   3746  O   ALA A 544       1.054 -32.078  -1.654  1.00  0.79           O  
ATOM   3747  CB  ALA A 544       1.610 -30.468   1.220  1.00  0.79           C  
ATOM   3748  N   GLU A 545       1.665 -29.943  -2.016  1.00  0.78           N  
ATOM   3749  CA  GLU A 545       1.140 -29.885  -3.377  1.00  0.78           C  
ATOM   3750  C   GLU A 545       1.860 -30.829  -4.353  1.00  0.78           C  
ATOM   3751  O   GLU A 545       1.224 -31.545  -5.127  1.00  0.78           O  
ATOM   3752  CB  GLU A 545       1.174 -28.448  -3.966  1.00  0.78           C  
ATOM   3753  CG  GLU A 545       0.300 -27.412  -3.217  1.00  0.78           C  
ATOM   3754  CD  GLU A 545       0.277 -26.062  -3.938  1.00  0.78           C  
ATOM   3755  OE1 GLU A 545       1.373 -25.580  -4.332  1.00  0.78           O  
ATOM   3756  OE2 GLU A 545      -0.835 -25.489  -4.085  1.00  0.78           O  
ATOM   3757  N   VAL A 546       3.214 -30.894  -4.323  1.00  0.81           N  
ATOM   3758  CA  VAL A 546       4.011 -31.802  -5.157  1.00  0.81           C  
ATOM   3759  C   VAL A 546       3.764 -33.270  -4.828  1.00  0.81           C  
ATOM   3760  O   VAL A 546       3.531 -34.096  -5.709  1.00  0.81           O  
ATOM   3761  CB  VAL A 546       5.519 -31.549  -5.048  1.00  0.81           C  
ATOM   3762  CG1 VAL A 546       6.305 -32.473  -6.007  1.00  0.81           C  
ATOM   3763  CG2 VAL A 546       5.839 -30.101  -5.442  1.00  0.81           C  
ATOM   3764  N   ALA A 547       3.749 -33.629  -3.532  1.00  0.80           N  
ATOM   3765  CA  ALA A 547       3.489 -34.976  -3.068  1.00  0.80           C  
ATOM   3766  C   ALA A 547       2.078 -35.464  -3.404  1.00  0.80           C  
ATOM   3767  O   ALA A 547       1.853 -36.626  -3.751  1.00  0.80           O  
ATOM   3768  CB  ALA A 547       3.732 -35.046  -1.551  1.00  0.80           C  
ATOM   3769  N   TYR A 548       1.081 -34.555  -3.331  1.00  0.81           N  
ATOM   3770  CA  TYR A 548      -0.265 -34.767  -3.823  1.00  0.81           C  
ATOM   3771  C   TYR A 548      -0.302 -34.998  -5.336  1.00  0.81           C  
ATOM   3772  O   TYR A 548      -0.969 -35.915  -5.812  1.00  0.81           O  
ATOM   3773  CB  TYR A 548      -1.146 -33.555  -3.411  1.00  0.81           C  
ATOM   3774  CG  TYR A 548      -2.581 -33.779  -3.757  1.00  0.81           C  
ATOM   3775  CD1 TYR A 548      -3.294 -34.833  -3.165  1.00  0.81           C  
ATOM   3776  CD2 TYR A 548      -3.198 -32.982  -4.732  1.00  0.81           C  
ATOM   3777  CE1 TYR A 548      -4.589 -35.134  -3.604  1.00  0.81           C  
ATOM   3778  CE2 TYR A 548      -4.500 -33.270  -5.154  1.00  0.81           C  
ATOM   3779  CZ  TYR A 548      -5.166 -34.377  -4.625  1.00  0.81           C  
ATOM   3780  OH  TYR A 548      -6.359 -34.803  -5.217  1.00  0.81           O  
ATOM   3781  N   CYS A 549       0.465 -34.213  -6.125  1.00  0.84           N  
ATOM   3782  CA  CYS A 549       0.575 -34.367  -7.572  1.00  0.84           C  
ATOM   3783  C   CYS A 549       1.037 -35.762  -7.969  1.00  0.84           C  
ATOM   3784  O   CYS A 549       0.373 -36.462  -8.731  1.00  0.84           O  
ATOM   3785  CB  CYS A 549       1.613 -33.335  -8.112  1.00  0.84           C  
ATOM   3786  SG  CYS A 549       1.664 -32.911  -9.880  1.00  0.84           S  
ATOM   3787  N   ALA A 550       2.160 -36.228  -7.388  1.00  0.81           N  
ATOM   3788  CA  ALA A 550       2.755 -37.511  -7.690  1.00  0.81           C  
ATOM   3789  C   ALA A 550       1.849 -38.695  -7.357  1.00  0.81           C  
ATOM   3790  O   ALA A 550       1.713 -39.645  -8.126  1.00  0.81           O  
ATOM   3791  CB  ALA A 550       4.084 -37.616  -6.917  1.00  0.81           C  
ATOM   3792  N   ARG A 551       1.182 -38.651  -6.189  1.00  0.73           N  
ATOM   3793  CA  ARG A 551       0.321 -39.726  -5.738  1.00  0.73           C  
ATOM   3794  C   ARG A 551      -1.088 -39.728  -6.324  1.00  0.73           C  
ATOM   3795  O   ARG A 551      -1.616 -40.795  -6.629  1.00  0.73           O  
ATOM   3796  CB  ARG A 551       0.290 -39.768  -4.194  1.00  0.73           C  
ATOM   3797  CG  ARG A 551       1.682 -40.114  -3.625  1.00  0.73           C  
ATOM   3798  CD  ARG A 551       1.717 -40.170  -2.100  1.00  0.73           C  
ATOM   3799  NE  ARG A 551       3.123 -40.543  -1.727  1.00  0.73           N  
ATOM   3800  CZ  ARG A 551       3.527 -40.833  -0.484  1.00  0.73           C  
ATOM   3801  NH1 ARG A 551       4.781 -41.225  -0.270  1.00  0.73           N  
ATOM   3802  NH2 ARG A 551       2.686 -40.758   0.544  1.00  0.73           N  
ATOM   3803  N   TYR A 552      -1.738 -38.554  -6.490  1.00  0.75           N  
ATOM   3804  CA  TYR A 552      -3.150 -38.487  -6.842  1.00  0.75           C  
ATOM   3805  C   TYR A 552      -3.450 -37.779  -8.160  1.00  0.75           C  
ATOM   3806  O   TYR A 552      -4.560 -37.912  -8.670  1.00  0.75           O  
ATOM   3807  CB  TYR A 552      -3.934 -37.754  -5.719  1.00  0.75           C  
ATOM   3808  CG  TYR A 552      -4.075 -38.619  -4.494  1.00  0.75           C  
ATOM   3809  CD1 TYR A 552      -3.220 -38.467  -3.388  1.00  0.75           C  
ATOM   3810  CD2 TYR A 552      -5.108 -39.570  -4.429  1.00  0.75           C  
ATOM   3811  CE1 TYR A 552      -3.407 -39.241  -2.233  1.00  0.75           C  
ATOM   3812  CE2 TYR A 552      -5.290 -40.351  -3.278  1.00  0.75           C  
ATOM   3813  CZ  TYR A 552      -4.439 -40.182  -2.180  1.00  0.75           C  
ATOM   3814  OH  TYR A 552      -4.617 -40.953  -1.015  1.00  0.75           O  
ATOM   3815  N   GLU A 553      -2.505 -37.040  -8.791  1.00  0.77           N  
ATOM   3816  CA  GLU A 553      -2.820 -36.291 -10.005  1.00  0.77           C  
ATOM   3817  C   GLU A 553      -1.988 -36.731 -11.203  1.00  0.77           C  
ATOM   3818  O   GLU A 553      -1.906 -36.018 -12.206  1.00  0.77           O  
ATOM   3819  CB  GLU A 553      -2.705 -34.756  -9.812  1.00  0.77           C  
ATOM   3820  CG  GLU A 553      -3.472 -34.216  -8.580  1.00  0.77           C  
ATOM   3821  CD  GLU A 553      -3.863 -32.754  -8.734  1.00  0.77           C  
ATOM   3822  OE1 GLU A 553      -3.045 -31.906  -9.181  1.00  0.77           O  
ATOM   3823  OE2 GLU A 553      -5.042 -32.432  -8.434  1.00  0.77           O  
ATOM   3824  N   TYR A 554      -1.366 -37.931 -11.129  1.00  0.74           N  
ATOM   3825  CA  TYR A 554      -0.643 -38.581 -12.223  1.00  0.74           C  
ATOM   3826  C   TYR A 554       0.465 -37.733 -12.845  1.00  0.74           C  
ATOM   3827  O   TYR A 554       0.432 -37.415 -14.032  1.00  0.74           O  
ATOM   3828  CB  TYR A 554      -1.582 -39.079 -13.357  1.00  0.74           C  
ATOM   3829  CG  TYR A 554      -2.567 -40.094 -12.862  1.00  0.74           C  
ATOM   3830  CD1 TYR A 554      -3.862 -39.713 -12.475  1.00  0.74           C  
ATOM   3831  CD2 TYR A 554      -2.211 -41.452 -12.824  1.00  0.74           C  
ATOM   3832  CE1 TYR A 554      -4.787 -40.675 -12.047  1.00  0.74           C  
ATOM   3833  CE2 TYR A 554      -3.139 -42.417 -12.407  1.00  0.74           C  
ATOM   3834  CZ  TYR A 554      -4.426 -42.024 -12.016  1.00  0.74           C  
ATOM   3835  OH  TYR A 554      -5.370 -42.981 -11.597  1.00  0.74           O  
ATOM   3836  N   CYS A 555       1.449 -37.297 -12.037  1.00  0.83           N  
ATOM   3837  CA  CYS A 555       2.499 -36.389 -12.479  1.00  0.83           C  
ATOM   3838  C   CYS A 555       3.761 -37.149 -12.802  1.00  0.83           C  
ATOM   3839  O   CYS A 555       4.478 -37.600 -11.909  1.00  0.83           O  
ATOM   3840  CB  CYS A 555       2.775 -35.315 -11.401  1.00  0.83           C  
ATOM   3841  SG  CYS A 555       1.197 -34.492 -11.030  1.00  0.83           S  
ATOM   3842  N   GLU A 556       4.056 -37.315 -14.102  1.00  0.74           N  
ATOM   3843  CA  GLU A 556       5.107 -38.217 -14.523  1.00  0.74           C  
ATOM   3844  C   GLU A 556       6.363 -37.456 -14.942  1.00  0.74           C  
ATOM   3845  O   GLU A 556       7.464 -38.002 -14.939  1.00  0.74           O  
ATOM   3846  CB  GLU A 556       4.581 -39.102 -15.681  1.00  0.74           C  
ATOM   3847  CG  GLU A 556       3.307 -39.938 -15.338  1.00  0.74           C  
ATOM   3848  CD  GLU A 556       3.499 -41.086 -14.340  1.00  0.74           C  
ATOM   3849  OE1 GLU A 556       4.660 -41.470 -14.050  1.00  0.74           O  
ATOM   3850  OE2 GLU A 556       2.455 -41.624 -13.874  1.00  0.74           O  
ATOM   3851  N   SER A 557       6.254 -36.147 -15.252  1.00  0.82           N  
ATOM   3852  CA  SER A 557       7.388 -35.293 -15.557  1.00  0.82           C  
ATOM   3853  C   SER A 557       7.271 -33.939 -14.879  1.00  0.82           C  
ATOM   3854  O   SER A 557       6.254 -33.563 -14.296  1.00  0.82           O  
ATOM   3855  CB  SER A 557       7.589 -35.083 -17.090  1.00  0.82           C  
ATOM   3856  OG  SER A 557       6.627 -34.195 -17.681  1.00  0.82           O  
ATOM   3857  N   ALA A 558       8.361 -33.143 -14.920  1.00  0.80           N  
ATOM   3858  CA  ALA A 558       8.429 -31.840 -14.282  1.00  0.80           C  
ATOM   3859  C   ALA A 558       7.407 -30.815 -14.787  1.00  0.80           C  
ATOM   3860  O   ALA A 558       6.805 -30.067 -14.014  1.00  0.80           O  
ATOM   3861  CB  ALA A 558       9.849 -31.265 -14.465  1.00  0.80           C  
ATOM   3862  N   VAL A 559       7.187 -30.782 -16.119  1.00  0.77           N  
ATOM   3863  CA  VAL A 559       6.302 -29.871 -16.832  1.00  0.77           C  
ATOM   3864  C   VAL A 559       4.858 -30.052 -16.422  1.00  0.77           C  
ATOM   3865  O   VAL A 559       4.123 -29.073 -16.280  1.00  0.77           O  
ATOM   3866  CB  VAL A 559       6.486 -29.986 -18.341  1.00  0.77           C  
ATOM   3867  CG1 VAL A 559       5.455 -29.101 -19.086  1.00  0.77           C  
ATOM   3868  CG2 VAL A 559       7.939 -29.545 -18.638  1.00  0.77           C  
ATOM   3869  N   ASP A 560       4.419 -31.304 -16.179  1.00  0.77           N  
ATOM   3870  CA  ASP A 560       3.057 -31.635 -15.799  1.00  0.77           C  
ATOM   3871  C   ASP A 560       2.613 -30.857 -14.566  1.00  0.77           C  
ATOM   3872  O   ASP A 560       1.568 -30.207 -14.544  1.00  0.77           O  
ATOM   3873  CB  ASP A 560       2.939 -33.153 -15.495  1.00  0.77           C  
ATOM   3874  CG  ASP A 560       3.469 -33.985 -16.645  1.00  0.77           C  
ATOM   3875  OD1 ASP A 560       3.401 -33.510 -17.808  1.00  0.77           O  
ATOM   3876  OD2 ASP A 560       3.996 -35.090 -16.362  1.00  0.77           O  
ATOM   3877  N   PHE A 561       3.477 -30.832 -13.532  1.00  0.75           N  
ATOM   3878  CA  PHE A 561       3.291 -30.025 -12.348  1.00  0.75           C  
ATOM   3879  C   PHE A 561       3.363 -28.517 -12.615  1.00  0.75           C  
ATOM   3880  O   PHE A 561       2.419 -27.787 -12.315  1.00  0.75           O  
ATOM   3881  CB  PHE A 561       4.353 -30.440 -11.288  1.00  0.75           C  
ATOM   3882  CG  PHE A 561       4.171 -29.721  -9.968  1.00  0.75           C  
ATOM   3883  CD1 PHE A 561       2.963 -29.818  -9.259  1.00  0.75           C  
ATOM   3884  CD2 PHE A 561       5.191 -28.911  -9.440  1.00  0.75           C  
ATOM   3885  CE1 PHE A 561       2.798 -29.198  -8.018  1.00  0.75           C  
ATOM   3886  CE2 PHE A 561       5.005 -28.230  -8.229  1.00  0.75           C  
ATOM   3887  CZ  PHE A 561       3.809 -28.378  -7.514  1.00  0.75           C  
ATOM   3888  N   VAL A 562       4.460 -28.008 -13.226  1.00  0.74           N  
ATOM   3889  CA  VAL A 562       4.706 -26.564 -13.253  1.00  0.74           C  
ATOM   3890  C   VAL A 562       3.870 -25.797 -14.267  1.00  0.74           C  
ATOM   3891  O   VAL A 562       3.672 -24.589 -14.127  1.00  0.74           O  
ATOM   3892  CB  VAL A 562       6.184 -26.175 -13.412  1.00  0.74           C  
ATOM   3893  CG1 VAL A 562       7.007 -26.788 -12.262  1.00  0.74           C  
ATOM   3894  CG2 VAL A 562       6.748 -26.631 -14.769  1.00  0.74           C  
ATOM   3895  N   ALA A 563       3.342 -26.478 -15.304  1.00  0.74           N  
ATOM   3896  CA  ALA A 563       2.556 -25.839 -16.338  1.00  0.74           C  
ATOM   3897  C   ALA A 563       1.071 -26.183 -16.295  1.00  0.74           C  
ATOM   3898  O   ALA A 563       0.250 -25.401 -16.769  1.00  0.74           O  
ATOM   3899  CB  ALA A 563       3.100 -26.289 -17.711  1.00  0.74           C  
ATOM   3900  N   ARG A 564       0.676 -27.356 -15.750  1.00  0.73           N  
ATOM   3901  CA  ARG A 564      -0.689 -27.835 -15.907  1.00  0.73           C  
ATOM   3902  C   ARG A 564      -1.393 -28.131 -14.599  1.00  0.73           C  
ATOM   3903  O   ARG A 564      -2.590 -27.873 -14.469  1.00  0.73           O  
ATOM   3904  CB  ARG A 564      -0.698 -29.120 -16.769  1.00  0.73           C  
ATOM   3905  CG  ARG A 564      -0.634 -28.810 -18.272  1.00  0.73           C  
ATOM   3906  CD  ARG A 564      -0.705 -30.067 -19.148  1.00  0.73           C  
ATOM   3907  NE  ARG A 564       0.546 -30.882 -18.973  1.00  0.73           N  
ATOM   3908  CZ  ARG A 564       1.714 -30.645 -19.577  1.00  0.73           C  
ATOM   3909  NH1 ARG A 564       1.895 -29.537 -20.298  1.00  0.73           N  
ATOM   3910  NH2 ARG A 564       2.715 -31.513 -19.459  1.00  0.73           N  
ATOM   3911  N   ARG A 565      -0.706 -28.671 -13.575  1.00  0.74           N  
ATOM   3912  CA  ARG A 565      -1.353 -28.894 -12.294  1.00  0.74           C  
ATOM   3913  C   ARG A 565      -1.382 -27.644 -11.444  1.00  0.74           C  
ATOM   3914  O   ARG A 565      -2.254 -27.497 -10.590  1.00  0.74           O  
ATOM   3915  CB  ARG A 565      -0.666 -30.016 -11.491  1.00  0.74           C  
ATOM   3916  CG  ARG A 565      -0.593 -31.367 -12.233  1.00  0.74           C  
ATOM   3917  CD  ARG A 565      -1.927 -32.034 -12.594  1.00  0.74           C  
ATOM   3918  NE  ARG A 565      -1.618 -33.376 -13.215  1.00  0.74           N  
ATOM   3919  CZ  ARG A 565      -1.275 -33.583 -14.497  1.00  0.74           C  
ATOM   3920  NH1 ARG A 565      -1.094 -32.579 -15.341  1.00  0.74           N  
ATOM   3921  NH2 ARG A 565      -1.064 -34.819 -14.937  1.00  0.74           N  
ATOM   3922  N   CYS A 566      -0.461 -26.704 -11.706  1.00  0.78           N  
ATOM   3923  CA  CYS A 566      -0.312 -25.491 -10.943  1.00  0.78           C  
ATOM   3924  C   CYS A 566      -0.055 -24.337 -11.893  1.00  0.78           C  
ATOM   3925  O   CYS A 566       0.146 -24.505 -13.091  1.00  0.78           O  
ATOM   3926  CB  CYS A 566       0.865 -25.596  -9.942  1.00  0.78           C  
ATOM   3927  SG  CYS A 566       0.573 -26.823  -8.642  1.00  0.78           S  
ATOM   3928  N   ARG A 567      -0.069 -23.097 -11.369  1.00  0.62           N  
ATOM   3929  CA  ARG A 567       0.109 -21.876 -12.138  1.00  0.62           C  
ATOM   3930  C   ARG A 567       1.561 -21.382 -12.070  1.00  0.62           C  
ATOM   3931  O   ARG A 567       1.836 -20.192 -12.198  1.00  0.62           O  
ATOM   3932  CB  ARG A 567      -0.854 -20.773 -11.610  1.00  0.62           C  
ATOM   3933  CG  ARG A 567      -2.360 -21.129 -11.690  1.00  0.62           C  
ATOM   3934  CD  ARG A 567      -3.260 -20.152 -10.908  1.00  0.62           C  
ATOM   3935  NE  ARG A 567      -4.707 -20.531 -11.147  1.00  0.62           N  
ATOM   3936  CZ  ARG A 567      -5.774 -19.900 -10.622  1.00  0.62           C  
ATOM   3937  NH1 ARG A 567      -7.010 -20.211 -11.015  1.00  0.62           N  
ATOM   3938  NH2 ARG A 567      -5.639 -18.881  -9.782  1.00  0.62           N  
ATOM   3939  N   LEU A 568       2.537 -22.286 -11.836  1.00  0.67           N  
ATOM   3940  CA  LEU A 568       3.933 -21.957 -11.564  1.00  0.67           C  
ATOM   3941  C   LEU A 568       4.705 -21.317 -12.706  1.00  0.67           C  
ATOM   3942  O   LEU A 568       5.467 -20.388 -12.480  1.00  0.67           O  
ATOM   3943  CB  LEU A 568       4.724 -23.179 -11.051  1.00  0.67           C  
ATOM   3944  CG  LEU A 568       4.175 -23.776  -9.740  1.00  0.67           C  
ATOM   3945  CD1 LEU A 568       4.866 -25.104  -9.417  1.00  0.67           C  
ATOM   3946  CD2 LEU A 568       4.299 -22.825  -8.538  1.00  0.67           C  
ATOM   3947  N   ALA A 569       4.510 -21.749 -13.969  1.00  0.70           N  
ATOM   3948  CA  ALA A 569       5.130 -21.089 -15.113  1.00  0.70           C  
ATOM   3949  C   ALA A 569       4.447 -19.761 -15.453  1.00  0.70           C  
ATOM   3950  O   ALA A 569       4.974 -18.915 -16.172  1.00  0.70           O  
ATOM   3951  CB  ALA A 569       5.129 -22.038 -16.326  1.00  0.70           C  
ATOM   3952  N   PHE A 570       3.253 -19.537 -14.867  1.00  0.57           N  
ATOM   3953  CA  PHE A 570       2.701 -18.218 -14.606  1.00  0.57           C  
ATOM   3954  C   PHE A 570       3.639 -17.336 -13.786  1.00  0.57           C  
ATOM   3955  O   PHE A 570       4.030 -16.230 -14.163  1.00  0.57           O  
ATOM   3956  CB  PHE A 570       2.037 -17.497 -15.805  1.00  0.57           C  
ATOM   3957  CG  PHE A 570       0.944 -16.523 -15.383  1.00  0.57           C  
ATOM   3958  CD1 PHE A 570       0.881 -15.858 -14.132  1.00  0.57           C  
ATOM   3959  CD2 PHE A 570      -0.078 -16.266 -16.308  1.00  0.57           C  
ATOM   3960  CE1 PHE A 570      -0.149 -14.966 -13.841  1.00  0.57           C  
ATOM   3961  CE2 PHE A 570      -1.090 -15.353 -16.015  1.00  0.57           C  
ATOM   3962  CZ  PHE A 570      -1.118 -14.697 -14.794  1.00  0.57           C  
ATOM   3963  N   LEU A 571       4.025 -17.842 -12.605  1.00  0.71           N  
ATOM   3964  CA  LEU A 571       4.768 -17.129 -11.587  1.00  0.71           C  
ATOM   3965  C   LEU A 571       6.267 -17.138 -11.901  1.00  0.71           C  
ATOM   3966  O   LEU A 571       7.097 -17.433 -11.050  1.00  0.71           O  
ATOM   3967  CB  LEU A 571       4.485 -17.755 -10.188  1.00  0.71           C  
ATOM   3968  CG  LEU A 571       3.007 -17.713  -9.719  1.00  0.71           C  
ATOM   3969  CD1 LEU A 571       2.692 -18.909  -8.803  1.00  0.71           C  
ATOM   3970  CD2 LEU A 571       2.668 -16.399  -8.993  1.00  0.71           C  
ATOM   3971  N   ASP A 572       6.634 -16.765 -13.156  1.00  0.67           N  
ATOM   3972  CA  ASP A 572       7.951 -16.887 -13.774  1.00  0.67           C  
ATOM   3973  C   ASP A 572       9.040 -16.192 -12.967  1.00  0.67           C  
ATOM   3974  O   ASP A 572      10.136 -16.713 -12.770  1.00  0.67           O  
ATOM   3975  CB  ASP A 572       7.903 -16.375 -15.248  1.00  0.67           C  
ATOM   3976  CG  ASP A 572       9.250 -16.577 -15.942  1.00  0.67           C  
ATOM   3977  OD1 ASP A 572       9.669 -17.749 -16.136  1.00  0.67           O  
ATOM   3978  OD2 ASP A 572       9.911 -15.548 -16.233  1.00  0.67           O  
ATOM   3979  N   THR A 573       8.728 -15.020 -12.383  1.00  0.63           N  
ATOM   3980  CA  THR A 573       9.664 -14.273 -11.549  1.00  0.63           C  
ATOM   3981  C   THR A 573      10.144 -15.048 -10.331  1.00  0.63           C  
ATOM   3982  O   THR A 573      11.257 -14.834  -9.860  1.00  0.63           O  
ATOM   3983  CB  THR A 573       9.128 -12.935 -11.062  1.00  0.63           C  
ATOM   3984  OG1 THR A 573       7.896 -13.081 -10.358  1.00  0.63           O  
ATOM   3985  CG2 THR A 573       8.810 -12.061 -12.289  1.00  0.63           C  
ATOM   3986  N   ASP A 574       9.309 -15.977  -9.821  1.00  0.60           N  
ATOM   3987  CA  ASP A 574       9.567 -16.788  -8.654  1.00  0.60           C  
ATOM   3988  C   ASP A 574       9.895 -18.231  -9.053  1.00  0.60           C  
ATOM   3989  O   ASP A 574      10.104 -19.095  -8.204  1.00  0.60           O  
ATOM   3990  CB  ASP A 574       8.301 -16.762  -7.758  1.00  0.60           C  
ATOM   3991  CG  ASP A 574       7.970 -15.308  -7.484  1.00  0.60           C  
ATOM   3992  OD1 ASP A 574       8.730 -14.674  -6.711  1.00  0.60           O  
ATOM   3993  OD2 ASP A 574       7.005 -14.780  -8.106  1.00  0.60           O  
ATOM   3994  N   ALA A 575       9.976 -18.539 -10.370  1.00  0.59           N  
ATOM   3995  CA  ALA A 575      10.158 -19.893 -10.867  1.00  0.59           C  
ATOM   3996  C   ALA A 575      11.604 -20.384 -10.846  1.00  0.59           C  
ATOM   3997  O   ALA A 575      11.877 -21.569 -11.016  1.00  0.59           O  
ATOM   3998  CB  ALA A 575       9.648 -20.008 -12.317  1.00  0.59           C  
ATOM   3999  N   ALA A 576      12.578 -19.482 -10.638  1.00  0.54           N  
ATOM   4000  CA  ALA A 576      13.988 -19.797 -10.535  1.00  0.54           C  
ATOM   4001  C   ALA A 576      14.414 -20.253  -9.140  1.00  0.54           C  
ATOM   4002  O   ALA A 576      13.636 -20.325  -8.190  1.00  0.54           O  
ATOM   4003  CB  ALA A 576      14.832 -18.588 -10.988  1.00  0.54           C  
ATOM   4004  N   GLY A 577      15.712 -20.627  -8.997  1.00  0.56           N  
ATOM   4005  CA  GLY A 577      16.306 -21.106  -7.749  1.00  0.56           C  
ATOM   4006  C   GLY A 577      15.548 -22.268  -7.193  1.00  0.56           C  
ATOM   4007  O   GLY A 577      15.204 -23.186  -7.924  1.00  0.56           O  
ATOM   4008  N   ARG A 578      15.232 -22.269  -5.891  1.00  0.37           N  
ATOM   4009  CA  ARG A 578      14.499 -23.352  -5.271  1.00  0.37           C  
ATOM   4010  C   ARG A 578      13.124 -23.655  -5.841  1.00  0.37           C  
ATOM   4011  O   ARG A 578      12.526 -24.643  -5.402  1.00  0.37           O  
ATOM   4012  CB  ARG A 578      14.270 -23.076  -3.769  1.00  0.37           C  
ATOM   4013  CG  ARG A 578      15.547 -22.844  -2.938  1.00  0.37           C  
ATOM   4014  CD  ARG A 578      15.260 -22.592  -1.450  1.00  0.37           C  
ATOM   4015  NE  ARG A 578      14.413 -21.351  -1.414  1.00  0.37           N  
ATOM   4016  CZ  ARG A 578      13.607 -20.981  -0.411  1.00  0.37           C  
ATOM   4017  NH1 ARG A 578      12.772 -19.959  -0.595  1.00  0.37           N  
ATOM   4018  NH2 ARG A 578      13.631 -21.587   0.766  1.00  0.37           N  
ATOM   4019  N   ALA A 579      12.526 -22.913  -6.783  1.00  0.61           N  
ATOM   4020  CA  ALA A 579      11.327 -23.382  -7.441  1.00  0.61           C  
ATOM   4021  C   ALA A 579      11.583 -24.299  -8.643  1.00  0.61           C  
ATOM   4022  O   ALA A 579      10.687 -25.031  -9.043  1.00  0.61           O  
ATOM   4023  CB  ALA A 579      10.478 -22.181  -7.857  1.00  0.61           C  
ATOM   4024  N   LEU A 580      12.818 -24.328  -9.200  1.00  0.63           N  
ATOM   4025  CA  LEU A 580      13.165 -25.125 -10.368  1.00  0.63           C  
ATOM   4026  C   LEU A 580      14.021 -26.359 -10.003  1.00  0.63           C  
ATOM   4027  O   LEU A 580      13.382 -27.414  -9.954  1.00  0.63           O  
ATOM   4028  CB  LEU A 580      13.745 -24.231 -11.494  1.00  0.63           C  
ATOM   4029  CG  LEU A 580      14.324 -24.987 -12.705  1.00  0.63           C  
ATOM   4030  CD1 LEU A 580      13.214 -25.481 -13.640  1.00  0.63           C  
ATOM   4031  CD2 LEU A 580      15.302 -24.097 -13.475  1.00  0.63           C  
ATOM   4032  N   PRO A 581      15.360 -26.454  -9.735  1.00  0.73           N  
ATOM   4033  CA  PRO A 581      16.053 -27.739  -9.590  1.00  0.73           C  
ATOM   4034  C   PRO A 581      15.516 -28.620  -8.494  1.00  0.73           C  
ATOM   4035  O   PRO A 581      15.494 -29.831  -8.666  1.00  0.73           O  
ATOM   4036  CB  PRO A 581      17.527 -27.364  -9.334  1.00  0.73           C  
ATOM   4037  CG  PRO A 581      17.678 -26.024 -10.047  1.00  0.73           C  
ATOM   4038  CD  PRO A 581      16.346 -25.366  -9.690  1.00  0.73           C  
ATOM   4039  N   ARG A 582      15.021 -28.039  -7.392  1.00  0.65           N  
ATOM   4040  CA  ARG A 582      14.389 -28.760  -6.309  1.00  0.65           C  
ATOM   4041  C   ARG A 582      13.186 -29.600  -6.737  1.00  0.65           C  
ATOM   4042  O   ARG A 582      12.962 -30.701  -6.242  1.00  0.65           O  
ATOM   4043  CB  ARG A 582      13.908 -27.697  -5.293  1.00  0.65           C  
ATOM   4044  CG  ARG A 582      12.911 -28.181  -4.218  1.00  0.65           C  
ATOM   4045  CD  ARG A 582      11.424 -28.045  -4.560  1.00  0.65           C  
ATOM   4046  NE  ARG A 582      11.103 -26.634  -4.340  1.00  0.65           N  
ATOM   4047  CZ  ARG A 582       9.888 -26.093  -4.273  1.00  0.65           C  
ATOM   4048  NH1 ARG A 582       9.820 -24.769  -4.326  1.00  0.65           N  
ATOM   4049  NH2 ARG A 582       8.803 -26.837  -4.174  1.00  0.65           N  
ATOM   4050  N   ILE A 583      12.345 -29.078  -7.661  1.00  0.72           N  
ATOM   4051  CA  ILE A 583      11.184 -29.778  -8.205  1.00  0.72           C  
ATOM   4052  C   ILE A 583      11.632 -30.957  -9.049  1.00  0.72           C  
ATOM   4053  O   ILE A 583      11.070 -32.047  -9.000  1.00  0.72           O  
ATOM   4054  CB  ILE A 583      10.246 -28.828  -8.955  1.00  0.72           C  
ATOM   4055  CG1 ILE A 583       9.494 -27.894  -7.970  1.00  0.72           C  
ATOM   4056  CG2 ILE A 583       9.240 -29.582  -9.857  1.00  0.72           C  
ATOM   4057  CD1 ILE A 583       8.511 -28.583  -7.013  1.00  0.72           C  
ATOM   4058  N   ILE A 584      12.717 -30.781  -9.817  1.00  0.74           N  
ATOM   4059  CA  ILE A 584      13.352 -31.868 -10.539  1.00  0.74           C  
ATOM   4060  C   ILE A 584      14.002 -32.896  -9.615  1.00  0.74           C  
ATOM   4061  O   ILE A 584      13.891 -34.099  -9.837  1.00  0.74           O  
ATOM   4062  CB  ILE A 584      14.359 -31.347 -11.556  1.00  0.74           C  
ATOM   4063  CG1 ILE A 584      13.696 -30.246 -12.423  1.00  0.74           C  
ATOM   4064  CG2 ILE A 584      14.882 -32.532 -12.409  1.00  0.74           C  
ATOM   4065  CD1 ILE A 584      14.623 -29.673 -13.494  1.00  0.74           C  
ATOM   4066  N   GLU A 585      14.701 -32.468  -8.545  1.00  0.75           N  
ATOM   4067  CA  GLU A 585      15.321 -33.340  -7.562  1.00  0.75           C  
ATOM   4068  C   GLU A 585      14.361 -34.220  -6.794  1.00  0.75           C  
ATOM   4069  O   GLU A 585      14.634 -35.409  -6.647  1.00  0.75           O  
ATOM   4070  CB  GLU A 585      16.182 -32.544  -6.556  1.00  0.75           C  
ATOM   4071  CG  GLU A 585      17.482 -32.018  -7.199  1.00  0.75           C  
ATOM   4072  CD  GLU A 585      18.349 -31.162  -6.281  1.00  0.75           C  
ATOM   4073  OE1 GLU A 585      17.897 -30.759  -5.184  1.00  0.75           O  
ATOM   4074  OE2 GLU A 585      19.506 -30.940  -6.721  1.00  0.75           O  
ATOM   4075  N   ILE A 586      13.213 -33.681  -6.324  1.00  0.75           N  
ATOM   4076  CA  ILE A 586      12.191 -34.494  -5.675  1.00  0.75           C  
ATOM   4077  C   ILE A 586      11.574 -35.524  -6.615  1.00  0.75           C  
ATOM   4078  O   ILE A 586      11.559 -36.709  -6.301  1.00  0.75           O  
ATOM   4079  CB  ILE A 586      11.133 -33.659  -4.937  1.00  0.75           C  
ATOM   4080  CG1 ILE A 586      10.201 -34.529  -4.060  1.00  0.75           C  
ATOM   4081  CG2 ILE A 586      10.309 -32.783  -5.905  1.00  0.75           C  
ATOM   4082  CD1 ILE A 586      10.928 -35.311  -2.959  1.00  0.75           C  
ATOM   4083  N   LEU A 587      11.163 -35.149  -7.848  1.00  0.77           N  
ATOM   4084  CA  LEU A 587      10.606 -36.096  -8.803  1.00  0.77           C  
ATOM   4085  C   LEU A 587      11.634 -37.148  -9.215  1.00  0.77           C  
ATOM   4086  O   LEU A 587      11.371 -38.343  -9.289  1.00  0.77           O  
ATOM   4087  CB  LEU A 587      10.039 -35.351 -10.041  1.00  0.77           C  
ATOM   4088  CG  LEU A 587       8.836 -34.426  -9.730  1.00  0.77           C  
ATOM   4089  CD1 LEU A 587       8.494 -33.553 -10.947  1.00  0.77           C  
ATOM   4090  CD2 LEU A 587       7.589 -35.210  -9.289  1.00  0.77           C  
ATOM   4091  N   ALA A 588      12.898 -36.732  -9.419  1.00  0.81           N  
ATOM   4092  CA  ALA A 588      13.977 -37.645  -9.724  1.00  0.81           C  
ATOM   4093  C   ALA A 588      14.262 -38.691  -8.648  1.00  0.81           C  
ATOM   4094  O   ALA A 588      14.525 -39.851  -8.967  1.00  0.81           O  
ATOM   4095  CB  ALA A 588      15.270 -36.851  -9.990  1.00  0.81           C  
ATOM   4096  N   SER A 589      14.235 -38.310  -7.350  1.00  0.80           N  
ATOM   4097  CA  SER A 589      14.334 -39.259  -6.245  1.00  0.80           C  
ATOM   4098  C   SER A 589      13.091 -40.126  -6.064  1.00  0.80           C  
ATOM   4099  O   SER A 589      13.221 -41.326  -5.828  1.00  0.80           O  
ATOM   4100  CB  SER A 589      14.759 -38.618  -4.891  1.00  0.80           C  
ATOM   4101  OG  SER A 589      13.804 -37.673  -4.413  1.00  0.80           O  
ATOM   4102  N   GLU A 590      11.865 -39.564  -6.205  1.00  0.75           N  
ATOM   4103  CA  GLU A 590      10.599 -40.287  -6.121  1.00  0.75           C  
ATOM   4104  C   GLU A 590      10.451 -41.377  -7.176  1.00  0.75           C  
ATOM   4105  O   GLU A 590      10.098 -42.517  -6.866  1.00  0.75           O  
ATOM   4106  CB  GLU A 590       9.391 -39.317  -6.223  1.00  0.75           C  
ATOM   4107  CG  GLU A 590       9.166 -38.493  -4.930  1.00  0.75           C  
ATOM   4108  CD  GLU A 590       7.935 -37.588  -4.988  1.00  0.75           C  
ATOM   4109  OE1 GLU A 590       7.348 -37.413  -6.085  1.00  0.75           O  
ATOM   4110  OE2 GLU A 590       7.550 -37.085  -3.898  1.00  0.75           O  
ATOM   4111  N   HIS A 591      10.784 -41.078  -8.449  1.00  0.74           N  
ATOM   4112  CA  HIS A 591      10.719 -42.057  -9.526  1.00  0.74           C  
ATOM   4113  C   HIS A 591      11.969 -42.920  -9.644  1.00  0.74           C  
ATOM   4114  O   HIS A 591      11.963 -43.911 -10.372  1.00  0.74           O  
ATOM   4115  CB  HIS A 591      10.505 -41.406 -10.915  1.00  0.74           C  
ATOM   4116  CG  HIS A 591       9.165 -40.765 -11.109  1.00  0.74           C  
ATOM   4117  ND1 HIS A 591       8.951 -39.490 -10.637  1.00  0.74           N  
ATOM   4118  CD2 HIS A 591       8.052 -41.223 -11.741  1.00  0.74           C  
ATOM   4119  CE1 HIS A 591       7.718 -39.191 -10.983  1.00  0.74           C  
ATOM   4120  NE2 HIS A 591       7.126 -40.205 -11.658  1.00  0.74           N  
ATOM   4121  N   LYS A 592      13.064 -42.566  -8.936  1.00  0.77           N  
ATOM   4122  CA  LYS A 592      14.349 -43.259  -8.935  1.00  0.77           C  
ATOM   4123  C   LYS A 592      15.038 -43.268 -10.296  1.00  0.77           C  
ATOM   4124  O   LYS A 592      15.507 -44.292 -10.789  1.00  0.77           O  
ATOM   4125  CB  LYS A 592      14.291 -44.682  -8.317  1.00  0.77           C  
ATOM   4126  CG  LYS A 592      13.720 -44.705  -6.895  1.00  0.77           C  
ATOM   4127  CD  LYS A 592      13.557 -46.143  -6.387  1.00  0.77           C  
ATOM   4128  CE  LYS A 592      12.917 -46.188  -5.002  1.00  0.77           C  
ATOM   4129  NZ  LYS A 592      12.737 -47.591  -4.572  1.00  0.77           N  
ATOM   4130  N   TRP A 593      15.103 -42.099 -10.956  1.00  0.78           N  
ATOM   4131  CA  TRP A 593      15.737 -41.963 -12.252  1.00  0.78           C  
ATOM   4132  C   TRP A 593      17.253 -42.109 -12.251  1.00  0.78           C  
ATOM   4133  O   TRP A 593      17.955 -41.530 -11.423  1.00  0.78           O  
ATOM   4134  CB  TRP A 593      15.410 -40.585 -12.879  1.00  0.78           C  
ATOM   4135  CG  TRP A 593      13.964 -40.388 -13.310  1.00  0.78           C  
ATOM   4136  CD1 TRP A 593      13.007 -41.316 -13.633  1.00  0.78           C  
ATOM   4137  CD2 TRP A 593      13.363 -39.098 -13.481  1.00  0.78           C  
ATOM   4138  NE1 TRP A 593      11.847 -40.676 -14.001  1.00  0.78           N  
ATOM   4139  CE2 TRP A 593      12.024 -39.322 -13.903  1.00  0.78           C  
ATOM   4140  CE3 TRP A 593      13.850 -37.807 -13.310  1.00  0.78           C  
ATOM   4141  CZ2 TRP A 593      11.172 -38.260 -14.139  1.00  0.78           C  
ATOM   4142  CZ3 TRP A 593      12.980 -36.733 -13.541  1.00  0.78           C  
ATOM   4143  CH2 TRP A 593      11.654 -36.958 -13.950  1.00  0.78           C  
ATOM   4144  N   ASP A 594      17.801 -42.820 -13.263  1.00  0.80           N  
ATOM   4145  CA  ASP A 594      19.194 -42.761 -13.657  1.00  0.80           C  
ATOM   4146  C   ASP A 594      19.664 -41.328 -13.913  1.00  0.80           C  
ATOM   4147  O   ASP A 594      18.905 -40.448 -14.326  1.00  0.80           O  
ATOM   4148  CB  ASP A 594      19.508 -43.554 -14.970  1.00  0.80           C  
ATOM   4149  CG  ASP A 594      18.829 -44.910 -15.116  1.00  0.80           C  
ATOM   4150  OD1 ASP A 594      18.309 -45.477 -14.131  1.00  0.80           O  
ATOM   4151  OD2 ASP A 594      18.712 -45.341 -16.296  1.00  0.80           O  
ATOM   4152  N   LYS A 595      20.970 -41.058 -13.726  1.00  0.78           N  
ATOM   4153  CA  LYS A 595      21.548 -39.748 -13.974  1.00  0.78           C  
ATOM   4154  C   LYS A 595      21.388 -39.286 -15.422  1.00  0.78           C  
ATOM   4155  O   LYS A 595      21.151 -38.111 -15.688  1.00  0.78           O  
ATOM   4156  CB  LYS A 595      23.041 -39.713 -13.564  1.00  0.78           C  
ATOM   4157  CG  LYS A 595      23.257 -39.937 -12.056  1.00  0.78           C  
ATOM   4158  CD  LYS A 595      24.746 -39.904 -11.665  1.00  0.78           C  
ATOM   4159  CE  LYS A 595      24.978 -40.112 -10.161  1.00  0.78           C  
ATOM   4160  NZ  LYS A 595      26.425 -40.114  -9.837  1.00  0.78           N  
ATOM   4161  N   ALA A 596      21.483 -40.222 -16.390  1.00  0.82           N  
ATOM   4162  CA  ALA A 596      21.185 -39.991 -17.791  1.00  0.82           C  
ATOM   4163  C   ALA A 596      19.723 -39.620 -18.063  1.00  0.82           C  
ATOM   4164  O   ALA A 596      19.439 -38.683 -18.807  1.00  0.82           O  
ATOM   4165  CB  ALA A 596      21.561 -41.258 -18.587  1.00  0.82           C  
ATOM   4166  N   ARG A 597      18.761 -40.323 -17.416  1.00  0.71           N  
ATOM   4167  CA  ARG A 597      17.333 -40.046 -17.519  1.00  0.71           C  
ATOM   4168  C   ARG A 597      16.981 -38.661 -16.979  1.00  0.71           C  
ATOM   4169  O   ARG A 597      16.270 -37.891 -17.619  1.00  0.71           O  
ATOM   4170  CB  ARG A 597      16.494 -41.119 -16.760  1.00  0.71           C  
ATOM   4171  CG  ARG A 597      16.541 -42.540 -17.366  1.00  0.71           C  
ATOM   4172  CD  ARG A 597      15.797 -43.585 -16.514  1.00  0.71           C  
ATOM   4173  NE  ARG A 597      15.996 -44.911 -17.177  1.00  0.71           N  
ATOM   4174  CZ  ARG A 597      15.674 -46.086 -16.622  1.00  0.71           C  
ATOM   4175  NH1 ARG A 597      16.043 -47.205 -17.241  1.00  0.71           N  
ATOM   4176  NH2 ARG A 597      15.128 -46.182 -15.419  1.00  0.71           N  
ATOM   4177  N   LYS A 598      17.534 -38.285 -15.805  1.00  0.78           N  
ATOM   4178  CA  LYS A 598      17.309 -36.988 -15.182  1.00  0.78           C  
ATOM   4179  C   LYS A 598      17.791 -35.805 -16.020  1.00  0.78           C  
ATOM   4180  O   LYS A 598      17.126 -34.774 -16.110  1.00  0.78           O  
ATOM   4181  CB  LYS A 598      17.993 -36.938 -13.788  1.00  0.78           C  
ATOM   4182  CG  LYS A 598      17.735 -35.639 -12.996  1.00  0.78           C  
ATOM   4183  CD  LYS A 598      18.459 -35.601 -11.635  1.00  0.78           C  
ATOM   4184  CE  LYS A 598      18.062 -34.382 -10.782  1.00  0.78           C  
ATOM   4185  NZ  LYS A 598      18.801 -34.343  -9.496  1.00  0.78           N  
ATOM   4186  N   LYS A 599      18.971 -35.930 -16.668  1.00  0.80           N  
ATOM   4187  CA  LYS A 599      19.503 -34.917 -17.569  1.00  0.80           C  
ATOM   4188  C   LYS A 599      18.629 -34.670 -18.795  1.00  0.80           C  
ATOM   4189  O   LYS A 599      18.416 -33.528 -19.197  1.00  0.80           O  
ATOM   4190  CB  LYS A 599      20.936 -35.274 -18.036  1.00  0.80           C  
ATOM   4191  CG  LYS A 599      21.987 -35.161 -16.922  1.00  0.80           C  
ATOM   4192  CD  LYS A 599      23.376 -35.592 -17.419  1.00  0.80           C  
ATOM   4193  CE  LYS A 599      24.454 -35.541 -16.333  1.00  0.80           C  
ATOM   4194  NZ  LYS A 599      25.767 -35.914 -16.908  1.00  0.80           N  
ATOM   4195  N   ALA A 600      18.077 -35.735 -19.409  1.00  0.83           N  
ATOM   4196  CA  ALA A 600      17.160 -35.615 -20.526  1.00  0.83           C  
ATOM   4197  C   ALA A 600      15.841 -34.931 -20.163  1.00  0.83           C  
ATOM   4198  O   ALA A 600      15.353 -34.078 -20.901  1.00  0.83           O  
ATOM   4199  CB  ALA A 600      16.893 -37.006 -21.130  1.00  0.83           C  
ATOM   4200  N   GLU A 601      15.252 -35.257 -18.993  1.00  0.77           N  
ATOM   4201  CA  GLU A 601      14.068 -34.592 -18.470  1.00  0.77           C  
ATOM   4202  C   GLU A 601      14.282 -33.115 -18.150  1.00  0.77           C  
ATOM   4203  O   GLU A 601      13.438 -32.260 -18.426  1.00  0.77           O  
ATOM   4204  CB  GLU A 601      13.515 -35.367 -17.247  1.00  0.77           C  
ATOM   4205  CG  GLU A 601      12.988 -36.775 -17.642  1.00  0.77           C  
ATOM   4206  CD  GLU A 601      11.962 -36.694 -18.778  1.00  0.77           C  
ATOM   4207  OE1 GLU A 601      10.840 -36.204 -18.492  1.00  0.77           O  
ATOM   4208  OE2 GLU A 601      12.274 -37.056 -19.957  1.00  0.77           O  
ATOM   4209  N   LEU A 602      15.463 -32.764 -17.602  1.00  0.80           N  
ATOM   4210  CA  LEU A 602      15.895 -31.389 -17.408  1.00  0.80           C  
ATOM   4211  C   LEU A 602      16.016 -30.603 -18.712  1.00  0.80           C  
ATOM   4212  O   LEU A 602      15.536 -29.473 -18.811  1.00  0.80           O  
ATOM   4213  CB  LEU A 602      17.257 -31.384 -16.669  1.00  0.80           C  
ATOM   4214  CG  LEU A 602      17.960 -30.014 -16.533  1.00  0.80           C  
ATOM   4215  CD1 LEU A 602      17.121 -28.975 -15.775  1.00  0.80           C  
ATOM   4216  CD2 LEU A 602      19.315 -30.187 -15.836  1.00  0.80           C  
ATOM   4217  N   GLN A 603      16.628 -31.197 -19.762  1.00  0.77           N  
ATOM   4218  CA  GLN A 603      16.793 -30.566 -21.063  1.00  0.77           C  
ATOM   4219  C   GLN A 603      15.460 -30.226 -21.722  1.00  0.77           C  
ATOM   4220  O   GLN A 603      15.234 -29.099 -22.155  1.00  0.77           O  
ATOM   4221  CB  GLN A 603      17.633 -31.485 -21.992  1.00  0.77           C  
ATOM   4222  CG  GLN A 603      17.987 -30.882 -23.375  1.00  0.77           C  
ATOM   4223  CD  GLN A 603      18.857 -29.632 -23.244  1.00  0.77           C  
ATOM   4224  OE1 GLN A 603      19.875 -29.619 -22.549  1.00  0.77           O  
ATOM   4225  NE2 GLN A 603      18.459 -28.545 -23.940  1.00  0.77           N  
ATOM   4226  N   LYS A 604      14.501 -31.172 -21.708  1.00  0.76           N  
ATOM   4227  CA  LYS A 604      13.153 -30.977 -22.221  1.00  0.76           C  
ATOM   4228  C   LYS A 604      12.372 -29.898 -21.479  1.00  0.76           C  
ATOM   4229  O   LYS A 604      11.673 -29.072 -22.066  1.00  0.76           O  
ATOM   4230  CB  LYS A 604      12.374 -32.303 -22.108  1.00  0.76           C  
ATOM   4231  CG  LYS A 604      12.912 -33.407 -23.029  1.00  0.76           C  
ATOM   4232  CD  LYS A 604      12.221 -34.737 -22.703  1.00  0.76           C  
ATOM   4233  CE  LYS A 604      12.745 -35.933 -23.487  1.00  0.76           C  
ATOM   4234  NZ  LYS A 604      12.063 -37.146 -22.985  1.00  0.76           N  
ATOM   4235  N   GLY A 605      12.492 -29.854 -20.132  1.00  0.83           N  
ATOM   4236  CA  GLY A 605      11.882 -28.797 -19.332  1.00  0.83           C  
ATOM   4237  C   GLY A 605      12.459 -27.428 -19.585  1.00  0.83           C  
ATOM   4238  O   GLY A 605      11.754 -26.423 -19.525  1.00  0.83           O  
ATOM   4239  N   ARG A 606      13.764 -27.357 -19.912  1.00  0.77           N  
ATOM   4240  CA  ARG A 606      14.421 -26.133 -20.321  1.00  0.77           C  
ATOM   4241  C   ARG A 606      13.880 -25.575 -21.628  1.00  0.77           C  
ATOM   4242  O   ARG A 606      13.572 -24.386 -21.698  1.00  0.77           O  
ATOM   4243  CB  ARG A 606      15.959 -26.327 -20.429  1.00  0.77           C  
ATOM   4244  CG  ARG A 606      16.740 -25.065 -20.849  1.00  0.77           C  
ATOM   4245  CD  ARG A 606      16.576 -23.893 -19.884  1.00  0.77           C  
ATOM   4246  NE  ARG A 606      17.325 -22.775 -20.508  1.00  0.77           N  
ATOM   4247  CZ  ARG A 606      17.700 -21.630 -19.942  1.00  0.77           C  
ATOM   4248  NH1 ARG A 606      18.383 -20.786 -20.707  1.00  0.77           N  
ATOM   4249  NH2 ARG A 606      17.415 -21.341 -18.679  1.00  0.77           N  
ATOM   4250  N   GLU A 607      13.685 -26.428 -22.656  1.00  0.78           N  
ATOM   4251  CA  GLU A 607      13.166 -26.057 -23.965  1.00  0.78           C  
ATOM   4252  C   GLU A 607      11.780 -25.439 -23.876  1.00  0.78           C  
ATOM   4253  O   GLU A 607      11.477 -24.416 -24.483  1.00  0.78           O  
ATOM   4254  CB  GLU A 607      13.112 -27.306 -24.877  1.00  0.78           C  
ATOM   4255  CG  GLU A 607      14.520 -27.849 -25.225  1.00  0.78           C  
ATOM   4256  CD  GLU A 607      14.500 -29.236 -25.863  1.00  0.78           C  
ATOM   4257  OE1 GLU A 607      13.408 -29.718 -26.257  1.00  0.78           O  
ATOM   4258  OE2 GLU A 607      15.606 -29.839 -25.930  1.00  0.78           O  
ATOM   4259  N   PHE A 608      10.899 -26.021 -23.042  1.00  0.76           N  
ATOM   4260  CA  PHE A 608       9.568 -25.488 -22.800  1.00  0.76           C  
ATOM   4261  C   PHE A 608       9.580 -24.119 -22.130  1.00  0.76           C  
ATOM   4262  O   PHE A 608       8.823 -23.228 -22.509  1.00  0.76           O  
ATOM   4263  CB  PHE A 608       8.706 -26.480 -21.988  1.00  0.76           C  
ATOM   4264  CG  PHE A 608       8.343 -27.736 -22.754  1.00  0.76           C  
ATOM   4265  CD1 PHE A 608       8.791 -28.108 -24.042  1.00  0.76           C  
ATOM   4266  CD2 PHE A 608       7.476 -28.602 -22.085  1.00  0.76           C  
ATOM   4267  CE1 PHE A 608       8.409 -29.335 -24.603  1.00  0.76           C  
ATOM   4268  CE2 PHE A 608       7.100 -29.833 -22.628  1.00  0.76           C  
ATOM   4269  CZ  PHE A 608       7.567 -30.199 -23.894  1.00  0.76           C  
ATOM   4270  N   LEU A 609      10.477 -23.895 -21.146  1.00  0.77           N  
ATOM   4271  CA  LEU A 609      10.701 -22.574 -20.574  1.00  0.77           C  
ATOM   4272  C   LEU A 609      11.256 -21.565 -21.571  1.00  0.77           C  
ATOM   4273  O   LEU A 609      10.867 -20.403 -21.554  1.00  0.77           O  
ATOM   4274  CB  LEU A 609      11.655 -22.606 -19.354  1.00  0.77           C  
ATOM   4275  CG  LEU A 609      11.104 -23.357 -18.127  1.00  0.77           C  
ATOM   4276  CD1 LEU A 609      12.189 -23.490 -17.048  1.00  0.77           C  
ATOM   4277  CD2 LEU A 609       9.862 -22.679 -17.526  1.00  0.77           C  
ATOM   4278  N   GLU A 610      12.184 -21.974 -22.458  1.00  0.77           N  
ATOM   4279  CA  GLU A 610      12.709 -21.140 -23.528  1.00  0.77           C  
ATOM   4280  C   GLU A 610      11.660 -20.715 -24.554  1.00  0.77           C  
ATOM   4281  O   GLU A 610      11.633 -19.561 -24.965  1.00  0.77           O  
ATOM   4282  CB  GLU A 610      13.931 -21.815 -24.198  1.00  0.77           C  
ATOM   4283  CG  GLU A 610      15.163 -21.801 -23.260  1.00  0.77           C  
ATOM   4284  CD  GLU A 610      16.424 -22.430 -23.835  1.00  0.77           C  
ATOM   4285  OE1 GLU A 610      16.366 -23.154 -24.848  1.00  0.77           O  
ATOM   4286  OE2 GLU A 610      17.488 -22.227 -23.178  1.00  0.77           O  
ATOM   4287  N   THR A 611      10.746 -21.622 -24.957  1.00  0.78           N  
ATOM   4288  CA  THR A 611       9.578 -21.328 -25.803  1.00  0.78           C  
ATOM   4289  C   THR A 611       8.556 -20.376 -25.200  1.00  0.78           C  
ATOM   4290  O   THR A 611       7.936 -19.584 -25.905  1.00  0.78           O  
ATOM   4291  CB  THR A 611       8.847 -22.595 -26.235  1.00  0.78           C  
ATOM   4292  OG1 THR A 611       9.749 -23.381 -26.992  1.00  0.78           O  
ATOM   4293  CG2 THR A 611       7.643 -22.329 -27.159  1.00  0.78           C  
ATOM   4294  N   PHE A 612       8.303 -20.450 -23.877  1.00  0.75           N  
ATOM   4295  CA  PHE A 612       7.380 -19.538 -23.210  1.00  0.75           C  
ATOM   4296  C   PHE A 612       7.901 -18.115 -22.992  1.00  0.75           C  
ATOM   4297  O   PHE A 612       7.099 -17.190 -22.882  1.00  0.75           O  
ATOM   4298  CB  PHE A 612       6.951 -20.099 -21.817  1.00  0.75           C  
ATOM   4299  CG  PHE A 612       6.088 -21.344 -21.870  1.00  0.75           C  
ATOM   4300  CD1 PHE A 612       5.168 -21.585 -22.909  1.00  0.75           C  
ATOM   4301  CD2 PHE A 612       6.131 -22.258 -20.798  1.00  0.75           C  
ATOM   4302  CE1 PHE A 612       4.330 -22.707 -22.888  1.00  0.75           C  
ATOM   4303  CE2 PHE A 612       5.296 -23.384 -20.773  1.00  0.75           C  
ATOM   4304  CZ  PHE A 612       4.396 -23.609 -21.821  1.00  0.75           C  
ATOM   4305  N   LYS A 613       9.227 -17.913 -22.920  1.00  0.77           N  
ATOM   4306  CA  LYS A 613       9.843 -16.624 -22.651  1.00  0.77           C  
ATOM   4307  C   LYS A 613      10.016 -15.710 -23.892  1.00  0.77           C  
ATOM   4308  O   LYS A 613       9.868 -16.160 -25.057  1.00  0.77           O  
ATOM   4309  CB  LYS A 613      11.219 -16.859 -21.981  1.00  0.77           C  
ATOM   4310  CG  LYS A 613      11.074 -17.305 -20.521  1.00  0.77           C  
ATOM   4311  CD  LYS A 613      12.414 -17.617 -19.851  1.00  0.77           C  
ATOM   4312  CE  LYS A 613      12.197 -17.952 -18.377  1.00  0.77           C  
ATOM   4313  NZ  LYS A 613      13.503 -18.145 -17.724  1.00  0.77           N  
ATOM   4314  OXT LYS A 613      10.314 -14.494 -23.702  1.00  0.77           O  
TER    4315      LYS A 613                                                      
ATOM   4316  N   PRO B  53     -69.235  30.421 -43.722  1.00  0.57           N  
ATOM   4317  CA  PRO B  53     -69.330  31.664 -42.873  1.00  0.57           C  
ATOM   4318  C   PRO B  53     -68.042  31.983 -42.143  1.00  0.57           C  
ATOM   4319  O   PRO B  53     -67.524  33.069 -42.357  1.00  0.57           O  
ATOM   4320  CB  PRO B  53     -70.535  31.437 -41.941  1.00  0.57           C  
ATOM   4321  CG  PRO B  53     -71.302  30.259 -42.561  1.00  0.57           C  
ATOM   4322  CD  PRO B  53     -70.218  29.402 -43.211  1.00  0.57           C  
ATOM   4323  N   LEU B  54     -67.489  31.083 -41.288  1.00  0.64           N  
ATOM   4324  CA  LEU B  54     -66.245  31.322 -40.552  1.00  0.64           C  
ATOM   4325  C   LEU B  54     -65.063  31.621 -41.472  1.00  0.64           C  
ATOM   4326  O   LEU B  54     -64.299  32.556 -41.248  1.00  0.64           O  
ATOM   4327  CB  LEU B  54     -65.887  30.087 -39.674  1.00  0.64           C  
ATOM   4328  CG  LEU B  54     -66.869  29.753 -38.526  1.00  0.64           C  
ATOM   4329  CD1 LEU B  54     -66.508  28.398 -37.891  1.00  0.64           C  
ATOM   4330  CD2 LEU B  54     -66.869  30.834 -37.434  1.00  0.64           C  
ATOM   4331  N   ARG B  55     -64.971  30.864 -42.583  1.00  0.67           N  
ATOM   4332  CA  ARG B  55     -63.978  30.983 -43.630  1.00  0.67           C  
ATOM   4333  C   ARG B  55     -63.799  32.393 -44.212  1.00  0.67           C  
ATOM   4334  O   ARG B  55     -62.689  32.921 -44.294  1.00  0.67           O  
ATOM   4335  CB  ARG B  55     -64.412  29.989 -44.741  1.00  0.67           C  
ATOM   4336  CG  ARG B  55     -63.454  29.974 -45.939  1.00  0.67           C  
ATOM   4337  CD  ARG B  55     -63.704  28.880 -46.986  1.00  0.67           C  
ATOM   4338  NE  ARG B  55     -62.598  28.986 -48.007  1.00  0.67           N  
ATOM   4339  CZ  ARG B  55     -62.523  29.882 -49.004  1.00  0.67           C  
ATOM   4340  NH1 ARG B  55     -63.423  30.842 -49.180  1.00  0.67           N  
ATOM   4341  NH2 ARG B  55     -61.491  29.824 -49.843  1.00  0.67           N  
ATOM   4342  N   ASP B  56     -64.900  33.066 -44.603  1.00  0.74           N  
ATOM   4343  CA  ASP B  56     -64.866  34.400 -45.174  1.00  0.74           C  
ATOM   4344  C   ASP B  56     -64.434  35.482 -44.201  1.00  0.74           C  
ATOM   4345  O   ASP B  56     -63.705  36.410 -44.560  1.00  0.74           O  
ATOM   4346  CB  ASP B  56     -66.235  34.757 -45.779  1.00  0.74           C  
ATOM   4347  CG  ASP B  56     -66.443  33.825 -46.943  1.00  0.74           C  
ATOM   4348  OD1 ASP B  56     -65.551  33.834 -47.841  1.00  0.74           O  
ATOM   4349  OD2 ASP B  56     -67.455  33.076 -46.935  1.00  0.74           O  
ATOM   4350  N   ALA B  57     -64.863  35.362 -42.929  1.00  0.75           N  
ATOM   4351  CA  ALA B  57     -64.430  36.215 -41.843  1.00  0.75           C  
ATOM   4352  C   ALA B  57     -62.933  36.095 -41.567  1.00  0.75           C  
ATOM   4353  O   ALA B  57     -62.235  37.094 -41.396  1.00  0.75           O  
ATOM   4354  CB  ALA B  57     -65.219  35.862 -40.565  1.00  0.75           C  
ATOM   4355  N   GLN B  58     -62.394  34.853 -41.577  1.00  0.71           N  
ATOM   4356  CA  GLN B  58     -60.972  34.574 -41.458  1.00  0.71           C  
ATOM   4357  C   GLN B  58     -60.156  35.191 -42.579  1.00  0.71           C  
ATOM   4358  O   GLN B  58     -59.150  35.829 -42.318  1.00  0.71           O  
ATOM   4359  CB  GLN B  58     -60.706  33.047 -41.393  1.00  0.71           C  
ATOM   4360  CG  GLN B  58     -61.229  32.423 -40.075  1.00  0.71           C  
ATOM   4361  CD  GLN B  58     -61.328  30.897 -40.145  1.00  0.71           C  
ATOM   4362  OE1 GLN B  58     -62.005  30.326 -40.997  1.00  0.71           O  
ATOM   4363  NE2 GLN B  58     -60.675  30.188 -39.195  1.00  0.71           N  
ATOM   4364  N   ARG B  59     -60.594  35.092 -43.849  1.00  0.72           N  
ATOM   4365  CA  ARG B  59     -59.929  35.737 -44.975  1.00  0.72           C  
ATOM   4366  C   ARG B  59     -59.875  37.265 -44.877  1.00  0.72           C  
ATOM   4367  O   ARG B  59     -58.871  37.888 -45.215  1.00  0.72           O  
ATOM   4368  CB  ARG B  59     -60.659  35.340 -46.283  1.00  0.72           C  
ATOM   4369  CG  ARG B  59     -60.048  35.913 -47.582  1.00  0.72           C  
ATOM   4370  CD  ARG B  59     -60.861  35.625 -48.860  1.00  0.72           C  
ATOM   4371  NE  ARG B  59     -62.303  36.033 -48.667  1.00  0.72           N  
ATOM   4372  CZ  ARG B  59     -62.750  37.276 -48.437  1.00  0.72           C  
ATOM   4373  NH1 ARG B  59     -64.028  37.451 -48.104  1.00  0.72           N  
ATOM   4374  NH2 ARG B  59     -61.960  38.341 -48.526  1.00  0.72           N  
ATOM   4375  N   ALA B  60     -60.964  37.913 -44.413  1.00  0.73           N  
ATOM   4376  CA  ALA B  60     -61.012  39.343 -44.157  1.00  0.73           C  
ATOM   4377  C   ALA B  60     -60.090  39.810 -43.025  1.00  0.73           C  
ATOM   4378  O   ALA B  60     -59.490  40.875 -43.111  1.00  0.73           O  
ATOM   4379  CB  ALA B  60     -62.466  39.770 -43.875  1.00  0.73           C  
ATOM   4380  N   ALA B  61     -59.937  39.001 -41.956  1.00  0.71           N  
ATOM   4381  CA  ALA B  61     -59.107  39.305 -40.800  1.00  0.71           C  
ATOM   4382  C   ALA B  61     -57.603  39.115 -41.028  1.00  0.71           C  
ATOM   4383  O   ALA B  61     -56.792  39.402 -40.153  1.00  0.71           O  
ATOM   4384  CB  ALA B  61     -59.558  38.424 -39.613  1.00  0.71           C  
ATOM   4385  N   LEU B  62     -57.187  38.620 -42.212  1.00  0.68           N  
ATOM   4386  CA  LEU B  62     -55.788  38.500 -42.590  1.00  0.68           C  
ATOM   4387  C   LEU B  62     -55.392  39.553 -43.618  1.00  0.68           C  
ATOM   4388  O   LEU B  62     -54.350  39.444 -44.265  1.00  0.68           O  
ATOM   4389  CB  LEU B  62     -55.500  37.093 -43.186  1.00  0.68           C  
ATOM   4390  CG  LEU B  62     -55.873  35.913 -42.266  1.00  0.68           C  
ATOM   4391  CD1 LEU B  62     -55.605  34.569 -42.959  1.00  0.68           C  
ATOM   4392  CD2 LEU B  62     -55.146  35.956 -40.923  1.00  0.68           C  
ATOM   4393  N   ALA B  63     -56.221  40.599 -43.799  1.00  0.65           N  
ATOM   4394  CA  ALA B  63     -56.017  41.643 -44.777  1.00  0.65           C  
ATOM   4395  C   ALA B  63     -55.446  42.896 -44.128  1.00  0.65           C  
ATOM   4396  O   ALA B  63     -55.640  43.140 -42.949  1.00  0.65           O  
ATOM   4397  CB  ALA B  63     -57.384  42.010 -45.399  1.00  0.65           C  
ATOM   4398  N   GLY B  64     -54.758  43.762 -44.904  1.00  0.51           N  
ATOM   4399  CA  GLY B  64     -54.242  45.044 -44.417  1.00  0.51           C  
ATOM   4400  C   GLY B  64     -52.835  44.995 -43.855  1.00  0.51           C  
ATOM   4401  O   GLY B  64     -52.229  43.943 -43.698  1.00  0.51           O  
ATOM   4402  N   SER B  65     -52.252  46.177 -43.563  1.00  0.48           N  
ATOM   4403  CA  SER B  65     -50.818  46.336 -43.335  1.00  0.48           C  
ATOM   4404  C   SER B  65     -50.484  47.206 -42.116  1.00  0.48           C  
ATOM   4405  O   SER B  65     -49.405  47.786 -42.062  1.00  0.48           O  
ATOM   4406  CB  SER B  65     -50.144  46.995 -44.582  1.00  0.48           C  
ATOM   4407  OG  SER B  65     -50.777  48.233 -44.930  1.00  0.48           O  
ATOM   4408  N   THR B  66     -51.378  47.346 -41.098  1.00  0.43           N  
ATOM   4409  CA  THR B  66     -51.174  48.185 -39.900  1.00  0.43           C  
ATOM   4410  C   THR B  66     -50.182  47.504 -38.935  1.00  0.43           C  
ATOM   4411  O   THR B  66     -49.337  46.757 -39.408  1.00  0.43           O  
ATOM   4412  CB  THR B  66     -52.479  48.537 -39.170  1.00  0.43           C  
ATOM   4413  OG1 THR B  66     -53.073  47.381 -38.597  1.00  0.43           O  
ATOM   4414  CG2 THR B  66     -53.447  49.153 -40.182  1.00  0.43           C  
ATOM   4415  N   PRO B  67     -50.165  47.639 -37.606  1.00  0.44           N  
ATOM   4416  CA  PRO B  67     -49.434  46.659 -36.778  1.00  0.44           C  
ATOM   4417  C   PRO B  67     -50.250  45.482 -36.271  1.00  0.44           C  
ATOM   4418  O   PRO B  67     -49.657  44.494 -35.831  1.00  0.44           O  
ATOM   4419  CB  PRO B  67     -48.995  47.470 -35.559  1.00  0.44           C  
ATOM   4420  CG  PRO B  67     -48.824  48.872 -36.124  1.00  0.44           C  
ATOM   4421  CD  PRO B  67     -50.037  48.987 -37.039  1.00  0.44           C  
ATOM   4422  N   ALA B  68     -51.593  45.592 -36.255  1.00  0.46           N  
ATOM   4423  CA  ALA B  68     -52.499  44.518 -35.882  1.00  0.46           C  
ATOM   4424  C   ALA B  68     -52.617  43.452 -36.967  1.00  0.46           C  
ATOM   4425  O   ALA B  68     -52.494  42.262 -36.688  1.00  0.46           O  
ATOM   4426  CB  ALA B  68     -53.902  45.063 -35.542  1.00  0.46           C  
ATOM   4427  N   GLU B  69     -52.790  43.870 -38.230  1.00  0.58           N  
ATOM   4428  CA  GLU B  69     -52.930  42.993 -39.381  1.00  0.58           C  
ATOM   4429  C   GLU B  69     -51.716  42.100 -39.730  1.00  0.58           C  
ATOM   4430  O   GLU B  69     -51.916  40.953 -40.135  1.00  0.58           O  
ATOM   4431  CB  GLU B  69     -53.460  43.794 -40.595  1.00  0.58           C  
ATOM   4432  CG  GLU B  69     -54.601  44.813 -40.282  1.00  0.58           C  
ATOM   4433  CD  GLU B  69     -55.939  44.317 -39.710  1.00  0.58           C  
ATOM   4434  OE1 GLU B  69     -55.939  43.567 -38.704  1.00  0.58           O  
ATOM   4435  OE2 GLU B  69     -56.967  44.868 -40.187  1.00  0.58           O  
ATOM   4436  N   PRO B  70     -50.439  42.502 -39.591  1.00  0.64           N  
ATOM   4437  CA  PRO B  70     -49.292  41.619 -39.715  1.00  0.64           C  
ATOM   4438  C   PRO B  70     -49.198  40.658 -38.560  1.00  0.64           C  
ATOM   4439  O   PRO B  70     -48.512  40.933 -37.565  1.00  0.64           O  
ATOM   4440  CB  PRO B  70     -48.063  42.545 -39.801  1.00  0.64           C  
ATOM   4441  CG  PRO B  70     -48.641  43.850 -40.327  1.00  0.64           C  
ATOM   4442  CD  PRO B  70     -50.034  43.881 -39.708  1.00  0.64           C  
ATOM   4443  N   LEU B  71     -49.896  39.526 -38.733  1.00  0.71           N  
ATOM   4444  CA  LEU B  71     -49.901  38.279 -38.003  1.00  0.71           C  
ATOM   4445  C   LEU B  71     -48.571  37.869 -37.439  1.00  0.71           C  
ATOM   4446  O   LEU B  71     -47.516  38.168 -37.995  1.00  0.71           O  
ATOM   4447  CB  LEU B  71     -50.331  37.126 -38.932  1.00  0.71           C  
ATOM   4448  CG  LEU B  71     -51.710  37.314 -39.568  1.00  0.71           C  
ATOM   4449  CD1 LEU B  71     -51.780  36.431 -40.823  1.00  0.71           C  
ATOM   4450  CD2 LEU B  71     -52.807  37.035 -38.527  1.00  0.71           C  
ATOM   4451  N   ASP B  72     -48.556  37.139 -36.321  1.00  0.80           N  
ATOM   4452  CA  ASP B  72     -47.297  36.653 -35.806  1.00  0.80           C  
ATOM   4453  C   ASP B  72     -46.707  35.542 -36.674  1.00  0.80           C  
ATOM   4454  O   ASP B  72     -45.526  35.585 -37.017  1.00  0.80           O  
ATOM   4455  CB  ASP B  72     -47.404  36.326 -34.305  1.00  0.80           C  
ATOM   4456  CG  ASP B  72     -47.881  37.582 -33.596  1.00  0.80           C  
ATOM   4457  OD1 ASP B  72     -47.244  38.666 -33.718  1.00  0.80           O  
ATOM   4458  OD2 ASP B  72     -48.981  37.529 -32.990  1.00  0.80           O  
ATOM   4459  N   VAL B  73     -47.530  34.567 -37.120  1.00  0.84           N  
ATOM   4460  CA  VAL B  73     -47.046  33.455 -37.927  1.00  0.84           C  
ATOM   4461  C   VAL B  73     -48.025  33.139 -39.055  1.00  0.84           C  
ATOM   4462  O   VAL B  73     -49.233  33.025 -38.853  1.00  0.84           O  
ATOM   4463  CB  VAL B  73     -46.792  32.196 -37.089  1.00  0.84           C  
ATOM   4464  CG1 VAL B  73     -46.283  31.038 -37.972  1.00  0.84           C  
ATOM   4465  CG2 VAL B  73     -45.734  32.495 -36.006  1.00  0.84           C  
ATOM   4466  N   LEU B  74     -47.505  32.971 -40.290  1.00  0.85           N  
ATOM   4467  CA  LEU B  74     -48.222  32.422 -41.426  1.00  0.85           C  
ATOM   4468  C   LEU B  74     -47.753  30.994 -41.683  1.00  0.85           C  
ATOM   4469  O   LEU B  74     -46.557  30.728 -41.769  1.00  0.85           O  
ATOM   4470  CB  LEU B  74     -47.937  33.249 -42.708  1.00  0.85           C  
ATOM   4471  CG  LEU B  74     -48.804  32.893 -43.936  1.00  0.85           C  
ATOM   4472  CD1 LEU B  74     -50.268  33.282 -43.692  1.00  0.85           C  
ATOM   4473  CD2 LEU B  74     -48.255  33.556 -45.211  1.00  0.85           C  
ATOM   4474  N   VAL B  75     -48.689  30.035 -41.818  1.00  0.84           N  
ATOM   4475  CA  VAL B  75     -48.390  28.629 -42.061  1.00  0.84           C  
ATOM   4476  C   VAL B  75     -48.900  28.226 -43.438  1.00  0.84           C  
ATOM   4477  O   VAL B  75     -50.064  28.428 -43.785  1.00  0.84           O  
ATOM   4478  CB  VAL B  75     -49.026  27.727 -41.002  1.00  0.84           C  
ATOM   4479  CG1 VAL B  75     -48.670  26.245 -41.249  1.00  0.84           C  
ATOM   4480  CG2 VAL B  75     -48.546  28.157 -39.601  1.00  0.84           C  
ATOM   4481  N   VAL B  76     -48.020  27.641 -44.274  1.00  0.84           N  
ATOM   4482  CA  VAL B  76     -48.358  27.174 -45.607  1.00  0.84           C  
ATOM   4483  C   VAL B  76     -48.479  25.660 -45.593  1.00  0.84           C  
ATOM   4484  O   VAL B  76     -47.483  24.950 -45.448  1.00  0.84           O  
ATOM   4485  CB  VAL B  76     -47.290  27.576 -46.624  1.00  0.84           C  
ATOM   4486  CG1 VAL B  76     -47.688  27.121 -48.046  1.00  0.84           C  
ATOM   4487  CG2 VAL B  76     -47.107  29.106 -46.567  1.00  0.84           C  
ATOM   4488  N   GLY B  77     -49.715  25.138 -45.770  1.00  0.84           N  
ATOM   4489  CA  GLY B  77     -50.014  23.707 -45.766  1.00  0.84           C  
ATOM   4490  C   GLY B  77     -50.908  23.305 -44.613  1.00  0.84           C  
ATOM   4491  O   GLY B  77     -50.611  23.557 -43.451  1.00  0.84           O  
ATOM   4492  N   GLY B  78     -52.027  22.623 -44.925  1.00  0.82           N  
ATOM   4493  CA  GLY B  78     -53.058  22.093 -44.037  1.00  0.82           C  
ATOM   4494  C   GLY B  78     -52.993  20.599 -43.941  1.00  0.82           C  
ATOM   4495  O   GLY B  78     -53.978  19.927 -43.639  1.00  0.82           O  
ATOM   4496  N   GLY B  79     -51.816  20.011 -44.229  1.00  0.81           N  
ATOM   4497  CA  GLY B  79     -51.495  18.636 -43.859  1.00  0.81           C  
ATOM   4498  C   GLY B  79     -51.311  18.486 -42.358  1.00  0.81           C  
ATOM   4499  O   GLY B  79     -51.380  19.456 -41.608  1.00  0.81           O  
ATOM   4500  N   ALA B  80     -51.015  17.263 -41.863  1.00  0.81           N  
ATOM   4501  CA  ALA B  80     -50.846  16.969 -40.440  1.00  0.81           C  
ATOM   4502  C   ALA B  80     -49.747  17.807 -39.787  1.00  0.81           C  
ATOM   4503  O   ALA B  80     -49.878  18.272 -38.657  1.00  0.81           O  
ATOM   4504  CB  ALA B  80     -50.539  15.465 -40.254  1.00  0.81           C  
ATOM   4505  N   THR B  81     -48.648  18.058 -40.527  1.00  0.81           N  
ATOM   4506  CA  THR B  81     -47.559  18.936 -40.116  1.00  0.81           C  
ATOM   4507  C   THR B  81     -47.985  20.364 -39.832  1.00  0.81           C  
ATOM   4508  O   THR B  81     -47.674  20.908 -38.779  1.00  0.81           O  
ATOM   4509  CB  THR B  81     -46.469  19.011 -41.179  1.00  0.81           C  
ATOM   4510  OG1 THR B  81     -46.058  17.697 -41.520  1.00  0.81           O  
ATOM   4511  CG2 THR B  81     -45.225  19.758 -40.671  1.00  0.81           C  
ATOM   4512  N   GLY B  82     -48.754  21.016 -40.733  1.00  0.85           N  
ATOM   4513  CA  GLY B  82     -49.167  22.407 -40.544  1.00  0.85           C  
ATOM   4514  C   GLY B  82     -50.236  22.577 -39.505  1.00  0.85           C  
ATOM   4515  O   GLY B  82     -50.215  23.514 -38.709  1.00  0.85           O  
ATOM   4516  N   CYS B  83     -51.191  21.635 -39.452  1.00  0.84           N  
ATOM   4517  CA  CYS B  83     -52.213  21.583 -38.421  1.00  0.84           C  
ATOM   4518  C   CYS B  83     -51.668  21.369 -37.025  1.00  0.84           C  
ATOM   4519  O   CYS B  83     -52.158  21.959 -36.063  1.00  0.84           O  
ATOM   4520  CB  CYS B  83     -53.297  20.555 -38.791  1.00  0.84           C  
ATOM   4521  SG  CYS B  83     -54.198  21.196 -40.239  1.00  0.84           S  
ATOM   4522  N   GLY B  84     -50.588  20.573 -36.886  1.00  0.84           N  
ATOM   4523  CA  GLY B  84     -49.875  20.446 -35.622  1.00  0.84           C  
ATOM   4524  C   GLY B  84     -49.183  21.720 -35.185  1.00  0.84           C  
ATOM   4525  O   GLY B  84     -49.242  22.087 -34.019  1.00  0.84           O  
ATOM   4526  N   VAL B  85     -48.558  22.485 -36.110  1.00  0.84           N  
ATOM   4527  CA  VAL B  85     -47.957  23.780 -35.777  1.00  0.84           C  
ATOM   4528  C   VAL B  85     -48.989  24.796 -35.302  1.00  0.84           C  
ATOM   4529  O   VAL B  85     -48.796  25.496 -34.307  1.00  0.84           O  
ATOM   4530  CB  VAL B  85     -47.210  24.401 -36.964  1.00  0.84           C  
ATOM   4531  CG1 VAL B  85     -46.613  25.785 -36.611  1.00  0.84           C  
ATOM   4532  CG2 VAL B  85     -46.062  23.472 -37.396  1.00  0.84           C  
ATOM   4533  N   ALA B  86     -50.135  24.896 -36.006  1.00  0.84           N  
ATOM   4534  CA  ALA B  86     -51.209  25.809 -35.664  1.00  0.84           C  
ATOM   4535  C   ALA B  86     -51.881  25.529 -34.321  1.00  0.84           C  
ATOM   4536  O   ALA B  86     -52.219  26.459 -33.589  1.00  0.84           O  
ATOM   4537  CB  ALA B  86     -52.269  25.844 -36.781  1.00  0.84           C  
ATOM   4538  N   LEU B  87     -52.068  24.239 -33.959  1.00  0.80           N  
ATOM   4539  CA  LEU B  87     -52.575  23.811 -32.664  1.00  0.80           C  
ATOM   4540  C   LEU B  87     -51.735  24.319 -31.491  1.00  0.80           C  
ATOM   4541  O   LEU B  87     -52.241  24.958 -30.564  1.00  0.80           O  
ATOM   4542  CB  LEU B  87     -52.579  22.259 -32.638  1.00  0.80           C  
ATOM   4543  CG  LEU B  87     -52.992  21.616 -31.300  1.00  0.80           C  
ATOM   4544  CD1 LEU B  87     -54.428  21.975 -30.908  1.00  0.80           C  
ATOM   4545  CD2 LEU B  87     -52.848  20.097 -31.392  1.00  0.80           C  
ATOM   4546  N   ASP B  88     -50.413  24.090 -31.540  1.00  0.81           N  
ATOM   4547  CA  ASP B  88     -49.470  24.501 -30.522  1.00  0.81           C  
ATOM   4548  C   ASP B  88     -49.246  26.004 -30.489  1.00  0.81           C  
ATOM   4549  O   ASP B  88     -49.161  26.629 -29.438  1.00  0.81           O  
ATOM   4550  CB  ASP B  88     -48.099  23.823 -30.748  1.00  0.81           C  
ATOM   4551  CG  ASP B  88     -48.164  22.314 -30.627  1.00  0.81           C  
ATOM   4552  OD1 ASP B  88     -49.269  21.752 -30.451  1.00  0.81           O  
ATOM   4553  OD2 ASP B  88     -47.061  21.704 -30.638  1.00  0.81           O  
ATOM   4554  N   ALA B  89     -49.126  26.654 -31.660  1.00  0.84           N  
ATOM   4555  CA  ALA B  89     -48.893  28.078 -31.740  1.00  0.84           C  
ATOM   4556  C   ALA B  89     -50.014  28.933 -31.178  1.00  0.84           C  
ATOM   4557  O   ALA B  89     -49.777  29.889 -30.439  1.00  0.84           O  
ATOM   4558  CB  ALA B  89     -48.677  28.451 -33.214  1.00  0.84           C  
ATOM   4559  N   ALA B  90     -51.271  28.587 -31.493  1.00  0.83           N  
ATOM   4560  CA  ALA B  90     -52.420  29.296 -30.989  1.00  0.83           C  
ATOM   4561  C   ALA B  90     -52.700  29.069 -29.495  1.00  0.83           C  
ATOM   4562  O   ALA B  90     -53.115  29.985 -28.791  1.00  0.83           O  
ATOM   4563  CB  ALA B  90     -53.624  28.886 -31.829  1.00  0.83           C  
ATOM   4564  N   THR B  91     -52.412  27.863 -28.933  1.00  0.79           N  
ATOM   4565  CA  THR B  91     -52.505  27.608 -27.479  1.00  0.79           C  
ATOM   4566  C   THR B  91     -51.444  28.366 -26.685  1.00  0.79           C  
ATOM   4567  O   THR B  91     -51.570  28.557 -25.478  1.00  0.79           O  
ATOM   4568  CB  THR B  91     -52.452  26.136 -27.037  1.00  0.79           C  
ATOM   4569  OG1 THR B  91     -51.272  25.465 -27.456  1.00  0.79           O  
ATOM   4570  CG2 THR B  91     -53.640  25.372 -27.629  1.00  0.79           C  
ATOM   4571  N   ARG B  92     -50.386  28.859 -27.365  1.00  0.77           N  
ATOM   4572  CA  ARG B  92     -49.337  29.686 -26.801  1.00  0.77           C  
ATOM   4573  C   ARG B  92     -49.508  31.179 -27.097  1.00  0.77           C  
ATOM   4574  O   ARG B  92     -48.656  31.981 -26.713  1.00  0.77           O  
ATOM   4575  CB  ARG B  92     -47.954  29.249 -27.339  1.00  0.77           C  
ATOM   4576  CG  ARG B  92     -47.597  27.809 -26.937  1.00  0.77           C  
ATOM   4577  CD  ARG B  92     -46.290  27.284 -27.543  1.00  0.77           C  
ATOM   4578  NE  ARG B  92     -45.205  27.966 -26.772  1.00  0.77           N  
ATOM   4579  CZ  ARG B  92     -43.886  27.854 -26.947  1.00  0.77           C  
ATOM   4580  NH1 ARG B  92     -43.079  28.518 -26.123  1.00  0.77           N  
ATOM   4581  NH2 ARG B  92     -43.358  27.139 -27.923  1.00  0.77           N  
ATOM   4582  N   GLY B  93     -50.616  31.608 -27.742  1.00  0.80           N  
ATOM   4583  CA  GLY B  93     -50.997  33.016 -27.845  1.00  0.80           C  
ATOM   4584  C   GLY B  93     -50.587  33.743 -29.105  1.00  0.80           C  
ATOM   4585  O   GLY B  93     -50.942  34.900 -29.293  1.00  0.80           O  
ATOM   4586  N   LEU B  94     -49.783  33.135 -29.992  1.00  0.79           N  
ATOM   4587  CA  LEU B  94     -49.435  33.675 -31.299  1.00  0.79           C  
ATOM   4588  C   LEU B  94     -50.616  33.945 -32.224  1.00  0.79           C  
ATOM   4589  O   LEU B  94     -51.489  33.095 -32.385  1.00  0.79           O  
ATOM   4590  CB  LEU B  94     -48.504  32.710 -32.094  1.00  0.79           C  
ATOM   4591  CG  LEU B  94     -47.084  32.503 -31.535  1.00  0.79           C  
ATOM   4592  CD1 LEU B  94     -46.392  31.352 -32.282  1.00  0.79           C  
ATOM   4593  CD2 LEU B  94     -46.226  33.770 -31.656  1.00  0.79           C  
ATOM   4594  N   ARG B  95     -50.661  35.091 -32.937  1.00  0.77           N  
ATOM   4595  CA  ARG B  95     -51.698  35.303 -33.930  1.00  0.77           C  
ATOM   4596  C   ARG B  95     -51.340  34.565 -35.214  1.00  0.77           C  
ATOM   4597  O   ARG B  95     -50.394  34.925 -35.915  1.00  0.77           O  
ATOM   4598  CB  ARG B  95     -51.891  36.807 -34.232  1.00  0.77           C  
ATOM   4599  CG  ARG B  95     -52.369  37.616 -33.006  1.00  0.77           C  
ATOM   4600  CD  ARG B  95     -52.302  39.135 -33.191  1.00  0.77           C  
ATOM   4601  NE  ARG B  95     -50.850  39.477 -33.287  1.00  0.77           N  
ATOM   4602  CZ  ARG B  95     -50.370  40.567 -33.882  1.00  0.77           C  
ATOM   4603  NH1 ARG B  95     -49.064  40.701 -34.051  1.00  0.77           N  
ATOM   4604  NH2 ARG B  95     -51.143  41.489 -34.441  1.00  0.77           N  
ATOM   4605  N   VAL B  96     -52.083  33.491 -35.537  1.00  0.82           N  
ATOM   4606  CA  VAL B  96     -51.704  32.553 -36.579  1.00  0.82           C  
ATOM   4607  C   VAL B  96     -52.709  32.570 -37.710  1.00  0.82           C  
ATOM   4608  O   VAL B  96     -53.923  32.500 -37.494  1.00  0.82           O  
ATOM   4609  CB  VAL B  96     -51.603  31.126 -36.043  1.00  0.82           C  
ATOM   4610  CG1 VAL B  96     -51.266  30.112 -37.158  1.00  0.82           C  
ATOM   4611  CG2 VAL B  96     -50.498  31.084 -34.977  1.00  0.82           C  
ATOM   4612  N   GLY B  97     -52.215  32.632 -38.964  1.00  0.82           N  
ATOM   4613  CA  GLY B  97     -52.998  32.323 -40.152  1.00  0.82           C  
ATOM   4614  C   GLY B  97     -52.463  31.086 -40.817  1.00  0.82           C  
ATOM   4615  O   GLY B  97     -51.257  30.973 -41.036  1.00  0.82           O  
ATOM   4616  N   LEU B  98     -53.311  30.122 -41.198  1.00  0.84           N  
ATOM   4617  CA  LEU B  98     -52.880  28.945 -41.921  1.00  0.84           C  
ATOM   4618  C   LEU B  98     -53.630  28.937 -43.226  1.00  0.84           C  
ATOM   4619  O   LEU B  98     -54.845  29.135 -43.253  1.00  0.84           O  
ATOM   4620  CB  LEU B  98     -53.138  27.645 -41.118  1.00  0.84           C  
ATOM   4621  CG  LEU B  98     -52.605  26.337 -41.760  1.00  0.84           C  
ATOM   4622  CD1 LEU B  98     -52.311  25.268 -40.701  1.00  0.84           C  
ATOM   4623  CD2 LEU B  98     -53.539  25.690 -42.794  1.00  0.84           C  
ATOM   4624  N   VAL B  99     -52.923  28.724 -44.347  1.00  0.84           N  
ATOM   4625  CA  VAL B  99     -53.528  28.657 -45.659  1.00  0.84           C  
ATOM   4626  C   VAL B  99     -53.250  27.291 -46.292  1.00  0.84           C  
ATOM   4627  O   VAL B  99     -52.101  26.847 -46.387  1.00  0.84           O  
ATOM   4628  CB  VAL B  99     -53.035  29.818 -46.513  1.00  0.84           C  
ATOM   4629  CG1 VAL B  99     -53.431  29.609 -47.978  1.00  0.84           C  
ATOM   4630  CG2 VAL B  99     -53.697  31.114 -45.998  1.00  0.84           C  
ATOM   4631  N   GLU B 100     -54.319  26.587 -46.733  1.00  0.80           N  
ATOM   4632  CA  GLU B 100     -54.260  25.306 -47.421  1.00  0.80           C  
ATOM   4633  C   GLU B 100     -54.882  25.455 -48.798  1.00  0.80           C  
ATOM   4634  O   GLU B 100     -55.949  26.053 -48.953  1.00  0.80           O  
ATOM   4635  CB  GLU B 100     -55.000  24.202 -46.622  1.00  0.80           C  
ATOM   4636  CG  GLU B 100     -55.172  22.830 -47.338  1.00  0.80           C  
ATOM   4637  CD  GLU B 100     -53.910  22.267 -47.996  1.00  0.80           C  
ATOM   4638  OE1 GLU B 100     -53.880  22.222 -49.252  1.00  0.80           O  
ATOM   4639  OE2 GLU B 100     -52.933  21.939 -47.281  1.00  0.80           O  
ATOM   4640  N   ARG B 101     -54.190  24.915 -49.825  1.00  0.79           N  
ATOM   4641  CA  ARG B 101     -54.493  24.976 -51.241  1.00  0.79           C  
ATOM   4642  C   ARG B 101     -55.789  24.262 -51.606  1.00  0.79           C  
ATOM   4643  O   ARG B 101     -56.631  24.800 -52.327  1.00  0.79           O  
ATOM   4644  CB  ARG B 101     -53.304  24.359 -52.036  1.00  0.79           C  
ATOM   4645  CG  ARG B 101     -52.015  25.212 -52.009  1.00  0.79           C  
ATOM   4646  CD  ARG B 101     -50.934  24.739 -52.995  1.00  0.79           C  
ATOM   4647  NE  ARG B 101     -49.897  25.824 -53.119  1.00  0.79           N  
ATOM   4648  CZ  ARG B 101     -48.875  26.038 -52.281  1.00  0.79           C  
ATOM   4649  NH1 ARG B 101     -48.061  27.072 -52.477  1.00  0.79           N  
ATOM   4650  NH2 ARG B 101     -48.660  25.225 -51.250  1.00  0.79           N  
ATOM   4651  N   GLU B 102     -55.982  23.039 -51.075  1.00  0.75           N  
ATOM   4652  CA  GLU B 102     -57.151  22.217 -51.336  1.00  0.75           C  
ATOM   4653  C   GLU B 102     -58.077  22.200 -50.109  1.00  0.75           C  
ATOM   4654  O   GLU B 102     -58.348  23.229 -49.487  1.00  0.75           O  
ATOM   4655  CB  GLU B 102     -56.728  20.772 -51.747  1.00  0.75           C  
ATOM   4656  CG  GLU B 102     -55.903  20.618 -53.059  1.00  0.75           C  
ATOM   4657  CD  GLU B 102     -55.625  19.159 -53.454  1.00  0.75           C  
ATOM   4658  OE1 GLU B 102     -56.128  18.234 -52.761  1.00  0.75           O  
ATOM   4659  OE2 GLU B 102     -54.944  18.940 -54.485  1.00  0.75           O  
ATOM   4660  N   ASP B 103     -58.593  21.011 -49.736  1.00  0.79           N  
ATOM   4661  CA  ASP B 103     -59.289  20.740 -48.493  1.00  0.79           C  
ATOM   4662  C   ASP B 103     -58.244  20.433 -47.429  1.00  0.79           C  
ATOM   4663  O   ASP B 103     -57.081  20.147 -47.709  1.00  0.79           O  
ATOM   4664  CB  ASP B 103     -60.306  19.563 -48.680  1.00  0.79           C  
ATOM   4665  CG  ASP B 103     -61.125  19.219 -47.442  1.00  0.79           C  
ATOM   4666  OD1 ASP B 103     -61.467  18.016 -47.262  1.00  0.79           O  
ATOM   4667  OD2 ASP B 103     -61.385  20.118 -46.596  1.00  0.79           O  
ATOM   4668  N   PHE B 104     -58.636  20.462 -46.144  1.00  0.77           N  
ATOM   4669  CA  PHE B 104     -57.795  19.947 -45.081  1.00  0.77           C  
ATOM   4670  C   PHE B 104     -57.566  18.456 -45.314  1.00  0.77           C  
ATOM   4671  O   PHE B 104     -58.480  17.739 -45.701  1.00  0.77           O  
ATOM   4672  CB  PHE B 104     -58.408  20.155 -43.669  1.00  0.77           C  
ATOM   4673  CG  PHE B 104     -58.731  21.603 -43.432  1.00  0.77           C  
ATOM   4674  CD1 PHE B 104     -57.716  22.575 -43.447  1.00  0.77           C  
ATOM   4675  CD2 PHE B 104     -60.058  22.006 -43.209  1.00  0.77           C  
ATOM   4676  CE1 PHE B 104     -58.024  23.929 -43.265  1.00  0.77           C  
ATOM   4677  CE2 PHE B 104     -60.364  23.357 -43.015  1.00  0.77           C  
ATOM   4678  CZ  PHE B 104     -59.353  24.319 -43.054  1.00  0.77           C  
ATOM   4679  N   SER B 105     -56.324  17.979 -45.139  1.00  0.78           N  
ATOM   4680  CA  SER B 105     -55.955  16.568 -45.245  1.00  0.78           C  
ATOM   4681  C   SER B 105     -55.892  15.932 -46.630  1.00  0.78           C  
ATOM   4682  O   SER B 105     -55.500  14.775 -46.743  1.00  0.78           O  
ATOM   4683  CB  SER B 105     -56.668  15.592 -44.242  1.00  0.78           C  
ATOM   4684  OG  SER B 105     -57.889  15.050 -44.741  1.00  0.78           O  
ATOM   4685  N   SER B 106     -56.187  16.634 -47.744  1.00  0.76           N  
ATOM   4686  CA  SER B 106     -56.324  15.990 -49.046  1.00  0.76           C  
ATOM   4687  C   SER B 106     -55.024  15.566 -49.714  1.00  0.76           C  
ATOM   4688  O   SER B 106     -55.014  14.682 -50.580  1.00  0.76           O  
ATOM   4689  CB  SER B 106     -57.142  16.891 -49.984  1.00  0.76           C  
ATOM   4690  OG  SER B 106     -56.514  18.149 -50.159  1.00  0.76           O  
ATOM   4691  N   GLY B 107     -53.888  16.134 -49.261  1.00  0.76           N  
ATOM   4692  CA  GLY B 107     -52.524  15.731 -49.591  1.00  0.76           C  
ATOM   4693  C   GLY B 107     -52.153  14.367 -49.040  1.00  0.76           C  
ATOM   4694  O   GLY B 107     -52.967  13.459 -48.912  1.00  0.76           O  
ATOM   4695  N   THR B 108     -50.872  14.156 -48.683  1.00  0.77           N  
ATOM   4696  CA  THR B 108     -50.365  12.867 -48.188  1.00  0.77           C  
ATOM   4697  C   THR B 108     -51.029  12.361 -46.917  1.00  0.77           C  
ATOM   4698  O   THR B 108     -51.207  11.160 -46.728  1.00  0.77           O  
ATOM   4699  CB  THR B 108     -48.855  12.855 -47.998  1.00  0.77           C  
ATOM   4700  OG1 THR B 108     -48.245  13.288 -49.203  1.00  0.77           O  
ATOM   4701  CG2 THR B 108     -48.315  11.446 -47.706  1.00  0.77           C  
ATOM   4702  N   SER B 109     -51.462  13.262 -46.012  1.00  0.78           N  
ATOM   4703  CA  SER B 109     -52.139  12.921 -44.763  1.00  0.78           C  
ATOM   4704  C   SER B 109     -53.565  12.387 -44.882  1.00  0.78           C  
ATOM   4705  O   SER B 109     -54.333  12.478 -43.930  1.00  0.78           O  
ATOM   4706  CB  SER B 109     -52.258  14.151 -43.827  1.00  0.78           C  
ATOM   4707  OG  SER B 109     -50.986  14.766 -43.600  1.00  0.78           O  
ATOM   4708  N   SER B 110     -53.946  11.797 -46.024  1.00  0.77           N  
ATOM   4709  CA  SER B 110     -55.143  10.977 -46.131  1.00  0.77           C  
ATOM   4710  C   SER B 110     -54.886   9.765 -47.006  1.00  0.77           C  
ATOM   4711  O   SER B 110     -55.809   9.035 -47.366  1.00  0.77           O  
ATOM   4712  CB  SER B 110     -56.370  11.741 -46.697  1.00  0.77           C  
ATOM   4713  OG  SER B 110     -56.070  12.383 -47.941  1.00  0.77           O  
ATOM   4714  N   ARG B 111     -53.612   9.479 -47.340  1.00  0.72           N  
ATOM   4715  CA  ARG B 111     -53.235   8.500 -48.341  1.00  0.72           C  
ATOM   4716  C   ARG B 111     -52.162   7.558 -47.814  1.00  0.72           C  
ATOM   4717  O   ARG B 111     -51.399   6.982 -48.588  1.00  0.72           O  
ATOM   4718  CB  ARG B 111     -52.677   9.215 -49.596  1.00  0.72           C  
ATOM   4719  CG  ARG B 111     -53.677  10.176 -50.264  1.00  0.72           C  
ATOM   4720  CD  ARG B 111     -52.981  11.144 -51.215  1.00  0.72           C  
ATOM   4721  NE  ARG B 111     -53.978  12.181 -51.614  1.00  0.72           N  
ATOM   4722  CZ  ARG B 111     -54.710  12.145 -52.731  1.00  0.72           C  
ATOM   4723  NH1 ARG B 111     -54.625  11.131 -53.588  1.00  0.72           N  
ATOM   4724  NH2 ARG B 111     -55.515  13.174 -52.981  1.00  0.72           N  
ATOM   4725  N   SER B 112     -52.037   7.380 -46.480  1.00  0.77           N  
ATOM   4726  CA  SER B 112     -50.981   6.543 -45.924  1.00  0.77           C  
ATOM   4727  C   SER B 112     -51.439   5.105 -45.723  1.00  0.77           C  
ATOM   4728  O   SER B 112     -52.401   4.634 -46.325  1.00  0.77           O  
ATOM   4729  CB  SER B 112     -50.393   7.150 -44.612  1.00  0.77           C  
ATOM   4730  OG  SER B 112     -51.252   6.993 -43.480  1.00  0.77           O  
ATOM   4731  N   THR B 113     -50.737   4.348 -44.855  1.00  0.76           N  
ATOM   4732  CA  THR B 113     -51.085   2.980 -44.492  1.00  0.76           C  
ATOM   4733  C   THR B 113     -52.178   2.919 -43.449  1.00  0.76           C  
ATOM   4734  O   THR B 113     -52.760   1.858 -43.239  1.00  0.76           O  
ATOM   4735  CB  THR B 113     -49.903   2.167 -43.962  1.00  0.76           C  
ATOM   4736  OG1 THR B 113     -49.240   2.816 -42.885  1.00  0.76           O  
ATOM   4737  CG2 THR B 113     -48.856   2.009 -45.073  1.00  0.76           C  
ATOM   4738  N   LYS B 114     -52.484   4.060 -42.788  1.00  0.73           N  
ATOM   4739  CA  LYS B 114     -53.574   4.207 -41.834  1.00  0.73           C  
ATOM   4740  C   LYS B 114     -53.401   3.363 -40.574  1.00  0.73           C  
ATOM   4741  O   LYS B 114     -54.326   2.753 -40.032  1.00  0.73           O  
ATOM   4742  CB  LYS B 114     -54.956   4.051 -42.516  1.00  0.73           C  
ATOM   4743  CG  LYS B 114     -55.162   5.092 -43.627  1.00  0.73           C  
ATOM   4744  CD  LYS B 114     -56.496   4.939 -44.367  1.00  0.73           C  
ATOM   4745  CE  LYS B 114     -56.564   5.789 -45.644  1.00  0.73           C  
ATOM   4746  NZ  LYS B 114     -56.319   7.206 -45.350  1.00  0.73           N  
ATOM   4747  N   LEU B 115     -52.156   3.364 -40.068  1.00  0.73           N  
ATOM   4748  CA  LEU B 115     -51.717   2.569 -38.945  1.00  0.73           C  
ATOM   4749  C   LEU B 115     -50.680   3.339 -38.156  1.00  0.73           C  
ATOM   4750  O   LEU B 115     -50.170   4.382 -38.572  1.00  0.73           O  
ATOM   4751  CB  LEU B 115     -51.020   1.257 -39.381  1.00  0.73           C  
ATOM   4752  CG  LEU B 115     -51.925   0.188 -40.007  1.00  0.73           C  
ATOM   4753  CD1 LEU B 115     -51.018  -0.964 -40.449  1.00  0.73           C  
ATOM   4754  CD2 LEU B 115     -52.993  -0.333 -39.032  1.00  0.73           C  
ATOM   4755  N   ILE B 116     -50.323   2.799 -36.980  1.00  0.67           N  
ATOM   4756  CA  ILE B 116     -49.277   3.340 -36.126  1.00  0.67           C  
ATOM   4757  C   ILE B 116     -48.328   2.229 -35.681  1.00  0.67           C  
ATOM   4758  O   ILE B 116     -48.001   2.079 -34.499  1.00  0.67           O  
ATOM   4759  CB  ILE B 116     -49.851   4.075 -34.923  1.00  0.67           C  
ATOM   4760  CG1 ILE B 116     -50.880   3.182 -34.214  1.00  0.67           C  
ATOM   4761  CG2 ILE B 116     -50.505   5.402 -35.375  1.00  0.67           C  
ATOM   4762  CD1 ILE B 116     -51.161   3.654 -32.803  1.00  0.67           C  
ATOM   4763  N   HIS B 117     -47.861   1.417 -36.656  1.00  0.63           N  
ATOM   4764  CA  HIS B 117     -46.902   0.327 -36.481  1.00  0.63           C  
ATOM   4765  C   HIS B 117     -45.732   0.599 -35.554  1.00  0.63           C  
ATOM   4766  O   HIS B 117     -45.007   1.586 -35.691  1.00  0.63           O  
ATOM   4767  CB  HIS B 117     -46.398  -0.246 -37.829  1.00  0.63           C  
ATOM   4768  CG  HIS B 117     -45.421  -1.389 -37.732  1.00  0.63           C  
ATOM   4769  ND1 HIS B 117     -45.781  -2.578 -37.132  1.00  0.63           N  
ATOM   4770  CD2 HIS B 117     -44.170  -1.493 -38.246  1.00  0.63           C  
ATOM   4771  CE1 HIS B 117     -44.760  -3.386 -37.299  1.00  0.63           C  
ATOM   4772  NE2 HIS B 117     -43.752  -2.779 -37.968  1.00  0.63           N  
ATOM   4773  N   GLY B 118     -45.536  -0.301 -34.571  1.00  0.69           N  
ATOM   4774  CA  GLY B 118     -44.533  -0.137 -33.528  1.00  0.69           C  
ATOM   4775  C   GLY B 118     -43.123  -0.448 -33.920  1.00  0.69           C  
ATOM   4776  O   GLY B 118     -42.182  -0.096 -33.216  1.00  0.69           O  
ATOM   4777  N   GLY B 119     -42.912  -1.104 -35.072  1.00  0.73           N  
ATOM   4778  CA  GLY B 119     -41.559  -1.276 -35.591  1.00  0.73           C  
ATOM   4779  C   GLY B 119     -40.758  -2.389 -34.958  1.00  0.73           C  
ATOM   4780  O   GLY B 119     -39.538  -2.296 -34.874  1.00  0.73           O  
ATOM   4781  N   VAL B 120     -41.410  -3.502 -34.547  1.00  0.72           N  
ATOM   4782  CA  VAL B 120     -40.796  -4.663 -33.881  1.00  0.72           C  
ATOM   4783  C   VAL B 120     -39.609  -5.272 -34.638  1.00  0.72           C  
ATOM   4784  O   VAL B 120     -38.620  -5.713 -34.062  1.00  0.72           O  
ATOM   4785  CB  VAL B 120     -41.848  -5.734 -33.565  1.00  0.72           C  
ATOM   4786  CG1 VAL B 120     -42.430  -6.388 -34.838  1.00  0.72           C  
ATOM   4787  CG2 VAL B 120     -41.256  -6.801 -32.623  1.00  0.72           C  
ATOM   4788  N   ARG B 121     -39.671  -5.209 -35.977  1.00  0.63           N  
ATOM   4789  CA  ARG B 121     -38.666  -5.576 -36.956  1.00  0.63           C  
ATOM   4790  C   ARG B 121     -37.304  -4.901 -36.743  1.00  0.63           C  
ATOM   4791  O   ARG B 121     -36.241  -5.421 -37.055  1.00  0.63           O  
ATOM   4792  CB  ARG B 121     -39.274  -5.145 -38.307  1.00  0.63           C  
ATOM   4793  CG  ARG B 121     -38.611  -5.751 -39.549  1.00  0.63           C  
ATOM   4794  CD  ARG B 121     -39.332  -5.318 -40.818  1.00  0.63           C  
ATOM   4795  NE  ARG B 121     -38.593  -5.912 -41.965  1.00  0.63           N  
ATOM   4796  CZ  ARG B 121     -38.785  -5.573 -43.246  1.00  0.63           C  
ATOM   4797  NH1 ARG B 121     -39.677  -4.645 -43.588  1.00  0.63           N  
ATOM   4798  NH2 ARG B 121     -38.072  -6.176 -44.191  1.00  0.63           N  
ATOM   4799  N   TYR B 122     -37.264  -3.699 -36.131  1.00  0.59           N  
ATOM   4800  CA  TYR B 122     -36.005  -3.031 -35.845  1.00  0.59           C  
ATOM   4801  C   TYR B 122     -35.145  -3.743 -34.804  1.00  0.59           C  
ATOM   4802  O   TYR B 122     -33.946  -3.482 -34.728  1.00  0.59           O  
ATOM   4803  CB  TYR B 122     -36.239  -1.586 -35.343  1.00  0.59           C  
ATOM   4804  CG  TYR B 122     -36.545  -0.619 -36.449  1.00  0.59           C  
ATOM   4805  CD1 TYR B 122     -37.667   0.217 -36.352  1.00  0.59           C  
ATOM   4806  CD2 TYR B 122     -35.668  -0.452 -37.534  1.00  0.59           C  
ATOM   4807  CE1 TYR B 122     -37.891   1.221 -37.304  1.00  0.59           C  
ATOM   4808  CE2 TYR B 122     -35.876   0.560 -38.478  1.00  0.59           C  
ATOM   4809  CZ  TYR B 122     -36.986   1.400 -38.357  1.00  0.59           C  
ATOM   4810  OH  TYR B 122     -37.197   2.413 -39.309  1.00  0.59           O  
ATOM   4811  N   LEU B 123     -35.713  -4.690 -34.025  1.00  0.62           N  
ATOM   4812  CA  LEU B 123     -34.984  -5.514 -33.076  1.00  0.62           C  
ATOM   4813  C   LEU B 123     -34.101  -6.571 -33.745  1.00  0.62           C  
ATOM   4814  O   LEU B 123     -33.289  -7.215 -33.087  1.00  0.62           O  
ATOM   4815  CB  LEU B 123     -35.951  -6.246 -32.108  1.00  0.62           C  
ATOM   4816  CG  LEU B 123     -36.901  -5.341 -31.291  1.00  0.62           C  
ATOM   4817  CD1 LEU B 123     -37.785  -6.204 -30.380  1.00  0.62           C  
ATOM   4818  CD2 LEU B 123     -36.155  -4.297 -30.453  1.00  0.62           C  
ATOM   4819  N   GLU B 124     -34.231  -6.773 -35.078  1.00  0.56           N  
ATOM   4820  CA  GLU B 124     -33.467  -7.740 -35.850  1.00  0.56           C  
ATOM   4821  C   GLU B 124     -32.005  -7.347 -36.060  1.00  0.56           C  
ATOM   4822  O   GLU B 124     -31.155  -8.133 -36.484  1.00  0.56           O  
ATOM   4823  CB  GLU B 124     -34.129  -7.977 -37.228  1.00  0.56           C  
ATOM   4824  CG  GLU B 124     -35.521  -8.658 -37.135  1.00  0.56           C  
ATOM   4825  CD  GLU B 124     -36.464  -8.316 -38.295  1.00  0.56           C  
ATOM   4826  OE1 GLU B 124     -36.045  -7.618 -39.258  1.00  0.56           O  
ATOM   4827  OE2 GLU B 124     -37.661  -8.697 -38.181  1.00  0.56           O  
ATOM   4828  N   LYS B 125     -31.675  -6.087 -35.755  1.00  0.60           N  
ATOM   4829  CA  LYS B 125     -30.348  -5.537 -35.825  1.00  0.60           C  
ATOM   4830  C   LYS B 125     -30.133  -4.823 -34.502  1.00  0.60           C  
ATOM   4831  O   LYS B 125     -31.101  -4.433 -33.859  1.00  0.60           O  
ATOM   4832  CB  LYS B 125     -30.267  -4.503 -36.983  1.00  0.60           C  
ATOM   4833  CG  LYS B 125     -30.432  -5.114 -38.384  1.00  0.60           C  
ATOM   4834  CD  LYS B 125     -30.345  -4.057 -39.498  1.00  0.60           C  
ATOM   4835  CE  LYS B 125     -30.502  -4.676 -40.890  1.00  0.60           C  
ATOM   4836  NZ  LYS B 125     -30.386  -3.637 -41.938  1.00  0.60           N  
ATOM   4837  N   ALA B 126     -28.878  -4.596 -34.059  1.00  0.42           N  
ATOM   4838  CA  ALA B 126     -28.616  -3.677 -32.960  1.00  0.42           C  
ATOM   4839  C   ALA B 126     -27.902  -2.387 -33.359  1.00  0.42           C  
ATOM   4840  O   ALA B 126     -27.809  -1.487 -32.523  1.00  0.42           O  
ATOM   4841  CB  ALA B 126     -27.805  -4.370 -31.866  1.00  0.42           C  
ATOM   4842  N   VAL B 127     -27.464  -2.264 -34.644  1.00  0.40           N  
ATOM   4843  CA  VAL B 127     -26.767  -1.145 -35.300  1.00  0.40           C  
ATOM   4844  C   VAL B 127     -26.894   0.222 -34.632  1.00  0.40           C  
ATOM   4845  O   VAL B 127     -27.965   0.821 -34.527  1.00  0.40           O  
ATOM   4846  CB  VAL B 127     -27.158  -1.000 -36.788  1.00  0.40           C  
ATOM   4847  CG1 VAL B 127     -26.391   0.161 -37.464  1.00  0.40           C  
ATOM   4848  CG2 VAL B 127     -26.865  -2.290 -37.585  1.00  0.40           C  
ATOM   4849  N   PHE B 128     -25.768   0.762 -34.167  1.00  0.38           N  
ATOM   4850  CA  PHE B 128     -25.641   2.110 -33.700  1.00  0.38           C  
ATOM   4851  C   PHE B 128     -25.862   3.207 -34.759  1.00  0.38           C  
ATOM   4852  O   PHE B 128     -25.296   3.181 -35.849  1.00  0.38           O  
ATOM   4853  CB  PHE B 128     -24.234   2.181 -33.072  1.00  0.38           C  
ATOM   4854  CG  PHE B 128     -23.949   3.546 -32.601  1.00  0.38           C  
ATOM   4855  CD1 PHE B 128     -24.727   4.011 -31.551  1.00  0.38           C  
ATOM   4856  CD2 PHE B 128     -23.035   4.396 -33.237  1.00  0.38           C  
ATOM   4857  CE1 PHE B 128     -24.467   5.256 -31.005  1.00  0.38           C  
ATOM   4858  CE2 PHE B 128     -22.811   5.680 -32.724  1.00  0.38           C  
ATOM   4859  CZ  PHE B 128     -23.481   6.080 -31.562  1.00  0.38           C  
ATOM   4860  N   ASN B 129     -26.647   4.254 -34.428  1.00  0.43           N  
ATOM   4861  CA  ASN B 129     -26.693   5.464 -35.210  1.00  0.43           C
[truncated: 305,297 more chars]
